# Supplementary material for: Grounded reconfigurable metamaterials with customized mapping-invariant behavior
Source: Nat Commun. 2026 May 19;17:6572. doi: 10.1038/s41467-026-73240-8 (PMC13381600; doi:10.1038/s41467-026-73240-8)
Supplement: Supplementary file 3 — Source data [file 41467_2026_73240_MOESM3_ESM.zip]

Archive with 16 entries (15 files):
- Source Data/
- Source Data/Fig. 2.xlsx
- Source Data/Fig. 3.xlsx
- Source Data/Fig. 4.xlsx
- Source Data/plot_Fig2.m
- Source Data/plot_Fig3.m
- Source Data/plot_Fig4.m
- Source Data/Supplementary Fig. 10.xlsx
- Source Data/Supplementary Fig. 11.xlsx
- Source Data/Supplementary Fig. 12.xlsx
- Source Data/Supplementary Fig. 13.xlsx
- Source Data/Supplementary Fig. 14.xlsx
- Source Data/Supplementary Fig. 3.xlsx
- Source Data/Supplementary Fig. 4.xlsx
- Source Data/Supplementary Fig. 5.xlsx
- Source Data/Supplementary Fig. 8.xlsx
