# Supplementary material for: Grounded reconfigurable metamaterials with customized mapping-invariant behavior
Source: Nat Commun. 2026 May 19;17:6572. doi: 10.1038/s41467-026-73240-8 (PMC13381600; doi:10.1038/s41467-026-73240-8)
Supplement: Supplementary file 3 — Source data [file 41467_2026_73240_MOESM3_ESM.zip › Source Data/Fig. 2.xlsx]

## Sheet: Fig. 2f
X (mm)	Y (mm)	UX (mm)	UY (mm)
-163.119	108.322	-0.489849	-0.0648554
-165.378	107.575	-0.401282	-0.025784
-164.835	107.539	-0.639997	-0.0627682
-164.107	107.51	-0.694414	-0.0927876
-163.33	107.493	-0.699793	-0.11078
-162.535	107.493	-0.687397	-0.111552
-161.756	107.49	-0.690722	-0.115146
-161.002	107.487	-0.719411	-0.118257
12.1972	107.408	0.0898906	-0.161596
12.9574	107.381	0.0664966	-0.188484
13.7485	107.382	0.074074	-0.187957
14.5459	107.389	0.0878122	-0.181404
15.3043	107.39	0.0626097	-0.181383
16.048	107.408	0.0226725	-0.163548
-167.37	106.816	-0.046316	0.000627139
-166.687	106.855	-0.14548	0.0386923
-166.144	106.814	-0.384616	-0.00301941
-165.575	106.784	-0.597269	-0.0341305
-164.889	106.729	-0.693981	-0.0893387
-164.116	106.71	-0.702717	-0.109123
-163.337	106.715	-0.706376	-0.104563
-162.553	106.712	-0.704912	-0.109224
-161.771	106.712	-0.705238	-0.109132
-160.99	106.714	-0.706025	-0.108234
-160.21	106.726	-0.708907	-0.0971719
-159.431	106.742	-0.712588	-0.0810996
10.6347	106.683	0.0950193	-0.10007
11.4063	106.639	0.0831116	-0.144526
12.1828	106.611	0.0760112	-0.172953
12.9684	106.607	0.0780191	-0.177428
13.7558	106.607	0.0818758	-0.177759
14.5387	106.603	0.0811558	-0.182678
15.3193	106.599	0.0781254	-0.186549
16.0919	106.598	0.0671147	-0.188412
16.8836	106.599	0.0752092	-0.188119
109.41	106.912	0.00275263	0.00264008
110.199	106.912	0.00553681	0.00110124
110.982	106.913	0.00253689	0.00115739
111.766	106.915	0.000224101	0.00178634
112.542	106.916	-0.00936717	0.00164175
113.332	106.917	-0.005307	0.00134629
-169.681	106.028	-0.010674	-0.000272518
-166.855	106.051	-0.312538	0.0186648
-166.298	106.037	-0.537869	0.00406358
-165.64	105.979	-0.661474	-0.0556624
-164.896	105.933	-0.699687	-0.101669
-164.117	105.927	-0.702603	-0.108442
-163.339	105.929	-0.707399	-0.107952
-162.553	105.923	-0.703623	-0.113981
-161.771	105.923	-0.703952	-0.114762
-160.99	105.926	-0.705799	-0.112836
-160.21	105.936	-0.708017	-0.103295
-159.428	105.948	-0.708543	-0.0915988
-158.645	105.933	-0.708768	-0.107411
-77.3672	105.936	-0.153101	-0.0788938
-76.754	105.872	-0.323783	-0.142841
-75.9964	105.863	-0.349944	-0.150596
-75.2097	105.874	-0.347109	-0.139611
-74.4192	105.878	-0.340393	-0.135093
-73.624	105.877	-0.328959	-0.135729
-72.8315	105.874	-0.320301	-0.137999
-72.0087	105.862	-0.281223	-0.149317
-71.2161	105.868	-0.272399	-0.143019
9.86503	105.969	0.109324	-0.0282621
10.6291	105.866	0.0898151	-0.13202
11.406	105.845	0.083244	-0.153907
12.1836	105.829	0.0772986	-0.170302
12.9664	105.822	0.0764541	-0.17756
13.7504	105.82	0.076922	-0.17991
14.5316	105.816	0.0745584	-0.18466
15.3137	105.812	0.0730501	-0.188967
16.0951	105.81	0.070783	-0.191621
16.8819	105.803	0.0740393	-0.19898
17.6615	105.806	0.0699691	-0.196728
106.275	106.104	0.013173	-0.0154393
107.107	106.102	0.0588666	-0.0186847
107.945	106.092	0.111307	-0.0302049
108.745	106.098	0.125307	-0.0255821
109.519	106.112	0.113108	-0.012676
110.23	106.134	0.038097	0.00862192
110.994	106.13	0.0161745	0.00345772
111.766	106.129	0.00156767	0.000814668
112.542	106.129	-0.00874063	-0.000442955
113.328	106.131	-0.00853294	0.000704068
114.114	106.13	-0.00798921	-0.0018037
114.901	106.13	-0.00756205	-0.00286758
115.702	106.133	0.00718758	-0.00155355
-177.496	105.224	-0.00971086	-0.0100105
-176.703	105.224	0.00173136	-0.0116561
-175.123	105.239	0.0197885	0.00138794
-171.227	105.25	0.00782248	0.00660499
-170.46	105.245	-0.00682142	0.00101794
-169.676	105.245	-0.00469479	-0.000278727
-166.958	105.249	-0.414829	-0.000132962
-166.408	105.201	-0.646156	-0.0491264
-165.671	105.157	-0.691979	-0.0940948
-164.901	105.141	-0.703914	-0.110322
-164.121	105.142	-0.706503	-0.110205
-163.333	105.142	-0.700865	-0.110664
-162.552	105.143	-0.702269	-0.110309
-161.77	105.139	-0.702068	-0.114838
-160.988	105.139	-0.702737	-0.116048
-160.206	105.14	-0.703757	-0.115355
-159.432	105.154	-0.71179	-0.102123
-158.638	105.157	-0.700799	-0.0994975
-157.797	105.134	-0.642907	-0.122742
-78.2048	105.178	-0.207426	-0.0532145
-77.5043	105.116	-0.290768	-0.114636
-76.765	105.086	-0.335355	-0.144089
-75.983	105.086	-0.337127	-0.143534
-75.1969	105.087	-0.334817	-0.141414
-74.4142	105.086	-0.335909	-0.142006
-73.6261	105.089	-0.331603	-0.138924
-72.8365	105.08	-0.325845	-0.146618
-72.0458	105.073	-0.318866	-0.153416
-71.2514	105.065	-0.308195	-0.160897
-70.4708	105.103	-0.311378	-0.122438
9.84028	105.087	0.0849941	-0.125409
10.6121	105.06	0.0733255	-0.153235
11.3933	105.046	0.0709363	-0.16742
12.177	105.043	0.0711516	-0.170658
12.9599	105.038	0.0705004	-0.17595
13.7446	105.035	0.0715558	-0.179244
14.5246	105.03	0.0680502	-0.185085
15.307	105.025	0.0668272	-0.19098
16.0882	105.021	0.0644302	-0.195566
16.8746	105.018	0.0672203	-0.199075
104.75	105.292	0.0609974	-0.0399255
105.586	105.268	0.110617	-0.0644537
106.407	105.263	0.14638	-0.0714153
107.221	105.27	0.17382	-0.0653661
108.015	105.287	0.181958	-0.049663
108.8	105.307	0.181525	-0.0312278
109.57	105.324	0.165578	-0.0151523
110.319	105.336	0.128087	-0.00425212
111.072	105.339	0.0948163	-0.00217318
111.82	105.357	0.0573307	0.0138781
112.552	105.343	0.00261084	-0.000628028
113.336	105.345	0.000858243	0.000226117
114.119	105.347	-0.00244841	0.000485313
114.904	105.347	-0.00284188	-0.00064122
115.704	105.347	0.0108503	-0.00207962
116.483	105.345	0.00346145	-0.00477705
117.271	105.351	0.00560575	0.00016299
218.646	105.275	0.10836	-0.0657556
224	105.298	0.000536172	-0.0244092
224.789	105.321	0.00937799	0.000857357
225.58	105.317	0.0210187	0.000382261
-200.444	104.307	-0.342126	-0.0902643
-199.504	104.312	-0.180531	-0.0870153
-198.587	104.316	-0.0420145	-0.0859088
-188.64	104.371	-0.225035	-0.0587094
-187.789	104.366	-0.153512	-0.0647763
-186.988	104.373	-0.132623	-0.0595058
-183.081	104.412	-0.127206	-0.0293146
-182.27	104.412	-0.0967718	-0.0308715
-181.423	104.438	-0.0309274	-0.00620898
-178.565	104.416	-0.296596	-0.0335671
-177.741	104.4	-0.253333	-0.0512164
-176.74	104.406	-0.0334297	-0.046538
-175.919	104.384	0.00555622	-0.069432
-175.135	104.386	0.00893267	-0.0684607
-174.365	104.398	-0.00313482	-0.0579387
-171.231	104.46	0.00507069	0.000249743
-170.456	104.457	-0.00218474	-0.00418203
-167.665	104.432	-0.338613	-0.0328085
-167.177	104.424	-0.63252	-0.0411616
-166.44	104.398	-0.67757	-0.0686646
-165.673	104.366	-0.692823	-0.101063
-164.116	104.355	-0.701011	-0.113641
-163.335	104.358	-0.701822	-0.11177
-162.558	104.36	-0.707368	-0.109814
-161.777	104.362	-0.708734	-0.108866
-160.995	104.363	-0.709875	-0.108434
-160.206	104.366	-0.70345	-0.105756
-159.423	104.36	-0.703142	-0.112456
-158.635	104.368	-0.697422	-0.105374
-157.847	104.373	-0.692164	-0.100298
-78.8879	104.41	-0.107247	-0.0365457
-78.261	104.366	-0.264261	-0.0803747
-77.5446	104.306	-0.331648	-0.139579
-76.7688	104.3	-0.339665	-0.145021
-75.9837	104.3	-0.338423	-0.144776
-75.1965	104.303	-0.334957	-0.140598
-74.4118	104.303	-0.33409	-0.140413
-73.6246	104.308	-0.330633	-0.135263
-72.8381	104.298	-0.327937	-0.14382
-72.054	104.295	-0.327665	-0.146258
-71.2729	104.298	-0.330311	-0.143612
-70.4797	104.318	-0.320833	-0.122439
9.02376	104.288	0.0524027	-0.138688
9.81883	104.273	0.0639642	-0.154523
10.6032	104.263	0.064771	-0.164669
11.3843	104.258	0.0624121	-0.169929
12.1714	104.254	0.0659306	-0.174445
12.9531	104.25	0.0641423	-0.17955
13.7364	104.246	0.0638401	-0.183337
14.5188	104.243	0.0627231	-0.18702
15.2986	104.238	0.058918	-0.192758
16.0827	104.236	0.0594194	-0.194759
16.8687	104.234	0.0618397	-0.197976
19.2089	104.246	0.0512065	-0.186925
99.9687	104.541	-0.00431986	0.00272476
100.754	104.541	-0.00489374	0.00104586
101.542	104.543	-0.00234126	0.0021927
102.384	104.525	0.0534725	-0.0175156
104.057	104.446	0.154847	-0.0988515
104.908	104.432	0.220282	-0.113978
105.74	104.443	0.265695	-0.104292
106.534	104.455	0.273845	-0.0934193
107.356	104.477	0.309949	-0.0730114
108.145	104.486	0.31349	-0.0649284
108.934	104.499	0.316417	-0.0531749
109.705	104.518	0.301514	-0.0358862
110.434	104.547	0.244553	-0.00837394
111.156	104.563	0.180815	0.00682954
111.847	104.558	0.0849671	0.000938158
112.583	104.575	0.0354847	0.0164029
113.34	104.565	0.00655032	0.00510535
114.117	104.561	-0.00270005	0.000269367
114.903	104.558	-0.00323387	-0.00457839
115.7	104.56	0.00804735	-0.00395127
116.478	104.561	0.00012658	-0.003604
117.265	104.565	0.000708682	-0.000558189
118.057	104.566	0.00637556	-0.000747
118.84	104.562	0.00292523	-0.00609513
221.62	104.534	-0.042281	-0.0134245
222.394	104.542	-0.047859	-0.00348617
223.192	104.539	-0.0303074	-0.00404406
224.016	104.535	0.0135814	-0.00472661
224.805	104.543	0.0228711	0.00564863
225.596	104.535	0.034342	0.00019897
-225.717	103.377	-0.782583	-0.133002
-224.95	103.391	-0.788971	-0.123882
-224.183	103.394	-0.795607	-0.124279
-223.401	103.407	-0.787276	-0.115564
-222.624	103.397	-0.784369	-0.129667
-221.836	103.4	-0.770014	-0.130751
-221.077	103.413	-0.785113	-0.120851
-220.329	103.418	-0.812014	-0.120152
-219.567	103.425	-0.824551	-0.116882
-218.78	103.434	-0.812345	-0.111498
-218.006	103.445	-0.813757	-0.103675
-217.207	103.446	-0.789846	-0.106571
-216.411	103.451	-0.769018	-0.105132
-215.56	103.452	-0.693619	-0.107816
-214.696	103.448	-0.605524	-0.114842
-213.833	103.458	-0.518308	-0.108624
-213.099	103.446	-0.559583	-0.123146
-212.32	103.441	-0.556779	-0.131208
-211.493	103.447	-0.505988	-0.128387
-210.712	103.453	-0.502028	-0.125967
-209.952	103.465	-0.518583	-0.116644
-209.218	103.475	-0.560632	-0.110168
-208.338	103.494	-0.458237	-0.0944184
-207.474	103.499	-0.370843	-0.0918001
-206.712	103.489	-0.385753	-0.104629
-206.026	103.518	-0.477457	-0.0784635
-205.155	103.518	-0.383227	-0.0816234
-204.135	103.5	-0.141482	-0.10234
-203.023	103.491	0.192815	-0.113783
-202.154	103.481	0.283966	-0.126739
-202.02	103.485	-0.359975	-0.125244
-201.273	103.479	-0.390227	-0.133527
-200.407	103.49	-0.302829	-0.124627
-199.542	103.503	-0.216343	-0.114493
-198.71	103.5	-0.162618	-0.119343
-197.88	103.505	-0.11152	-0.116643
-196.997	103.505	-0.00663444	-0.119552
-196.175	103.507	0.0364465	-0.119812
-195.385	103.512	0.0473557	-0.116716
-194.618	103.537	0.0350731	-0.0935242
-193.903	103.522	-0.0287625	-0.110662
-193.229	103.527	-0.134347	-0.108171
-192.481	103.527	-0.165065	-0.110025
-191.795	103.535	-0.259048	-0.103943
-191.082	103.548	-0.325625	-0.092831
-190.334	103.552	-0.357617	-0.091125
-189.654	103.543	-0.457354	-0.101912
-188.862	103.549	-0.445385	-0.0975846
-188.024	103.544	-0.386576	-0.104294
-187.218	103.547	-0.361206	-0.103199
-186.38	103.548	-0.303235	-0.103878
-185.619	103.553	-0.322144	-0.100194
-184.902	103.561	-0.386375	-0.0938606
-184.132	103.562	-0.396197	-0.0940693
-183.34	103.575	-0.38453	-0.0829112
-182.488	103.586	-0.313244	-0.0736734
-181.684	103.578	-0.290685	-0.0830065
-180.983	103.592	-0.370583	-0.0703065
-180.209	103.594	-0.377164	-0.0699744
-179.486	103.58	-0.434816	-0.0847152
-178.701	103.575	-0.430886	-0.0912872
-177.888	103.575	-0.399645	-0.0923411
-177.062	103.587	-0.354826	-0.0822865
-176.246	103.583	-0.319637	-0.0868599
-175.436	103.569	-0.290748	-0.101999
-174.579	103.563	-0.215515	-0.109147
-173.706	103.579	-0.124506	-0.0949189
-172.049	103.618	-0.0308445	-0.0575437
-171.303	103.616	-0.0657877	-0.0605032
-168.361	103.668	-0.252113	-0.0126232
-167.828	103.658	-0.500239	-0.0234966
-167.225	103.605	-0.679698	-0.0776289
-166.47	103.567	-0.707078	-0.116258
-163.337	103.573	-0.70358	-0.112365
-162.559	103.576	-0.70731	-0.110785
-161.777	103.578	-0.707951	-0.109227
-160.998	103.581	-0.711835	-0.106367
-160.207	103.584	-0.703104	-0.104255
-159.422	103.578	-0.701176	-0.110661
-158.642	103.584	-0.704282	-0.105283
-157.855	103.582	-0.699984	-0.107849
-156.979	103.669	-0.60673	-0.0215767
-154.803	103.687	0.00407652	-0.00429041
-154.028	103.692	-0.00371031	4.4749e-05
-153.242	103.693	-0.00118443	0.00124953
-79.6245	103.68	-0.0606125	0.0175762
-78.9797	103.61	-0.199616	-0.0523974
-78.3147	103.534	-0.318453	-0.127566
-77.5484	103.518	-0.336021	-0.142708
-76.7647	103.518	-0.336115	-0.141944
-75.9795	103.516	-0.334708	-0.143245
-75.1926	103.518	-0.331595	-0.14158
-74.4083	103.515	-0.331115	-0.143099
-73.6263	103.517	-0.332883	-0.140794
-72.8426	103.513	-0.333045	-0.144211
-72.0582	103.513	-0.332393	-0.144311
-71.2752	103.514	-0.333096	-0.142349
-70.4877	103.513	-0.329333	-0.143076
-69.7245	103.602	-0.349862	-0.0533347
8.23069	103.519	0.043218	-0.122919
9.03459	103.485	0.063637	-0.157039
9.81717	103.487	0.0627195	-0.155529
10.5958	103.482	0.0578809	-0.160309
11.3756	103.479	0.0541546	-0.164655
12.1642	103.472	0.0591843	-0.171361
12.9491	103.462	0.0606041	-0.181903
13.7319	103.46	0.0598431	-0.184873
14.5121	103.457	0.0565211	-0.188251
15.2938	103.454	0.0545828	-0.191273
16.0769	103.454	0.0542004	-0.192374
16.8624	103.447	0.0561102	-0.199407
19.2128	103.462	0.055626	-0.186556
81.1239	103.714	0.0040503	-0.00852733
81.9016	103.725	-0.00344511	0.00113487
82.6876	103.728	-0.00269508	0.00220355
83.4653	103.732	-0.0102791	0.0054088
87.4028	103.744	0.000528151	0.0108318
88.1844	103.737	-0.00334195	0.00269244
88.9778	103.734	0.00465862	-0.00178661
89.7609	103.73	0.00230473	-0.00668287
90.5441	103.731	1.55247e-05	-0.00750048
91.3301	103.733	0.000443708	-0.00666841
92.1133	103.737	-0.00185824	-0.00372443
92.898	103.742	-0.00275322	0.000236808
93.6821	103.744	-0.00417169	0.000930861
94.4676	103.745	-0.00431421	0.000868625
95.2549	103.746	-0.00259673	0.000200322
96.0418	103.743	-0.00134987	-0.00392047
96.8347	103.75	0.00584747	0.00202544
97.6261	103.753	0.0116207	0.00374031
98.4018	103.75	0.00159176	-0.000425428
99.1892	103.754	0.00327711	0.00235807
99.9743	103.756	0.00262827	0.00226873
100.748	103.752	-0.00978236	-0.00213482
101.54	103.754	-0.00295868	-0.00194918
102.369	103.753	0.0399251	-0.00442843
103.38	103.696	0.264988	-0.0628757
104.235	103.671	0.334295	-0.0890393
105.04	103.685	0.353285	-0.0764105
105.828	103.688	0.355392	-0.0741022
106.616	103.692	0.357017	-0.0714816
107.406	103.697	0.361096	-0.0675846
108.193	103.701	0.362598	-0.0652793
108.98	103.703	0.363949	-0.0641549
109.761	103.709	0.35824	-0.0591389
110.54	103.72	0.351647	-0.0499375
111.286	103.756	0.31125	-0.014804
111.956	103.776	0.19578	0.00388079
112.639	103.753	0.0926343	-0.0205448
113.374	103.77	0.0412094	-0.00472476
114.115	103.777	-0.0042555	0.000926312
114.905	103.777	0.000479212	0.000259768
115.698	103.776	0.00743004	-0.00216172
116.476	103.777	-0.000803728	-0.00210424
117.259	103.781	-0.00421259	0.000142866
118.052	103.78	0.00229426	-0.0014279
118.84	103.782	0.0038889	-0.000980549
221.83	103.731	0.165804	-0.0339814
222.476	103.726	0.0309295	-0.0365692
223.294	103.723	0.068478	-0.0370335
224.062	103.724	0.057205	-0.0331606
224.962	103.712	0.177199	-0.0420405
226.059	103.664	0.494513	-0.0879575
-225.702	102.614	-0.763414	-0.115646
-224.931	102.618	-0.766128	-0.115816
-224.164	102.623	-0.772918	-0.114931
-223.381	102.628	-0.763269	-0.114096
-222.623	102.632	-0.779706	-0.113917
-221.851	102.635	-0.781804	-0.114045
-221.082	102.638	-0.78636	-0.115176
-220.307	102.642	-0.785914	-0.115294
-219.527	102.645	-0.781168	-0.115612
-218.755	102.649	-0.78388	-0.114858
-217.972	102.652	-0.776194	-0.115384
-217.19	102.657	-0.769482	-0.114634
-216.431	102.659	-0.78548	-0.115356
-215.644	102.663	-0.774018	-0.11526
-214.863	102.666	-0.768485	-0.115734
-214.065	102.668	-0.746192	-0.116434
-213.324	102.671	-0.781679	-0.116851
-212.491	102.674	-0.72515	-0.11731
-211.661	102.677	-0.670743	-0.117439
-210.836	102.681	-0.622655	-0.116373
-210.081	102.684	-0.643894	-0.115894
-209.329	102.689	-0.669135	-0.114206
-208.558	102.692	-0.675264	-0.114064
-207.747	102.696	-0.640858	-0.113436
-206.93	102.698	-0.601351	-0.113829
-206.107	102.699	-0.555307	-0.115163
-205.16	102.7	-0.386339	-0.11718
-204.163	102.705	-0.166101	-0.115452
-203.208	102.706	0.0107885	-0.116696
-202.433	102.713	0.00767051	-0.112043
-201.759	102.717	-0.0960454	-0.110595
-201.08	102.716	-0.194878	-0.114535
-200.371	102.719	-0.264178	-0.11355
-199.649	102.723	-0.320865	-0.111504
-198.981	102.723	-0.431108	-0.114104
-198.339	102.728	-0.568323	-0.111271
-197.717	102.727	-0.724533	-0.114763
-197.022	102.728	-0.808102	-0.116356
-196.182	102.733	-0.747829	-0.113647
-195.305	102.733	-0.649332	-0.115157
-194.492	102.736	-0.616255	-0.114335
-193.777	102.738	-0.680622	-0.114937
-193.014	102.741	-0.696954	-0.113926
-192.305	102.741	-0.767202	-0.11503
-191.531	102.744	-0.773098	-0.11449
-190.745	102.746	-0.766718	-0.113934
-189.987	102.746	-0.787781	-0.116148
-189.146	102.75	-0.727366	-0.114034
-188.193	102.753	-0.554417	-0.112227
-187.23	102.757	-0.370968	-0.110212
-186.494	102.76	-0.415489	-0.108419
-185.856	102.762	-0.557477	-0.108626
-185.175	102.767	-0.657249	-0.105288
-184.45	102.767	-0.713194	-0.106681
-183.582	102.764	-0.625781	-0.110946
-182.649	102.764	-0.473496	-0.112978
-181.806	102.761	-0.410828	-0.116832
-181.164	102.768	-0.549678	-0.111842
-180.486	102.768	-0.652451	-0.112717
-179.756	102.773	-0.704106	-0.10871
-178.985	102.773	-0.714046	-0.109972
-178.091	102.766	-0.600833	-0.118165
-177.174	102.754	-0.465305	-0.131592
-176.387	102.742	-0.459602	-0.144797
-175.609	102.734	-0.463315	-0.153708
-174.752	102.716	-0.387269	-0.17349
-173.104	102.696	-0.303032	-0.195713
-171.491	102.734	-0.253333	-0.159297
-170.673	102.771	-0.216506	-0.123538
-169.187	102.84	-0.295189	-0.055784
-168.531	102.867	-0.421079	-0.0298414
-167.985	102.83	-0.656637	-0.0676133
-167.242	102.805	-0.695853	-0.0936422
-166.468	102.79	-0.704179	-0.109007
-163.336	102.793	-0.701384	-0.109092
-162.555	102.795	-0.70289	-0.10758
-161.776	102.797	-0.706932	-0.106508
-160.998	102.8	-0.711599	-0.103881
-160.211	102.803	-0.70664	-0.101816
-159.425	102.795	-0.703179	-0.110077
-158.65	102.802	-0.711582	-0.103557
-157.852	102.807	-0.696454	-0.0992857
-156.879	102.859	-0.505818	-0.0471143
-155.856	102.817	-0.266023	-0.0901244
-154.804	102.905	0.00344344	-0.00235102
-154.025	102.908	-0.000745162	0.000730397
-153.241	102.906	0.000694819	-0.00177045
-152.458	102.909	0.000583535	0.000241798
-151.672	102.91	0.00318662	0.00138984
-83.4932	102.878	-0.0105761	-0.00228366
-80.4036	102.882	-0.0564776	0.00321484
-79.726	102.888	-0.16266	0.0103982
-79.0784	102.779	-0.298879	-0.098287
-78.3283	102.734	-0.332625	-0.142293
-77.5485	102.727	-0.336686	-0.149203
-76.7666	102.729	-0.33858	-0.146085
-75.9803	102.728	-0.336068	-0.146812
-75.1952	102.732	-0.334774	-0.142294
-74.4109	102.732	-0.334334	-0.141969
-73.627	102.732	-0.334175	-0.140864
-72.8425	102.731	-0.333437	-0.141885
-72.0571	102.729	-0.331827	-0.143299
-71.2712	102.729	-0.329689	-0.142459
-70.4913	102.729	-0.333475	-0.141898
-69.7223	102.768	-0.348256	-0.102404
7.45951	102.762	0.0558927	-0.0938105
8.23447	102.704	0.0473818	-0.152631
9.02539	102.701	0.0548316	-0.156098
9.80808	102.697	0.0540431	-0.160587
10.5877	102.692	0.0501334	-0.16598
12.1526	102.685	0.0480511	-0.174061
12.9407	102.678	0.052652	-0.180696
13.7261	102.676	0.054507	-0.183114
14.5089	102.673	0.0537993	-0.187434
15.2913	102.669	0.0525748	-0.191132
16.0751	102.668	0.0528445	-0.19304
16.8604	102.668	0.0546102	-0.193671
81.9066	102.935	0.00271916	-0.00372954
82.6879	102.94	-0.00113167	-0.000629911
83.4697	102.943	-0.00465756	0.00177737
84.2543	102.943	-0.00532346	-4.59121e-05
86.6107	102.946	-0.00493473	-0.000369204
87.3959	102.946	-0.00515801	-0.00219842
88.1791	102.948	-0.00739725	-0.000625469
88.9741	102.954	0.00222169	0.00392457
89.76	102.952	0.00267183	0.00078924
90.5429	102.95	4.6984e-06	-0.00325354
91.3265	102.953	-0.00182263	-0.000985769
92.1124	102.955	-0.00151709	3.87403e-05
92.8946	102.962	-0.00482627	0.00554998
93.68	102.962	-0.0050268	0.00427158
94.4615	102.963	-0.009121	0.00422767
95.2499	102.959	-0.00638703	-0.00119874
96.0344	102.959	-0.00743832	-0.00272566
96.8212	102.965	-0.00639297	0.00221747
97.6143	102.969	0.00104115	0.0043637
98.3906	102.969	-0.00836727	0.00348675
99.1827	102.969	-0.00201618	0.00225492
99.9621	102.967	-0.00834978	-0.00147913
100.757	102.968	0.00111301	-0.00164284
101.601	102.974	0.0592544	0.00353546
102.499	102.943	0.171445	-0.0288976
103.507	102.936	0.393565	-0.037559
104.274	102.91	0.374559	-0.0639982
105.053	102.908	0.367393	-0.0681402
105.838	102.91	0.366342	-0.0670245
106.623	102.913	0.365794	-0.0650361
107.409	102.914	0.365688	-0.0653475
108.195	102.916	0.365665	-0.0645861
108.982	102.917	0.36656	-0.0650658
109.767	102.92	0.365639	-0.0633377
110.552	102.923	0.364571	-0.0610324
111.335	102.924	0.361648	-0.0617364
112.078	102.933	0.31898	-0.0541966
112.718	102.943	0.172807	-0.0453833
113.462	102.895	0.130442	-0.0940062
114.126	102.998	0.00841177	0.0073774
114.906	102.995	0.00243956	0.00331174
115.694	102.997	0.00457471	0.00380017
116.471	102.995	-0.00485643	0.000416367
117.254	102.995	-0.00810963	5.00446e-05
118.045	102.998	-0.00368073	0.001329
118.836	103	0.00123027	0.00252977
221.344	102.887	0.457701	-0.0976577
222.14	102.89	0.473106	-0.0915558
222.782	102.895	0.334384	-0.0839464
223.621	102.897	0.393807	-0.0800331
224.427	102.885	0.419293	-0.0891129
225.255	102.857	0.467244	-0.114394
226.242	102.852	0.674244	-0.117219
-225.707	101.841	-0.764741	-0.107874
-224.934	101.844	-0.764775	-0.109197
-224.161	101.852	-0.765459	-0.104879
-223.383	101.854	-0.761389	-0.106536
-222.62	101.86	-0.771942	-0.10422
-221.847	101.866	-0.773977	-0.10268
-221.072	101.868	-0.772709	-0.103981
-220.282	101.873	-0.757499	-0.102969
-219.509	101.872	-0.759593	-0.107131
-218.743	101.865	-0.768734	-0.117366
-217.972	101.858	-0.772284	-0.128436
-217.209	101.867	-0.784896	-0.122804
-216.432	101.867	-0.782867	-0.126491
-215.653	101.882	-0.779612	-0.114677
-214.854	101.88	-0.755966	-0.120006
-214.056	101.89	-0.734363	-0.112988
-213.326	101.899	-0.780263	-0.10682
-212.492	101.896	-0.722657	-0.11315
-211.707	101.899	-0.713921	-0.113682
-210.934	101.909	-0.717823	-0.106412
-210.157	101.898	-0.716743	-0.120438
-209.391	101.893	-0.728079	-0.128543
-208.618	101.895	-0.731607	-0.129669
-207.835	101.904	-0.725947	-0.123216
-207.057	101.912	-0.724984	-0.118301
-206.268	101.915	-0.713465	-0.117355
-205.52	101.921	-0.743218	-0.114185
-204.779	101.918	-0.780134	-0.119859
-204.009	101.918	-0.788091	-0.122623
-203.249	101.916	-0.805316	-0.126567
-202.443	101.936	-0.777469	-0.109238
-201.637	101.938	-0.749527	-0.110138
-200.835	101.946	-0.725627	-0.104683
-199.989	101.955	-0.658331	-0.0981764
-199.196	101.965	-0.644018	-0.0902818
-198.43	101.964	-0.657216	-0.0930827
-197.73	101.963	-0.735885	-0.0963504
-196.998	101.956	-0.782407	-0.105189
-196.22	101.956	-0.783415	-0.107577
-195.373	101.946	-0.715641	-0.120304
-194.502	101.953	-0.623699	-0.114713
-193.777	101.955	-0.677908	-0.114625
-193.015	101.947	-0.695716	-0.124383
-192.3	101.949	-0.760284	-0.124502
-191.559	101.944	-0.79847	-0.131194
-190.751	101.972	-0.770306	-0.105406
-189.991	101.974	-0.790259	-0.105608
-189.205	101.98	-0.784636	-0.101216
-188.387	101.98	-0.746829	-0.10292
-187.625	101.971	-0.765139	-0.113263
-186.847	101.977	-0.766961	-0.109476
-186.059	101.976	-0.759795	-0.112034
-185.247	101.983	-0.727431	-0.106555
-184.48	101.988	-0.741603	-0.103133
-183.719	101.984	-0.761104	-0.107859
-182.941	101.985	-0.763579	-0.109035
-182.125	101.978	-0.728442	-0.117061
-181.359	101.975	-0.743573	-0.12117
-180.594	101.973	-0.758915	-0.124502
-179.827	101.984	-0.772967	-0.114816
-179.055	101.991	-0.783	-0.108751
-178.29	101.998	-0.799001	-0.10385
-177.508	102.001	-0.798306	-0.101399
-176.743	102.007	-0.814099	-0.0967108
-175.952	102.001	-0.805179	-0.104416
-174.994	101.961	-0.62817	-0.145089
-174.146	101.935	-0.562047	-0.172486
-173.35	101.926	-0.547146	-0.182414
-172.559	101.925	-0.538361	-0.183737
-170.875	101.92	-0.417632	-0.191321
-170.102	101.987	-0.427439	-0.125147
-169.45	102.016	-0.557022	-0.0964934
-168.785	102.012	-0.674033	-0.101593
-168.028	102.022	-0.699223	-0.0926584
-167.253	102.013	-0.70599	-0.101834
-162.552	102.006	-0.699154	-0.113044
-161.775	102.011	-0.705416	-0.108375
-160.995	102.016	-0.708169	-0.104235
-160.207	102.019	-0.702237	-0.102054
-159.425	102.018	-0.703478	-0.103847
-158.638	102.035	-0.69909	-0.0869997
-157.756	102.114	-0.599564	-0.00800521
-156.755	102.101	-0.381357	-0.0221446
-154.803	102.121	0.00477569	-0.00218115
-154.023	102.124	0.00196784	-0.000185411
-153.241	102.122	0.000563547	-0.002377
-152.456	102.122	0.00210072	-0.00248556
-151.673	102.127	0.00206872	0.00207678
-150.893	102.125	-0.00111681	0.000207077
-150.112	102.125	-0.0026823	-5.19218e-05
-84.2847	102.098	-0.0187939	0.00163472
-83.4936	102.093	-0.0115366	-0.00276897
-82.7004	102.097	-0.00217647	0.00132271
-81.2065	102.082	-0.0760711	-0.012644
-80.5057	102.062	-0.159126	-0.0319817
-79.8142	102.044	-0.25144	-0.0493834
-79.1033	101.966	-0.324396	-0.126106
-78.3284	101.951	-0.333305	-0.141272
-77.5473	101.945	-0.336073	-0.146281
-76.7629	101.946	-0.335519	-0.145243
-75.9806	101.945	-0.336987	-0.145044
-75.1962	101.947	-0.336334	-0.142993
-74.4107	101.947	-0.334665	-0.142051
-73.6261	101.948	-0.333842	-0.140616
-72.8428	101.947	-0.33431	-0.14142
-72.0584	101.944	-0.333661	-0.143779
-71.272	101.945	-0.331051	-0.141735
-70.4928	101.94	-0.335548	-0.146515
-69.7136	101.951	-0.340102	-0.13516
6.65414	102.012	0.0343413	-0.0588672
7.45868	101.955	0.0554297	-0.115671
8.23545	101.92	0.0487522	-0.151346
9.02114	101.917	0.0509811	-0.154803
9.80373	101.914	0.0500998	-0.157925
12.9355	101.892	0.0478907	-0.181853
13.722	101.89	0.0508461	-0.184253
14.5047	101.888	0.0500841	-0.186998
15.288	101.885	0.0498552	-0.190156
16.0741	101.884	0.0523642	-0.191986
16.8584	101.886	0.0530934	-0.190744
48.5234	101.907	0.363473	-0.199041
49.2954	101.91	0.351263	-0.197345
50.0695	101.914	0.341069	-0.194056
50.8445	101.919	0.331795	-0.190159
51.623	101.923	0.326032	-0.186393
52.4501	101.926	0.368834	-0.184791
53.2222	101.93	0.356605	-0.182251
53.9221	101.936	0.272051	-0.177164
54.5938	101.943	0.159375	-0.170637
55.3421	101.95	0.12326	-0.164976
56.1309	101.955	0.127715	-0.160378
56.9712	101.958	0.183552	-0.15849
57.7753	101.958	0.203096	-0.160006
58.6682	101.957	0.311509	-0.162269
59.4182	101.958	0.277057	-0.161793
60.1784	101.961	0.252663	-0.160498
60.9734	101.963	0.263165	-0.159661
61.7284	101.97	0.233571	-0.153631
62.5804	101.98	0.300941	-0.144426
63.3832	101.98	0.319085	-0.145642
64.1992	101.99	0.350405	-0.136165
64.9672	101.997	0.333689	-0.131114
65.7373	102.001	0.319111	-0.127318
66.4893	102.018	0.286385	-0.11207
67.2158	102.044	0.22819	-0.0873103
82.6835	102.168	-0.00434152	0.0135302
83.471	102.171	-0.00214885	0.0149467
86.613	102.16	-0.00140753	-0.00159444
88.9708	102.169	0.000201285	0.0038492
89.7538	102.17	-0.00231113	0.00331606
90.5406	102.171	-0.000931303	0.00332977
91.3264	102.172	-0.000673828	0.00274874
92.1117	102.174	-0.00089501	0.00366035
92.8947	102.178	-0.00350059	0.00668333
93.6765	102.177	-0.00724592	0.00436318
94.4594	102.178	-0.00992448	0.00368355
95.2491	102.174	-0.00588411	-0.00121338
96.0347	102.174	-0.0058914	-0.00219984
96.8268	102.182	0.000485129	0.0043961
97.6161	102.183	0.00412462	0.00412354
98.3903	102.181	-0.0073984	0.000721106
99.181	102.184	-0.00241614	0.00230427
99.9643	102.179	-0.0048365	-0.0038448
100.788	102.169	0.0328599	-0.0147004
101.651	102.16	0.109969	-0.0250627
102.64	102.114	0.313572	-0.072289
103.497	102.137	0.384968	-0.0504105
104.271	102.122	0.372459	-0.0666573
105.053	102.119	0.368469	-0.0716016
105.836	102.124	0.365502	-0.0679557
106.621	102.129	0.365107	-0.0640952
107.409	102.131	0.367343	-0.0629465
108.195	102.133	0.366811	-0.0628629
108.983	102.133	0.368904	-0.0635352
109.767	102.133	0.367573	-0.0648276
110.553	102.134	0.36698	-0.0654245
111.339	102.133	0.366839	-0.0675008
112.121	102.115	0.362498	-0.0867733
112.797	102.082	0.252968	-0.121225
113.446	102.119	0.115448	-0.0855389
114.12	102.205	0.00383917	-0.000546118
114.899	102.209	-0.00302809	0.00213631
115.692	102.212	0.00362983	0.00467153
116.468	102.209	-0.00678968	-9.76401e-05
117.253	102.214	-0.00769627	0.0033152
118.044	102.214	-0.00305504	0.00295033
118.832	102.219	-0.00177924	0.00605948
184.059	102.117	0.762493	-0.144921
184.842	102.117	0.760703	-0.145032
185.695	102.144	0.828635	-0.117881
186.483	102.153	0.83189	-0.107761
187.243	102.152	0.806413	-0.108749
187.998	102.155	0.777192	-0.105353
188.777	102.143	0.771484	-0.117262
189.561	102.135	0.770586	-0.124271
190.349	102.141	0.773451	-0.117901
191.124	102.142	0.764019	-0.115668
191.92	102.146	0.775555	-0.110901
192.702	102.144	0.773643	-0.112144
193.435	102.139	0.722038	-0.116558
194.247	102.139	0.750051	-0.116083
195.076	102.144	0.794244	-0.109977
195.863	102.143	0.796925	-0.110592
196.708	102.138	0.858677	-0.11473
197.506	102.126	0.872326	-0.125182
198.166	102.135	0.747971	-0.115392
198.967	102.145	0.765465	-0.104949
199.787	102.145	0.802287	-0.103694
200.568	102.146	0.799292	-0.101643
201.374	102.142	0.822001	-0.104523
202.152	102.136	0.815632	-0.109616
202.944	102.132	0.824307	-0.112055
203.721	102.133	0.81866	-0.109436
204.458	102.133	0.771811	-0.108847
205.224	102.129	0.755265	-0.111025
205.953	102.127	0.701519	-0.111794
206.716	102.124	0.681534	-0.112909
207.536	102.12	0.718576	-0.115539
208.383	102.119	0.782727	-0.115528
209.193	102.118	0.810523	-0.11503
209.949	102.115	0.783551	-0.116464
210.72	102.112	0.772282	-0.117716
211.484	102.115	0.753688	-0.112281
212.26	102.114	0.747287	-0.111854
213.036	102.112	0.741537	-0.111899
213.864	102.111	0.787946	-0.111592
214.63	102.109	0.771494	-0.111071
215.423	102.111	0.782945	-0.107511
216.226	102.109	0.804433	-0.10722
216.981	102.106	0.778412	-0.108398
217.656	102.098	0.671697	-0.114727
218.44	102.097	0.674313	-0.113079
219.316	102.091	0.769906	-0.117275
220.122	102.09	0.794235	-0.115324
220.831	102.088	0.722328	-0.114986
221.569	102.086	0.680248	-0.114627
222.419	102.085	0.749792	-0.114126
223.123	102.08	0.673324	-0.115876
223.91	102.078	0.679883	-0.116189
224.744	102.075	0.733825	-0.116051
225.48	102.075	0.689768	-0.11391
226.293	102.074	0.723151	-0.111783
-223.384	101.074	-0.758911	-0.105815
-222.63	101.087	-0.778748	-0.0958377
-198.501	101.195	-0.725196	-0.0799095
-197.768	101.188	-0.771317	-0.0892221
-197.012	101.175	-0.794685	-0.103953
-196.234	101.172	-0.795242	-0.109763
-195.371	101.135	-0.711122	-0.148547
-191.581	101.142	-0.818705	-0.151404
-190.799	101.161	-0.816516	-0.133285
-190.02	101.174	-0.818173	-0.122645
-189.214	101.196	-0.791818	-0.102125
-188.398	101.208	-0.755811	-0.0921336
-182.173	101.195	-0.774699	-0.11739
-181.375	101.185	-0.758029	-0.128348
-180.608	101.195	-0.772018	-0.11989
-179.839	101.203	-0.784599	-0.113051
-179.053	101.207	-0.779061	-0.110015
-178.276	101.215	-0.783807	-0.102834
-177.476	101.213	-0.764752	-0.106909
-176.697	101.212	-0.766981	-0.108342
-175.933	101.214	-0.784692	-0.107554
-175.16	101.216	-0.793165	-0.106995
-174.371	101.218	-0.786139	-0.10623
-173.553	101.208	-0.749813	-0.1164
-172.735	101.179	-0.713377	-0.146275
-171.912	101.172	-0.671804	-0.15419
-171.078	101.152	-0.620287	-0.175614
-170.327	101.169	-0.651467	-0.15914
-169.562	101.204	-0.668315	-0.125192
-168.817	101.222	-0.705045	-0.107662
-168.039	101.22	-0.709511	-0.11051
-167.261	101.223	-0.713626	-0.108925
-161.772	101.225	-0.701852	-0.110953
-160.993	101.22	-0.705658	-0.116492
-160.212	101.225	-0.706445	-0.112552
-159.426	101.243	-0.70382	-0.0942095
-158.564	101.336	-0.624269	-0.00238027
-157.579	101.383	-0.422566	0.0448976
-154.025	101.341	0.000332219	0.000653202
-153.243	101.339	-0.00130399	-0.00117452
-152.458	101.336	0.000523872	-0.00430139
-151.675	101.342	0.00049341	0.00104717
-150.894	101.342	-0.00169756	0.000490697
-150.112	101.339	-0.00220558	-0.0021982
-149.328	101.343	-0.0019384	0.0010821
-148.545	101.34	-0.00186085	-0.00147373
-147.759	101.34	7.46301e-05	-0.0019241
-146.977	101.342	-0.00125502	0.000123469
-146.195	101.343	-0.00264169	0.00089379
-145.41	101.344	-0.000656682	0.00133738
-144.63	101.345	-0.00354864	0.00239171
-143.838	101.343	0.00430379	0.000705551
-143.053	101.342	0.00623309	-0.000139754
-142.267	101.341	0.00829043	-0.00107405
-141.483	101.343	0.00854615	0.00111891
-140.703	101.346	0.00574221	0.00321124
-139.925	101.348	0.000306655	0.00588669
-139.142	101.347	-0.000815156	0.00456713
-138.358	101.347	-0.000388068	0.00448831
-137.578	101.346	-0.00424067	0.00358507
-136.797	101.343	-0.00638633	0.00131979
-136.014	101.339	-0.00750097	-0.00302257
-135.235	101.339	-0.0118097	-0.0029606
-133.663	101.342	-0.00771659	0.000533812
-132.875	101.345	-0.00307296	0.00408953
-132.09	101.342	-0.00204142	0.00140476
-131.307	101.338	-0.0030634	-0.00280524
-130.519	101.337	0.00102857	-0.00378285
-129.729	101.336	0.00723421	-0.00469671
-128.945	101.338	0.00764349	-0.00252548
-85.8438	101.32	-0.0106261	0.00650666
-85.0635	101.318	-0.0142578	0.00552754
-84.2747	101.314	-0.00930763	0.00203657
-83.4875	101.311	-0.00597424	0.000169354
-82.6974	101.313	0.000228469	0.00218301
-81.9732	101.304	-0.0594336	-0.00654764
-81.2765	101.259	-0.146597	-0.0507112
-80.5837	101.247	-0.237659	-0.0617376
-79.8797	101.194	-0.317586	-0.114343
-79.1123	101.168	-0.334024	-0.139326
-78.3286	101.166	-0.334104	-0.141557
-76.7607	101.162	-0.333874	-0.143952
-75.9785	101.163	-0.335435	-0.142933
-75.1956	101.163	-0.336295	-0.142346
-74.4118	101.161	-0.336308	-0.143329
-73.6265	101.162	-0.334843	-0.141829
-72.8404	101.166	-0.33248	-0.137636
-72.0564	101.162	-0.332174	-0.141074
-71.2665	101.166	-0.326117	-0.1365
-70.4902	101.157	-0.333549	-0.14421
-69.7106	101.159	-0.337619	-0.142315
1.94029	101.174	0.0212853	-0.109367
2.73074	101.158	0.0283468	-0.126486
3.50659	101.162	0.0207987	-0.121973
4.28347	101.173	0.0142783	-0.111917
5.07649	101.181	0.0238885	-0.103634
5.862	101.203	0.0259811	-0.082607
6.66168	101.189	0.0422422	-0.0968133
7.45723	101.151	0.0543533	-0.134847
8.23332	101.133	0.0470018	-0.153566
9.01253	101.132	0.0427685	-0.155375
9.79426	101.132	0.0410377	-0.155739
12.9308	101.11	0.0436596	-0.178843
13.7159	101.108	0.0452489	-0.181471
14.5011	101.104	0.0469113	-0.185635
15.2874	101.101	0.0497359	-0.189485
16.0714	101.102	0.0501474	-0.189125
16.8573	101.102	0.0524872	-0.189465
17.6405	101.093	0.0521395	-0.19872
25.771	101.126	0.346332	-0.171943
48.5125	101.123	0.353497	-0.198041
49.2952	101.127	0.352017	-0.195088
50.0771	101.13	0.349625	-0.192426
50.8609	101.134	0.349181	-0.189475
51.6463	101.138	0.350281	-0.187015
52.4349	101.141	0.354626	-0.1846
53.216	101.145	0.351338	-0.182041
54.0003	101.148	0.35133	-0.179188
54.7852	101.152	0.351811	-0.176454
55.5696	101.157	0.351844	-0.172998
56.3531	101.161	0.350882	-0.169538
57.1383	101.164	0.351649	-0.167928
57.9175	101.168	0.346418	-0.164471
58.6994	101.172	0.343812	-0.162016
59.4813	101.176	0.341231	-0.15919
60.2611	101.18	0.336458	-0.155994
61.021	101.183	0.311839	-0.154091
61.7917	101.186	0.297903	-0.15166
62.6168	101.189	0.338397	-0.150001
63.4255	101.195	0.362454	-0.145332
64.2065	101.2	0.35879	-0.141443
64.9994	101.206	0.367056	-0.136555
65.7695	101.21	0.352415	-0.133983
66.5404	101.217	0.338618	-0.127773
67.324	101.22	0.337521	-0.125425
68.1026	101.228	0.331268	-0.119085
68.7728	101.293	0.216704	-0.0552341
69.491	101.298	0.150119	-0.0513054
83.4704	101.382	-0.00150502	0.0105559
84.2614	101.379	0.00420725	0.00723757
85.8279	101.372	0.000115871	-0.00268955
89.7483	101.391	-0.00654521	0.0099903
90.5394	101.395	-0.000900861	0.0125078
91.3256	101.391	-0.00017371	0.00763368
92.1101	101.392	-0.00127593	0.00745393
92.8936	101.392	-0.00331358	0.00611787
93.6746	101.391	-0.00783687	0.00401275
94.4607	101.395	-0.00737432	0.00606432
95.2498	101.391	-0.00389262	0.00106328
96.035	101.391	-0.0043853	-8.56247e-05
96.8239	101.394	-0.00114335	0.00151989
97.6129	101.396	0.00222573	0.00184597
98.3911	101.397	-0.00531521	0.00212953
99.1815	101.398	-0.000683355	0.00212387
99.9723	101.387	0.00439332	-0.0108271
100.843	101.372	0.0894441	-0.0267184
101.741	101.347	0.201105	-0.0526076
102.666	101.301	0.340993	-0.100603
103.487	101.338	0.375849	-0.0650087
104.265	101.331	0.367917	-0.0729678
105.051	101.332	0.367781	-0.0727491
105.834	101.34	0.364788	-0.0663323
106.62	101.345	0.365473	-0.0630349
107.41	101.346	0.369646	-0.06275
108.196	101.346	0.368887	-0.0642831
108.981	101.343	0.367949	-0.0679833
109.765	101.345	0.366587	-0.0674146
110.552	101.347	0.36768	-0.066704
111.339	101.345	0.368638	-0.0699345
112.117	101.355	0.359883	-0.0615317
112.77	101.344	0.226905	-0.0737703
113.386	101.379	0.0565774	-0.0393616
114.116	101.421	0.000964241	0.00121038
114.902	101.426	0.000795605	0.00425293
115.689	101.426	0.00180121	0.00359959
116.469	101.426	-0.00498733	0.00178974
117.251	101.426	-0.00888609	0.000986926
118.043	101.425	-0.00270314	-0.000647041
181.666	101.37	0.725479	-0.108307
182.547	101.4	0.820947	-0.0782541
183.342	101.388	0.830908	-0.0900357
184.094	101.369	0.796928	-0.108435
184.867	101.366	0.785012	-0.111586
185.663	101.369	0.795971	-0.107758
186.431	101.368	0.779367	-0.108965
187.207	101.367	0.770473	-0.108975
187.987	101.368	0.765424	-0.108393
188.778	101.368	0.771206	-0.107722
189.559	101.367	0.768088	-0.108002
190.351	101.364	0.775716	-0.109869
191.158	101.362	0.797913	-0.111591
191.935	101.362	0.7906	-0.111033
192.731	101.362	0.802129	-0.110015
193.495	101.361	0.780943	-0.110377
194.267	101.362	0.769193	-0.108678
195.057	101.358	0.774917	-0.111871
195.842	101.357	0.775344	-0.112696
196.604	101.357	0.753072	-0.111116
197.383	101.356	0.748739	-0.111097
198.211	101.351	0.792385	-0.115973
199.003	101.347	0.800842	-0.11839
199.782	101.351	0.795659	-0.113839
200.544	101.353	0.77407	-0.110662
201.322	101.359	0.768455	-0.103607
202.104	101.36	0.766451	-0.101217
202.894	101.353	0.773452	-0.106961
203.673	101.341	0.769322	-0.117548
204.421	101.338	0.733665	-0.119786
205.188	101.336	0.71797	-0.120621
205.957	101.34	0.703898	-0.115026
206.754	101.337	0.717294	-0.116007
207.576	101.339	0.756619	-0.113471
208.405	101.334	0.802718	-0.116237
209.204	101.331	0.819058	-0.117916
209.982	101.335	0.814634	-0.112555
210.779	101.331	0.82932	-0.114391
211.529	101.328	0.797373	-0.115636
212.273	101.325	0.759346	-0.116963
213.067	101.326	0.770343	-0.11437
213.857	101.325	0.779053	-0.113644
214.619	101.327	0.75942	-0.109825
215.393	101.324	0.751574	-0.111223
216.187	101.318	0.763818	-0.115501
216.946	101.317	0.74108	-0.114302
217.706	101.315	0.719515	-0.113472
218.503	101.308	0.735114	-0.119056
219.342	101.304	0.792867	-0.120565
220.131	101.3	0.801673	-0.122207
220.882	101.302	0.771071	-0.118696
221.673	101.295	0.781692	-0.122814
222.462	101.298	0.790155	-0.11738
223.225	101.295	0.772168	-0.117697
224.006	101.301	0.773646	-0.109313
224.775	101.312	0.762217	-0.0964427
225.554	101.309	0.761206	-0.0963264
226.335	101.302	0.761955	-0.100891
-179.839	100.427	-0.782504	-0.105983
-179.048	100.433	-0.772981	-0.100462
-178.263	100.44	-0.769175	-0.095241
-177.475	100.436	-0.762434	-0.0999634
-176.692	100.43	-0.761525	-0.107244
-175.917	100.436	-0.767262	-0.102155
-175.154	100.428	-0.786665	-0.111637
-174.383	100.432	-0.79661	-0.108137
-173.619	100.433	-0.814363	-0.10852
-172.816	100.418	-0.793681	-0.124091
-172.002	100.412	-0.761268	-0.131087
-171.194	100.398	-0.734879	-0.145745
-170.407	100.4	-0.730151	-0.144994
-169.616	100.402	-0.721298	-0.144206
-168.828	100.408	-0.715136	-0.138447
-168.044	100.42	-0.713783	-0.12758
-167.269	100.428	-0.720331	-0.120441
-161.778	100.443	-0.706948	-0.109389
-161.001	100.443	-0.712492	-0.109815
-160.213	100.451	-0.706923	-0.102256
-159.344	100.671	-0.621145	0.117334
-158.344	100.67	-0.403813	0.115949
-154.802	100.555	0.00637942	-0.0011377
-154.019	100.558	0.00644132	0.00147695
-153.238	100.556	0.00432809	-0.000492511
-152.455	100.555	0.0037328	-0.00211004
-151.674	100.557	0.00189601	1.27651e-05
-150.894	100.557	-0.00109361	-0.000131019
-150.112	100.556	-0.00272238	-0.00157469
-149.329	100.559	-0.00288648	0.00140306
-148.547	100.556	-0.00430159	-0.00215573
-147.763	100.551	-0.0030124	-0.0067189
-146.971	100.537	0.00534677	-0.020691
-146.189	100.532	0.00389915	-0.0257191
-145.405	100.532	0.00463683	-0.025796
-144.622	100.528	0.00392156	-0.0301351
-143.833	100.527	0.00926149	-0.0312672
-143.051	100.524	0.00843733	-0.0342532
-142.269	100.539	0.00660149	-0.0189477
-141.485	100.55	0.00690304	-0.00798627
-140.702	100.55	0.00657653	-0.00851377
-139.922	100.555	0.00319781	-0.00327116
-139.135	100.548	0.00589805	-0.00988869
-138.353	100.539	0.00469068	-0.0188692
-137.58	100.531	-0.006252	-0.0269614
-136.802	100.525	-0.0121979	-0.0331783
-136.021	100.519	-0.0141669	-0.0382772
-135.242	100.517	-0.0195585	-0.0409883
-134.457	100.537	-0.0179581	-0.0205366
-133.669	100.531	-0.0142577	-0.0264854
-132.887	100.531	-0.0154152	-0.0257564
-132.094	100.525	-0.00638396	-0.0314326
-131.306	100.514	-0.00234472	-0.0424577
-130.511	100.509	0.0084209	-0.0468699
-129.723	100.512	0.0128425	-0.0440429
-128.943	100.508	0.00933989	-0.0473591
-128.159	100.499	0.00937627	-0.0564995
-125.777	100.515	0.0393864	-0.0392389
-125.011	100.524	0.0211568	-0.0297786
-89.754	100.544	-0.0018338	0.0124689
-88.9751	100.534	-0.00685013	0.00357669
-88.1912	100.533	-0.0069124	0.00310936
-87.4122	100.534	-0.011774	0.00441852
-86.6285	100.535	-0.0120359	0.00572925
-85.843	100.539	-0.0103791	0.0104125
-85.0629	100.537	-0.014259	0.00886299
-84.2644	100.536	0.000332686	0.00885927
-83.4819	100.531	-0.00100908	0.00439644
-82.719	100.536	-0.0219685	0.0101773
-82.0185	100.48	-0.105409	-0.045307
-81.3303	100.453	-0.201077	-0.0716367
-80.6615	100.406	-0.316112	-0.118509
-79.8965	100.389	-0.334912	-0.134388
-79.1134	100.387	-0.335662	-0.136045
-75.9778	100.38	-0.335275	-0.140622
-75.1962	100.378	-0.337527	-0.142488
-74.4127	100.376	-0.337751	-0.143942
-73.6249	100.378	-0.333754	-0.141453
-72.8367	100.383	-0.329321	-0.135828
-72.0562	100.378	-0.332616	-0.139804
-71.267	100.383	-0.327101	-0.133895
-70.4887	100.373	-0.332578	-0.143634
-69.6991	100.385	-0.326683	-0.131734
-61.508	100.36	0.0277053	-0.150807
-60.7518	100.346	0.000323757	-0.16447
-59.9797	100.349	-0.0112368	-0.160906
-59.1843	100.359	0.000527762	-0.150556
-58.3662	100.361	0.0351276	-0.148406
-57.5843	100.365	0.0333606	-0.143919
-56.825	100.367	0.00908283	-0.140911
-56.0337	100.366	0.0168471	-0.14209
-55.2388	100.37	0.0281853	-0.137654
-54.4599	100.373	0.0235619	-0.133591
-53.691	100.378	0.00889726	-0.128324
-52.9084	100.38	0.00804651	-0.126327
-52.1371	100.382	-0.00417842	-0.123084
-51.3622	100.387	-0.0128613	-0.117877
-50.5963	100.389	-0.0304349	-0.115278
-49.8041	100.39	-0.0217069	-0.114098
-49.0379	100.393	-0.0390301	-0.1106
-48.247	100.393	-0.0316108	-0.110503
-47.4572	100.399	-0.0252343	-0.10392
-46.6697	100.404	-0.0212597	-0.0991042
-45.8752	100.409	-0.0102227	-0.0935092
-45.1098	100.415	-0.0282699	-0.0864973
-44.3238	100.414	-0.0256661	-0.0875874
0.423734	100.437	0.0717478	-0.0612775
1.17978	100.41	0.0444285	-0.08841
1.92621	100.377	0.00748564	-0.122125
2.73025	100.381	0.0281504	-0.117821
3.50267	100.379	0.0171895	-0.120915
4.27514	100.381	0.00626553	-0.118652
5.08095	100.378	0.0286829	-0.122571
5.85995	100.382	0.0242763	-0.11826
6.65243	100.355	0.0333418	-0.146122
7.44381	100.352	0.0413046	-0.149652
8.22533	100.35	0.0393962	-0.151131
9.00616	100.347	0.0367856	-0.155124
12.9268	100.326	0.0401053	-0.177669
13.7113	100.323	0.0411525	-0.181712
14.4993	100.32	0.0456231	-0.184831
15.2843	100.316	0.0470854	-0.189379
16.0665	100.313	0.0457998	-0.192751
16.8537	100.314	0.0493931	-0.192516
19.2263	100.319	0.0713528	-0.188929
25.7812	100.362	0.357157	-0.150386
48.5143	100.337	0.356287	-0.198545
49.2982	100.341	0.355981	-0.195598
50.0812	100.345	0.35473	-0.192596
50.8649	100.349	0.354206	-0.189699
51.65	100.352	0.354931	-0.18773
52.434	100.355	0.3547	-0.185147
53.2195	100.359	0.355867	-0.182342
54.0036	100.363	0.355586	-0.179547
54.7875	100.367	0.355091	-0.176313
55.5728	100.371	0.356004	-0.173562
56.3565	100.375	0.355336	-0.170463
57.1413	100.378	0.355743	-0.168439
57.9243	100.382	0.354236	-0.165554
58.7072	100.386	0.352658	-0.162831
59.4902	100.391	0.351139	-0.159118
60.2704	100.393	0.346795	-0.157324
61.0461	100.399	0.33795	-0.152654
61.8305	100.403	0.337781	-0.150128
62.6276	100.404	0.350296	-0.149672
63.4252	100.411	0.363252	-0.144591
64.2094	100.415	0.36281	-0.141092
64.9983	100.422	0.367064	-0.134885
65.7739	100.428	0.357994	-0.130231
66.5454	100.436	0.344803	-0.123158
67.3406	100.434	0.355211	-0.126306
68.1342	100.431	0.364036	-0.131017
68.8964	100.444	0.341463	-0.11941
69.6586	100.458	0.318811	-0.105675
70.323	100.496	0.198444	-0.0688841
71.0729	100.506	0.163444	-0.0609545
71.8323	100.516	0.138002	-0.0519772
77.1988	100.583	0.00955406	0.00704777
77.9828	100.592	0.00849346	0.0149643
83.4762	100.587	0.00559164	0.00120267
84.2556	100.581	-0.00027608	-0.00580423
85.0417	100.587	0.000494847	-0.00101827
85.8263	100.579	-0.000288222	-0.0107932
89.7457	100.603	-0.00786988	0.00713855
90.5358	100.612	-0.00323495	0.0148899
91.3233	100.609	-0.00122118	0.0107158
92.1114	100.606	0.00135293	0.00658122
92.8959	100.603	0.000235902	0.00255636
93.6782	100.601	-0.00298889	-0.000750387
94.4614	100.604	-0.00541985	0.000276365
95.2492	100.604	-0.00317685	-0.000875184
96.0331	100.604	-0.00501368	-0.00184142
96.8174	100.608	-0.00637059	0.00076501
97.6049	100.609	-0.00452293	0.000742992
98.3904	100.612	-0.00468711	0.00256431
99.1827	100.613	0.00182692	0.00246784
100.012	100.58	0.0454587	-0.0326185
100.929	100.556	0.176598	-0.0576713
101.868	100.514	0.329529	-0.100976
102.682	100.525	0.358439	-0.0907411
103.479	100.541	0.368841	-0.0760535
104.263	100.542	0.367229	-0.0770046
105.049	100.548	0.367345	-0.0722478
105.832	100.551	0.364555	-0.070539
106.62	100.559	0.366646	-0.0638711
107.411	100.561	0.371669	-0.0625662
108.197	100.557	0.371849	-0.0676081
108.982	100.558	0.370906	-0.0681027
109.766	100.561	0.368449	-0.0666945
110.555	100.566	0.371593	-0.0627483
111.339	100.563	0.369432	-0.0669187
112.124	100.565	0.368218	-0.0662192
112.792	100.56	0.25042	-0.0726831
113.379	100.617	0.0512617	-0.0161602
114.109	100.634	-0.00528456	-0.000528293
114.9	100.637	-0.000400845	0.000780553
115.685	100.635	-0.00093027	-0.00209912
116.474	100.635	0.00205041	-0.00367163
117.249	100.639	-0.00907846	-0.000882267
118.031	100.637	-0.0140374	-0.00346898
118.824	100.639	-0.00716463	-0.00347823
155.704	100.556	0.698236	-0.130604
156.477	100.553	0.685641	-0.13399
157.275	100.557	0.696739	-0.130836
158.084	100.562	0.720074	-0.12613
158.872	100.567	0.721601	-0.122035
159.652	100.569	0.71509	-0.119907
160.409	100.585	0.686282	-0.104337
161.191	100.595	0.681805	-0.0952274
179.317	100.54	0.73238	-0.155145
180.07	100.559	0.69953	-0.135761
180.892	100.575	0.736274	-0.118968
181.697	100.575	0.755359	-0.119606
182.531	100.594	0.804091	-0.100436
183.31	100.59	0.797875	-0.103244
184.087	100.589	0.78971	-0.104251
184.859	100.586	0.776994	-0.10714
185.645	100.589	0.777954	-0.104195
186.427	100.585	0.775265	-0.10711
187.212	100.59	0.774503	-0.102321
188.012	100.591	0.789588	-0.100862
188.805	100.592	0.79802	-0.0987473
189.572	100.589	0.780099	-0.101227
190.366	100.584	0.789216	-0.106345
191.15	100.578	0.789205	-0.110939
191.915	100.579	0.769606	-0.109964
192.72	100.582	0.789502	-0.105902
193.506	100.592	0.791103	-0.0956283
194.304	100.595	0.805623	-0.0916534
195.083	100.586	0.799734	-0.0999199
195.881	100.579	0.813302	-0.105987
196.637	100.571	0.785772	-0.1132
197.398	100.57	0.762842	-0.112889
198.212	100.559	0.79199	-0.12355
198.939	100.569	0.73545	-0.112025
199.759	100.573	0.77137	-0.107665
200.555	100.575	0.784138	-0.104625
201.364	100.592	0.809561	-0.0862183
202.151	100.584	0.812571	-0.093261
202.941	100.591	0.819557	-0.0853049
203.707	100.572	0.801936	-0.102637
204.482	100.556	0.79375	-0.11796
205.276	100.559	0.803973	-0.113117
206.047	100.564	0.792213	-0.10713
206.839	100.547	0.80114	-0.122205
207.638	100.56	0.81724	-0.107984
208.425	100.541	0.822069	-0.125662
209.204	100.534	0.817509	-0.13084
209.973	100.536	0.804461	-0.127321
210.75	100.536	0.798925	-0.126372
211.531	100.534	0.797187	-0.126269
212.308	100.544	0.791821	-0.114816
213.091	100.553	0.792639	-0.103885
213.846	100.538	0.766095	-0.116966
214.613	100.538	0.751386	-0.11493
215.401	100.539	0.756995	-0.112856
216.187	100.533	0.7615	-0.116308
216.969	100.552	0.762046	-0.095445
217.741	100.55	0.752281	-0.0953669
218.532	100.541	0.762592	-0.102583
219.345	100.528	0.794293	-0.113391
220.137	100.516	0.805409	-0.12339
220.904	100.521	0.791082	-0.116015
221.684	100.514	0.79039	-0.120484
222.474	100.515	0.80002	-0.117358
223.24	100.515	0.785005	-0.114867
224.01	100.529	0.77477	-0.0988622
224.78	100.534	0.764809	-0.0906641
225.564	100.531	0.768686	-0.0912557
226.365	100.526	0.789337	-0.0942928
-177.486	99.648	-0.77258	-0.104969
-176.707	99.6446	-0.775143	-0.109407
-175.929	99.6454	-0.778624	-0.109647
-175.155	99.6405	-0.786352	-0.11556
-174.406	99.6372	-0.81895	-0.119915
-173.626	99.6481	-0.820504	-0.109926
-171.997	99.6187	-0.755691	-0.141159
-171.196	99.6143	-0.7364	-0.146358
-170.406	99.6254	-0.7282	-0.136131
-169.62	99.6159	-0.724735	-0.146399
-168.851	99.619	-0.738096	-0.144046
-168.056	99.6219	-0.724781	-0.141895
-167.277	99.6348	-0.728227	-0.12972
-166.489	99.6404	-0.722889	-0.124842
-161.776	99.6604	-0.704815	-0.108354
-160.997	99.6695	-0.707796	-0.0997765
-160.224	99.7048	-0.717789	-0.064863
-159.235	99.8379	-0.512074	0.0677284
-158.22	99.8589	-0.279742	0.0883745
-157.33	99.8883	-0.172182	0.117341
-155.587	99.7702	0.00492797	-0.00149042
-154.806	99.7688	0.0023237	-0.0031671
-154.022	99.7724	0.00344867	0.000114604
-153.24	99.7717	0.00284482	-0.000827543
-152.459	99.7711	0.000148698	-0.00174856
-151.676	99.7721	0.000173698	-0.000965427
-150.913	99.7776	-0.0196871	0.00436161
-150.164	99.7516	-0.0545825	-0.0218269
-149.42	99.741	-0.0933426	-0.0325693
-148.684	99.7246	-0.141226	-0.0491384
-147.878	99.7239	-0.118164	-0.0499921
-147.066	99.7159	-0.0892638	-0.0580301
-146.202	99.7073	-0.00896202	-0.0667131
-145.467	99.7105	-0.0572575	-0.0636091
-144.728	99.708	-0.102179	-0.0661697
-143.914	99.7148	-0.0709696	-0.0593907
-143.154	99.7213	-0.0950121	-0.0529225
-142.371	99.7249	-0.0953204	-0.0493177
-141.578	99.7278	-0.0859735	-0.0463211
-140.799	99.7267	-0.0901722	-0.047454
-140.013	99.7279	-0.088603	-0.0461378
-139.235	99.7149	-0.0937884	-0.059103
-138.448	99.6972	-0.0904714	-0.0766593
-137.651	99.6983	-0.0773769	-0.075424
-136.881	99.6879	-0.0914658	-0.0856768
-136.101	99.6829	-0.0945725	-0.0905529
-135.319	99.6791	-0.0969831	-0.0942178
-134.559	99.6913	-0.120195	-0.0818056
-133.794	99.6883	-0.139181	-0.084603
-133.011	99.6855	-0.139859	-0.0872629
-132.222	99.6814	-0.1346	-0.091142
-131.433	99.6715	-0.129109	-0.100782
-130.631	99.6568	-0.111532	-0.115228
-129.826	99.649	-0.0904478	-0.122818
-129.018	99.644	-0.0663377	-0.127489
-128.271	99.6405	-0.103429	-0.130691
-127.493	99.6364	-0.108643	-0.134521
-126.695	99.6354	-0.0949394	-0.135231
-125.893	99.6396	-0.0772662	-0.130698
-125.14	99.6395	-0.107917	-0.13038
-124.38	99.6421	-0.131794	-0.127522
-123.607	99.6421	-0.142518	-0.127109
-122.869	99.6374	-0.188674	-0.131432
-122.118	99.6356	-0.221901	-0.132903
-121.35	99.6294	-0.237697	-0.138698
-120.451	99.631	-0.122355	-0.136693
-119.694	99.629	-0.149166	-0.13822
-118.969	99.6285	-0.209153	-0.138351
-118.191	99.6295	-0.214298	-0.136938
-117.476	99.6273	-0.283713	-0.138638
-116.672	99.6268	-0.263482	-0.138719
-115.891	99.6403	-0.267155	-0.124781
-115.134	99.6404	-0.293646	-0.124161
-114.376	99.6398	-0.319957	-0.124332
-113.589	99.6372	-0.31681	-0.126451
-112.809	99.6345	-0.320475	-0.128645
-112.026	99.6287	-0.322437	-0.133969
-111.251	99.6306	-0.331354	-0.13159
-110.438	99.6261	-0.30239	-0.135521
-109.599	99.6068	-0.247473	-0.154296
-108.775	99.6421	-0.207237	-0.118542
-89.7542	99.7536	-0.00258308	0.00680432
-88.9704	99.7534	-0.00270351	0.00716056
-88.1848	99.7526	-0.00104012	0.0070136
-87.4039	99.7526	-0.00414399	0.00759813
-86.6226	99.7503	-0.00668673	0.00585125
-85.8385	99.7533	-0.00655892	0.00945919
-85.0572	99.7505	-0.00909588	0.00731024
-84.2675	99.7495	-0.00330728	0.00694703
-83.4923	99.7488	-0.0119965	0.00678398
-82.7522	99.7396	-0.0557903	-0.00176222
-82.0613	99.6936	-0.148734	-0.0471695
-81.3917	99.6564	-0.262981	-0.0838267
-80.6765	99.6074	-0.331646	-0.132228
-79.8951	99.6044	-0.334165	-0.134588
-75.9769	99.5955	-0.334977	-0.14063
-75.194	99.589	-0.335906	-0.146551
-74.4107	99.585	-0.336391	-0.149959
-73.6223	99.5892	-0.33172	-0.145157
-72.8419	99.5923	-0.335049	-0.141462
-72.0578	99.5927	-0.334697	-0.140504
-71.2723	99.5965	-0.332962	-0.13617
-70.487	99.5919	-0.331386	-0.140198
-69.6774	99.6241	-0.305559	-0.107451
-62.2901	99.6085	0.0287499	-0.118293
-61.5513	99.5554	-0.0161317	-0.170877
-60.7746	99.5564	-0.0229689	-0.169326
-59.9918	99.561	-0.0238203	-0.164311
-59.1994	99.5657	-0.0149781	-0.159065
-58.3998	99.5646	0.00101417	-0.159749
-57.6064	99.5684	0.0108771	-0.15542
-56.8435	99.5732	-0.0098695	-0.150169
-56.0554	99.5796	-0.00530984	-0.143352
-55.2751	99.5839	-0.00856192	-0.138531
-54.4934	99.5861	-0.0103446	-0.13591
-53.7123	99.5896	-0.0127864	-0.131986
-52.9294	99.5927	-0.0134	-0.128472
-52.145	99.5958	-0.0125513	-0.124911
-51.3605	99.599	-0.0115501	-0.121248
-50.5779	99.6023	-0.0124201	-0.117565
-49.7931	99.6058	-0.0111663	-0.11362
-49.0124	99.6083	-0.0138539	-0.1108
-48.2275	99.6112	-0.0124445	-0.107481
-47.4454	99.615	-0.0137939	-0.10328
-46.6623	99.618	-0.0141717	-0.0999074
-45.8774	99.6218	-0.0127084	-0.095758
-45.0945	99.6257	-0.0133216	-0.0915425
-44.3104	99.6289	-0.0126237	-0.0879649
-43.5253	99.6326	-0.0109132	-0.0838678
-42.7356	99.6355	-0.00465382	-0.0806422
-41.9497	99.6385	-0.00214184	-0.0773885
-41.1681	99.6419	-0.00395971	-0.0736431
-40.3822	99.6455	-0.00145935	-0.0696829
-39.6011	99.6498	-0.00370504	-0.0651504
-38.8215	99.6542	-0.00753075	-0.0604366
-38.0398	99.6557	-0.00917052	-0.0586365
-37.2601	99.6584	-0.012914	-0.0556604
-36.4784	99.6615	-0.0145828	-0.0523636
-35.6981	99.6631	-0.0175513	-0.0504675
-34.9146	99.6682	-0.0174418	-0.0451706
-34.1285	99.672	-0.0146781	-0.0410958
-33.3448	99.6748	-0.0143192	-0.0381301
-32.5611	99.6763	-0.0139739	-0.0364006
-31.7833	99.6806	-0.019513	-0.0318812
-30.9987	99.6854	-0.0182233	-0.0269342
-30.2206	99.69	-0.023467	-0.022125
-29.4368	99.695	-0.0229753	-0.0169707
-28.6508	99.6994	-0.0203531	-0.0123895
-27.8814	99.7014	-0.0342002	-0.010239
-27.0903	99.6982	-0.0264356	-0.0132518
-26.292	99.6987	-0.0114578	-0.0126282
-25.4884	99.7043	0.00885425	-0.00698448
-24.6743	99.7115	0.0396967	0.000366333
-23.8899	99.715	0.0407451	0.003962
-23.0918	99.707	0.0555438	-0.00390843
-22.3176	99.7008	0.0465057	-0.0100571
-21.533	99.6967	0.0477819	-0.0140954
-1.20237	99.6239	0.0125951	-0.0890723
-0.344321	99.6477	0.0872995	-0.0655104
0.41048	99.6188	0.058754	-0.0947277
1.18473	99.6129	0.0496554	-0.100857
1.93257	99.5986	0.014136	-0.115407
2.72054	99.6031	0.0187416	-0.111176
3.50666	99.5955	0.021485	-0.119153
4.28492	99.5871	0.0163712	-0.127808
5.07602	99.5804	0.0240879	-0.134831
5.87659	99.5709	0.0412613	-0.14469
6.65854	99.5671	0.0398152	-0.148836
7.4422	99.5686	0.040057	-0.147716
8.22522	99.5708	0.0396612	-0.145879
12.9224	99.5416	0.0361435	-0.177498
13.7069	99.5368	0.0371888	-0.182776
14.4936	99.5331	0.0403844	-0.186979
15.2789	99.5294	0.0421398	-0.191107
16.0608	99.5248	0.0405819	-0.196227
16.8463	99.5245	0.0425618	-0.196985
17.6314	99.5243	0.0441421	-0.197775
18.436	99.5438	0.0651541	-0.178731
19.2234	99.6182	0.0689727	-0.104862
24.7403	99.7748	0.100554	0.0476039
25.7281	99.6552	0.304713	-0.072594
48.5155	99.5519	0.358403	-0.198731
49.2997	99.5557	0.358382	-0.195909
50.0831	99.5597	0.357569	-0.192837
50.8673	99.5635	0.357548	-0.190057
51.6522	99.5665	0.35818	-0.187997
52.4363	99.5701	0.357926	-0.185334
53.2212	99.574	0.358525	-0.182446
54.0051	99.5778	0.358138	-0.179608
54.7889	99.5822	0.357499	-0.176271
55.5737	99.5858	0.357949	-0.173618
56.3579	99.5897	0.357796	-0.170814
57.1426	99.5928	0.358056	-0.168677
57.9267	99.5966	0.357646	-0.165887
58.7103	99.6	0.356853	-0.163576
59.4944	99.6049	0.356448	-0.159688
60.275	99.6084	0.352511	-0.15726
61.0545	99.6135	0.347488	-0.153221
61.8387	99.618	0.347116	-0.149858
62.635	99.6175	0.358797	-0.15142
63.4238	99.6237	0.362954	-0.146349
64.216	99.6292	0.370554	-0.141926
64.9936	99.6314	0.363499	-0.140849
65.7729	99.6374	0.358073	-0.135911
66.5483	99.6511	0.348807	-0.123339
67.3391	99.6494	0.354835	-0.126145
68.1322	99.6475	0.363224	-0.129239
68.9207	99.6493	0.366917	-0.128588
69.7075	99.6478	0.368932	-0.131184
70.4491	99.6678	0.325656	-0.11239
71.1675	99.6922	0.259196	-0.0891095
71.9323	99.7036	0.239145	-0.0788456
72.678	99.7269	0.199931	-0.0567122
73.4416	99.7392	0.178576	-0.0456523
77.9792	99.7997	0.00606079	0.00777421
78.7555	99.799	-0.00272623	0.00580433
82.6874	99.7857	0.003314	-0.0136414
83.4649	99.797	-0.00451902	-0.00349595
84.2478	99.7968	-0.00685221	-0.00498706
85.0345	99.8043	-0.00548328	0.00126075
85.8233	99.8025	-0.00203337	-0.00176744
89.742	99.8169	-0.0102657	0.00633481
90.5311	99.8254	-0.00667544	0.0135874
91.3189	99.8224	-0.00434601	0.00935138
92.1042	99.818	-0.00457857	0.00366787
92.8892	99.813	-0.00514659	-0.00258499
93.6744	99.8153	-0.00555906	-0.00158668
94.4619	99.8189	-0.00365526	0.000772346
95.2473	99.8186	-0.0038437	-0.000820652
96.0346	99.8188	-0.00217679	-0.00188753
96.8197	99.8203	-0.00278697	-0.00160249
97.6033	99.8197	-0.00485246	-0.00354198
98.3924	99.8227	-0.00150093	-0.00177225
99.2371	99.8078	0.0575239	-0.0179919
100.09	99.7849	0.125086	-0.0420705
101.014	99.7471	0.262431	-0.0811746
101.89	99.7372	0.353233	-0.0924081
102.689	99.7466	0.366376	-0.084215
103.479	99.7554	0.370272	-0.0766689
104.267	99.7576	0.372295	-0.0757675
105.053	99.7661	0.372174	-0.0685418
105.836	99.7669	0.369827	-0.0689942
106.621	99.7711	0.368993	-0.0660504
107.41	99.7704	0.371339	-0.0680569
108.198	99.7692	0.373488	-0.0704253
108.985	99.7736	0.374391	-0.0673396
109.768	99.7763	0.371697	-0.0658296
110.557	99.7818	0.374448	-0.0616169
111.338	99.7796	0.370236	-0.0650257
112.125	99.7804	0.370657	-0.06552
112.79	99.7638	0.249628	-0.0833811
113.38	99.8266	0.0530164	-0.0217969
114.1	99.8504	-0.0121756	0.000821793
114.902	99.8446	0.00363993	-0.00619624
118.021	99.8531	-0.0230273	-0.00261998
118.864	99.8495	0.0345561	-0.00733227
119.696	99.7664	0.0800398	-0.0916319
122.362	99.7539	0.386812	-0.107711
123.427	99.8175	0.666334	-0.0452245
124.22	99.8213	0.672129	-0.0426706
124.969	99.8268	0.635049	-0.0383124
125.808	99.8196	0.687975	-0.0466397
126.644	99.8187	0.737578	-0.0486456
127.445	99.8201	0.752394	-0.0484117
128.248	99.8154	0.769193	-0.0541867
129.017	99.814	0.751014	-0.0566864
129.786	99.813	0.734434	-0.0587992
130.575	99.8058	0.736743	-0.0671362
131.35	99.8036	0.725162	-0.0703539
132.161	99.8041	0.75018	-0.0709266
132.943	99.805	0.745048	-0.0711323
133.736	99.806	0.752207	-0.071143
134.523	99.8059	0.752801	-0.0723372
135.29	99.804	0.733432	-0.0752639
136.078	99.8046	0.734379	-0.0756652
136.855	99.8025	0.724901	-0.0787927
137.652	99.8019	0.735192	-0.0803598
138.452	99.7992	0.749498	-0.0840851
139.253	99.7981	0.763762	-0.0861134
140.045	99.7975	0.769222	-0.0877238
140.83	99.7972	0.767948	-0.0889394
141.617	99.7969	0.768412	-0.0901464
142.386	99.7971	0.750419	-0.0909117
143.174	99.7957	0.75237	-0.093157
143.952	99.7951	0.743891	-0.0946994
144.738	99.7958	0.743114	-0.0948811
145.533	99.7944	0.75161	-0.097108
146.321	99.7924	0.752956	-0.0999499
147.115	99.7918	0.760773	-0.101444
147.893	99.7899	0.752309	-0.104124
148.676	99.7889	0.749056	-0.105926
149.452	99.7889	0.738769	-0.106746
150.244	99.7883	0.743969	-0.108098
151.028	99.7881	0.741597	-0.109067
151.814	99.7875	0.740928	-0.110324
152.594	99.786	0.734317	-0.112572
153.389	99.7837	0.743605	-0.115523
154.172	99.7827	0.739667	-0.117279
154.954	99.779	0.736059	-0.121602
155.742	99.7783	0.736988	-0.122942
156.507	99.7779	0.716356	-0.124015
157.299	99.7791	0.721204	-0.123369
158.089	99.7797	0.725475	-0.123335
158.878	99.7804	0.728405	-0.123204
159.663	99.7796	0.727052	-0.124577
160.44	99.7873	0.716982	-0.117358
161.21	99.8044	0.701145	-0.100736
161.98	99.8273	0.684953	-0.0783972
162.768	99.8296	0.686929	-0.0765427
177.762	99.7603	0.747612	-0.149927
178.634	99.8245	0.834392	-0.0856722
179.332	99.7863	0.74698	-0.123788
180.117	99.7873	0.746378	-0.122635
180.943	99.8021	0.78702	-0.107652
181.718	99.7988	0.776844	-0.110863
182.518	99.8026	0.791345	-0.106844
183.29	99.7976	0.777634	-0.111546
184.069	99.795	0.772132	-0.113899
184.851	99.7909	0.768913	-0.117711
185.642	99.7976	0.774683	-0.110724
186.429	99.791	0.775994	-0.116964
187.218	99.7993	0.780112	-0.108202
188.004	99.8013	0.781234	-0.105828
189.578	99.805	0.785995	-0.10112
190.363	99.7897	0.785718	-0.115892
191.146	99.7871	0.784602	-0.117942
191.911	99.7924	0.764408	-0.112069
192.721	99.7865	0.790316	-0.1173
193.517	99.7986	0.801765	-0.104538
194.332	99.7985	0.831906	-0.103906
195.136	99.799	0.85255	-0.102713
197.426	99.7655	0.78977	-0.133682
198.198	99.7431	0.777888	-0.155189
198.972	99.7609	0.767603	-0.136489
-176.708	98.8553	-0.774655	-0.115375
-175.944	98.8585	-0.792872	-0.113244
-175.148	98.8604	-0.778692	-0.112304
-174.384	98.8573	-0.796112	-0.116392
-170.447	98.8655	-0.768981	-0.112539
-169.685	98.892	-0.788909	-0.0868363
-168.9	98.8733	-0.78566	-0.106266
-168.087	98.8399	-0.754899	-0.140413
-167.282	98.8359	-0.73275	-0.145085
-166.49	98.8433	-0.722561	-0.138341
-165.703	98.8574	-0.718171	-0.124898
-161.778	98.8762	-0.706152	-0.108827
-160.971	98.9259	-0.682224	-0.0596024
-160.132	99.0084	-0.62535	0.0224451
-159.125	99.0124	-0.400847	0.026027
-158.141	99.1093	-0.200544	0.122549
-157.295	99.0731	-0.137474	0.0859259
-156.378	98.9844	-0.00312666	-0.00307713
-155.592	98.9853	4.04823e-05	-0.00249542
-154.81	98.9851	-0.000835204	-0.00303558
-154.026	98.9861	-0.00052061	-0.00233762
-153.241	98.9865	0.00135482	-0.0022223
-152.459	98.9861	0.000647919	-0.00277568
-151.7	99.0061	-0.0234087	0.0169494
-150.966	98.9708	-0.0732762	-0.0184931
-150.253	98.957	-0.143291	-0.0325416
-149.512	98.9275	-0.185137	-0.0621733
-148.761	98.9116	-0.217564	-0.0781497
-147.952	98.9016	-0.192301	-0.0882341
-147.119	98.8886	-0.142171	-0.101382
-146.323	98.8841	-0.129697	-0.105961
-145.558	98.8805	-0.148593	-0.109593
-144.78	98.888	-0.154166	-0.102116
-144.011	98.8883	-0.168381	-0.101833
-143.229	98.8933	-0.169977	-0.0967961
-142.442	98.904	-0.166421	-0.086086
-141.654	98.9058	-0.16178	-0.0842459
-140.878	98.9064	-0.169669	-0.0835802
-140.1	98.9044	-0.175652	-0.0854939
-139.322	98.886	-0.181456	-0.103827
-138.55	98.8751	-0.192473	-0.114626
-137.776	98.8704	-0.202429	-0.119165
-137.013	98.8629	-0.22316	-0.126564
-136.25	98.8573	-0.243694	-0.131965
-135.509	98.8532	-0.286504	-0.135948
-134.724	98.8562	-0.285764	-0.13274
-133.958	98.854	-0.303494	-0.134704
-133.167	98.8526	-0.296132	-0.135948
-132.368	98.8489	-0.281039	-0.139352
-131.591	98.849	-0.287732	-0.139045
-130.811	98.8487	-0.291899	-0.139118
-130.039	98.8477	-0.303718	-0.139834
-129.252	98.849	-0.300042	-0.138189
-128.496	98.8474	-0.327971	-0.139488
-127.719	98.8446	-0.335392	-0.142031
-126.928	98.8427	-0.328181	-0.14361
-126.144	98.8406	-0.32842	-0.145313
-125.367	98.841	-0.334671	-0.144613
-124.585	98.8408	-0.337198	-0.144393
-123.809	98.8415	-0.345198	-0.143364
-123.026	98.841	-0.34574	-0.143509
-122.241	98.8393	-0.344879	-0.14483
-121.456	98.8381	-0.344002	-0.14559
-120.67	98.8364	-0.342438	-0.146889
-119.893	98.8361	-0.349346	-0.146781
-119.113	98.8363	-0.353272	-0.14613
-118.329	98.8362	-0.353488	-0.145837
-117.539	98.8361	-0.347304	-0.145489
-116.751	98.8348	-0.343202	-0.146313
-115.964	98.8342	-0.339971	-0.146418
-115.188	98.8335	-0.347903	-0.146636
-114.398	98.8319	-0.342049	-0.147819
-113.612	98.8303	-0.339967	-0.148917
-112.819	98.8287	-0.33105	-0.150007
-112.035	98.8284	-0.331419	-0.149793
-111.257	98.8321	-0.337928	-0.145628
-110.453	98.8315	-0.317469	-0.145642
-109.656	98.8313	-0.304606	-0.145367
-108.871	98.8355	-0.303976	-0.140576
-108.023	98.8351	-0.239658	-0.140473
-107.222	98.8429	-0.223111	-0.132162
-106.461	98.8715	-0.245459	-0.103017
-90.6504	98.9431	-0.11546	-0.019709
-89.7974	98.9318	-0.0463661	-0.0304185
-89.0102	98.9268	-0.0431579	-0.0348335
-88.2134	98.9224	-0.0302453	-0.0385684
-87.4123	98.9333	-0.0130919	-0.0270603
-86.6267	98.9425	-0.0114634	-0.0173125
-85.8451	98.9469	-0.0137559	-0.0122643
-85.0715	98.9453	-0.0240559	-0.0132788
-84.28	98.9457	-0.0164209	-0.012231
-83.5297	98.948	-0.0500363	-0.00940045
-82.7943	98.9286	-0.0984484	-0.0281876
-82.1247	98.8879	-0.212787	-0.0682857
-81.4425	98.8419	-0.31445	-0.113689
-80.6817	98.8179	-0.337509	-0.137098
-79.8961	98.8182	-0.335741	-0.136146
-73.6271	98.8059	-0.33712	-0.143832
-72.8416	98.8047	-0.335392	-0.144365
-72.0586	98.8097	-0.336138	-0.138801
-71.2731	98.8072	-0.334343	-0.140817
-70.4819	98.8121	-0.326825	-0.135283
-69.6446	98.886	-0.273244	-0.0608116
-63.0731	98.8773	0.0288213	-0.0653194
-62.3233	98.7756	-0.00496912	-0.166499
-61.5503	98.7694	-0.0155944	-0.172157
-60.7661	98.7742	-0.0149611	-0.166809
-59.9821	98.7763	-0.0146066	-0.164264
-59.1981	98.7844	-0.0142131	-0.155679
-58.4131	98.7879	-0.0127751	-0.151681
-57.6331	98.7915	-0.0163018	-0.147613
-56.843	98.7938	-0.00975941	-0.144843
-56.0522	98.7943	-0.00254223	-0.143863
-55.2742	98.7983	-0.00813592	-0.139416
-54.4888	98.8013	-0.00624877	-0.135971
-53.7066	98.805	-0.00750126	-0.131841
-52.9232	98.8083	-0.00764889	-0.128086
-52.1399	98.8113	-0.0078809	-0.124682
-51.3568	98.8148	-0.00824072	-0.120708
-50.5734	98.8177	-0.00833577	-0.117386
-49.7893	98.8209	-0.00772799	-0.113824
-49.0059	98.8238	-0.00775172	-0.110511
-48.2223	98.8269	-0.00764748	-0.106983
-47.4386	98.8308	-0.00741244	-0.102789
-46.6552	98.8339	-0.00749362	-0.0992251
-45.8719	98.8374	-0.00759044	-0.0953876
-45.0886	98.8407	-0.00770512	-0.0917781
-44.3051	98.8441	-0.00766716	-0.0879499
-43.5213	98.8476	-0.00725623	-0.0841855
-42.7372	98.8506	-0.00653521	-0.080847
-41.9535	98.8538	-0.00625291	-0.077246
-41.1698	98.857	-0.00599973	-0.0737818
-40.3871	98.8606	-0.00669175	-0.0698842
-39.6051	98.8644	-0.00805855	-0.065718
-38.8211	98.8679	-0.00741142	-0.0619446
-38.0388	98.8707	-0.00851498	-0.0588667
-37.2554	98.8743	-0.00844663	-0.0550004
-36.4712	98.8772	-0.00761478	-0.0518654
-35.6895	98.8803	-0.00922125	-0.0485057
-34.9049	98.8844	-0.00800192	-0.0441895
-34.122	98.8881	-0.00842264	-0.040238
-33.3389	98.8915	-0.00868786	-0.0366215
-32.5554	98.8941	-0.00848238	-0.0338428
-31.7724	98.8976	-0.00880068	-0.0300875
-30.9882	98.9016	-0.00790968	-0.0259179
-30.2075	98.9054	-0.0105927	-0.0218894
-29.425	98.9091	-0.0113578	-0.0180948
-28.6422	98.9129	-0.0118763	-0.0141333
-27.8581	98.9156	-0.0110768	-0.0112117
-27.0676	98.9199	-0.00382712	-0.00683304
-26.2791	98.9222	0.00131214	-0.00434924
-25.4831	98.9263	0.0140294	-0.000113374
-24.6952	98.9244	0.0186737	-0.00191062
-23.9009	98.9241	0.0296208	-0.00210746
-23.1176	98.9198	0.0296425	-0.00629906
-22.3285	98.9149	0.0355211	-0.0111574
-21.5384	98.9121	0.0423208	-0.0138345
-20.7597	98.9067	0.0377549	-0.0192685
-19.9686	98.9124	0.0455184	-0.0134537
-19.2087	98.9295	0.0221855	0.00367177
-18.4442	98.9593	0.00340209	0.0334543
-17.6461	98.9597	0.0181696	0.0339034
-2.69836	98.8883	0.0834829	-0.0393844
-1.93198	98.8547	0.0665345	-0.0731726
-1.19559	98.8184	0.0196023	-0.109704
-0.363696	98.8463	0.06817	-0.0820306
0.395158	98.8377	0.0436895	-0.0908901
1.16503	98.834	0.0302209	-0.0948938
1.93942	98.8253	0.0212632	-0.103829
2.70997	98.819	0.00846318	-0.110406
3.48296	98.8155	-0.00191228	-0.114222
4.26048	98.8144	-0.00775843	-0.115628
5.05773	98.8014	0.00612266	-0.12902
5.86607	98.7843	0.0310783	-0.146386
6.65072	98.7808	0.0323374	-0.150277
7.43515	98.7773	0.0333715	-0.154077
8.21982	98.7783	0.0346377	-0.153475
8.99887	98.7748	0.0302772	-0.157399
12.9186	98.754	0.032752	-0.180195
13.7037	98.7472	0.0344103	-0.187453
14.49	98.7487	0.0372658	-0.18642
15.275	98.7465	0.0387226	-0.189143
16.0577	98.7387	0.0379482	-0.197448
16.8423	98.7383	0.0390853	-0.198261
17.625	98.7436	0.0382535	-0.193531
18.444	98.7984	0.0736552	-0.139279
23.8701	98.9766	0.014621	0.0349543
24.7364	98.9299	0.0972614	-0.0122914
25.6551	98.8504	0.232369	-0.0924053
48.5166	98.7662	0.360426	-0.19944
49.3008	98.77	0.360484	-0.196591
50.0848	98.774	0.360198	-0.193485
50.8694	98.7779	0.36058	-0.190599
51.6541	98.7812	0.361037	-0.18823
52.4382	98.7849	0.360869	-0.185532
53.223	98.7887	0.361353	-0.182705
54.0073	98.7924	0.361326	-0.179921
54.7912	98.7967	0.360882	-0.176709
55.5755	98.8005	0.360743	-0.173915
56.3595	98.8043	0.360386	-0.171048
57.1438	98.8079	0.360223	-0.168523
57.928	98.8116	0.359996	-0.165844
58.7122	98.8155	0.359782	-0.162974
59.497	98.8224	0.36003	-0.157135
60.278	98.8246	0.356591	-0.155959
61.0615	98.825	0.355467	-0.156682
61.8461	98.8354	0.355516	-0.147335
62.6389	98.8393	0.363755	-0.144553
63.4217	98.8399	0.361974	-0.144984
64.2122	98.8507	0.367884	-0.135295
64.9896	98.8433	0.360566	-0.143798
65.7731	98.8524	0.359426	-0.135853
66.5536	98.8596	0.355191	-0.129762
67.3398	98.8602	0.356661	-0.130234
68.1283	98.8622	0.360404	-0.129348
68.9194	98.863	0.366722	-0.129746
69.7052	98.8642	0.367766	-0.129651
70.4818	98.8711	0.359564	-0.12386
71.2571	98.8765	0.350006	-0.119623
72.0385	98.8784	0.346452	-0.118965
72.8198	98.8819	0.342856	-0.11663
73.5903	98.8908	0.328506	-0.108864
74.3411	98.9038	0.29435	-0.0970644
75.032	98.9428	0.200244	-0.0591997
75.7942	98.9489	0.177452	-0.0543587
77.2113	99.0185	0.0244189	0.0128581
77.9809	99.0172	0.00901982	0.0104051
78.7608	99.0091	0.00381975	0.00110594
79.5426	99.0154	0.000489863	0.00620708
80.3252	99.0054	-0.00208983	-0.0050421
81.1121	99.0058	-0.000392279	-0.00587008
81.8997	99.0031	0.00202679	-0.00980649
82.6829	98.9945	-3.21801e-06	-0.0196631
83.4599	99.0084	-0.00824253	-0.00697304
84.2477	99.0084	-0.00572419	-0.00820985
85.0361	99.0178	-0.00260002	-6.42549e-05
85.8138	99.0155	-0.0102469	-0.00358703
86.6102	99.0187	0.000749911	-0.00159679
88.9632	99.026	-0.00238488	0.00194679
89.7476	99.0294	-0.00341952	0.004028
90.5326	99.0367	-0.00392576	0.010103
91.3201	99.0357	-0.00192547	0.00784504
92.1045	99.0332	-0.00301328	0.00404274
92.8887	99.0291	-0.0044097	-0.00128241
93.6727	99.0326	-0.00597524	0.000990004
94.4613	99.0374	-0.00300955	0.00449298
95.2485	99.0386	-0.00133889	0.00437014
96.035	99.0401	-0.000548363	0.00461383
96.8219	99.039	0.000671902	0.00232913
97.6037	99.0377	-0.00316584	-0.000314938
98.4012	99.0282	0.00862373	-0.0110496
99.2792	98.9429	0.100869	-0.0976302
100.196	98.9491	0.232288	-0.0927132
101.091	98.9352	0.341206	-0.107901
101.899	98.9553	0.363491	-0.0890663
102.689	98.9657	0.367289	-0.0799347
103.478	98.9716	0.370783	-0.0752979
104.266	98.9719	0.372676	-0.0762765
105.051	98.9773	0.371691	-0.0720517
105.837	98.9803	0.37233	-0.0703363
106.623	98.9844	0.371605	-0.0675273
107.408	98.9848	0.37102	-0.0683557
108.194	98.9837	0.371244	-0.0707042
108.982	98.9894	0.372918	-0.0662463
109.768	98.9886	0.372793	-0.0683277
110.554	98.9963	0.373416	-0.0619271
111.339	98.9989	0.372385	-0.0605628
112.134	99.0206	0.380458	-0.0401051
112.745	99.0213	0.205613	-0.0406292
113.377	99.0576	0.0514169	-0.00558373
114.095	99.0628	-0.0159437	-0.00155248
118.917	99.0105	0.0883871	-0.0611542
119.912	98.9591	0.297665	-0.113745
121.748	98.9482	0.560907	-0.126971
122.731	99.0327	0.757235	-0.0436521
123.523	99.0332	0.762605	-0.0443259
124.304	99.0309	0.757226	-0.0478343
125.076	99.0285	0.743114	-0.0514043
125.854	99.0264	0.735275	-0.0546114
126.646	99.0252	0.741167	-0.0569598
127.432	99.0249	0.740197	-0.0584032
128.221	99.0233	0.742555	-0.0611514
129.005	99.0232	0.74087	-0.0623361
129.791	99.0226	0.740163	-0.0640708
130.577	99.0211	0.739465	-0.0666421
131.362	99.0205	0.738158	-0.0683175
132.154	99.0196	0.743404	-0.0702932
132.941	99.019	0.744681	-0.0720025
133.73	99.0187	0.747001	-0.0733565
134.513	99.0186	0.743562	-0.074454
135.298	99.0174	0.741627	-0.0767009
136.083	99.0172	0.740652	-0.0779364
136.868	99.0155	0.739553	-0.0806093
137.656	99.0144	0.740922	-0.0826936
138.442	99.0131	0.73965	-0.0850001
139.228	99.0124	0.739873	-0.0866745
140.016	99.0128	0.740654	-0.0872448
140.804	99.0124	0.742199	-0.0886438
141.591	99.0112	0.742723	-0.09076
142.374	99.0112	0.739476	-0.0917013
143.158	99.0108	0.737669	-0.0929906
143.943	99.0094	0.73582	-0.0952254
144.725	99.0093	0.730997	-0.0962833
145.514	99.0075	0.734011	-0.098921
146.301	99.0057	0.734113	-0.101594
147.087	99.0049	0.734133	-0.103179
147.877	99.0043	0.737048	-0.104639
148.665	99.0034	0.738673	-0.106376
149.451	99.003	0.738715	-0.107551
150.238	99.0021	0.738475	-0.109206
151.02	99.0014	0.734436	-0.110704
151.806	99.0003	0.733965	-0.112473
152.594	98.9995	0.735113	-0.113992
153.38	98.9972	0.73507	-0.117042
154.167	98.9965	0.736095	-0.118409
154.949	98.9954	0.731442	-0.120157
155.73	98.9952	0.726333	-0.121022
156.517	98.9968	0.726185	-0.120118
157.306	98.9933	0.729642	-0.124183
158.104	98.9919	0.740403	-0.126165
158.9	98.9892	0.750564	-0.129453
159.686	98.9816	0.749774	-0.13761
160.478	98.9865	0.756328	-0.13322
161.255	98.9915	0.746138	-0.128689
162.012	99.0129	0.717279	-0.107802
162.827	98.9953	0.745943	-0.125927
163.594	98.9994	0.726777	-0.122257
164.354	98.9472	0.700514	-0.174887
176.237	99.054	0.793935	-0.0715498
177.019	99.0359	0.790758	-0.0896569
177.831	99.0353	0.816491	-0.0902575
178.598	99.0257	0.798582	-0.0997438
179.374	99.0194	0.789053	-0.105994
180.147	99.0122	0.776196	-0.113121
180.947	99.0141	0.790382	-0.111099
181.72	99.0083	0.778665	-0.116759
182.509	99.008	0.782271	-0.116836
183.298	99.0086	0.785543	-0.116062
184.08	99.0093	0.782838	-0.115122
184.859	99.0088	0.776699	-0.115281
185.645	99.0113	0.777073	-0.112452
186.431	99.0054	0.778503	-0.118056
187.229	99.0125	0.790988	-0.110581
-176.719	98.0556	-0.784977	-0.131788
-175.943	98.0515	-0.790591	-0.136921
-169.746	98.1206	-0.848679	-0.0747191
-168.893	98.07	-0.7786	-0.126049
-168.083	98.0346	-0.750638	-0.162133
-167.29	98.0395	-0.73952	-0.157845
-166.495	98.0383	-0.727376	-0.159736
-165.71	98.0584	-0.724905	-0.140215
-164.92	98.0746	-0.717456	-0.124654
[truncated: 64,609 more rows]

## Sheet: Fig. 2g
X (mm)	Y (mm)	UX (mm)	UY (mm)
169.836	128.812	0.68341	-0.122411
170.676	128.828	0.738201	-0.106483
171.459	128.825	0.736622	-0.108889
172.217	128.817	0.710318	-0.116227
172.988	128.83	0.696669	-0.102658
167.483	128.021	0.68436	-0.131213
168.283	128.029	0.699556	-0.122105
169.079	128.031	0.710915	-0.120399
169.863	128.026	0.710416	-0.124323
170.66	128.025	0.722238	-0.125372
171.451	128.022	0.728558	-0.127602
172.235	128.02	0.727491	-0.129061
173.017	128.019	0.724943	-0.129178
173.796	128.023	0.719057	-0.12471
174.554	128.019	0.692338	-0.128135
166.8	127.27	0.786638	-0.0981799
167.502	127.238	0.702991	-0.129932
168.291	127.241	0.706928	-0.126961
169.076	127.239	0.707585	-0.12841
169.869	127.239	0.715658	-0.127609
170.652	127.237	0.713459	-0.128673
171.437	127.236	0.713788	-0.129359
172.225	127.235	0.717197	-0.129592
173.009	127.235	0.715973	-0.129882
173.789	127.238	0.711787	-0.125832
174.572	127.237	0.710083	-0.126579
175.338	127.243	0.691532	-0.119077
166.776	126.473	0.7617	-0.110745
167.511	126.458	0.711946	-0.125576
168.297	126.455	0.712921	-0.128655
169.075	126.452	0.70624	-0.130918
169.866	126.451	0.712278	-0.132
170.647	126.449	0.708261	-0.133189
171.428	126.449	0.704034	-0.132966
172.219	126.451	0.710287	-0.129973
173.005	126.451	0.711169	-0.129499
173.787	126.452	0.708665	-0.128197
174.572	126.453	0.709224	-0.126656
175.341	126.47	0.69353	-0.108456
166.007	125.674	0.777886	-0.125924
166.743	125.666	0.729142	-0.133732
167.514	125.671	0.714832	-0.128678
168.305	125.668	0.721142	-0.13089
169.084	125.668	0.714421	-0.130643
169.872	125.667	0.717223	-0.131523
170.658	125.664	0.718241	-0.13365
171.438	125.667	0.713549	-0.130936
172.224	125.668	0.715323	-0.1289
173.01	125.668	0.715914	-0.128465
173.789	125.666	0.710247	-0.129409
174.572	125.667	0.709109	-0.128228
175.353	125.665	0.705101	-0.130116
176.152	125.681	0.719241	-0.112801
150.224	124.889	0.705828	-0.125552
151.024	124.914	0.719504	-0.10108
151.795	124.902	0.70547	-0.113239
152.574	124.891	0.698027	-0.124238
153.386	124.895	0.724102	-0.120674
154.157	124.897	0.709529	-0.11841
154.961	124.893	0.728076	-0.123015
155.764	124.868	0.745187	-0.147971
156.433	124.904	0.628578	-0.112233
162.154	124.897	0.851407	-0.119252
162.918	124.899	0.829584	-0.116954
163.667	124.89	0.793924	-0.126322
164.449	124.886	0.79062	-0.130341
165.142	124.885	0.69786	-0.130955
165.979	124.884	0.750154	-0.132171
166.767	124.882	0.752952	-0.133385
167.549	124.883	0.749936	-0.132061
168.345	124.881	0.760674	-0.133847
169.138	124.881	0.768542	-0.133964
169.927	124.88	0.77188	-0.134145
170.704	124.88	0.764459	-0.134071
171.469	124.88	0.744401	-0.133487
172.242	124.88	0.732364	-0.133258
173.03	124.88	0.735803	-0.132152
173.795	124.88	0.716074	-0.131658
174.581	124.881	0.716834	-0.130226
175.357	124.881	0.708732	-0.130137
176.181	124.885	0.748152	-0.125072
176.98	124.885	0.762277	-0.124331
177.784	124.896	0.781515	-0.112751
178.586	124.881	0.799117	-0.126489
179.449	124.895	0.877926	-0.112469
180.295	124.885	0.939132	-0.120679
181.11	124.87	0.969975	-0.134971
181.893	124.87	0.96878	-0.133935
182.649	124.861	0.940651	-0.14217
183.395	124.862	0.902881	-0.140332
184.176	124.863	0.899742	-0.138555
184.967	124.869	0.906292	-0.131282
185.713	124.866	0.868244	-0.132648
186.461	124.844	0.832765	-0.153692
187.323	124.848	0.911174	-0.148957
188.107	124.846	0.910914	-0.149482
188.861	124.844	0.881342	-0.149557
189.595	124.852	0.831927	-0.140257
190.327	124.856	0.780374	-0.13505
191.103	124.856	0.773269	-0.133466
191.849	124.873	0.736225	-0.115692
192.649	124.873	0.752565	-0.113438
193.44	124.866	0.760598	-0.118748
194.229	124.856	0.766652	-0.127721
195.021	124.853	0.77585	-0.128484
195.803	124.842	0.774831	-0.138422
196.518	124.847	0.707319	-0.131145
197.254	124.844	0.660616	-0.132562
198.061	124.838	0.684631	-0.136577
198.8	124.834	0.641546	-0.139064
199.628	124.827	0.686672	-0.143865
200.402	124.834	0.678514	-0.134357
201.123	124.837	0.616938	-0.129607
201.836	124.833	0.548508	-0.131274
202.584	124.833	0.513912	-0.12911
203.536	124.824	0.683818	-0.136319
204.406	124.822	0.772154	-0.135976
205.201	124.814	0.785191	-0.14073
205.955	124.814	0.757667	-0.138392
206.747	124.819	0.768702	-0.131613
207.548	124.815	0.788729	-0.132813
208.312	124.818	0.77099	-0.126929
209.083	124.826	0.761313	-0.116075
209.907	124.826	0.804294	-0.114125
210.705	124.82	0.820951	-0.117105
211.461	124.803	0.796631	-0.131039
212.179	124.795	0.733427	-0.136378
212.877	124.791	0.650736	-0.137417
213.561	124.777	0.554765	-0.147916
214.248	124.78	0.461921	-0.142502
214.933	124.792	0.366639	-0.127509
215.62	124.801	0.272987	-0.114791
216.306	124.799	0.179862	-0.11391
216.982	124.788	0.075741	-0.121033
218.53	124.786	0.843969	-0.120353
219.409	124.778	0.943408	-0.124392
220.121	124.763	0.876645	-0.136599
220.866	124.757	0.842506	-0.138706
221.599	124.759	0.796461	-0.132829
222.46	124.761	0.878699	-0.126882
223.022	124.749	0.661827	-0.135008
223.739	124.752	0.599974	-0.129035
224.564	124.75	0.647401	-0.127239
225.415	124.738	0.719532	-0.134918
226.001	124.743	0.528007	-0.126026
149.436	124.125	0.704088	-0.104493
150.262	124.127	0.743473	-0.102291
151.054	124.126	0.749773	-0.103929
151.842	124.112	0.752036	-0.118525
152.621	124.103	0.745035	-0.127728
153.409	124.103	0.748073	-0.127596
154.205	124.101	0.757798	-0.130395
155.001	124.095	0.768251	-0.136289
155.778	124.087	0.759556	-0.144642
156.515	124.103	0.711307	-0.128412
157.302	124.074	0.712665	-0.157395
159.053	124.137	0.891804	-0.0952261
159.788	124.112	0.841909	-0.120062
160.545	124.103	0.813101	-0.129397
161.331	124.1	0.813763	-0.131752
162.109	124.102	0.806101	-0.130463
162.882	124.104	0.794087	-0.127983
163.67	124.105	0.796484	-0.12701
164.444	124.101	0.785061	-0.130687
165.215	124.1	0.770663	-0.131482
166.003	124.1	0.773207	-0.130991
166.775	124.1	0.760564	-0.130917
167.556	124.099	0.756057	-0.131598
168.346	124.1	0.760541	-0.130896
169.144	124.1	0.773587	-0.130536
169.953	124.099	0.79757	-0.131012
170.734	124.099	0.793327	-0.131084
171.505	124.098	0.779494	-0.131014
172.264	124.098	0.753815	-0.13093
173.068	124.098	0.772987	-0.130832
173.856	124.097	0.776418	-0.130361
174.63	124.097	0.765088	-0.130471
175.382	124.096	0.732722	-0.130846
176.152	124.095	0.718446	-0.131318
176.947	124.093	0.728086	-0.131948
177.733	124.092	0.729994	-0.132305
178.548	124.092	0.760039	-0.131664
179.345	124.092	0.772843	-0.131393
180.146	124.091	0.789554	-0.131835
180.95	124.09	0.808883	-0.131963
181.733	124.089	0.80762	-0.131956
182.509	124.088	0.79931	-0.131405
183.289	124.086	0.795494	-0.132542
184.059	124.085	0.781343	-0.132663
184.872	124.083	0.810388	-0.133738
185.689	124.082	0.843784	-0.133509
186.489	124.081	0.859993	-0.132817
187.316	124.08	0.902692	-0.133356
188.12	124.079	0.922581	-0.133187
188.836	124.077	0.855472	-0.13321
189.58	124.076	0.815289	-0.133541
190.313	124.074	0.765528	-0.133383
191.1	124.073	0.76923	-0.133317
191.895	124.072	0.780467	-0.132834
192.711	124.07	0.813449	-0.13302
193.488	124.069	0.806931	-0.132523
194.264	124.067	0.800305	-0.132921
195.024	124.066	0.777234	-0.132862
195.814	124.065	0.783796	-0.132101
196.58	124.062	0.767506	-0.13297
197.351	124.061	0.75532	-0.132009
198.135	124.059	0.757198	-0.13222
198.913	124.057	0.75257	-0.132747
199.705	124.056	0.761658	-0.132111
200.487	124.053	0.761272	-0.132769
201.263	124.05	0.754712	-0.133514
202.012	124.05	0.722063	-0.131675
202.784	124.047	0.711348	-0.132419
203.58	124.046	0.725396	-0.131301
204.387	124.044	0.751217	-0.130689
205.175	124.041	0.756989	-0.131538
205.932	124.038	0.73299	-0.13201
206.769	124.035	0.788042	-0.132394
207.657	124.033	0.89434	-0.132182
208.47	124.029	0.926542	-0.133669
209.241	124.028	0.915877	-0.132494
209.94	124.026	0.834208	-0.131135
210.699	124.024	0.812493	-0.130847
211.463	124.022	0.795244	-0.129986
212.186	124.02	0.737846	-0.129221
212.894	124.016	0.6656	-0.130491
213.614	124.013	0.604525	-0.130322
214.424	124.012	0.634012	-0.128488
215.33	124.006	0.759851	-0.130762
216.144	124	0.794467	-0.133985
216.919	123.995	0.789101	-0.135401
217.72	123.991	0.810431	-0.136456
218.506	123.988	0.817234	-0.13612
219.312	123.987	0.843076	-0.133671
220.068	123.986	0.819909	-0.131207
220.838	123.984	0.811029	-0.129775
221.614	123.977	0.808073	-0.132763
222.399	123.977	0.814104	-0.12994
223.129	123.973	0.764746	-0.130007
223.881	123.968	0.738963	-0.130933
224.681	123.969	0.759738	-0.126368
225.444	123.963	0.744906	-0.128441
226.186	123.958	0.708834	-0.128963
148.634	123.329	0.687685	-0.114834
149.455	123.337	0.722777	-0.107532
150.262	123.333	0.744017	-0.111705
151.06	123.334	0.756395	-0.111487
151.854	123.334	0.764673	-0.11196
152.629	123.323	0.753934	-0.123152
153.411	123.322	0.749966	-0.124139
154.208	123.317	0.761376	-0.129162
155.003	123.307	0.770264	-0.13927
155.776	123.31	0.75825	-0.136897
156.569	123.297	0.764977	-0.150541
157.34	123.299	0.750527	-0.14849
158.162	123.316	0.787223	-0.131049
159.006	123.338	0.845454	-0.109638
159.772	123.33	0.825456	-0.117878
160.542	123.323	0.810672	-0.124319
161.309	123.317	0.791839	-0.13062
162.092	123.319	0.78972	-0.129027
162.885	123.318	0.797009	-0.129548
163.669	123.314	0.795479	-0.133087
164.455	123.32	0.796028	-0.127324
165.244	123.311	0.799832	-0.136296
166.034	123.311	0.804294	-0.136445
166.818	123.313	0.803588	-0.134063
167.596	123.309	0.795846	-0.137716
168.386	123.316	0.800988	-0.130376
169.208	123.316	0.837669	-0.130122
169.981	123.316	0.825179	-0.130338
170.745	123.316	0.804562	-0.12946
171.501	123.314	0.775888	-0.131463
172.291	123.315	0.780496	-0.129781
173.083	123.312	0.787882	-0.131867
173.864	123.315	0.783508	-0.128327
174.627	123.31	0.762344	-0.133195
175.393	123.307	0.743054	-0.135622
176.167	123.303	0.732583	-0.139305
176.972	123.301	0.752398	-0.140882
177.755	123.295	0.751475	-0.145821
178.542	123.297	0.753792	-0.142976
179.325	123.303	0.752429	-0.135869
180.092	123.304	0.735069	-0.134172
180.892	123.303	0.750436	-0.134565
181.691	123.301	0.76502	-0.135297
182.474	123.302	0.763781	-0.134085
183.268	123.301	0.773641	-0.133681
184.066	123.304	0.786862	-0.129913
184.841	123.303	0.778184	-0.130109
185.653	123.308	0.806019	-0.124056
186.468	123.306	0.837739	-0.124659
187.281	123.305	0.866673	-0.12451
188.061	123.308	0.863123	-0.119851
188.777	123.313	0.795467	-0.114449
189.546	123.296	0.780657	-0.13023
190.312	123.293	0.763071	-0.131876
191.099	123.282	0.766844	-0.141351
191.905	123.262	0.788643	-0.159471
192.721	123.268	0.821244	-0.152055
193.512	123.27	0.829296	-0.148927
194.29	123.277	0.824525	-0.139751
195.05	123.283	0.801204	-0.132609
195.831	123.282	0.79948	-0.131676
196.606	123.28	0.791423	-0.13221
197.392	123.274	0.794803	-0.136657
198.167	123.267	0.786763	-0.141461
198.939	123.273	0.776465	-0.133576
199.73	123.283	0.784746	-0.121794
200.504	123.293	0.776427	-0.109375
201.295	123.287	0.784517	-0.113603
202.062	123.279	0.769834	-0.119684
202.847	123.271	0.773123	-0.125839
203.634	123.27	0.777326	-0.123808
204.411	123.269	0.772738	-0.122634
205.176	123.261	0.755803	-0.128707
205.936	123.261	0.734078	-0.126425
206.738	123.253	0.754358	-0.132263
207.544	123.251	0.779455	-0.131249
208.355	123.247	0.808488	-0.133231
209.145	123.241	0.817182	-0.136718
209.907	123.248	0.798584	-0.127375
210.723	123.252	0.83395	-0.120527
211.495	123.252	0.824727	-0.117094
212.273	123.243	0.821737	-0.123831
213.024	123.228	0.792085	-0.136181
213.774	123.222	0.761449	-0.138891
214.58	123.217	0.787157	-0.141391
215.346	123.208	0.773423	-0.147332
216.127	123.204	0.774271	-0.148252
216.89	123.2	0.757352	-0.148571
217.671	123.196	0.757912	-0.149187
218.447	123.196	0.754406	-0.146681
219.236	123.197	0.764331	-0.142152
219.998	123.19	0.746888	-0.145673
220.792	123.188	0.760928	-0.144446
221.584	123.182	0.773847	-0.146437
222.396	123.182	0.807494	-0.142513
223.217	123.173	0.849821	-0.14873
224.028	123.17	0.882024	-0.147224
224.813	123.168	0.888722	-0.145724
225.549	123.154	0.846253	-0.155436
226.276	123.146	0.795029	-0.159998
148.669	122.528	0.723186	-0.131291
149.472	122.545	0.740307	-0.114375
150.262	122.542	0.744814	-0.117808
151.051	122.548	0.747766	-0.112299
151.854	122.555	0.76531	-0.105395
152.628	122.536	0.75277	-0.125135
153.419	122.527	0.758387	-0.134285
154.221	122.529	0.774783	-0.132884
155.008	122.527	0.775467	-0.135323
155.78	122.525	0.761664	-0.137344
156.578	122.526	0.774337	-0.136186
157.348	122.522	0.758357	-0.140146
158.144	122.526	0.769423	-0.137238
158.939	122.527	0.778546	-0.135533
159.723	122.525	0.776993	-0.138093
160.525	122.531	0.7932	-0.132251
161.303	122.53	0.78543	-0.133311
162.088	122.537	0.784946	-0.126523
162.876	122.538	0.787614	-0.124697
163.652	122.537	0.778672	-0.125755
164.44	122.546	0.781283	-0.116761
165.254	122.536	0.809993	-0.126568
166.065	122.539	0.834877	-0.123792
166.849	122.537	0.833633	-0.126057
167.637	122.531	0.836512	-0.131671
168.4	122.512	0.814808	-0.149821
169.183	122.5	0.812291	-0.161948
169.956	122.513	0.799917	-0.149029
170.724	122.523	0.783211	-0.138039
171.53	122.525	0.804217	-0.136035
172.348	122.531	0.836731	-0.13001
173.111	122.517	0.815465	-0.143238
173.895	122.529	0.813761	-0.13059
174.66	122.536	0.794451	-0.123176
175.416	122.533	0.765111	-0.125564
176.188	122.525	0.752273	-0.132839
176.98	122.513	0.759707	-0.144694
177.773	122.503	0.768268	-0.153585
178.575	122.506	0.785571	-0.150014
179.337	122.504	0.763208	-0.1517
180.085	122.504	0.727113	-0.150599
180.872	122.513	0.729546	-0.140431
181.681	122.515	0.75386	-0.137798
182.486	122.525	0.774654	-0.127462
183.283	122.539	0.787495	-0.111747
184.074	122.531	0.794314	-0.118853
184.821	122.516	0.756894	-0.133437
185.585	122.516	0.736979	-0.131643
186.383	122.516	0.751683	-0.130925
187.193	122.517	0.777083	-0.129063
188.019	122.553	0.819631	-0.0912789
188.777	122.545	0.793617	-0.0987323
189.544	122.526	0.777316	-0.116142
190.331	122.501	0.780081	-0.140273
191.1	122.461	0.766297	-0.178262
194.353	122.437	0.885818	-0.196795
195.137	122.451	0.886581	-0.180968
195.879	122.484	0.845452	-0.146675
196.624	122.5	0.807841	-0.128854
197.401	122.482	0.801619	-0.145414
198.177	122.482	0.794774	-0.142908
198.945	122.487	0.780751	-0.136109
199.732	122.491	0.78433	-0.131015
200.506	122.514	0.776164	-0.105525
201.291	122.523	0.778974	-0.0943944
202.051	122.505	0.756957	-0.110951
202.849	122.499	0.772871	-0.114629
203.631	122.498	0.772682	-0.1136
204.412	122.495	0.771144	-0.113911
205.199	122.495	0.776502	-0.112374
205.966	122.493	0.762129	-0.111762
206.741	122.486	0.755394	-0.11604
207.536	122.478	0.769157	-0.121762
208.346	122.461	0.797689	-0.136495
209.137	122.456	0.807138	-0.13879
209.931	122.459	0.820107	-0.133003
210.752	122.465	0.860304	-0.124494
211.52	122.478	0.846535	-0.108792
212.246	122.47	0.792478	-0.11469
212.951	122.467	0.716675	-0.114036
213.645	122.452	0.629857	-0.126429
214.398	122.441	0.602189	-0.135129
215.234	122.426	0.658351	-0.147012
216.116	122.416	0.759635	-0.154135
217.689	122.409	0.773107	-0.154113
218.458	122.402	0.762263	-0.158066
219.221	122.415	0.745524	-0.142413
148.675	121.739	0.729604	-0.135512
149.477	121.758	0.74613	-0.117299
150.255	121.762	0.738342	-0.113165
151.046	121.768	0.743438	-0.107963
151.842	121.771	0.752926	-0.105399
152.617	121.749	0.742924	-0.127382
153.408	121.753	0.747534	-0.123327
154.216	121.762	0.769958	-0.114584
155.016	121.754	0.783781	-0.123091
155.788	121.743	0.770447	-0.134392
156.581	121.746	0.7779	-0.131929
157.347	121.74	0.758138	-0.138431
158.143	121.742	0.768391	-0.13666
158.941	121.748	0.780889	-0.130017
159.732	121.748	0.786319	-0.130291
160.525	121.752	0.793383	-0.126841
161.308	121.751	0.790861	-0.127488
162.085	121.756	0.782063	-0.122601
162.875	121.75	0.787231	-0.128481
163.651	121.743	0.777285	-0.135399
148.676	120.955	0.731643	-0.134091
149.466	120.97	0.73523	-0.120001
150.251	120.982	0.734687	-0.108041
151.04	120.979	0.737849	-0.111542
151.829	120.975	0.741012	-0.116017
152.618	120.963	0.743464	-0.128708
153.415	120.956	0.754901	-0.135567
154.22	120.966	0.774588	-0.126603
155.028	120.969	0.796112	-0.123834
155.805	120.961	0.787227	-0.132152
156.599	120.966	0.795684	-0.126744
157.359	120.962	0.769992	-0.131516
158.137	120.958	0.762437	-0.13604
158.943	120.97	0.78291	-0.123701
160.519	120.965	0.787925	-0.128882
161.306	120.962	0.789003	-0.131733
162.079	120.964	0.776619	-0.130531
162.868	120.96	0.780187	-0.134022
148.674	120.165	0.729843	-0.139354
149.472	120.165	0.741958	-0.140329
150.253	120.185	0.736711	-0.121112
151.04	120.174	0.738469	-0.131694
151.845	120.187	0.756698	-0.119123
152.645	120.179	0.771644	-0.12777
153.442	120.179	0.782008	-0.128169
154.255	120.189	0.809115	-0.118511
155.041	120.173	0.809889	-0.135399
155.822	120.159	0.804743	-0.14945
156.622	120.167	0.819006	-0.141611
157.373	120.177	0.784104	-0.131578
161.319	120.194	0.802133	-0.115419
162.091	120.185	0.7883	-0.124679
162.864	120.179	0.7758	-0.130455
163.635	120.174	0.761588	-0.135265
148.674	119.387	0.73031	-0.132806
149.473	119.376	0.743188	-0.144375
150.252	119.391	0.736329	-0.129403
151.052	119.392	0.750226	-0.12884
151.853	119.389	0.765837	-0.132537
152.66	119.395	0.786728	-0.127158
153.46	119.408	0.800223	-0.114352
154.272	119.418	0.826466	-0.104482
155.051	119.412	0.82044	-0.110983
155.817	119.39	0.79997	-0.133145
160.527	119.403	0.79537	-0.121372
161.312	119.402	0.794928	-0.122576
162.089	119.398	0.786551	-0.1266
162.871	119.394	0.782641	-0.130818
163.645	119.387	0.77101	-0.138187
164.446	119.401	0.786549	-0.123946
148.672	118.611	0.728456	-0.123902
149.475	118.596	0.745696	-0.139231
150.266	118.602	0.750859	-0.13437
151.075	118.598	0.773379	-0.138737
151.871	118.602	0.783446	-0.134457
152.672	118.618	0.799247	-0.119165
153.47	118.641	0.811136	-0.0965536
154.259	118.631	0.814271	-0.107538
155.051	118.628	0.820322	-0.110248
160.527	118.613	0.795423	-0.126916
161.308	118.615	0.791548	-0.125118
162.092	118.612	0.789451	-0.128106
162.87	118.609	0.782206	-0.131998
163.648	118.603	0.773944	-0.137217
148.666	117.804	0.723789	-0.1459
149.471	117.802	0.741979	-0.148989
150.266	117.81	0.75124	-0.140967
151.091	117.825	0.790125	-0.126634
151.884	117.827	0.796892	-0.124829
152.681	117.84	0.808455	-0.112848
153.504	117.856	0.845587	-0.097078
154.315	117.803	0.870803	-0.150098
160.527	117.829	0.796438	-0.126475
161.312	117.826	0.795623	-0.129894
162.095	117.828	0.792432	-0.128121
162.88	117.829	0.791613	-0.126663
163.658	117.826	0.784857	-0.12989
164.443	117.828	0.783967	-0.128388
149.454	117.011	0.726321	-0.154339
150.268	117.017	0.75362	-0.149141
151.092	117.034	0.791474	-0.132357
151.908	117.043	0.822211	-0.124651
152.714	117.031	0.841587	-0.136431
153.547	117.044	0.888924	-0.124356
159.742	117.046	0.797055	-0.124514
160.522	117.044	0.791615	-0.1272
161.308	117.042	0.791446	-0.128688
162.092	117.044	0.790102	-0.126803
162.878	117.046	0.79051	-0.125043
163.664	117.04	0.790731	-0.131727
164.447	117.041	0.788299	-0.130546
165.23	117.04	0.785316	-0.131557
166.018	117.042	0.787785	-0.129742
149.47	116.23	0.742537	-0.150552
150.276	116.224	0.762743	-0.157529
151.089	116.234	0.7891	-0.148195
151.913	116.246	0.827289	-0.135934
152.713	116.247	0.841772	-0.136018
157.397	116.251	0.810046	-0.134269
158.168	116.253	0.794863	-0.132795
158.956	116.253	0.796795	-0.133225
159.746	116.255	0.80116	-0.131388
160.52	116.256	0.789451	-0.129913
161.306	116.257	0.789866	-0.129058
162.091	116.258	0.789029	-0.128955
162.875	116.259	0.787417	-0.12825
163.661	116.258	0.787752	-0.128729
164.453	116.258	0.793489	-0.129369
165.224	116.256	0.779474	-0.130861
166.018	116.262	0.787833	-0.124666
85.8524	115.494	0.00199748	-0.0168016
148.672	115.413	0.731501	-0.181945
149.49	115.452	0.762662	-0.143656
150.29	115.439	0.777196	-0.157902
151.084	115.45	0.784469	-0.147335
151.892	115.451	0.806416	-0.146421
155.783	115.464	0.767401	-0.135844
156.595	115.462	0.793687	-0.137649
157.393	115.469	0.805817	-0.13178
158.169	115.47	0.796568	-0.13024
158.961	115.473	0.802185	-0.128287
159.746	115.471	0.801935	-0.130195
160.515	115.471	0.784308	-0.130428
161.301	115.473	0.785328	-0.128431
162.08	115.474	0.777658	-0.128085
162.873	115.475	0.785892	-0.126875
163.663	115.474	0.789966	-0.127965
164.465	115.474	0.806516	-0.128482
165.243	115.476	0.798602	-0.126661
166.025	115.476	0.794753	-0.126014
166.805	115.481	0.789386	-0.121743
85.0516	114.707	-0.0121729	-0.0174348
85.8531	114.706	0.00390818	-0.0193849
86.6305	114.713	-0.00400428	-0.0144144
87.4169	114.72	-0.00303173	-0.00846118
148.692	114.64	0.751136	-0.170436
149.507	114.683	0.78054	-0.127514
150.308	114.667	0.795325	-0.144199
151.091	114.672	0.792799	-0.139609
154.995	114.707	0.766168	-0.107773
155.791	114.685	0.776734	-0.129553
156.59	114.674	0.789064	-0.14161
157.392	114.685	0.805024	-0.130137
158.172	114.686	0.799054	-0.129754
158.95	114.682	0.79181	-0.134518
159.732	114.678	0.788038	-0.138434
160.517	114.682	0.786704	-0.135002
161.297	114.682	0.781535	-0.134713
162.074	114.681	0.772073	-0.135932
162.881	114.687	0.793201	-0.12999
163.661	114.685	0.78819	-0.13231
164.467	114.684	0.807981	-0.133402
165.256	114.687	0.811732	-0.130371
166.035	114.691	0.805266	-0.127119
166.829	114.683	0.813659	-0.1346
167.617	114.683	0.815714	-0.135384
168.403	114.655	0.815749	-0.162913
85.0559	113.917	-0.00663077	-0.022327
85.8562	113.919	0.00829979	-0.0215037
86.6338	113.927	0.000551157	-0.01477
87.4185	113.928	-0.000263132	-0.01438
148.702	113.873	0.7622	-0.152009
149.521	113.908	0.795262	-0.118045
150.312	113.901	0.800326	-0.125842
151.087	113.896	0.789062	-0.130849
154.23	113.891	0.787671	-0.137769
155.024	113.919	0.795601	-0.111034
155.81	113.89	0.795275	-0.139808
156.586	113.89	0.785585	-0.140148
157.384	113.898	0.797972	-0.133274
158.175	113.906	0.802503	-0.125048
158.975	113.915	0.817267	-0.116797
159.77	113.917	0.826001	-0.11445
160.554	113.915	0.824482	-0.11699
161.328	113.908	0.812518	-0.124328
162.101	113.904	0.7993	-0.128906
162.896	113.905	0.808253	-0.127595
163.677	113.903	0.804094	-0.129474
164.468	113.902	0.809131	-0.130669
165.253	113.904	0.808111	-0.128808
166.034	113.905	0.804077	-0.128084
166.827	113.899	0.811457	-0.133905
167.605	113.901	0.804069	-0.132721
168.403	113.891	0.815726	-0.142865
169.17	113.902	0.797682	-0.131411
84.3541	113.063	0.0781846	-0.0897814
85.1509	113.081	0.0895792	-0.0724289
85.9346	113.091	0.0879799	-0.0642149
86.6395	113.156	0.00749576	8.16244e-05
87.4154	113.16	-0.00206726	0.00227389
147.933	113.101	0.779666	-0.138485
148.717	113.107	0.778152	-0.133419
149.529	113.126	0.803609	-0.115104
150.317	113.136	0.80571	-0.106016
153.448	113.11	0.792287	-0.134041
154.241	113.107	0.799359	-0.137689
155.035	113.118	0.806834	-0.126793
155.817	113.107	0.802791	-0.138502
156.605	113.114	0.805523	-0.131582
157.396	113.122	0.810594	-0.123745
158.181	113.124	0.809173	-0.122056
158.979	113.131	0.820991	-0.115369
159.769	113.132	0.825059	-0.114952
160.57	113.141	0.840379	-0.106092
161.347	113.134	0.831976	-0.113525
162.093	113.117	0.792099	-0.131221
162.879	113.118	0.791455	-0.130553
163.676	113.118	0.803152	-0.129859
164.463	113.118	0.804172	-0.130117
165.254	113.118	0.809522	-0.130701
166.036	113.118	0.805844	-0.131161
166.824	113.115	0.808108	-0.134189
167.607	113.117	0.805452	-0.132288
168.399	113.11	0.811901	-0.139067
169.171	113.119	0.798431	-0.129782
169.949	113.137	0.791034	-0.111971
82.3033	112.184	0.38452	-0.179644
83.0988	112.19	0.394717	-0.174294
83.9247	112.204	0.435398	-0.161683
84.5579	112.206	0.283181	-0.161053
85.3137	112.252	0.25371	-0.115917
86.08	112.275	0.234631	-0.0940479
86.7957	112.308	0.164918	-0.0625801
87.5528	112.319	0.136601	-0.0534003
147.944	112.335	0.79194	-0.119842
148.72	112.312	0.781945	-0.143012
149.521	112.328	0.795864	-0.128369
150.308	112.344	0.796745	-0.112224
151.092	112.339	0.79505	-0.118725
152.662	112.328	0.792454	-0.130403
153.447	112.313	0.791443	-0.146042
154.244	112.319	0.802193	-0.140741
155.04	112.32	0.812644	-0.139704
155.811	112.311	0.797236	-0.14896
156.603	112.325	0.803103	-0.136232
157.384	112.327	0.79899	-0.133701
158.176	112.334	0.80412	-0.127488
158.973	112.345	0.815853	-0.116799
159.77	112.352	0.826752	-0.110017
160.572	112.363	0.842588	-0.100023
161.347	112.351	0.83135	-0.111463
162.098	112.332	0.796987	-0.130952
162.864	112.323	0.777064	-0.139924
163.674	112.33	0.801118	-0.133196
164.456	112.326	0.797479	-0.138193
165.248	112.332	0.80417	-0.132202
166.043	112.329	0.812936	-0.134915
166.825	112.331	0.809218	-0.132794
167.61	112.33	0.808951	-0.134126
168.401	112.323	0.813692	-0.141294
169.177	112.326	0.804859	-0.138669
169.944	112.344	0.786269	-0.120021
81.5512	111.393	0.418963	-0.183547
82.3544	111.408	0.436841	-0.169615
83.1683	111.429	0.465487	-0.150315
83.966	111.432	0.477952	-0.148489
84.7279	111.429	0.454518	-0.152186
85.4678	111.437	0.409038	-0.14588
86.2201	111.456	0.37593	-0.128419
86.9606	111.488	0.331059	-0.0975806
87.6298	111.554	0.214912	-0.032795
88.4641	111.524	0.263738	-0.0640905
147.939	111.587	0.78733	-0.082831
148.728	111.534	0.790338	-0.136022
149.517	111.539	0.792629	-0.132178
150.303	111.552	0.792811	-0.119947
151.087	111.547	0.79015	-0.125421
151.875	111.547	0.792252	-0.126384
152.668	111.546	0.799338	-0.127368
153.459	111.538	0.80385	-0.136431
154.246	111.532	0.805556	-0.142449
155.039	111.534	0.812389	-0.141315
155.814	111.534	0.800636	-0.141946
156.6	111.539	0.800635	-0.137291
157.389	111.548	0.804306	-0.128155
158.179	111.551	0.807508	-0.126047
158.971	111.559	0.813913	-0.117891
159.762	111.562	0.818514	-0.115547
160.553	111.567	0.823878	-0.111177
161.344	111.569	0.828737	-0.109539
162.093	111.543	0.791997	-0.135203
162.876	111.543	0.789659	-0.135487
163.682	111.549	0.809415	-0.129489
164.47	111.548	0.812141	-0.131038
165.249	111.548	0.804484	-0.131136
166.041	111.544	0.811688	-0.135599
166.819	111.547	0.803854	-0.132217
167.61	111.545	0.808671	-0.134899
168.395	111.542	0.808217	-0.137574
169.175	111.542	0.802802	-0.137471
169.955	111.548	0.796557	-0.131527
67.7814	110.754	-0.00372147	-0.0168055
68.5706	110.758	0.000589041	-0.0132417
69.3523	110.755	-0.00265435	-0.01792
70.1379	110.756	-0.00195346	-0.0183187
80.8276	110.667	0.481865	-0.122832
81.6084	110.648	0.477428	-0.142928
82.3891	110.649	0.472854	-0.142871
83.1762	110.651	0.474617	-0.142254
83.9627	110.65	0.475839	-0.145109
84.7462	110.645	0.474051	-0.151098
85.5279	110.64	0.470412	-0.15761
86.3111	110.639	0.468208	-0.159474
87.0885	110.644	0.460235	-0.155386
87.8524	110.663	0.438691	-0.138285
88.6206	110.684	0.421499	-0.118556
89.3431	110.736	0.358571	-0.0678229
147.951	110.832	0.799968	-0.0525085
148.73	110.76	0.792763	-0.125255
149.516	110.749	0.792992	-0.136752
150.302	110.759	0.792138	-0.128122
151.086	110.757	0.790374	-0.129864
151.877	110.76	0.795373	-0.127986
152.666	110.754	0.797681	-0.134397
153.459	110.747	0.804376	-0.142004
154.248	110.748	0.808092	-0.142049
155.039	110.769	0.812614	-0.121193
155.806	110.744	0.793793	-0.146948
156.604	110.763	0.805645	-0.127851
157.387	110.76	0.802721	-0.131003
158.172	110.755	0.800903	-0.136917
158.961	110.761	0.804685	-0.131103
159.755	110.775	0.812181	-0.117882
160.534	110.762	0.805134	-0.131117
161.335	110.779	0.820345	-0.114264
162.091	110.753	0.790034	-0.140573
162.869	110.752	0.783102	-0.141761
163.67	110.76	0.797783	-0.134537
164.454	110.763	0.79554	-0.13179
165.249	110.762	0.805058	-0.132662
166.033	110.763	0.803312	-0.131819
166.82	110.763	0.804694	-0.131367
167.615	110.754	0.813841	-0.141452
168.404	110.744	0.81767	-0.151016
169.182	110.746	0.809875	-0.148902
169.958	110.758	0.800256	-0.137364
67.1259	109.928	0.126741	-0.0560817
67.9426	109.935	0.158643	-0.0503676
68.7402	109.947	0.171388	-0.0388673
69.5173	109.958	0.163538	-0.0291165
70.2576	109.968	0.118925	-0.0206598
71.0088	109.954	0.0852408	-0.0363404
71.7089	109.969	0.000348979	-0.0218251
79.9603	109.835	0.401003	-0.168529
80.8136	109.858	0.46909	-0.145945
81.6008	109.866	0.471069	-0.140092
82.3863	109.869	0.471281	-0.137977
83.1696	109.866	0.469308	-0.142592
83.9554	109.862	0.469773	-0.147129
84.7424	109.858	0.471522	-0.152764
85.5281	109.855	0.471855	-0.157209
86.3123	109.851	0.470643	-0.162132
87.0962	109.852	0.469189	-0.162126
87.8783	109.853	0.465874	-0.16226
88.6549	109.866	0.457041	-0.150695
89.4092	109.927	0.425945	-0.0908122
147.946	110.02	0.795345	-0.0795432
148.728	109.973	0.791097	-0.127143
149.513	109.967	0.790417	-0.133867
150.299	109.971	0.790405	-0.130261
151.082	109.975	0.787055	-0.127343
151.877	109.974	0.795884	-0.12852
152.666	109.968	0.798546	-0.136066
153.461	109.966	0.80741	-0.138194
154.249	109.956	0.809572	-0.148328
155.029	109.973	0.803156	-0.13263
155.812	109.965	0.800372	-0.14109
156.6	109.975	0.80147	-0.131406
157.385	109.972	0.801086	-0.134312
158.171	109.969	0.800331	-0.137595
158.958	109.973	0.802108	-0.134659
159.745	109.975	0.802277	-0.132636
160.526	109.967	0.797935	-0.141532
161.319	109.979	0.804771	-0.130015
162.071	109.94	0.770876	-0.169202
162.853	109.959	0.767227	-0.149981
163.655	109.965	0.783454	-0.143947
164.435	109.969	0.776979	-0.141037
165.221	109.984	0.77721	-0.125938
166.013	109.992	0.783813	-0.117983
166.815	109.984	0.799426	-0.126259
167.61	109.971	0.809074	-0.138864
168.399	109.963	0.812189	-0.1471
169.182	109.961	0.809423	-0.149358
169.965	109.962	0.807412	-0.148566
64.8996	109.084	0.255944	-0.111128
65.7333	109.086	0.304972	-0.110036
66.5026	109.07	0.289457	-0.126972
67.274	109.105	0.275976	-0.0936955
68.0798	109.118	0.29699	-0.0817561
68.8802	109.131	0.312477	-0.0694702
69.707	109.155	0.354455	-0.0470877
70.4348	109.162	0.297302	-0.041519
71.1355	109.171	0.213125	-0.0337529
71.7922	109.205	0.0848557	-0.000818065
72.5097	109.228	0.0173678	0.0206965
77.9943	109.204	0.00649892	-0.011817
78.9534	109.14	0.180465	-0.0766624
79.9915	109.077	0.433352	-0.141247
80.8096	109.079	0.466251	-0.139976
81.592	109.081	0.463469	-0.13894
82.3776	109.08	0.463803	-0.141128
83.1616	109.079	0.462597	-0.143944
83.9482	109.079	0.463851	-0.145208
84.7383	109.075	0.468623	-0.150122
85.5235	109.069	0.468469	-0.157234
86.3101	109.065	0.469764	-0.162614
87.094	109.065	0.468303	-0.163676
87.8753	109.06	0.464104	-0.170627
88.6576	109.067	0.461052	-0.164648
89.43	109.107	0.447972	-0.125387
147.945	109.205	0.795692	-0.109302
148.726	109.176	0.790334	-0.139132
149.514	109.183	0.791695	-0.133445
150.3	109.187	0.791979	-0.129815
151.084	109.188	0.789477	-0.12971
151.879	109.184	0.797861	-0.133709
152.668	109.177	0.800936	-0.141299
153.461	109.174	0.807524	-0.145537
154.261	109.167	0.821874	-0.152816
155.034	109.205	0.808439	-0.115078
155.806	109.172	0.794595	-0.148895
156.6	109.195	0.802724	-0.125829
157.387	109.197	0.803064	-0.124281
158.171	109.187	0.801537	-0.135549
158.958	109.193	0.802589	-0.129807
159.748	109.201	0.805976	-0.121698
160.531	109.186	0.802905	-0.137685
161.322	109.197	0.808365	-0.126572
162.088	109.164	0.788044	-0.160142
162.882	109.171	0.795705	-0.1534
163.677	109.171	0.805399	-0.153762
164.44	109.15	0.782787	-0.17461
165.238	109.17	0.794781	-0.155013
166.024	109.182	0.795138	-0.14356
166.814	109.197	0.799323	-0.128324
167.603	109.195	0.802216	-0.130732
168.397	109.169	0.810133	-0.157077
169.178	109.18	0.806246	-0.14535
169.967	109.161	0.80946	-0.164522
64.0486	108.321	0.19083	-0.0881817
65.0717	108.322	0.429233	-0.0875138
65.8714	108.324	0.444192	-0.086764
66.6609	108.333	0.448929	-0.0789013
67.4537	108.333	0.456868	-0.0807527
68.2474	108.336	0.465712	-0.0788138
69.0239	108.34	0.457435	-0.0760783
69.8154	108.337	0.46403	-0.0792892
70.5926	108.337	0.456292	-0.0808207
71.3635	108.34	0.442278	-0.079572
71.9297	108.406	0.223508	-0.0146226
77.1934	108.405	-0.00801373	-0.02342
78.0909	108.403	0.104369	-0.0271014
79.0032	108.347	0.231553	-0.0837186
79.9969	108.282	0.440042	-0.150207
80.8008	108.293	0.458706	-0.141096
81.5859	108.295	0.458652	-0.139574
82.3717	108.297	0.459168	-0.139232
83.1545	108.294	0.456707	-0.1436
83.9395	108.291	0.456416	-0.148047
84.7281	108.289	0.459693	-0.151334
85.5149	108.286	0.461136	-0.154719
86.3013	108.277	0.4622	-0.165614
87.0889	108.28	0.464467	-0.163633
87.8706	108.276	0.460731	-0.168698
88.6545	108.276	0.459153	-0.170042
89.4353	108.29	0.454519	-0.157484
147.142	108.44	0.77952	-0.0891991
147.941	108.415	0.791977	-0.114904
148.728	108.401	0.792443	-0.129207
149.516	108.404	0.794837	-0.126745
150.304	108.406	0.796081	-0.125335
151.087	108.401	0.793497	-0.131701
151.881	108.395	0.801083	-0.138089
152.67	108.387	0.80385	-0.146297
153.463	108.385	0.810122	-0.148904
154.248	108.375	0.809113	-0.159891
155.031	108.407	0.8056	-0.12855
155.804	108.384	0.792887	-0.151921
156.597	108.393	0.799605	-0.143647
157.385	108.395	0.801653	-0.141475
158.171	108.391	0.801652	-0.146158
158.956	108.397	0.800417	-0.141034
159.748	108.411	0.806665	-0.127648
160.531	108.398	0.803385	-0.14073
161.316	108.386	0.802612	-0.153037
162.093	108.359	0.793323	-0.179989
162.887	108.376	0.801656	-0.163798
163.699	108.372	0.827446	-0.167846
165.253	108.387	0.810195	-0.153378
166.024	108.392	0.795305	-0.14876
166.822	108.384	0.806742	-0.157016
167.603	108.414	0.802016	-0.126791
168.391	108.394	0.804563	-0.146588
169.172	108.429	0.799941	-0.111731
169.964	108.417	0.805686	-0.123754
63.0874	107.578	0.0155091	-0.0443538
64.084	107.544	0.227394	-0.0796156
65.0923	107.555	0.450912	-0.0697217
65.8837	107.555	0.457628	-0.0706711
66.6688	107.551	0.457934	-0.0755608
67.453	107.549	0.457327	-0.079129
68.2431	107.554	0.462571	-0.0750212
69.027	107.556	0.461705	-0.0747341
69.8134	107.55	0.463201	-0.081875
70.5987	107.55	0.463604	-0.0825319
71.3924	107.546	0.472394	-0.0882167
72.1304	107.578	0.425461	-0.0567663
72.7421	107.604	0.252206	-0.032538
76.4011	107.616	-0.0139689	-0.0259458
77.1855	107.616	-0.0146819	-0.0269022
78.1512	107.587	0.165896	-0.057812
79.048	107.545	0.27758	-0.100603
80.0028	107.511	0.447191	-0.136386
80.7967	107.509	0.45592	-0.139742
81.5834	107.506	0.45735	-0.143346
82.3675	107.506	0.456227	-0.145232
83.1503	107.506	0.453757	-0.145873
83.9367	107.503	0.454891	-0.150668
84.7238	107.503	0.456692	-0.151194
85.5103	107.503	0.457768	-0.152486
86.2952	107.497	0.45738	-0.16
87.0839	107.496	0.460649	-0.16228
87.867	107.494	0.458368	-0.165224
88.6527	107.491	0.458667	-0.169534
89.4355	107.507	0.45605	-0.155472
114.9	107.687	-0.0108591	-0.0169879
115.685	107.692	-0.0119009	-0.0122851
116.475	107.698	-0.00854969	-0.00752019
117.262	107.695	-0.00681707	-0.0125032
118.051	107.698	-0.0044691	-0.0103543
118.828	107.698	-0.013379	-0.0113439
119.634	107.705	0.00576292	-0.00587819
147.206	107.655	0.843757	-0.0889121
147.939	107.629	0.790895	-0.11567
148.727	107.623	0.792392	-0.122692
149.513	107.622	0.792354	-0.124134
150.301	107.624	0.793789	-0.122941
151.086	107.616	0.793101	-0.131185
151.879	107.61	0.799918	-0.137614
152.672	107.604	0.80667	-0.144795
153.463	107.602	0.811303	-0.147028
154.249	107.609	0.811107	-0.140952
155.029	107.618	0.804698	-0.132491
155.81	107.603	0.799768	-0.147492
156.597	107.617	0.800723	-0.134845
157.382	107.624	0.799341	-0.128071
158.17	107.622	0.801313	-0.130352
158.954	107.629	0.799114	-0.123386
159.743	107.648	0.802215	-0.105788
160.53	107.619	0.802572	-0.1343
161.317	107.598	0.804026	-0.156231
162.104	107.597	0.80519	-0.157197
162.885	107.584	0.799398	-0.171186
166.034	107.602	0.805091	-0.153832
166.815	107.608	0.800767	-0.148513
167.606	107.646	0.805284	-0.110358
168.39	107.627	0.803971	-0.128909
169.176	107.644	0.804332	-0.112167
169.964	107.636	0.806646	-0.120711
64.1795	106.747	0.324061	-0.0905598
65.0976	106.77	0.457383	-0.0689888
65.8809	106.771	0.455897	-0.0698113
66.6672	106.771	0.457449	-0.070603
67.447	106.767	0.452466	-0.075201
68.2367	106.767	0.457402	-0.0769096
69.0228	106.77	0.458602	-0.0746088
69.8048	106.759	0.455786	-0.0874392
70.5909	106.758	0.456959	-0.0897018
71.3854	106.759	0.466582	-0.0897467
72.161	106.778	0.457193	-0.071138
72.8528	106.862	0.3641	0.0107684
77.3838	106.789	0.184808	-0.0687433
78.2009	106.787	0.216854	-0.0726267
79.195	106.786	0.425788	-0.0742109
80.005	106.726	0.450616	-0.13547
80.7932	106.723	0.453634	-0.140457
81.5802	106.719	0.455444	-0.144833
82.3665	106.72	0.456493	-0.145282
83.1492	106.723	0.453878	-0.143754
83.9331	106.721	0.452505	-0.147118
84.7186	106.719	0.452683	-0.150365
85.5056	106.717	0.454389	-0.153734
86.2906	106.714	0.45403	-0.157757
87.0809	106.716	0.458956	-0.156956
87.8643	106.713	0.456955	-0.161333
88.6502	106.708	0.457384	-0.167366
89.4352	106.714	0.456933	-0.163217
104.685	106.884	-0.00647386	-0.0186402
105.466	106.885	-0.0118882	-0.0187624
106.254	106.886	-0.00992082	-0.0183033
107.042	106.888	-0.00744669	-0.0182734
107.83	106.891	-0.00561435	-0.0162957
108.617	106.891	-0.00442103	-0.0175926
109.4	106.895	-0.00702049	-0.0149526
110.188	106.896	-0.00539498	-0.0149684
110.973	106.9	-0.00621457	-0.0125535
111.76	106.899	-0.00541732	-0.013892
112.552	106.9	0.000432394	-0.0150158
113.335	106.899	-0.00264341	-0.0163893
114.123	106.902	-0.000832325	-0.0147081
114.907	106.905	-0.00244548	-0.0136356
115.695	106.907	-0.000403888	-0.0123259
116.48	106.911	-0.00208939	-0.00962275
117.27	106.909	0.00178511	-0.0126841
118.056	106.91	0.0016303	-0.0125745
118.84	106.914	-0.00084479	-0.00981013
119.636	106.919	0.0092725	-0.0067018
142.643	106.876	0.99952	-0.0776062
147.223	106.86	0.862302	-0.0987576
147.937	106.842	0.789059	-0.117723
148.726	106.832	0.792479	-0.128825
149.512	106.834	0.791794	-0.12738
150.299	106.833	0.792276	-0.128457
151.086	106.827	0.793328	-0.135249
151.878	106.825	0.799274	-0.138489
152.672	106.819	0.806423	-0.144847
153.461	106.817	0.809226	-0.147367
154.24	106.828	0.802532	-0.137324
155.03	106.832	0.806511	-0.133471
155.811	106.825	0.801433	-0.14113
156.599	106.826	0.802888	-0.140607
157.383	106.82	0.800298	-0.147361
158.172	106.821	0.803161	-0.146357
158.958	106.817	0.802903	-0.150701
159.749	106.834	0.808489	-0.133968
160.535	106.816	0.807893	-0.15305
161.321	106.817	0.807787	-0.152633
162.108	106.83	0.808812	-0.139337
162.903	106.81	0.817873	-0.159814
163.699	106.832	0.82802	-0.137861
165.264	106.809	0.821102	-0.161804
166.043	106.82	0.814409	-0.151179
166.811	106.819	0.796018	-0.152797
167.608	106.85	0.807939	-0.120999
168.401	106.884	0.814378	-0.087615
169.188	106.906	0.815768	-0.0653199
169.973	106.901	0.815564	-0.0709353
64.2483	105.976	0.393915	-0.0767889
65.1001	105.99	0.460985	-0.0638364
65.8765	105.986	0.452702	-0.0692484
66.6647	105.987	0.456088	-0.0694427
67.4474	105.978	0.454061	-0.0795355
68.2315	105.982	0.453347	-0.0766402
69.0136	105.982	0.4506	-0.0777464
69.7956	105.982	0.447737	-0.0792543
70.5846	105.981	0.451891	-0.0812981
71.3768	105.982	0.459127	-0.0811791
72.1542	105.994	0.451573	-0.0704124
72.9128	106.032	0.425288	-0.0336497
73.5159	106.08	0.243424	0.0129146
78.2929	105.98	0.310007	-0.093872
79.2053	105.947	0.43732	-0.128021
80.0043	105.943	0.451172	-0.13307
80.787	105.94	0.448645	-0.137979
81.574	105.939	0.450411	-0.140239
82.3599	105.938	0.451134	-0.142288
83.142	105.941	0.447899	-0.140754
83.9283	105.938	0.449006	-0.144927
84.7122	105.934	0.447515	-0.150327
85.499	105.931	0.448996	-0.154404
86.2861	105.929	0.450757	-0.157306
87.0726	105.933	0.451858	-0.154596
87.8587	105.929	0.452627	-0.159484
88.6447	105.924	0.453154	-0.165741
89.4295	105.923	0.452553	-0.16861
103.899	106.097	-0.00514409	-0.0184958
104.683	106.096	-0.00726522	-0.0212125
105.469	106.097	-0.00738686	-0.0208819
106.256	106.1	-0.00627888	-0.0197528
107.041	106.101	-0.00742617	-0.0195467
107.829	106.104	-0.00514124	-0.0177306
108.615	106.104	-0.00478873	-0.0190525
109.398	106.106	-0.00786483	-0.0187057
110.184	106.109	-0.00852836	-0.0167628
110.966	106.113	-0.0122066	-0.0134373
111.753	106.114	-0.0107676	-0.0136006
112.547	106.118	-0.00328246	-0.0115149
113.336	106.114	-0.000531822	-0.016353
114.127	106.116	0.0043876	-0.0155297
114.916	106.118	0.00746165	-0.0152013
115.699	106.118	0.00388816	-0.0157261
118.061	106.12	0.00757247	-0.0181893
118.844	106.122	0.00473713	-0.0169302
136.857	106.049	0.719415	-0.113879
137.649	106.07	0.725296	-0.0937386
138.44	106.089	0.729153	-0.0756339
139.257	106.092	0.760056	-0.0734102
140.057	106.091	0.774044	-0.0757467
140.852	106.087	0.782586	-0.0800228
141.702	106.081	0.845758	-0.0870883
147.145	106.078	0.78485	-0.0953824
147.933	106.054	0.786277	-0.120168
148.726	106.046	0.793394	-0.12905
149.511	106.043	0.791755	-0.132758
150.299	106.042	0.792935	-0.134555
151.084	106.04	0.791866	-0.137187
151.874	106.04	0.795426	-0.138451
152.67	106.039	0.804982	-0.14009
153.459	106.038	0.808218	-0.14083
154.248	106.045	0.811457	-0.134827
155.027	106.05	0.803525	-0.1304
155.809	106.05	0.799327	-0.130853
156.597	106.05	0.800918	-0.132077
157.38	106.05	0.797781	-0.131826
158.168	106.05	0.800056	-0.132337
158.957	106.044	0.802724	-0.138995
159.746	106.044	0.805616	-0.139508
160.526	106.055	0.79938	-0.128856
161.321	106.044	0.808194	-0.14005
162.111	106.041	0.812341	-0.143383
162.907	106.033	0.822151	-0.152384
163.7	106.037	0.828971	-0.148007
164.498	106.036	0.841822	-0.149975
165.273	106.045	0.830228	-0.141245
166.046	106.062	0.817473	-0.124651
166.823	106.06	0.80889	-0.12664
167.619	106.082	0.818455	-0.104538
168.405	106.094	0.819194	-0.0930297
169.188	106.094	0.816404	-0.0934584
169.965	106.073	0.807091	-0.114014
64.2805	105.202	0.427269	-0.064994
65.097	105.205	0.459029	-0.0640595
65.8759	105.206	0.453219	-0.063924
66.6657	105.201	0.458213	-0.0701883
67.4462	105.202	0.453966	-0.0695388
68.225	105.201	0.447934	-0.0722149
69.0005	105.208	0.438609	-0.0661996
69.7868	105.201	0.440041	-0.0746495
70.578	105.198	0.446415	-0.0786814
71.367	105.195	0.450567	-0.0829527
72.1515	105.194	0.45011	-0.0849668
72.9296	105.206	0.443244	-0.0746234
73.6816	105.25	0.410251	-0.031327
74.3966	105.331	0.3403	0.048342
78.4092	105.176	0.427597	-0.112502
79.2122	105.165	0.445427	-0.124702
79.9973	105.157	0.445355	-0.133983
80.7792	105.155	0.442097	-0.137235
81.5641	105.151	0.441759	-0.142145
82.3504	105.15	0.442821	-0.144706
83.1351	105.149	0.442318	-0.146688
83.9232	105.148	0.445088	-0.149205
84.7074	105.145	0.443999	-0.153776
85.4932	105.143	0.44445	-0.1564
86.2819	105.144	0.447855	-0.156692
87.0692	105.148	0.449809	-0.15439
87.8533	105.142	0.448441	-0.161911
88.6341	105.133	0.443833	-0.171505
89.3926	105.127	0.41686	-0.179193
99.19	105.312	0.00147129	-0.010355
99.9855	105.317	0.0112583	-0.00688547
102.34	105.309	0.00861561	-0.0190241
103.124	105.307	0.00647646	-0.021501
103.909	105.31	0.00551635	-0.0204334
104.69	105.309	0.000294474	-0.0222393
105.475	105.312	-3.75018e-05	-0.0211751
106.261	105.315	-0.000301484	-0.0186567
107.04	105.318	-0.00651886	-0.0171828
107.829	105.321	-0.00438968	-0.0155377
108.613	105.32	-0.00631549	-0.0175644
109.398	105.322	-0.00694131	-0.017099
110.181	105.325	-0.0101616	-0.015087
110.961	105.323	-0.0159623	-0.0185648
111.75	105.32	-0.0131491	-0.0228806
112.543	105.324	-0.00584101	-0.020102
113.344	105.324	0.00840374	-0.0212574
114.133	105.324	0.0115424	-0.022558
114.919	105.319	0.0117342	-0.0283181
118.872	105.287	0.0337149	-0.0667934
119.695	105.293	0.0706261	-0.0619826
134.398	105.219	0.620717	-0.155175
135.155	105.237	0.590666	-0.138089
136.065	105.257	0.714575	-0.119503
136.861	105.258	0.723943	-0.119093
137.646	105.272	0.72305	-0.10649
138.426	105.278	0.715966	-0.100953
139.21	105.283	0.714431	-0.0975977
140.029	105.283	0.746624	-0.0985886
140.84	105.279	0.77179	-0.102847
141.693	105.279	0.837575	-0.10392
142.586	105.291	0.944286	-0.0927777
147.119	105.292	0.759395	-0.0969344
147.929	105.283	0.782892	-0.106187
148.725	105.265	0.792539	-0.125632
149.51	105.261	0.790994	-0.129876
150.299	105.26	0.794128	-0.131389
151.085	105.258	0.79344	-0.133942
151.872	105.259	0.794589	-0.134091
152.664	105.261	0.799769	-0.133061
153.451	105.264	0.800324	-0.130815
154.246	105.265	0.80961	-0.129567
155.022	105.263	0.799467	-0.132187
155.811	105.271	0.80207	-0.124918
156.597	105.262	0.801719	-0.134371
157.388	105.251	0.806449	-0.146265
158.171	105.263	0.803245	-0.134521
158.959	105.263	0.805231	-0.135483
159.747	105.265	0.806869	-0.133881
160.533	105.261	0.807377	-0.138591
161.32	105.264	0.807766	-0.135288
162.102	105.268	0.803419	-0.13158
162.902	105.259	0.817946	-0.140923
163.7	105.261	0.830061	-0.139179
164.502	105.27	0.846186	-0.131308
165.305	105.287	0.862511	-0.114137
166.072	105.292	0.844187	-0.109212
166.826	105.274	0.811667	-0.127371
167.608	105.276	0.808079	-0.12576
168.399	105.289	0.813641	-0.112986
169.176	105.282	0.804825	-0.12066
169.947	105.246	0.789525	-0.156677
64.2924	104.473	0.440292	-0.0089376
65.0883	104.426	0.451514	-0.0577216
65.8707	104.421	0.449131	-0.0632887
66.6585	104.421	0.452231	-0.0650822
67.44	104.421	0.448876	-0.0653569
68.215	104.418	0.439125	-0.0699258
68.9798	104.46	0.419102	-0.0286767
69.7736	104.448	0.428063	-0.0418384
70.5711	104.416	0.4407	-0.0756915
71.3626	104.408	0.447288	-0.0840614
72.1464	104.403	0.446172	-0.0905674
72.9297	104.403	0.444513	-0.0920226
73.7047	104.419	0.434609	-0.0771127
74.4537	104.488	0.398625	-0.00952923
75.0271	104.473	0.18693	-0.0258185
77.548	104.324	0.352659	-0.178149
78.4124	104.374	0.431954	-0.129102
79.2084	104.377	0.442825	-0.127942
79.9925	104.374	0.441845	-0.131955
80.7749	104.372	0.439015	-0.135384
81.5603	104.366	0.439241	-0.142547
82.3489	104.37	0.442635	-0.13965
83.1327	104.365	0.441181	-0.145674
83.9202	104.362	0.443313	-0.150008
84.7041	104.358	0.44195	-0.155714
85.485	104.355	0.437586	-0.159132
86.2721	104.356	0.439243	-0.159963
87.0611	104.359	0.442933	-0.157677
87.8459	104.355	0.442322	-0.163187
88.6297	104.365	0.440742	-0.154447
89.3378	104.375	0.363345	-0.145853
97.6099	104.509	-0.00587289	-0.0255203
98.3967	104.517	-0.00479351	-0.019132
99.1874	104.519	0.000173352	-0.0187756
103.434	104.459	0.318188	-0.0849471
104.198	104.446	0.296364	-0.0987205
104.925	104.452	0.236759	-0.0942514
105.651	104.466	0.177421	-0.0819496
106.344	104.469	0.0840229	-0.079383
107.088	104.474	0.0422052	-0.0763512
107.843	104.491	0.0113923	-0.0597595
108.602	104.486	-0.0151822	-0.0661362
109.394	104.473	-0.00935893	-0.0805161
110.177	104.471	-0.0123595	-0.0837828
111.153	104.456	0.177694	-0.0999153
112.021	104.449	0.259598	-0.108571
112.804	104.435	0.256076	-0.123976
113.605	104.421	0.270986	-0.138572
114.394	104.421	0.273995	-0.140195
115.198	104.403	0.291638	-0.159205
116.033	104.389	0.340821	-0.174561
118.434	104.398	0.383768	-0.168709
119.259	104.401	0.421753	-0.167265
120.114	104.404	0.490695	-0.165213
121.001	104.407	0.59178	-0.1641
121.827	104.413	0.63164	-0.15899
122.633	104.417	0.651237	-0.155963
123.456	104.42	0.687829	-0.154191
124.246	104.422	0.691985	-0.153183
125.054	104.428	0.713553	-0.148741
125.836	104.431	0.709029	-0.146133
126.616	104.435	0.703094	-0.143461
127.409	104.44	0.70907	-0.140069
128.192	104.442	0.706585	-0.138814
128.961	104.444	0.688683	-0.138324
129.758	104.448	0.699743	-0.135047
130.543	104.451	0.69791	-0.132915
131.346	104.456	0.714852	-0.128722
132.135	104.461	0.717087	-0.125697
132.931	104.461	0.726777	-0.126075
133.759	104.468	0.768612	-0.120447
134.491	104.47	0.714236	-0.119541
135.289	104.472	0.725768	-0.118005
136.097	104.477	0.747887	-0.114319
136.865	104.478	0.729012	-0.113783
137.639	104.482	0.716525	-0.111286
138.422	104.482	0.713096	-0.111778
139.195	104.487	0.699763	-0.108019
140.01	104.481	0.728481	-0.115064
140.823	104.477	0.755129	-0.119649
141.672	104.48	0.817853	-0.117517
142.553	104.54	0.912165	-0.0588516
146.313	104.5	0.740244	-0.103234
147.104	104.51	0.745383	-0.0933275
147.922	104.494	0.777115	-0.110086
148.721	104.489	0.789521	-0.116414
149.51	104.479	0.792059	-0.126906
150.3	104.475	0.795843	-0.131302
151.085	104.474	0.794847	-0.132882
151.87	104.477	0.792808	-0.130808
152.659	104.479	0.795754	-0.129626
153.446	104.484	0.795965	-0.125801
154.236	104.481	0.800589	-0.129193
155.025	104.479	0.802916	-0.131816
155.816	104.468	0.807999	-0.14333
156.596	104.471	0.800941	-0.141073
157.385	104.468	0.804077	-0.144389
158.179	104.461	0.811744	-0.151932
158.97	104.46	0.816954	-0.153022
159.757	104.465	0.818087	-0.148443
160.538	104.476	0.81292	-0.1378
161.325	104.478	0.812857	-0.136841
162.098	104.485	0.799964	-0.129912
162.888	104.483	0.803684	-0.132441
163.701	104.479	0.83107	-0.137147
164.471	104.485	0.814643	-0.131181
165.26	104.488	0.818531	-0.128497
166.058	104.497	0.830525	-0.119599
166.813	104.48	0.799479	-0.136973
167.587	104.468	0.787009	-0.148889
168.364	104.448	0.777882	-0.16949
169.143	104.444	0.771548	-0.173786
169.932	104.439	0.774243	-0.178779
170.735	104.447	0.792002	-0.171317
64.2862	103.682	0.43515	-0.0150904
65.0802	103.646	0.444518	-0.0524037
65.8662	103.638	0.445747	-0.0610901
66.6519	103.636	0.446753	-0.0641959
67.4349	103.636	0.44494	-0.0655831
68.185	103.658	0.410274	-0.0449563
68.8985	103.759	0.338996	0.0551379
69.597	103.787	0.252619	0.0820475
70.4976	103.707	0.368313	0.000576531
71.3549	103.631	0.440779	-0.0762482
72.1424	103.621	0.443345	-0.0879123
72.9265	103.618	0.442504	-0.0919672
73.7068	103.626	0.437895	-0.0846514
74.4774	103.652	0.423442	-0.0601606
75.0959	103.698	0.256974	-0.0149582
75.8168	103.715	0.192859	0.00101787
76.6643	103.62	0.255315	-0.0959721
77.577	103.529	0.38287	-0.187761
78.4121	103.585	0.432912	-0.132947
79.2047	103.591	0.440418	-0.128638
79.9891	103.592	0.439631	-0.128654
80.7712	103.588	0.436562	-0.133562
81.5524	103.582	0.432572	-0.141054
82.3401	103.583	0.435024	-0.141174
83.1258	103.575	0.435517	-0.149994
83.9127	103.575	0.437112	-0.151724
84.6974	103.57	0.43651	-0.157964
85.4804	103.567	0.434222	-0.16175
86.2664	103.566	0.434865	-0.164424
87.0528	103.566	0.435838	-0.165368
87.8349	103.563	0.432583	-0.17034
88.5771	103.555	0.38936	-0.178998
89.2008	103.624	0.227595	-0.111168
91.326	103.722	-0.0036726	-0.0169316
92.1126	103.726	-0.00250724	-0.0143063
95.2518	103.727	-0.00571763	-0.0189554
96.0363	103.725	-0.0068119	-0.0221173
98.4036	103.727	0.00340285	-0.0239964
99.3814	103.624	0.195487	-0.128064
100.216	103.609	0.244032	-0.144146
102.818	103.58	0.488689	-0.177327
103.58	103.587	0.464824	-0.17164
104.51	103.572	0.609285	-0.187749
105.266	103.598	0.579666	-0.163369
105.924	103.601	0.451607	-0.161231
106.745	103.599	0.486088	-0.164406
107.5	103.591	0.455531	-0.173919
108.193	103.593	0.36256	-0.172943
108.981	103.583	0.365058	-0.184511
109.803	103.584	0.400998	-0.184636
110.769	103.582	0.580659	-0.187895
111.6	103.583	0.625109	-0.1875
112.427	103.584	0.666466	-0.188534
113.187	103.58	0.640828	-0.193821
113.974	103.582	0.641701	-0.192251
114.766	103.587	0.647232	-0.188712
115.551	103.59	0.646592	-0.187181
116.366	103.594	0.674872	-0.1844
117.163	103.598	0.685343	-0.181273
117.953	103.603	0.690164	-0.178173
118.737	103.608	0.687846	-0.174012
119.525	103.614	0.689634	-0.168756
120.313	103.618	0.691008	-0.165976
121.096	103.622	0.688048	-0.163566
121.891	103.627	0.696576	-0.159585
122.682	103.63	0.701785	-0.157415
123.456	103.635	0.689412	-0.154292
124.241	103.638	0.68786	-0.151944
125.026	103.642	0.686121	-0.149218
125.81	103.645	0.684479	-0.147271
126.607	103.648	0.694782	-0.145162
127.395	103.653	0.696737	-0.14194
128.182	103.656	0.697363	-0.140071
128.966	103.659	0.69508	-0.138244
129.757	103.661	0.699253	-0.136622
130.547	103.665	0.702956	-0.134066
131.335	103.669	0.704738	-0.131147
132.13	103.675	0.713119	-0.126293
132.926	103.679	0.723022	-0.12303
133.718	103.679	0.729042	-0.123886
134.521	103.695	0.745518	-0.109104
135.312	103.706	0.749586	-0.0988555
136.079	103.704	0.730067	-0.102248
136.856	103.71	0.721273	-0.0967097
137.642	103.71	0.721005	-0.0981937
138.428	103.699	0.719996	-0.110394
139.191	103.699	0.696763	-0.11061
140.005	103.684	0.724658	-0.12659
140.814	103.676	0.746931	-0.136109
141.65	103.665	0.797058	-0.148046
142.553	103.689	0.913159	-0.124277
146.32	103.718	0.748216	-0.0994485
147.108	103.721	0.750298	-0.0974647
147.915	103.721	0.770346	-0.0982292
148.712	103.714	0.781619	-0.106484
149.511	103.701	0.793671	-0.120328
150.299	103.692	0.79573	-0.129957
151.087	103.692	0.797105	-0.130571
151.876	103.695	0.800021	-0.128151
152.658	103.696	0.795761	-0.127728
153.446	103.699	0.796818	-0.125311
154.234	103.698	0.798536	-0.126607
155.031	103.697	0.809159	-0.128273
155.818	103.684	0.809933	-0.142441
156.605	103.679	0.810529	-0.147293
157.386	103.685	0.80571	-0.142794
158.171	103.692	0.804167	-0.135737
158.963	103.688	0.810189	-0.140607
159.751	103.69	0.812242	-0.1385
160.537	103.693	0.812017	-0.136785
161.318	103.697	0.806686	-0.133138
162.094	103.701	0.796911	-0.12908
162.869	103.705	0.785062	-0.125926
163.652	103.703	0.782401	-0.128326
164.452	103.7	0.796319	-0.131464
165.244	103.699	0.802578	-0.132736
166.028	103.698	0.799947	-0.133981
166.809	103.695	0.795747	-0.137146
167.593	103.685	0.792989	-0.1475
168.387	103.697	0.801369	-0.135521
169.16	103.685	0.789115	-0.147951
169.942	103.677	0.784577	-0.155904
170.729	103.686	0.785869	-0.147149
64.2793	102.88	0.429423	-0.0321491
65.0733	102.863	0.438718	-0.0498986
65.8598	102.854	0.440477	-0.0600516
66.6466	102.85	0.442606	-0.0653401
67.432	102.848	0.443241	-0.0686986
68.2183	102.86	0.444765	-0.0577776
68.8952	102.778	0.336854	-0.140618
69.6467	102.945	0.303477	0.0252073
70.2791	102.953	0.150981	0.0319564
71.3499	102.847	0.436977	-0.0753833
72.1389	102.834	0.440991	-0.0888197
72.9227	102.832	0.439919	-0.0924704
73.7049	102.835	0.437168	-0.0905158
74.4836	102.845	0.430899	-0.0814691
75.1981	102.888	0.360422	-0.0401238
76.0175	102.91	0.39474	-0.0193752
76.8309	102.796	0.423053	-0.134731
77.6118	102.788	0.418889	-0.144015
78.4125	102.808	0.434557	-0.125253
79.1986	102.803	0.435459	-0.130602
79.9845	102.804	0.436274	-0.131164
80.7698	102.801	0.436336	-0.135214
81.552	102.795	0.433364	-0.142839
82.3397	102.798	0.435818	-0.140697
83.1243	102.793	0.435227	-0.147507
83.9115	102.79	0.437176	-0.151644
84.698	102.783	0.438323	-0.16017
85.4796	102.779	0.434641	-0.164648
86.2643	102.776	0.433965	-0.168719
87.0495	102.78	0.433833	-0.166804
87.8258	102.783	0.424723	-0.165041
88.4861	102.814	0.299599	-0.134618
91.3262	102.931	-0.00215504	-0.022821
92.1087	102.935	-0.00517008	-0.0207393
92.8943	102.937	-0.00512093	-0.0191412
93.6757	102.936	-0.00927427	-0.0216119
94.4592	102.944	-0.0113762	-0.0154253
95.2531	102.942	-0.00316562	-0.0183896
99.9682	102.913	0.783558	-0.0540073
100.921	102.899	0.950638	-0.068853
110.075	102.784	0.673695	-0.199654
110.873	102.789	0.685499	-0.195811
111.664	102.791	0.691286	-0.194601
112.459	102.794	0.699311	-0.19254
113.247	102.797	0.701197	-0.19072
114.034	102.802	0.702403	-0.187778
114.816	102.805	0.698786	-0.185594
115.6	102.809	0.696786	-0.18294
116.385	102.811	0.695389	-0.1816
117.173	102.815	0.696592	-0.179089
117.959	102.819	0.697001	-0.176357
118.747	102.823	0.698567	-0.173648
119.532	102.828	0.697195	-0.169808
120.319	102.833	0.698608	-0.166367
121.106	102.837	0.699362	-0.163278
121.894	102.842	0.700292	-0.159838
122.679	102.845	0.699984	-0.157658
123.466	102.849	0.700725	-0.154544
124.253	102.853	0.700692	-0.152329
125.039	102.857	0.70103	-0.149443
125.825	102.86	0.700597	-0.147473
126.61	102.862	0.699295	-0.145924
127.399	102.866	0.701801	-0.143462
128.186	102.869	0.702035	-0.141252
128.973	102.873	0.702955	-0.138759
129.76	102.875	0.703352	-0.137515
130.547	102.879	0.704253	-0.134653
131.333	102.882	0.704051	-0.132729
132.12	102.887	0.704653	-0.128467
132.914	102.894	0.712288	-0.122397
133.705	102.899	0.716912	-0.118544
134.507	102.908	0.732297	-0.111183
135.315	102.909	0.753813	-0.110852
136.078	102.922	0.730918	-0.0990721
136.864	102.934	0.730031	-0.0878321
137.646	102.949	0.725881	-0.0739954
139.209	102.921	0.716131	-0.103755
139.982	102.947	0.702786	-0.0792576
140.795	102.924	0.729339	-0.103066
141.625	102.889	0.772448	-0.138864
142.51	102.884	0.871181	-0.144865
146.284	102.92	0.713168	-0.112748
147.084	102.953	0.727081	-0.0801499
147.889	102.966	0.744981	-0.0678858
148.7	102.947	0.769486	-0.0882146
149.5	102.942	0.78364	-0.0937173
150.298	102.914	0.795349	-0.12272
151.088	102.903	0.798303	-0.133865
151.877	102.903	0.801634	-0.134845
152.658	102.902	0.796025	-0.136886
153.435	102.91	0.786797	-0.129801
154.224	102.922	0.789353	-0.118266
155.015	102.921	0.79362	-0.119125
155.815	102.903	0.807721	-0.138607
156.598	102.906	0.804898	-0.13621
157.389	102.904	0.809243	-0.138101
158.17	102.907	0.803758	-0.136131
158.962	102.904	0.809887	-0.139289
159.755	102.902	0.816767	-0.142002
160.548	102.898	0.823334	-0.146424
161.328	102.904	0.817335	-0.140644
162.106	102.912	0.80936	-0.133708
162.884	102.916	0.801364	-0.129739
163.671	102.915	0.801806	-0.130761
164.452	102.915	0.796656	-0.131735
165.239	102.914	0.79798	-0.133142
166.028	102.913	0.80087	-0.134322
166.811	102.918	0.79778	-0.12981
167.588	102.909	0.788706	-0.138978
168.356	102.889	0.770987	-0.159288
169.135	102.878	0.764334	-0.170483
169.924	102.881	0.767097	-0.167558
170.711	102.893	0.768653	-0.155483
64.2698	102.099	0.421045	-0.0277471
65.0665	102.081	0.433014	-0.0464081
65.8541	102.069	0.435955	-0.0599781
66.6405	102.063	0.437552	-0.0664979
67.4249	102.059	0.437263	-0.0723868
68.2126	102.069	0.440146	-0.0634187
68.9374	101.997	0.380131	-0.136336
70.3849	102.093	0.258018	-0.042309
71.3394	102.076	0.427589	-0.0608875
72.1343	102.047	0.437656	-0.0906504
72.9203	102.042	0.438661	-0.0975581
73.7019	102.044	0.435367	-0.096721
74.4851	102.047	0.43355	-0.0940641
75.266	102.055	0.429421	-0.0877288
76.0484	102.055	0.426843	-0.0887651
76.8443	102.033	0.437752	-0.11184
77.6222	102.028	0.430496	-0.118765
78.4112	102.027	0.434481	-0.120743
79.1952	102.019	0.433306	-0.129484
79.981	102.018	0.434002	-0.132465
80.7647	102.014	0.432469	-0.137079
81.5477	102.009	0.430349	-0.143329
82.3344	102.011	0.431786	-0.142722
83.1192	102.009	0.431407	-0.145568
83.9049	102.008	0.431833	-0.148661
84.6926	102	0.434237	-0.157559
85.476	101.999	0.432285	-0.159535
86.2599	101.994	0.430847	-0.166414
87.0439	101.998	0.429449	-0.163145
87.8101	102.015	0.410265	-0.147439
88.412	102.052	0.226824	-0.111562
90.5411	102.149	-0.000437599	-0.018888
91.3225	102.148	-0.00454843	-0.0205668
92.103	102.148	-0.00960258	-0.0219001
92.8907	102.151	-0.00742266	-0.0199138
93.6753	102.149	-0.0084571	-0.02402
94.4656	102.156	-0.00376939	-0.0180022
95.2571	102.155	0.00212679	-0.0202133
96.0338	102.155	-0.00685691	-0.0216692
100.026	102.041	0.842364	-0.140364
100.794	102.044	0.824407	-0.138597
110.096	101.999	0.695816	-0.198938
110.882	102.002	0.696468	-0.196724
111.669	102.005	0.6971	-0.19567
112.459	102.009	0.70059	-0.193087
113.247	102.013	0.702727	-0.19032
114.033	102.017	0.7027	-0.186961
114.818	102.02	0.701446	-0.184871
115.603	102.024	0.700218	-0.182193
116.387	102.027	0.6985	-0.180679
117.175	102.03	0.699945	-0.178888
117.962	102.032	0.700678	-0.177716
118.749	102.036	0.701647	-0.175457
119.536	102.041	0.70228	-0.17203
120.32	102.044	0.700175	-0.169306
121.106	102.05	0.700014	-0.164648
121.893	102.055	0.701219	-0.161368
122.68	102.059	0.701872	-0.158596
123.469	102.064	0.704407	-0.154926
124.256	102.067	0.705087	-0.152743
125.042	102.071	0.70465	-0.150087
125.828	102.074	0.704912	-0.148267
126.613	102.076	0.703013	-0.147022
127.401	102.079	0.705016	-0.145185
128.187	102.082	0.704813	-0.143022
128.975	102.086	0.705832	-0.140753
129.761	102.088	0.705833	-0.13935
130.547	102.093	0.705653	-0.135832
131.334	102.096	0.705512	-0.133636
132.12	102.102	0.705758	-0.128388
132.914	102.114	0.713488	-0.117557
133.702	102.155	0.714403	-0.0776095
134.489	102.113	0.715757	-0.120715
135.286	102.127	0.726283	-0.107778
136.059	102.124	0.712205	-0.112196
136.844	102.128	0.710715	-0.108467
139.97	102.161	0.69156	-0.0799194
140.773	102.161	0.708367	-0.0802719
141.607	102.114	0.755498	-0.12839
142.468	102.101	0.829997	-0.142701
147.883	102.158	0.7401	-0.091323
148.694	102.158	0.764846	-0.0924338
149.5	102.145	0.784589	-0.106097
150.293	102.132	0.791092	-0.119497
151.089	102.119	0.800144	-0.133017
151.88	102.116	0.805156	-0.137288
152.64	102.122	0.778281	-0.131201
153.412	102.134	0.764572	-0.120316
154.187	102.149	0.752874	-0.105579
154.987	102.137	0.766554	-0.118288
155.804	102.129	0.797408	-0.127166
156.598	102.13	0.805115	-0.126681
157.379	102.131	0.799455	-0.125951
158.157	102.132	0.791263	-0.125994
158.956	102.124	0.803828	-0.134016
159.749	102.121	0.81146	-0.138086
160.538	102.121	0.813819	-0.138521
161.324	102.121	0.81394	-0.139231
162.108	102.124	0.811752	-0.136668
162.884	102.126	0.801084	-0.134704
163.671	102.127	0.801811	-0.133907
164.462	102.127	0.806908	-0.134573
165.246	102.128	0.805	-0.133572
166.033	102.128	0.806216	-0.134294
166.812	102.129	0.799058	-0.133346
167.589	102.125	0.790062	-0.138208
168.378	102.125	0.792632	-0.138144
169.159	102.116	0.788244	-0.147337
169.934	102.117	0.777407	-0.146269
170.714	102.123	0.771072	-0.141027
64.2254	101.306	0.377752	-0.0356404
65.0573	101.291	0.424941	-0.0512941
65.8514	101.277	0.43431	-0.0664492
66.6377	101.269	0.435969	-0.0757931
67.4222	101.267	0.435649	-0.0789653
68.2058	101.204	0.434542	-0.143491
71.1957	101.331	0.285113	-0.0210566
72.1443	101.243	0.448769	-0.109693
72.9151	101.255	0.434654	-0.0990906
73.6957	101.259	0.430351	-0.0960448
74.4802	101.258	0.429826	-0.0981721
75.2687	101.26	0.433319	-0.0980248
76.0528	101.256	0.432483	-0.102472
76.8418	101.251	0.436439	-0.109403
77.6142	101.242	0.42376	-0.119311
78.4094	101.245	0.433811	-0.116953
79.1944	101.242	0.433743	-0.121717
79.9798	101.238	0.434045	-0.127258
80.762	101.234	0.431072	-0.132037
81.544	101.228	0.427873	-0.138814
82.3276	101.226	0.42622	-0.142899
83.1128	101.225	0.426224	-0.144994
83.8992	101.219	0.427294	-0.151834
84.6869	101.216	0.429798	-0.156076
85.4722	101.215	0.429759	-0.158158
86.2558	101.211	0.428022	-0.163472
87.0361	101.217	0.422957	-0.158708
87.7596	101.228	0.361095	-0.148789
90.5364	101.369	-0.00389994	-0.0135407
91.3205	101.368	-0.00535231	-0.0158299
92.1007	101.368	-0.0106607	-0.0165684
92.8912	101.37	-0.00567253	-0.0156722
93.674	101.368	-0.00845479	-0.0189629
94.4621	101.372	-0.00598782	-0.0167622
95.2521	101.37	-0.00156339	-0.0195706
99.1665	101.273	0.770074	-0.121576
99.9307	101.24	0.7486	-0.156207
110.885	101.216	0.699884	-0.197505
111.671	101.22	0.700186	-0.195554
112.459	101.223	0.701893	-0.193127
113.246	101.227	0.702869	-0.190152
114.032	101.232	0.702901	-0.18688
114.818	101.236	0.702701	-0.184302
115.603	101.24	0.702205	-0.181554
116.389	101.243	0.701635	-0.179374
117.176	101.246	0.702689	-0.177698
117.963	101.248	0.703145	-0.176913
118.75	101.251	0.704181	-0.175218
119.537	101.255	0.704937	-0.172486
120.321	101.258	0.702983	-0.170434
121.107	101.264	0.702687	-0.165473
121.894	101.269	0.703548	-0.162376
122.682	101.273	0.704514	-0.15931
123.47	101.278	0.706572	-0.155547
124.258	101.281	0.707968	-0.153278
125.043	101.285	0.707216	-0.150282
125.83	101.288	0.707662	-0.148557
126.615	101.291	0.706018	-0.146936
127.403	101.294	0.707516	-0.144554
128.189	101.298	0.70756	-0.142489
128.977	101.301	0.708732	-0.139651
129.763	101.305	0.708656	-0.137455
130.549	101.309	0.708579	-0.134741
131.336	101.312	0.7087	-0.132485
132.123	101.318	0.709521	-0.126974
132.918	101.333	0.718386	-0.11311
133.709	101.356	0.723148	-0.0912765
134.494	101.334	0.721765	-0.114641
135.299	101.328	0.739629	-0.121685
136.059	101.343	0.713198	-0.107748
136.839	101.346	0.707428	-0.105918
140.778	101.332	0.713426	-0.124114
141.593	101.34	0.742387	-0.117121
142.421	101.355	0.783633	-0.102794
148.68	101.395	0.751195	-0.0695859
149.495	101.358	0.78025	-0.107318
150.295	101.35	0.793682	-0.116702
151.093	101.336	0.805278	-0.13153
151.88	101.328	0.80545	-0.13968
152.63	101.34	0.769886	-0.128501
154.172	101.37	0.738274	-0.100114
154.989	101.351	0.768977	-0.119266
155.797	101.34	0.790697	-0.130965
156.596	101.346	0.804185	-0.125365
157.38	101.345	0.801305	-0.126958
158.148	101.355	0.783298	-0.117882
158.935	101.356	0.783397	-0.117149
159.73	101.347	0.792624	-0.127102
160.518	101.344	0.794455	-0.130289
161.307	101.346	0.796769	-0.128649
162.096	101.347	0.800189	-0.128724
162.886	101.349	0.803853	-0.127414
163.669	101.348	0.800763	-0.128667
164.459	101.347	0.804629	-0.129277
165.245	101.35	0.804429	-0.126988
166.031	101.345	0.804108	-0.132294
166.812	101.345	0.79938	-0.13238
167.596	101.344	0.796912	-0.134512
168.386	101.347	0.80131	-0.131484
169.174	101.375	0.803283	-0.103632
169.952	101.378	0.795504	-0.100888
65.0406	100.489	0.409326	-0.0682675
65.8465	100.485	0.430564	-0.0739601
66.6317	100.476	0.431042	-0.0835348
67.4149	100.477	0.429543	-0.0836642
68.1651	100.494	0.394981	-0.0678276
68.859	100.499	0.304067	-0.0642293
72.1283	100.452	0.433936	-0.115436
72.9064	100.462	0.427187	-0.106486
73.6926	100.468	0.428423	-0.101805
74.4797	100.468	0.430568	-0.103497
75.2639	100.467	0.429769	-0.104882
76.0484	100.465	0.429202	-0.1087
76.8407	100.465	0.436509	-0.109725
77.6085	100.46	0.419245	-0.116128
78.403	100.463	0.428716	-0.11441
79.1914	100.458	0.432006	-0.120523
79.9745	100.453	0.429925	-0.126635
80.7552	100.451	0.425491	-0.130102
81.5393	100.447	0.424389	-0.134686
82.3261	100.444	0.42594	-0.139112
83.1102	100.444	0.424874	-0.140611
83.8987	100.436	0.428078	-0.14959
84.6848	100.434	0.428901	-0.153245
85.4688	100.435	0.427583	-0.153604
86.2517	100.431	0.425142	-0.158099
87.0266	100.435	0.414719	-0.156223
87.6906	100.475	0.293352	-0.117077
88.2867	100.564	0.104038	-0.0290927
89.7467	100.591	-0.00691746	-0.00429454
90.5827	100.541	0.0436741	-0.0557267
91.3694	100.518	0.0448268	-0.0799871
92.1207	100.537	0.0105818	-0.0623089
92.9013	100.548	0.00571743	-0.0530972
93.6719	100.558	-0.0093439	-0.0441078
94.4623	100.574	-0.00452474	-0.0292881
95.2513	100.585	-0.00110869	-0.0195004
99.1237	100.55	0.728599	-0.0600624
99.9145	100.483	0.733635	-0.127526
110.099	100.428	0.701966	-0.199834
110.886	100.431	0.702826	-0.197619
111.673	100.434	0.703339	-0.195671
112.46	100.438	0.704406	-0.193157
113.246	100.443	0.704183	-0.189676
114.032	100.447	0.704343	-0.186134
114.818	100.451	0.70443	-0.18381
115.604	100.455	0.704271	-0.18116
116.391	100.458	0.705033	-0.179416
117.178	100.46	0.705601	-0.178077
117.964	100.463	0.705967	-0.176787
118.751	100.466	0.706683	-0.175106
119.538	100.469	0.707178	-0.172675
120.323	100.473	0.705922	-0.170243
121.109	100.479	0.705636	-0.165938
121.896	100.483	0.706402	-0.162902
122.683	100.487	0.707453	-0.160079
123.471	100.492	0.708904	-0.155903
124.259	100.496	0.709962	-0.15334
125.045	100.5	0.709746	-0.150564
125.831	100.503	0.70953	-0.14849
126.617	100.506	0.70906	-0.14647
127.403	100.509	0.709424	-0.144401
128.19	100.513	0.709615	-0.141743
128.977	100.517	0.71072	-0.13873
129.765	100.521	0.711547	-0.135902
130.551	100.525	0.711249	-0.133528
131.338	100.528	0.711659	-0.13163
132.124	100.533	0.712115	-0.127598
132.916	100.544	0.717383	-0.117099
133.706	100.568	0.720623	-0.0945621
134.492	100.566	0.720853	-0.0969872
135.299	100.551	0.741323	-0.113518
136.056	100.568	0.711776	-0.0972069
136.84	100.566	0.709325	-0.100333
137.63	100.558	0.712335	-0.10924
139.989	100.567	0.711966	-0.103517
140.776	100.575	0.712442	-0.0959917
141.582	100.584	0.732004	-0.0878016
142.411	100.585	0.774701	-0.0877272
143.279	100.602	0.85591	-0.0715668
148.686	100.554	0.757815	-0.125709
149.5	100.537	0.785704	-0.143464
150.292	100.559	0.7915	-0.122539
151.078	100.556	0.791399	-0.126312
151.849	100.558	0.775397	-0.125246
155.772	100.559	0.766861	-0.126909
156.575	100.558	0.783441	-0.129124
157.365	100.558	0.786973	-0.129729
158.151	100.562	0.786777	-0.126423
158.944	100.558	0.793007	-0.13068
159.733	100.556	0.796543	-0.133175
160.529	100.554	0.805713	-0.135188
161.314	100.558	0.804809	-0.131741
162.095	100.562	0.799594	-0.128622
162.886	100.56	0.804127	-0.131246
163.663	100.559	0.795155	-0.132068
164.447	100.559	0.793233	-0.133187
165.246	100.555	0.805646	-0.137333
166.032	100.557	0.805799	-0.135391
166.809	100.56	0.796173	-0.132933
167.605	100.564	0.8069	-0.129248
168.396	100.587	0.811905	-0.106912
169.17	100.609	0.799421	-0.0845495
65.0006	99.7293	0.370425	-0.0429234
65.8395	99.7002	0.424692	-0.0730909
66.6215	99.6972	0.422014	-0.077276
67.4086	99.6997	0.424354	-0.0758732
68.855	99.7803	0.301156	0.00240897
69.4432	99.8249	0.104569	0.0458763
71.2542	99.7417	0.345877	-0.0396454
72.1149	99.6766	0.421678	-0.105819
72.8929	99.675	0.414842	-0.108652
73.6796	99.6793	0.41658	-0.105468
74.4686	99.679	0.420631	-0.106969
75.2678	99.6851	0.4348	-0.102123
76.0539	99.6842	0.435899	-0.104132
76.8481	99.684	0.445135	-0.105568
77.6265	99.6803	0.438464	-0.110469
78.4133	99.6805	0.440181	-0.111523
79.2009	99.6757	0.442654	-0.117453
79.9748	99.673	0.431432	-0.121355
80.754	99.6706	0.425499	-0.124988
81.536	99.6665	0.422304	-0.130331
82.3231	99.6613	0.424208	-0.136753
83.1073	99.6572	0.423156	-0.14214
83.8939	99.6523	0.424499	-0.148213
84.6804	99.6471	0.425753	-0.154726
85.4626	99.648	0.422657	-0.15504
86.2446	99.6493	0.41928	-0.154939
87.0157	99.6579	0.405092	-0.147628
87.6986	99.614	0.302618	-0.192725
88.3608	99.7209	0.179323	-0.0871541
89.0012	99.7758	0.0343477	-0.033509
89.8077	99.7428	0.0554255	-0.0676882
90.6548	99.7189	0.116992	-0.09294
91.4859	99.6798	0.162646	-0.133223
92.2598	99.6738	0.150982	-0.140561
93.0417	99.6921	0.147354	-0.123523
93.8388	99.7141	0.15891	-0.102786
94.6391	99.7147	0.173616	-0.103409
95.4445	99.7247	0.193313	-0.094733
99.1032	99.7422	0.709298	-0.0822443
99.8915	99.6964	0.711895	-0.129314
110.101	99.6424	0.704909	-0.199743
110.888	99.6457	0.705355	-0.197682
111.674	99.6489	0.705577	-0.195763
112.46	99.6527	0.705891	-0.193231
113.246	99.6567	0.705559	-0.190445
114.032	99.6611	0.705751	-0.187269
114.819	99.6652	0.70606	-0.184412
115.605	99.6695	0.706256	-0.181324
116.392	99.673	0.7075	-0.17903
117.179	99.6759	0.708006	-0.177346
117.966	99.6784	0.708327	-0.176025
118.752	99.6815	0.708692	-0.174207
119.539	99.6853	0.708988	-0.171557
120.325	99.6897	0.708757	-0.168404
121.111	99.6951	0.708722	-0.164167
121.898	99.6991	0.70928	-0.161318
122.684	99.7032	0.709663	-0.158396
123.472	99.707	0.7105	-0.15576
124.259	99.7107	0.711172	-0.153209
125.045	99.7145	0.711344	-0.15063
125.831	99.7178	0.711196	-0.14847
126.618	99.7212	0.711332	-0.146158
127.404	99.7244	0.71155	-0.144069
128.192	99.7275	0.712325	-0.142081
128.979	99.7314	0.713423	-0.139345
129.767	99.7354	0.714592	-0.136379
130.553	99.7387	0.714644	-0.134204
131.34	99.7427	0.714871	-0.131313
132.127	99.7468	0.715901	-0.128241
132.92	99.7562	0.722212	-0.119904
133.715	99.7699	0.730506	-0.107332
134.495	99.7842	0.724301	-0.0939943
135.3	99.7791	0.742769	-0.100193
136.068	99.7802	0.724616	-0.100118
[truncated: 62,728 more rows]

## Sheet: Fig. 2h
X (mm)	Y (mm)	UX (mm)	UY (mm)
-157.708	133.234	-9.1285e-05	0.00393162
-156.924	133.231	0.0020054	0.000334157
-156.143	133.236	0.000396995	0.00562044
-155.36	133.236	0.00103079	0.00586687
-162.395	132.458	0.00794005	0.00977072
-161.604	132.458	0.0164963	0.0100387
-160.969	132.461	-0.131018	0.0129887
-158.763	132.417	-0.272266	-0.030619
-157.947	132.399	-0.238715	-0.0494029
-156.97	132.384	-0.0437684	-0.0644691
-156.183	132.339	-0.0392659	-0.108552
-155.37	132.444	-0.00850713	-0.00427008
-154.579	132.453	-9.1609e-05	0.00469485
-153.797	132.455	-0.00121757	0.00659896
-162.474	131.667	-0.0710865	0.00161752
-161.885	131.693	-0.264462	0.0269402
-161.332	131.7	-0.493769	0.0338577
-160.736	131.618	-0.68067	-0.0480074
-159.967	131.6	-0.694216	-0.0654268
-159.115	131.596	-0.624126	-0.0697655
-158.122	131.576	-0.413764	-0.089661
-157.274	131.559	-0.348035	-0.10654
-156.461	131.625	-0.317281	-0.0409061
-155.638	131.635	-0.276572	-0.0307974
-154.668	131.544	-0.0892242	-0.121713
-153.799	131.669	-0.00238748	0.003697
163.069	131.662	-0.00447093	-0.00359157
163.865	131.664	0.00904068	-0.00150459
-162.687	130.878	-0.284304	-0.00481648
-162.154	130.901	-0.533843	0.0180221
-161.501	130.827	-0.66281	-0.0566393
-160.763	130.795	-0.707736	-0.0883782
-159.996	130.792	-0.722637	-0.0917023
-159.209	130.79	-0.718673	-0.0931561
-158.404	130.784	-0.695814	-0.0995735
-157.487	130.748	-0.561455	-0.134954
-156.612	130.793	-0.468596	-0.0898508
-155.726	130.881	-0.364558	-0.00258866
-154.825	130.873	-0.24635	-0.0107073
-153.876	130.867	-0.0799302	-0.0161367
-153.009	130.887	0.00432569	0.00337915
161.281	130.867	-0.227157	-0.016516
162.399	130.83	0.10792	-0.0529415
163.403	130.852	0.330197	-0.031009
164.25	130.845	0.394537	-0.0386507
164.997	130.844	0.358747	-0.039499
-163.432	130.121	-0.247566	0.0202278
-162.96	130.12	-0.557911	0.0188301
-162.308	130.03	-0.687472	-0.0706016
-161.547	130.004	-0.70957	-0.0963756
-160.768	130.004	-0.712183	-0.0964453
-159.989	130.005	-0.716326	-0.0962737
-159.208	130.007	-0.717591	-0.0934251
-158.422	130.006	-0.714309	-0.0948596
-157.628	130.001	-0.702024	-0.0999237
-156.832	130.006	-0.688599	-0.0944442
-155.902	130.037	-0.540816	-0.0634313
-154.936	130.09	-0.357525	-0.010969
-153.909	130.076	-0.112795	-0.0247313
-153.012	130.105	0.00176195	0.00426909
162.768	129.975	0.47717	-0.126099
163.678	130.001	0.604537	-0.10025
164.501	130.03	0.645932	-0.0709068
165.308	130.025	0.669603	-0.0754732
165.974	130.057	0.553763	-0.0442006
-164.163	129.326	-0.195887	0.00766507
-163.697	129.323	-0.512266	0.00432649
-163.074	129.268	-0.671323	-0.0502734
-162.327	129.225	-0.706366	-0.0937801
-161.551	129.221	-0.713171	-0.097099
-160.769	129.219	-0.713975	-0.0993928
-159.985	129.224	-0.712094	-0.0948725
-159.203	129.224	-0.712115	-0.0945342
-158.422	129.226	-0.714319	-0.092021
-157.638	129.227	-0.712091	-0.0913426
-156.854	129.228	-0.710493	-0.0907697
-156.001	129.138	-0.639651	-0.180692
-155.068	129.254	-0.489073	-0.0646962
-154.026	129.277	-0.229562	-0.0410374
-153.045	129.332	-0.0316102	0.0138154
160.65	129.173	0.706749	-0.145957
162.121	129.169	0.612879	-0.14953
162.973	129.2	0.682308	-0.118006
163.774	129.201	0.700619	-0.117675
164.584	129.197	0.728888	-0.121516
165.368	129.197	0.730037	-0.12182
166.149	129.198	0.72872	-0.120068
166.924	129.22	0.721377	-0.0987216
-164.31	128.534	-0.34276	-0.00235545
-163.84	128.491	-0.654656	-0.0446585
-163.1	128.456	-0.697522	-0.0803336
-162.325	128.441	-0.70533	-0.0954421
-161.549	128.442	-0.71117	-0.0935996
-160.768	128.439	-0.712243	-0.0970547
-159.984	128.441	-0.711258	-0.0948988
-159.202	128.443	-0.711723	-0.0933066
-158.422	128.442	-0.713508	-0.0941509
-157.639	128.443	-0.713097	-0.0929136
-156.859	128.441	-0.715118	-0.0947659
-156.128	128.444	-0.767129	-0.0920809
-155.237	128.461	-0.658622	-0.0753681
-154.161	128.485	-0.365006	-0.0513185
-153.136	128.538	-0.122593	0.00241239
-152.235	128.545	-0.00327678	0.00896382
159.916	128.458	0.754373	-0.0779489
163.008	128.412	0.717717	-0.124274
163.801	128.416	0.728045	-0.119873
164.588	128.412	0.732566	-0.123607
165.37	128.415	0.731662	-0.121027
166.154	128.414	0.733585	-0.121753
166.935	128.432	0.732136	-0.104079
167.727	128.441	0.741599	-0.0948697
-164.985	127.763	-0.235404	0.00925453
-164.505	127.743	-0.537668	-0.01026
-163.863	127.703	-0.677907	-0.0507781
-163.099	127.67	-0.696952	-0.0835833
-162.323	127.66	-0.703282	-0.0934054
-161.55	127.655	-0.712283	-0.0988188
-160.77	127.651	-0.714883	-0.102661
-159.985	127.656	-0.711874	-0.0973599
-159.201	127.657	-0.710683	-0.0967923
-158.42	127.655	-0.711644	-0.0983608
-157.637	127.654	-0.711463	-0.0995286
-156.856	127.653	-0.712594	-0.100933
-156.073	127.66	-0.712227	-0.0941788
-155.311	127.619	-0.732235	-0.135136
-154.253	127.65	-0.456475	-0.103327
-153.238	127.701	-0.22371	-0.0524776
-152.233	127.762	-0.00120733	0.00867172
158.102	127.909	0.505983	0.15547
159.122	127.659	0.743445	-0.0942293
159.906	127.652	0.744503	-0.10166
160.688	127.653	0.743999	-0.100234
162.237	127.636	0.728301	-0.117889
163.018	127.633	0.726971	-0.120268
163.804	127.635	0.730397	-0.119059
164.588	127.63	0.732123	-0.123609
165.369	127.632	0.731467	-0.12122
166.154	127.633	0.733529	-0.121076
166.935	127.64	0.732155	-0.113727
167.72	127.63	0.735204	-0.124069
-165.183	126.966	-0.43346	-0.0049415
-164.635	126.911	-0.668071	-0.0598049
-163.887	126.886	-0.701845	-0.0849124
-163.108	126.883	-0.705302	-0.0882548
-162.329	126.882	-0.708886	-0.0890981
-161.548	126.882	-0.71012	-0.0897562
-160.769	126.87	-0.713227	-0.101169
-159.985	126.873	-0.712457	-0.0978623
-159.204	126.872	-0.713057	-0.0991696
-158.421	126.873	-0.712637	-0.0982382
-157.639	126.869	-0.713711	-0.102009
-156.856	126.868	-0.712468	-0.103653
-156.074	126.869	-0.713202	-0.101983
-155.29	126.857	-0.711615	-0.114078
-154.314	126.848	-0.517701	-0.123716
-153.315	126.905	-0.300728	-0.0662088
-152.233	126.982	-0.00191715	0.0112031
-151.452	126.981	-0.00288849	0.00997433
158.173	126.95	0.576691	-0.0215356
159.114	126.871	0.735373	-0.10029
159.894	126.865	0.732653	-0.106376
160.673	126.857	0.729685	-0.113875
161.455	126.855	0.72855	-0.116749
162.234	126.853	0.725767	-0.118229
163.016	126.852	0.725044	-0.118945
163.797	126.854	0.724045	-0.116844
164.581	126.855	0.725084	-0.116612
165.364	126.857	0.725731	-0.114359
166.151	126.854	0.730265	-0.117496
166.938	126.849	0.735762	-0.121891
167.718	126.85	0.732601	-0.120911
-165.879	126.249	-0.347079	0.0605862
-165.312	126.231	-0.562762	0.0418715
-164.645	126.142	-0.678115	-0.0471667
-163.89	126.099	-0.704593	-0.0902429
-163.116	126.094	-0.713933	-0.094924
-162.328	126.099	-0.708039	-0.0900477
-161.548	126.102	-0.710317	-0.0873301
-160.771	126.097	-0.715188	-0.0921013
-159.988	126.091	-0.71502	-0.0974079
-159.207	126.087	-0.716332	-0.101947
-158.423	126.085	-0.714789	-0.104347
-157.638	126.084	-0.711994	-0.104799
-156.857	126.082	-0.713949	-0.107342
-156.075	126.089	-0.714025	-0.0996171
-155.286	126.117	-0.707038	-0.072253
-154.368	126.189	-0.572011	0.000156191
-153.357	126.155	-0.343468	-0.0335922
-152.233	126.198	-0.00121614	0.00899791
-151.448	126.199	0.000780047	0.0100942
158.211	126.118	0.614817	-0.0706301
159.115	126.078	0.736263	-0.11126
159.89	126.08	0.728422	-0.10917
160.676	126.072	0.732017	-0.116759
161.452	126.071	0.726138	-0.117468
162.229	126.07	0.72074	-0.11875
163.007	126.078	0.715899	-0.111174
163.796	126.081	0.722805	-0.107643
164.576	126.079	0.720848	-0.11034
165.361	126.076	0.723508	-0.112797
166.149	126.073	0.728846	-0.115981
166.938	126.068	0.735559	-0.121253
167.714	126.066	0.728841	-0.123153
168.459	126.095	0.691521	-0.0934155
181.739	126.054	0.670653	-0.134571
182.55	126.063	0.698903	-0.126286
183.343	126.067	0.70989	-0.122348
184.12	126.063	0.70506	-0.1255
184.892	126.059	0.694209	-0.129656
185.662	126.056	0.681498	-0.132867
186.458	126.065	0.695297	-0.124008
187.215	126.06	0.670167	-0.129221
-166.549	125.43	-0.234441	0.0232522
-166.094	125.461	-0.561436	0.0546329
-165.412	125.387	-0.662123	-0.0190167
-164.677	125.325	-0.709909	-0.0816755
-163.902	125.303	-0.71735	-0.103373
-163.124	125.306	-0.720985	-0.10035
-162.334	125.313	-0.713797	-0.0936788
-161.551	125.313	-0.713209	-0.093596
-160.77	125.312	-0.714294	-0.0946762
-159.989	125.306	-0.716396	-0.100644
-159.206	125.304	-0.715407	-0.102293
-158.423	125.303	-0.714396	-0.103866
-157.637	125.307	-0.711378	-0.0998964
-156.857	125.302	-0.71327	-0.104631
-156.073	125.315	-0.712465	-0.0918047
-155.281	125.33	-0.70249	-0.0767575
-154.34	125.415	-0.543674	0.0087316
-153.318	125.422	-0.303849	0.0155112
-152.233	125.413	-0.00111011	0.00697015
-151.447	125.419	0.00236594	0.0122201
158.24	125.361	0.64405	-0.0452351
159.11	125.296	0.731264	-0.110188
159.886	125.291	0.724342	-0.115321
160.675	125.288	0.731163	-0.118598
161.448	125.289	0.722459	-0.117418
162.227	125.294	0.71873	-0.112275
162.996	125.304	0.705407	-0.102529
163.788	125.317	0.714875	-0.0896632
164.561	125.303	0.705149	-0.10339
165.357	125.3	0.719373	-0.106128
166.149	125.29	0.728745	-0.116508
166.939	125.279	0.736242	-0.127231
167.716	125.273	0.731275	-0.133433
168.469	125.287	0.701034	-0.119255
169.211	125.281	0.661397	-0.125227
173.188	125.268	0.726569	-0.138199
173.918	125.27	0.673862	-0.136908
174.915	125.317	0.888043	-0.0892447
175.513	125.324	0.704409	-0.0828808
176.458	125.304	0.866789	-0.102388
177.199	125.296	0.825341	-0.110123
177.865	125.286	0.709248	-0.120354
178.677	125.29	0.738357	-0.116338
179.315	125.29	0.593616	-0.116428
180.216	125.309	0.712502	-0.0972721
181	125.301	0.71375	-0.105656
181.8	125.283	0.7315	-0.123415
182.572	125.288	0.721235	-0.118926
183.359	125.288	0.726049	-0.118701
184.129	125.285	0.713609	-0.121442
184.909	125.284	0.711582	-0.12244
185.689	125.285	0.708495	-0.121997
186.484	125.284	0.721791	-0.122822
187.176	125.298	0.630874	-0.10864
187.989	125.303	0.661329	-0.103878
188.74	125.316	0.629899	-0.0903761
189.488	125.309	0.596071	-0.0978259
190.437	125.307	0.762644	-0.0996413
191.129	125.32	0.672412	-0.0864517
191.949	125.311	0.709554	-0.0956804
192.913	125.303	0.891194	-0.10393
193.651	125.295	0.846722	-0.11138
194.429	125.277	0.842175	-0.129607
195.11	125.277	0.741265	-0.129195
195.825	125.29	0.673949	-0.116565
196.514	125.298	0.580483	-0.108532
197.22	125.295	0.504186	-0.111709
198.027	125.288	0.528873	-0.118149
204.06	125.294	0.302139	-0.112501
204.759	125.303	0.219011	-0.103381
205.435	125.302	0.112771	-0.104071
206.181	125.305	0.0761395	-0.10176
206.936	125.323	0.0492599	-0.0837514
207.662	125.331	-0.00782014	-0.0758266
211.536	125.328	-0.0453885	-0.0782603
212.332	125.328	-0.0316741	-0.0787033
213.148	125.333	0.00136375	-0.073514
213.945	125.335	0.0157982	-0.0716773
214.738	125.351	0.0271868	-0.0551596
215.522	125.352	0.0283356	-0.0540333
216.308	125.346	0.0320762	-0.0601916
217.089	125.34	0.0302067	-0.0667124
217.867	125.344	0.0264814	-0.0626392
219.485	125.341	0.0791568	-0.0657989
220.261	125.345	0.0730384	-0.0619775
221.041	125.347	0.0709273	-0.0593064
221.81	125.359	0.0575225	-0.0470332
223.387	125.348	0.0693181	-0.0580474
224.142	125.347	0.0423777	-0.0597584
224.904	125.346	0.022187	-0.0606552
225.665	125.353	0.000429432	-0.0531428
-167.281	124.631	-0.184582	0.00722897
-166.667	124.638	-0.352351	0.0134729
-166.19	124.599	-0.658227	-0.0249423
-165.456	124.54	-0.706477	-0.0840508
-164.684	124.527	-0.716205	-0.0970983
-163.909	124.512	-0.724513	-0.112375
-163.128	124.519	-0.725537	-0.105033
-162.336	124.529	-0.716084	-0.0948958
-161.554	124.529	-0.716185	-0.0947483
-160.768	124.533	-0.713004	-0.0915931
-159.989	124.524	-0.716257	-0.100461
-159.206	124.524	-0.715189	-0.10046
-158.425	124.522	-0.717275	-0.102379
-157.64	124.522	-0.714171	-0.101761
-156.86	124.52	-0.716141	-0.104574
-156.072	124.538	-0.710658	-0.0857783
-155.249	124.586	-0.670401	-0.0376364
-154.194	124.622	-0.398262	-0.00223358
-152.234	124.631	-0.0025198	0.00687071
-151.448	124.633	0.000858478	0.00914242
158.3	124.543	0.703865	-0.0809078
159.103	124.512	0.72383	-0.111984
159.887	124.509	0.725845	-0.114705
160.669	124.509	0.725718	-0.114949
161.457	124.507	0.731096	-0.117117
162.215	124.519	0.706662	-0.105312
164.523	124.534	0.667034	-0.0896649
165.345	124.527	0.707281	-0.0972674
166.149	124.507	0.728741	-0.117126
166.932	124.504	0.729665	-0.119928
167.718	124.497	0.73248	-0.127242
168.5	124.493	0.732463	-0.131495
169.277	124.499	0.727472	-0.12528
170.087	124.507	0.754649	-0.117278
170.892	124.528	0.776848	-0.0965138
171.637	124.503	0.740276	-0.120909
172.377	124.5	0.697282	-0.123947
173.202	124.511	0.740474	-0.113217
173.947	124.511	0.702793	-0.11267
174.742	124.516	0.715534	-0.107942
175.521	124.52	0.711484	-0.104442
176.379	124.517	0.787917	-0.107275
177.167	124.516	0.793153	-0.107953
177.867	124.515	0.710323	-0.109098
178.666	124.515	0.727535	-0.108635
179.41	124.516	0.689352	-0.107976
180.25	124.516	0.746305	-0.107938
181.051	124.515	0.765277	-0.10933
181.8	124.514	0.731573	-0.110011
182.567	124.513	0.715975	-0.111111
183.368	124.511	0.73537	-0.112735
184.144	124.51	0.728875	-0.11438
184.949	124.509	0.75133	-0.115071
185.734	124.51	0.753556	-0.114173
186.511	124.511	0.748138	-0.113475
187.292	124.512	0.747125	-0.112536
188.083	124.512	0.755844	-0.112301
188.87	124.512	0.760286	-0.111879
189.647	124.514	0.755167	-0.110197
190.465	124.515	0.79044	-0.109396
191.279	124.517	0.821577	-0.107031
192.046	124.515	0.806673	-0.108975
192.83	124.513	0.808665	-0.11083
193.58	124.513	0.776244	-0.110762
194.349	124.513	0.762086	-0.110831
195.066	124.514	0.696967	-0.1104
195.836	124.514	0.684955	-0.109886
196.614	124.515	0.679983	-0.10929
197.385	124.513	0.668895	-0.111107
198.106	124.514	0.607357	-0.109799
198.832	124.519	0.550922	-0.104897
199.708	124.518	0.644789	-0.106522
200.543	124.515	0.697605	-0.108792
201.315	124.516	0.686625	-0.108305
202.041	124.515	0.630316	-0.108978
202.807	124.517	0.613875	-0.106817
203.481	124.514	0.506251	-0.110383
204.176	124.514	0.418149	-0.110363
204.901	124.515	0.36056	-0.109246
205.62	124.513	0.297924	-0.110829
206.333	124.516	0.228459	-0.108596
207.026	124.517	0.138995	-0.107307
207.727	124.519	0.0574226	-0.105602
208.42	124.516	-0.0315908	-0.108196
209.194	124.514	-0.0404404	-0.109702
209.939	124.514	-0.0772866	-0.109811
210.673	124.512	-0.126358	-0.111891
211.445	124.509	-0.136675	-0.115229
212.214	124.514	-0.14974	-0.110593
213.015	124.512	-0.131345	-0.112557
213.809	124.512	-0.119297	-0.112188
214.603	124.513	-0.108585	-0.110834
215.373	124.514	-0.120214	-0.11052
216.159	124.512	-0.116938	-0.112485
217.024	124.512	-0.0347448	-0.111985
218.083	124.515	0.242761	-0.109077
219.048	124.513	0.424852	-0.111404
219.636	124.518	0.23049	-0.105673
220.415	124.521	0.226761	-0.10339
221.11	124.518	0.139874	-0.105695
221.89	124.52	0.137672	-0.103945
222.7	124.519	0.164871	-0.105404
223.592	124.517	0.274584	-0.106819
224.236	124.511	0.135711	-0.113245
225.032	124.523	0.149494	-0.101497
-167.994	123.891	-0.114635	0.0496737
-167.412	123.843	-0.314808	0.000847649
-166.838	123.861	-0.523873	0.0194211
-166.216	123.782	-0.684014	-0.0594179
-165.456	123.758	-0.706703	-0.0841424
-164.68	123.754	-0.712874	-0.0874096
-163.906	123.738	-0.721062	-0.103295
-163.126	123.738	-0.723101	-0.103647
-162.338	123.742	-0.71792	-0.0996547
-161.553	123.745	-0.715582	-0.0971362
-160.767	123.748	-0.711747	-0.0932256
-159.986	123.745	-0.713308	-0.0968587
-159.202	123.747	-0.711911	-0.094916
-158.425	123.74	-0.716561	-0.102123
-157.642	123.74	-0.716577	-0.102156
-156.864	123.735	-0.720624	-0.106772
-156.061	123.767	-0.69969	-0.0750116
-155.164	123.825	-0.585431	-0.0169327
-151.449	123.85	0.000304078	0.00863361
159.097	123.752	0.717754	-0.0892667
159.894	123.723	0.732691	-0.118405
160.676	123.721	0.732076	-0.120796
161.46	123.74	0.733609	-0.101801
165.351	123.736	0.712753	-0.106083
166.158	123.709	0.737542	-0.132539
166.937	123.709	0.734419	-0.132281
167.712	123.707	0.726387	-0.134783
168.494	123.707	0.72599	-0.134655
169.27	123.711	0.72016	-0.130376
170.059	123.715	0.72672	-0.127012
170.837	123.724	0.722176	-0.117874
171.582	123.721	0.684801	-0.120747
172.306	123.722	0.626869	-0.119792
173.062	123.721	0.600225	-0.120343
173.796	123.727	0.551355	-0.114285
174.581	123.735	0.553841	-0.107196
175.399	123.73	0.58988	-0.111384
176.288	123.741	0.696685	-0.10059
177.117	123.743	0.743232	-0.0984207
177.854	123.747	0.697848	-0.0951653
178.599	123.741	0.660658	-0.100767
179.508	123.741	0.787053	-0.100611
180.285	123.727	0.781218	-0.114524
181.056	123.726	0.770356	-0.115941
181.809	123.724	0.740441	-0.117424
182.594	123.723	0.743859	-0.118788
183.385	123.732	0.752183	-0.109582
184.196	123.744	0.780192	-0.0978826
185.027	123.746	0.828728	-0.0956318
185.817	123.75	0.836424	-0.0918423
186.573	123.752	0.810178	-0.0900548
187.338	123.745	0.792914	-0.0967466
188.116	123.75	0.788537	-0.0913602
188.91	123.751	0.80027	-0.0906349
189.697	123.748	0.804743	-0.0932676
190.488	123.742	0.81301	-0.0999439
191.223	123.73	0.765749	-0.111798
191.981	123.729	0.74118	-0.11299
192.724	123.735	0.702563	-0.10717
193.484	123.737	0.680342	-0.105003
194.244	123.737	0.657621	-0.104234
194.953	123.737	0.583917	-0.104936
195.708	123.736	0.556294	-0.105219
196.459	123.724	0.525619	-0.117298
197.232	123.716	0.516058	-0.125792
198.012	123.713	0.513344	-0.128743
198.814	123.706	0.532674	-0.13569
199.621	123.711	0.55751	-0.131021
200.473	123.723	0.627439	-0.118555
201.31	123.733	0.682171	-0.10822
202.062	123.728	0.651521	-0.113978
202.808	123.719	0.61494	-0.123197
203.497	123.71	0.521378	-0.131824
204.18	123.71	0.4221	-0.131481
204.873	123.708	0.333161	-0.134153
205.541	123.716	0.218996	-0.12545
206.227	123.734	0.122543	-0.107955
206.914	123.744	0.027196	-0.0975707
207.667	123.76	-0.00258675	-0.0821374
208.442	123.764	-0.0104126	-0.0781732
209.237	123.766	0.00230091	-0.0759619
210.024	123.772	0.00715383	-0.069892
210.807	123.772	0.00799391	-0.0693271
211.33	123.74	-0.251413	-0.101751
212.108	123.733	-0.255552	-0.108402
212.91	123.72	-0.23633	-0.121388
213.69	123.693	-0.238734	-0.148893
214.487	123.687	-0.223745	-0.15488
215.29	123.7	-0.203835	-0.141859
216.125	123.71	-0.150484	-0.131311
217.049	123.729	-0.00958333	-0.112437
218.157	123.751	0.316616	-0.0905831
219.203	123.729	0.579631	-0.11233
220.143	123.741	0.737628	-0.101072
220.623	123.73	0.43514	-0.111319
221.298	123.727	0.327619	-0.114442
222.1	123.736	0.346955	-0.105748
222.92	123.713	0.384901	-0.128959
223.772	123.713	0.454438	-0.128736
224.62	123.721	0.520583	-0.120992
-225.766	122.958	-0.772065	-0.101581
-225.009	122.956	-0.797038	-0.103773
-224.171	122.963	-0.741813	-0.0962542
-223.41	122.971	-0.762995	-0.088551
-222.665	122.975	-0.800843	-0.0842061
-221.863	122.963	-0.781448	-0.0959586
-221.115	122.947	-0.815627	-0.11241
-220.311	122.944	-0.793579	-0.114985
-219.543	122.942	-0.807937	-0.117588
-218.665	122.974	-0.712781	-0.0854115
-217.811	122.977	-0.640655	-0.0820231
-216.898	122.961	-0.510756	-0.0978806
-216.121	122.961	-0.515821	-0.098547
-215.361	122.97	-0.538262	-0.0895867
-214.607	122.953	-0.566514	-0.106348
-213.766	122.969	-0.50773	-0.0905039
-212.845	122.982	-0.368902	-0.077772
-211.94	122.984	-0.246991	-0.0752992
-211.074	122.98	-0.163068	-0.0793366
-210.281	122.987	-0.152035	-0.0720286
-209.395	122.976	-0.0486364	-0.0838059
-209.119	122.964	-0.555044	-0.0956547
-208.34	122.962	-0.558636	-0.0970739
-207.583	122.957	-0.583942	-0.102584
-206.787	122.947	-0.570832	-0.111857
-205.946	122.923	-0.512227	-0.136651
-205.2	122.945	-0.548357	-0.114411
-204.385	122.956	-0.51527	-0.103581
-203.606	122.959	-0.518856	-0.100807
-202.729	122.984	-0.424441	-0.0748357
-201.78	122.983	-0.257378	-0.0760396
-200.88	123.01	-0.140105	-0.0497913
-200.408	122.976	-0.450813	-0.0828791
-199.535	122.978	-0.359717	-0.08129
-198.588	122.986	-0.195693	-0.0734986
-197.699	122.982	-0.0886878	-0.0771291
-196.853	122.965	-0.0248283	-0.0943242
-196.068	122.964	-0.0226501	-0.0954293
-195.744	122.977	-0.481226	-0.0826279
-194.923	122.97	-0.442661	-0.0896972
-194.114	122.961	-0.415861	-0.0982093
-193.305	122.949	-0.389598	-0.109982
-192.534	122.955	-0.400046	-0.104586
-191.737	122.958	-0.385491	-0.100871
-191.006	122.974	-0.437537	-0.0849004
-190.241	122.969	-0.454817	-0.0902704
-189.453	122.962	-0.449273	-0.0974308
-188.586	122.963	-0.364171	-0.0965699
-187.768	122.982	-0.328548	-0.0769409
-186.979	122.991	-0.322547	-0.0682839
-186.171	122.996	-0.297125	-0.0633895
-185.314	122.996	-0.221764	-0.063626
-184.586	122.977	-0.276153	-0.0820689
-183.872	122.975	-0.34505	-0.0840585
-183.119	122.976	-0.374704	-0.0836157
-182.455	122.967	-0.492472	-0.0924735
-181.77	122.987	-0.590049	-0.0725678
-181.013	122.974	-0.615588	-0.0849482
-180.253	122.959	-0.637887	-0.10005
-179.509	122.949	-0.675825	-0.110255
-175.142	122.983	-0.221631	-0.0759284
-174.169	122.981	-0.0303863	-0.078486
-173.312	122.98	0.0438772	-0.0793677
-172.547	123.043	0.026412	-0.0168049
-171.779	123.063	0.0120835	0.00360379
-171.006	123.064	0.0027912	0.00462303
-170.22	123.069	0.00604338	0.00923837
-169.449	123.065	-0.00506243	0.00551182
-168.774	123.094	-0.112765	0.0344014
-168.149	123.06	-0.270115	0.000594353
-167.53	123.056	-0.433492	-0.0030057
-166.942	123.047	-0.627587	-0.0125674
-166.241	122.968	-0.708534	-0.0909449
-165.463	122.963	-0.7134	-0.0961029
-164.682	122.96	-0.714902	-0.0994433
-163.904	122.956	-0.719381	-0.102857
-163.125	122.958	-0.722727	-0.10168
-162.341	122.96	-0.720673	-0.0990231
-161.552	122.963	-0.714494	-0.0962319
-160.771	122.961	-0.715356	-0.0981937
-159.991	122.956	-0.717765	-0.103303
-159.204	122.959	-0.712936	-0.100293
-158.424	122.957	-0.716056	-0.102061
-157.641	122.964	-0.714901	-0.0950655
-156.85	122.977	-0.706332	-0.0825953
-155.988	123.01	-0.626871	-0.0495852
-154.944	123.031	-0.365044	-0.0284736
-152.234	123.062	-0.00220845	0.00275376
-151.45	123.064	-0.00098598	0.0051686
159.885	122.956	0.723973	-0.102843
160.675	122.944	0.731209	-0.115328
161.452	122.965	0.725706	-0.0941099
162.211	122.986	0.7023	-0.0733249
165.351	122.932	0.713305	-0.126891
166.146	122.922	0.72543	-0.137217
166.941	122.927	0.73857	-0.132478
167.722	122.93	0.737171	-0.129186
168.51	122.938	0.742792	-0.121368
169.29	122.944	0.740187	-0.115558
170.042	122.934	0.709417	-0.125665
170.815	122.938	0.699827	-0.121252
171.6	122.935	0.702598	-0.124476
172.533	122.957	0.853749	-0.101865
173.315	122.953	0.853265	-0.106187
174.888	122.946	0.860901	-0.112918
175.602	122.945	0.792907	-0.114148
176.366	122.955	0.774546	-0.104043
177.144	122.958	0.770136	-0.101005
177.928	122.961	0.771702	-0.0978862
178.754	122.971	0.815752	-0.0887833
179.547	122.97	0.825555	-0.0894269
180.291	122.951	0.788017	-0.108689
181.035	122.94	0.748716	-0.118837
181.8	122.944	0.732244	-0.115619
182.601	122.942	0.750617	-0.117445
183.427	122.946	0.79412	-0.113222
184.222	122.944	0.807002	-0.115684
185.062	122.939	0.864366	-0.12032
185.857	122.94	0.87695	-0.119259
186.642	122.953	0.8798	-0.10589
187.386	122.979	0.841064	-0.0806541
188.157	122.986	0.829432	-0.0735165
188.929	122.99	0.819059	-0.0692957
189.716	122.99	0.823613	-0.069739
190.475	122.989	0.800173	-0.070168
191.207	122.979	0.750227	-0.0805681
191.941	122.968	0.701747	-0.0916053
192.679	122.964	0.657719	-0.0957994
193.421	122.971	0.616399	-0.0883943
194.156	122.967	0.569602	-0.0927615
194.861	122.958	0.491631	-0.10092
195.594	122.965	0.443189	-0.094282
196.357	122.967	0.422991	-0.0920869
197.105	122.976	0.388913	-0.0837419
197.819	122.992	0.320826	-0.0671662
198.547	122.99	0.266112	-0.0697441
199.228	122.99	0.165078	-0.0694979
199.909	122.997	0.0634612	-0.0622954
200.651	123.005	0.0226706	-0.0545837
201.407	123.005	-0.00324947	-0.0545472
202.166	123.008	-0.0271127	-0.0516661
202.93	123.009	-0.0454168	-0.050666
203.735	123.014	-0.0226494	-0.0455435
204.538	123.014	-0.00189559	-0.0454741
205.32	123.017	-0.00252087	-0.0422614
206.101	123.023	-0.00414992	-0.0366807
206.883	123.023	-0.00449459	-0.0364439
207.664	123.03	-0.00569881	-0.0291497
208.443	123.03	-0.00851801	-0.0291018
209.234	123.02	-0.000768044	-0.0389175
210.021	123.015	0.0040821	-0.0443635
210.805	123.014	0.00610301	-0.0456842
211.574	123.014	-0.00776868	-0.0448763
212.348	123.01	-0.0160503	-0.0491064
213.128	123.026	-0.0179349	-0.0337977
213.926	123.03	-0.00251234	-0.029665
214.72	123.039	0.00933072	-0.0200325
215.505	123.042	0.011321	-0.0177538
216.287	123.047	0.0112385	-0.0126893
217.108	123.041	0.0492825	-0.0186195
218.104	123.033	0.263578	-0.0264447
219.208	123.024	0.58477	-0.035638
220.285	123.023	0.879197	-0.0363078
-225.757	122.178	-0.762922	-0.0989707
-224.985	122.178	-0.772913	-0.0986978
-224.221	122.178	-0.792061	-0.0984512
-223.455	122.178	-0.808642	-0.0993655
-222.676	122.178	-0.811173	-0.0987427
-221.879	122.179	-0.797194	-0.0983828
-221.08	122.178	-0.780068	-0.098812
-220.293	122.179	-0.775376	-0.0979522
-219.516	122.18	-0.780838	-0.0971507
-218.742	122.178	-0.789815	-0.0993004
-217.956	122.178	-0.786144	-0.0992464
-217.169	122.177	-0.781084	-0.100231
-216.381	122.176	-0.775257	-0.100995
-215.636	122.178	-0.813584	-0.0990477
-214.838	122.179	-0.797746	-0.0976801
-214.065	122.179	-0.806655	-0.0977001
-213.249	122.179	-0.773481	-0.0974814
-212.481	122.179	-0.787307	-0.0983027
-211.686	122.178	-0.774638	-0.0990201
-210.876	122.177	-0.74791	-0.0995502
-210.059	122.177	-0.713154	-0.0997791
-209.294	122.178	-0.729766	-0.0993114
-208.534	122.179	-0.752555	-0.0979368
-207.795	122.178	-0.796489	-0.0986599
-206.99	122.177	-0.773923	-0.0998778
-206.153	122.176	-0.718734	-0.100639
-205.401	122.176	-0.749345	-0.100591
-204.602	122.178	-0.732289	-0.0985103
-203.827	122.178	-0.740225	-0.0987166
-203.039	122.178	-0.734655	-0.0985384
-202.242	122.179	-0.720003	-0.0984218
-201.491	122.177	-0.751128	-0.100361
-200.717	122.176	-0.759428	-0.10057
-199.931	122.178	-0.755513	-0.0993779
-199.241	122.177	-0.848089	-0.0997604
-198.388	122.177	-0.777382	-0.10006
-197.663	122.178	-0.835193	-0.0992989
-196.906	122.175	-0.86027	-0.101738
-196.076	122.177	-0.813061	-0.0999647
-195.27	122.176	-0.789639	-0.100483
-194.445	122.175	-0.746912	-0.101984
-193.635	122.176	-0.719444	-0.100903
-192.838	122.175	-0.704643	-0.102183
-192.076	122.174	-0.724417	-0.10281
-191.31	122.176	-0.741779	-0.101187
-190.518	122.176	-0.73121	-0.100631
-189.689	122.177	-0.684643	-0.0996723
-188.843	122.177	-0.621915	-0.099836
-188.033	122.178	-0.59431	-0.0987401
-187.192	122.177	-0.535619	-0.100332
-186.368	122.178	-0.494109	-0.0988542
-185.524	122.18	-0.431583	-0.0965353
-184.764	122.177	-0.454257	-0.0995026
-184.109	122.178	-0.581569	-0.0992465
-183.44	122.177	-0.694849	-0.10034
-182.667	122.176	-0.704479	-0.100784
-181.952	122.179	-0.772357	-0.0980705
-181.145	122.176	-0.747821	-0.100501
-180.347	122.174	-0.731551	-0.102935
-179.569	122.174	-0.736352	-0.103014
-178.779	122.171	-0.728814	-0.106309
-178.002	122.17	-0.734338	-0.107191
-177.206	122.164	-0.720416	-0.113053
-176.214	122.133	-0.510681	-0.144275
-175.344	122.145	-0.423565	-0.131755
-174.537	122.165	-0.398473	-0.112291
-173.656	122.19	-0.300431	-0.0872941
-172.847	122.24	-0.273403	-0.0366268
-171.831	122.179	-0.040067	-0.0981798
-171.034	122.215	-0.0252462	-0.061829
-170.251	122.259	-0.0240701	-0.0183854
-169.513	122.334	-0.0687881	0.0569609
-168.883	122.287	-0.221309	0.00989292
-168.277	122.304	-0.397508	0.027042
-167.692	122.282	-0.595113	0.00540673
-167.012	122.198	-0.697725	-0.0789147
-166.241	122.183	-0.709121	-0.0937305
-165.465	122.181	-0.715346	-0.096029
-164.682	122.181	-0.714674	-0.0960837
-163.902	122.18	-0.716663	-0.0973003
-163.124	122.179	-0.721649	-0.0977465
-162.34	122.175	-0.720218	-0.102277
-161.554	122.177	-0.716747	-0.10019
-160.772	122.176	-0.716547	-0.100844
-159.995	122.171	-0.721554	-0.106206
-159.206	122.176	-0.715332	-0.100676
-158.424	122.179	-0.71615	-0.0981422
-156.689	122.404	-0.545352	0.127214
-155.708	122.42	-0.347398	0.142761
-152.234	122.28	-0.00252936	0.00276017
-151.45	122.281	-0.000766878	0.00400447
159.878	122.205	0.716977	-0.072311
160.676	122.169	0.732765	-0.107691
161.46	122.178	0.734401	-0.0993118
162.238	122.18	0.729353	-0.0968584
163.018	122.142	0.727327	-0.134621
164.565	122.151	0.709764	-0.125465
165.386	122.172	0.747907	-0.104904
166.186	122.17	0.765637	-0.106464
166.97	122.164	0.767504	-0.112634
167.725	122.149	0.740355	-0.127516
168.508	122.15	0.740242	-0.126798
169.276	122.151	0.726352	-0.125906
170.071	122.161	0.738437	-0.116397
-225.76	121.415	-0.766332	-0.0797722
-224.986	121.407	-0.774065	-0.087852
-224.219	121.407	-0.790242	-0.0877399
-223.447	121.394	-0.800578	-0.100891
-222.663	121.396	-0.79828	-0.0987467
-221.875	121.399	-0.793377	-0.0952088
-221.069	121.398	-0.769278	-0.0964416
-220.285	121.403	-0.767984	-0.0913819
-219.505	121.403	-0.77033	-0.0917744
-218.731	121.395	-0.778633	-0.0994468
-217.954	121.393	-0.78441	-0.10168
-217.158	121.386	-0.76987	-0.108571
-216.358	121.385	-0.753129	-0.109056
-215.585	121.394	-0.762175	-0.100736
-214.769	121.404	-0.728144	-0.0907762
-214.007	121.408	-0.749089	-0.0865115
-213.215	121.387	-0.738857	-0.107785
-212.449	121.392	-0.755354	-0.10278
-211.663	121.393	-0.752422	-0.101731
-210.864	121.399	-0.735301	-0.0956103
-210.059	121.396	-0.712781	-0.0982859
-209.265	121.382	-0.701475	-0.112341
-208.488	121.375	-0.706599	-0.119448
-207.729	121.373	-0.730314	-0.121623
-206.967	121.379	-0.750562	-0.115252
-206.183	121.389	-0.748585	-0.105652
-205.415	121.388	-0.762788	-0.106224
-204.63	121.396	-0.760133	-0.0986224
-203.844	121.394	-0.75744	-0.100136
-203.04	121.395	-0.735059	-0.099903
-202.26	121.389	-0.738207	-0.105789
-201.489	121.398	-0.749639	-0.0964992
-200.728	121.395	-0.770954	-0.0999802
-199.964	121.393	-0.789322	-0.101207
-199.202	121.396	-0.808925	-0.0988375
-198.389	121.389	-0.778834	-0.105303
-197.623	121.393	-0.794692	-0.10152
-196.839	121.402	-0.793439	-0.092291
-196.072	121.397	-0.809273	-0.0979487
-195.3	121.397	-0.819362	-0.0978565
-194.492	121.405	-0.793803	-0.0898035
-193.688	121.403	-0.772429	-0.0912239
-192.903	121.39	-0.769874	-0.104199
-192.14	121.392	-0.789354	-0.102227
-191.387	121.397	-0.818433	-0.0979348
-190.6	121.389	-0.813979	-0.105396
-189.777	121.387	-0.773077	-0.107908
-188.981	121.387	-0.759948	-0.107281
-188.196	121.392	-0.756828	-0.102495
-187.411	121.394	-0.754637	-0.100724
-186.644	121.389	-0.769972	-0.105527
-185.844	121.384	-0.751553	-0.110325
-185.072	121.39	-0.762039	-0.104987
-184.277	121.39	-0.749578	-0.104511
-183.493	121.393	-0.747885	-0.101224
-182.728	121.397	-0.765384	-0.0976184
-181.959	121.4	-0.779266	-0.0948824
-181.18	121.398	-0.782601	-0.0968027
-180.388	121.395	-0.772548	-0.0993278
-179.606	121.399	-0.772994	-0.0958148
-178.828	121.4	-0.777872	-0.0945565
-178.057	121.399	-0.788691	-0.0955269
-177.269	121.392	-0.783398	-0.102152
-176.439	121.382	-0.735913	-0.112349
-175.615	121.372	-0.694475	-0.122078
-174.775	121.357	-0.636962	-0.13713
-173.962	121.363	-0.606447	-0.131456
-173.17	121.408	-0.596314	-0.0870066
-171.993	121.321	-0.202216	-0.173125
-171.131	121.331	-0.122524	-0.163047
-170.326	121.462	-0.099856	-0.0326567
-169.61	121.57	-0.165847	0.0756369
-169.052	121.521	-0.390457	0.0265956
-168.525	121.49	-0.645643	-0.00466407
-167.797	121.406	-0.70055	-0.0888604
-167.02	121.394	-0.705526	-0.100789
-166.241	121.394	-0.708407	-0.100901
-165.462	121.395	-0.712516	-0.0995331
-164.679	121.396	-0.711765	-0.0981705
-163.9	121.4	-0.715059	-0.0947382
-163.121	121.397	-0.718913	-0.0971533
-162.336	121.398	-0.715973	-0.0963085
-161.55	121.401	-0.712186	-0.0931666
-160.771	121.398	-0.71563	-0.096543
-159.989	121.398	-0.715929	-0.0966306
-159.203	121.402	-0.712026	-0.0921888
-158.414	121.414	-0.705758	-0.0809617
-156.495	121.681	-0.351196	0.186627
-155.576	121.624	-0.215159	0.128985
-154.671	121.55	-0.0922879	0.0551351
-153.013	121.503	0.00121693	0.00885874
-152.232	121.498	-0.000679503	0.0036029
-151.449	121.499	-0.000238119	0.0041209
-150.669	121.498	-0.00239397	0.00355453
159.86	121.472	0.698832	-0.0224836
160.669	121.39	0.725685	-0.104552
161.458	121.387	0.732094	-0.107481
162.248	121.376	0.739304	-0.118416
163.026	121.375	0.735043	-0.119953
163.811	121.386	0.737608	-0.108197
164.595	121.367	0.739927	-0.127725
165.396	121.374	0.758425	-0.120456
166.178	121.374	0.757543	-0.120948
166.955	121.37	0.752535	-0.124945
167.742	121.375	0.75679	-0.119525
168.524	121.373	0.75667	-0.12142
-225.76	120.623	-0.765944	-0.0895067
-196.081	120.608	-0.817491	-0.104614
-195.318	120.612	-0.837038	-0.100285
-194.517	120.63	-0.819081	-0.0820779
-193.717	120.622	-0.800852	-0.0899742
-192.906	120.615	-0.772241	-0.0971665
-192.128	120.619	-0.77718	-0.0934374
-191.352	120.623	-0.783025	-0.0895543
-190.566	120.609	-0.780028	-0.103048
-189.777	120.593	-0.772786	-0.119572
-188.978	120.586	-0.756498	-0.126501
-188.19	120.594	-0.750825	-0.118346
-187.41	120.605	-0.752963	-0.107512
-186.627	120.607	-0.752967	-0.104936
-185.832	120.601	-0.739964	-0.111431
-185.061	120.611	-0.751932	-0.101445
-179.614	120.617	-0.78165	-0.0946982
-178.844	120.623	-0.793312	-0.0894862
-178.061	120.625	-0.792688	-0.0875558
-177.275	120.618	-0.789381	-0.0943136
-176.48	120.612	-0.776566	-0.100349
-175.702	120.608	-0.781606	-0.103892
-174.944	120.619	-0.805159	-0.0926868
-174.139	120.609	-0.782808	-0.102855
-173.335	120.601	-0.761699	-0.110722
-172.517	120.585	-0.725615	-0.127306
-170.593	120.602	-0.366721	-0.110207
-169.922	120.596	-0.477866	-0.115916
-169.325	120.587	-0.663177	-0.125061
-168.6	120.614	-0.72094	-0.0984128
-167.8	120.626	-0.702959	-0.0858109
-167.021	120.615	-0.706085	-0.0976401
-166.242	120.611	-0.709537	-0.100993
-165.463	120.611	-0.713615	-0.100955
-164.682	120.61	-0.714451	-0.102637
-163.899	120.612	-0.713717	-0.100438
-163.117	120.614	-0.714193	-0.0980185
-162.333	120.614	-0.713277	-0.0985094
-161.549	120.617	-0.711738	-0.0952655
-160.769	120.615	-0.713859	-0.0975496
-159.988	120.614	-0.714951	-0.097887
-159.201	120.614	-0.710474	-0.0979455
-158.388	120.664	-0.680098	-0.0479812
-156.378	120.84	-0.234424	0.127554
-155.496	120.834	-0.135206	0.121596
-154.573	120.72	0.00569238	0.00739866
-153.791	120.721	0.00544869	0.00854405
-153.008	120.719	0.00594061	0.00698151
-152.231	120.715	0.000737776	0.00330523
-151.448	120.715	0.00128113	0.00263525
-150.664	120.715	0.00232857	0.00239855
-149.882	120.717	0.00229601	0.00500222
160.661	120.604	0.717613	-0.107932
161.459	120.595	0.73271	-0.117376
162.252	120.595	0.74407	-0.117198
163.04	120.588	0.748782	-0.124467
163.85	120.607	0.777127	-0.105094
164.634	120.604	0.778351	-0.108402
165.44	120.62	0.802116	-0.092277
166.217	120.611	0.796881	-0.101545
166.977	120.602	0.774607	-0.110091
167.769	120.615	0.784147	-0.0974162
-178.85	119.843	-0.79999	-0.0870952
-176.479	119.823	-0.775409	-0.106825
-175.692	119.816	-0.770978	-0.113766
-174.923	119.826	-0.784838	-0.104027
-174.144	119.824	-0.788312	-0.105268
-173.343	119.816	-0.769551	-0.113528
-172.536	119.812	-0.74462	-0.117983
-171.657	119.756	-0.647885	-0.173703
-170.948	119.799	-0.72193	-0.130656
-170.125	119.8	-0.681404	-0.129335
-169.393	119.827	-0.731381	-0.102671
-168.604	119.829	-0.724626	-0.100918
-167.811	119.834	-0.713961	-0.0958147
-167.023	119.831	-0.708176	-0.0984768
-166.242	119.828	-0.710329	-0.10156
-165.464	119.83	-0.713909	-0.0993063
-164.676	119.827	-0.70843	-0.102432
-163.894	119.828	-0.709306	-0.102138
-163.114	119.832	-0.711207	-0.0979173
-162.33	119.832	-0.710255	-0.0978709
-161.547	119.837	-0.709476	-0.0925615
-160.768	119.835	-0.712488	-0.0950646
-159.984	119.837	-0.711355	-0.0923718
-159.193	119.848	-0.702442	-0.0815413
-158.303	119.97	-0.594492	0.0404209
-157.227	120.061	-0.301442	0.131684
-156.301	120.032	-0.15725	0.102312
-155.421	120.021	-0.0598511	0.0916622
-154.57	119.939	0.00836732	0.0089461
-153.785	119.939	0.0108168	0.00920576
-153.004	119.937	0.009534	0.00774674
-152.226	119.933	0.00509893	0.00289115
-151.448	119.934	0.000579614	0.00404051
-150.668	119.935	-0.00159046	0.00477042
-149.886	119.934	-0.00131528	0.00398317
-149.101	119.935	0.000771174	0.00548421
160.642	119.841	0.6989	-0.0883416
161.462	119.808	0.736446	-0.121805
162.271	119.817	0.762686	-0.113103
163.053	119.809	0.762565	-0.12114
163.854	119.825	0.780704	-0.10513
164.636	119.834	0.780484	-0.0953318
165.417	119.82	0.778898	-0.109879
166.225	119.84	0.804756	-0.0893866
-174.905	119.048	-0.766941	-0.0993771
-174.13	119.035	-0.77354	-0.112343
-173.338	119.028	-0.764337	-0.119176
-172.544	119.02	-0.753112	-0.127665
-171.757	119.021	-0.747899	-0.126164
-170.98	119.02	-0.753416	-0.127603
-170.185	119.025	-0.741104	-0.122704
-169.409	119.044	-0.746982	-0.103412
-168.608	119.046	-0.728539	-0.101562
-167.814	119.051	-0.717017	-0.096447
-167.026	119.046	-0.711173	-0.101481
-166.239	119.052	-0.70664	-0.0957473
-165.461	119.051	-0.711344	-0.0965151
-164.648	119.071	-0.680565	-0.0767174
-163.891	119.049	-0.705894	-0.0987933
-163.111	119.051	-0.708126	-0.0967762
-162.328	119.053	-0.70786	-0.0943786
-161.544	119.055	-0.706292	-0.092413
-160.764	119.054	-0.709006	-0.0931652
-159.984	119.055	-0.711233	-0.0920826
-159.176	119.092	-0.685529	-0.0550311
-158.185	119.138	-0.476734	-0.00971991
-157.124	119.193	-0.198415	0.0452562
-156.245	119.218	-0.101702	0.0701744
-155.364	119.158	-0.00290363	0.0107316
-154.576	119.155	0.00245003	0.00779762
-153.791	119.155	0.00496544	0.00811313
-153.009	119.155	0.00463584	0.00743106
-152.226	119.159	0.00565281	0.0116352
-151.53	119.146	-0.0808068	-0.000942539
-150.819	119.128	-0.152191	-0.0196814
-150.058	119.119	-0.173376	-0.0286122
-149.277	119.118	-0.175197	-0.0298428
-148.497	119.11	-0.177355	-0.0372943
-147.702	119.101	-0.165181	-0.0466252
-146.874	119.094	-0.119744	-0.0536172
-146.146	119.094	-0.17382	-0.0530874
-145.387	119.093	-0.197377	-0.0542624
-144.595	119.095	-0.187433	-0.0524653
-143.787	119.106	-0.161659	-0.0416686
-142.983	119.104	-0.140625	-0.0430396
-142.215	119.095	-0.154891	-0.0521796
-141.427	119.088	-0.149144	-0.0588801
-140.631	119.076	-0.135191	-0.0713775
-139.828	119.083	-0.114783	-0.0648129
-138.977	119.078	-0.0459102	-0.069291
-138.217	119.089	-0.0690251	-0.0585021
-137.448	119.094	-0.082248	-0.0536548
-136.672	119.081	-0.088847	-0.0658588
-135.909	119.074	-0.107445	-0.0728921
-135.134	119.054	-0.114839	-0.0935799
-134.351	119.034	-0.114182	-0.113152
-133.602	119.032	-0.147746	-0.115097
-132.813	119.039	-0.141565	-0.108307
-132.009	119.04	-0.119807	-0.107532
-131.233	119.04	-0.126615	-0.107655
-130.471	119.037	-0.146708	-0.10986
-128.937	119.031	-0.177302	-0.116133
-128.156	119.028	-0.178521	-0.119807
-116.62	118.996	-0.378594	-0.150875
-115.807	119	-0.34852	-0.147582
-115.029	118.986	-0.352048	-0.161191
-114.235	118.98	-0.341049	-0.167436
-113.472	118.977	-0.359926	-0.170761
-112.682	118.972	-0.35236	-0.175049
-111.933	118.974	-0.385648	-0.173195
160.681	119.088	0.7376	-0.0591318
161.483	119.037	0.757047	-0.109857
162.281	119.04	0.772439	-0.107319
163.06	119.031	0.769599	-0.116605
163.848	119.047	0.774696	-0.10021
164.622	119.047	0.76666	-0.100105
165.424	119.026	0.785855	-0.12102
173.249	119.04	0.786664	-0.106909
174.812	119.039	0.78495	-0.107952
175.594	119.04	0.784968	-0.107796
176.368	119.039	0.776163	-0.107913
-172.546	118.203	-0.754875	-0.162013
-171.76	118.238	-0.75148	-0.127362
-170.992	118.239	-0.765481	-0.126239
-170.21	118.251	-0.765596	-0.11406
-169.428	118.259	-0.766252	-0.106219
-168.625	118.255	-0.746136	-0.110036
-167.824	118.256	-0.726974	-0.108521
-167.032	118.258	-0.717514	-0.107423
-166.242	118.259	-0.710309	-0.106245
-165.412	118.3	-0.661881	-0.0654278
-164.625	118.331	-0.657657	-0.033954
-163.874	118.272	-0.689274	-0.0929346
-163.112	118.267	-0.709297	-0.0983421
-162.326	118.273	-0.706283	-0.0922225
-161.541	118.275	-0.703628	-0.0903152
-160.764	118.273	-0.708217	-0.0914927
-159.984	118.277	-0.710877	-0.088438
-159.111	118.339	-0.620568	-0.0260069
-158.035	118.345	-0.326989	-0.0196053
-157.107	118.406	-0.181683	0.0413775
-156.16	118.378	-0.016326	0.0126475
-155.363	118.369	-0.00169563	0.00401403
-154.579	118.371	-0.000863249	0.00602119
-153.793	118.372	0.00302153	0.0069203
-153.002	118.373	0.0118957	0.00791996
-152.258	118.381	-0.0270317	0.0157157
-151.63	118.376	-0.181361	0.0106011
-150.94	118.345	-0.273673	-0.0195418
-150.202	118.314	-0.317374	-0.0508124
-149.445	118.296	-0.34268	-0.0685008
-148.608	118.289	-0.288678	-0.0756212
-147.788	118.283	-0.251305	-0.0824153
-146.968	118.277	-0.213122	-0.0879073
-146.216	118.276	-0.243799	-0.0894575
-145.487	118.279	-0.296813	-0.0864325
-144.719	118.278	-0.311255	-0.0870348
-143.944	118.275	-0.318772	-0.0899075
-143.145	118.274	-0.302787	-0.0905319
-142.375	118.264	-0.314649	-0.101071
-141.582	118.259	-0.30418	-0.105934
-140.786	118.255	-0.290189	-0.110185
-139.987	118.256	-0.273951	-0.108833
-139.201	118.257	-0.270499	-0.107957
-138.4	118.258	-0.251692	-0.106846
-137.628	118.26	-0.262311	-0.105239
-136.897	118.251	-0.313398	-0.113602
-136.141	118.245	-0.339621	-0.120341
-135.374	118.238	-0.355295	-0.126852
-134.581	118.237	-0.345037	-0.127972
-133.842	118.233	-0.388448	-0.132382
-133.051	118.233	-0.37958	-0.132005
-132.24	118.232	-0.351219	-0.133109
-131.486	118.23	-0.379617	-0.135004
-130.715	118.23	-0.390728	-0.134681
-129.948	118.228	-0.406014	-0.137143
-129.184	118.228	-0.424626	-0.137454
-128.408	118.224	-0.430326	-0.140952
-127.632	118.221	-0.437281	-0.143697
-126.831	118.218	-0.418161	-0.146924
-126.043	118.216	-0.41282	-0.148737
-125.285	118.211	-0.437231	-0.153695
-124.511	118.21	-0.445389	-0.154485
-123.728	118.211	-0.445103	-0.154237
-122.942	118.207	-0.441604	-0.157669
-122.16	118.208	-0.441607	-0.157374
-121.376	118.208	-0.440589	-0.157102
-120.593	118.206	-0.439747	-0.158759
-119.814	118.204	-0.442942	-0.161306
-119.037	118.203	-0.448407	-0.162212
-118.264	118.198	-0.45768	-0.167127
-117.476	118.194	-0.452542	-0.170934
-116.688	118.191	-0.446679	-0.173897
-115.903	118.191	-0.444358	-0.173664
-115.124	118.189	-0.447013	-0.175552
-114.342	118.194	-0.447558	-0.171027
-113.551	118.187	-0.438904	-0.178156
-112.779	118.187	-0.449942	-0.178447
-112.009	118.198	-0.462386	-0.16739
-111.205	118.188	-0.440141	-0.176475
-110.442	118.181	-0.460252	-0.184234
160.684	118.284	0.740258	-0.0808547
161.484	118.245	0.758046	-0.120446
162.289	118.26	0.780476	-0.104756
163.08	118.274	0.789468	-0.090805
163.884	118.305	0.810508	-0.0600445
164.616	118.234	0.760928	-0.131183
167.781	118.252	0.796207	-0.112504
168.536	118.246	0.768292	-0.118856
169.322	118.254	0.772301	-0.110835
170.102	118.255	0.769426	-0.110377
170.892	118.259	0.776997	-0.106079
171.672	118.257	0.775371	-0.107872
172.46	118.259	0.781004	-0.105817
173.252	118.259	0.789915	-0.105652
174.038	118.26	0.793883	-0.105084
174.814	118.261	0.78765	-0.103799
175.596	118.263	0.787103	-0.102239
176.363	118.262	0.771885	-0.103109
177.126	118.258	0.752498	-0.107106
-171.012	117.448	-0.785726	-0.134186
-170.227	117.474	-0.782792	-0.108522
-169.437	117.478	-0.774987	-0.105009
-168.638	117.471	-0.758828	-0.111548
-167.833	117.465	-0.735738	-0.117882
-167.045	117.48	-0.730552	-0.102641
-166.247	117.487	-0.714836	-0.0958752
-165.355	117.664	-0.605218	0.08188
-164.478	117.586	-0.510388	0.00321451
-163.847	117.508	-0.661926	-0.0748065
-163.115	117.492	-0.712592	-0.0909665
-162.328	117.493	-0.707813	-0.0900341
-161.542	117.495	-0.704242	-0.0877515
-160.766	117.488	-0.711115	-0.0943137
-159.977	117.506	-0.704104	-0.0766006
-158.983	117.556	-0.492137	-0.0264172
-157.949	117.594	-0.24128	0.0114241
-157.064	117.676	-0.138341	0.0930278
-156.146	117.591	-0.00279076	0.0089302
-155.366	117.59	-0.00460064	0.00775187
-154.582	117.592	-0.00341685	0.00898929
-153.799	117.591	-0.00292312	0.00799126
-153.012	117.594	0.00230522	0.0116634
-152.281	117.595	-0.049698	0.0126295
-151.724	117.602	-0.275373	0.0194381
-151.049	117.557	-0.382622	-0.0253478
-150.334	117.501	-0.449933	-0.0811281
-149.566	117.488	-0.463803	-0.0948657
-148.758	117.49	-0.438461	-0.0929362
-147.894	117.486	-0.357099	-0.0966267
-147.065	117.485	-0.309954	-0.097908
-146.385	117.48	-0.412455	-0.102084
-145.628	117.481	-0.438309	-0.101072
-144.849	117.484	-0.441822	-0.0988115
-144.072	117.483	-0.4467	-0.0993683
-143.287	117.48	-0.444592	-0.102621
-142.509	117.476	-0.448711	-0.107022
-141.726	117.472	-0.447955	-0.110266
-140.936	117.468	-0.440769	-0.114281
-140.151	117.468	-0.437802	-0.114647
-139.37	117.467	-0.439764	-0.11514
-138.583	117.466	-0.434598	-0.116673
-137.812	117.466	-0.445814	-0.116204
-137.037	117.462	-0.453127	-0.120937
-136.254	117.458	-0.452711	-0.124348
-135.476	117.456	-0.456841	-0.126583
-134.691	117.455	-0.454644	-0.127593
-133.907	117.453	-0.452709	-0.130035
-133.125	117.451	-0.453436	-0.131908
-132.337	117.449	-0.447977	-0.134057
-131.558	117.447	-0.450739	-0.135368
-130.779	117.446	-0.454463	-0.136987
-130	117.444	-0.457764	-0.138948
-129.223	117.442	-0.462904	-0.140853
-128.441	117.439	-0.464059	-0.143247
-127.659	117.437	-0.463774	-0.145604
-126.874	117.435	-0.461974	-0.147285
-126.087	117.434	-0.457179	-0.148627
-125.308	117.431	-0.460092	-0.151183
-124.526	117.43	-0.460385	-0.152322
-123.744	117.429	-0.460915	-0.153289
-122.961	117.427	-0.460463	-0.156007
-122.178	117.425	-0.459867	-0.157511
-121.396	117.424	-0.459927	-0.159045
-120.614	117.422	-0.46064	-0.161
-119.832	117.419	-0.461326	-0.163421
-119.05	117.416	-0.461505	-0.166239
-118.27	117.413	-0.464198	-0.169361
-117.487	117.412	-0.462878	-0.170133
-116.702	117.412	-0.460817	-0.170724
-115.916	117.411	-0.457127	-0.171113
-115.134	117.41	-0.457679	-0.172352
-114.357	117.411	-0.463061	-0.171169
-113.578	117.408	-0.465989	-0.174405
-112.802	117.405	-0.472764	-0.177226
-112.014	117.409	-0.467319	-0.173348
-111.217	117.407	-0.452562	-0.175503
-110.439	117.406	-0.456717	-0.176793
-109.647	117.394	-0.44738	-0.18817
159.983	117.612	0.821751	0.0292269
160.69	117.444	0.746572	-0.138147
161.496	117.467	0.770283	-0.115769
162.289	117.484	0.780151	-0.0981181
163.075	117.505	0.783907	-0.0772259
163.895	117.541	0.821583	-0.041797
164.591	117.439	0.735701	-0.143538
165.422	117.473	0.784524	-0.109219
167.011	117.48	0.808653	-0.102396
167.816	117.497	0.831154	-0.086009
168.547	117.465	0.779359	-0.117802
169.332	117.472	0.782007	-0.110692
170.105	117.47	0.772625	-0.11288
170.892	117.474	0.777128	-0.1083
171.674	117.475	0.777321	-0.107252
172.46	117.477	0.780012	-0.105775
173.248	117.478	0.785967	-0.104849
174.033	117.479	0.78888	-0.104052
174.815	117.479	0.788756	-0.103912
175.602	117.479	0.792514	-0.103951
176.377	117.478	0.785999	-0.104205
177.154	117.474	0.779833	-0.108077
177.934	117.475	0.778121	-0.107797
178.691	117.483	0.752171	-0.0991718
-170.244	116.7	-0.799942	-0.0997077
-169.454	116.706	-0.79195	-0.0946602
-168.653	116.698	-0.773942	-0.102028
-167.854	116.689	-0.757121	-0.111334
-167.058	116.701	-0.743252	-0.0992782
-166.219	116.715	-0.68691	-0.0850645
-165.426	116.749	-0.67601	-0.0510338
-164.653	116.793	-0.685552	-0.00731531
-163.853	116.749	-0.667882	-0.0508708
-163.105	116.724	-0.702634	-0.0762834
-162.33	116.708	-0.709718	-0.0921185
-161.543	116.707	-0.705226	-0.093184
-160.758	116.709	-0.702202	-0.090944
-159.87	116.767	-0.596985	-0.0334342
-158.842	116.76	-0.351282	-0.0399772
-157.879	116.801	-0.171167	0.00110526
-156.933	116.813	-0.00740059	0.0123747
-156.147	116.81	-0.00332338	0.00979598
-155.368	116.811	-0.00717691	0.0105331
-154.587	116.81	-0.00823367	0.00990529
-153.799	116.807	-0.002444	0.00720592
-153.031	116.824	-0.0172898	0.0242509
-152.33	116.864	-0.09896	0.0640613
-151.776	116.826	-0.327198	0.0257161
-151.085	116.766	-0.418713	-0.0344086
-150.341	116.718	-0.457108	-0.0821884
-149.568	116.707	-0.466273	-0.0927509
-148.797	116.713	-0.477527	-0.0871242
-148.005	116.706	-0.467621	-0.0941982
-147.214	116.708	-0.45898	-0.0922843
-146.432	116.7	-0.459876	-0.100618
-145.646	116.696	-0.456081	-0.103879
-144.865	116.698	-0.457988	-0.102601
-144.085	116.697	-0.459491	-0.103495
-143.302	116.694	-0.459352	-0.105777
-142.521	116.692	-0.460264	-0.108038
-141.739	116.69	-0.461227	-0.110009
-140.956	116.688	-0.460236	-0.112635
-140.173	116.686	-0.460127	-0.114598
-139.39	116.684	-0.459527	-0.116121
-138.607	116.681	-0.458784	-0.119045
-137.826	116.68	-0.460297	-0.120175
-137.045	116.678	-0.461103	-0.122257
-136.263	116.676	-0.461477	-0.12447
-135.48	116.674	-0.461633	-0.125692
-134.698	116.673	-0.461593	-0.12686
-133.915	116.671	-0.46085	-0.129337
-133.132	116.669	-0.460782	-0.131401
-132.35	116.666	-0.460688	-0.133768
-131.567	116.665	-0.460485	-0.135597
-130.786	116.663	-0.461522	-0.137618
-130.004	116.66	-0.462323	-0.139682
-129.222	116.659	-0.462424	-0.141388
-128.44	116.657	-0.462998	-0.143406
-127.658	116.655	-0.462782	-0.145671
-126.875	116.653	-0.462129	-0.147067
-126.092	116.652	-0.461585	-0.148578
-125.31	116.649	-0.462103	-0.150744
-124.528	116.648	-0.46322	-0.151722
-123.746	116.647	-0.463454	-0.153251
-122.964	116.644	-0.463654	-0.15582
-122.182	116.643	-0.463688	-0.157579
-121.399	116.641	-0.463583	-0.159437
-120.618	116.639	-0.46454	-0.161396
-119.835	116.637	-0.464529	-0.163318
-119.053	116.634	-0.464634	-0.166043
-118.273	116.631	-0.467071	-0.168956
-117.49	116.63	-0.466171	-0.169942
-116.708	116.632	-0.466721	-0.167948
-115.925	116.631	-0.466132	-0.169344
-115.147	116.628	-0.470057	-0.172457
-114.353	116.627	-0.458649	-0.173394
-113.578	116.63	-0.466529	-0.170167
-112.805	116.628	-0.475497	-0.171847
-112.01	116.617	-0.462937	-0.183267
-111.229	116.628	-0.46442	-0.172223
-110.44	116.636	-0.458305	-0.164644
-109.638	116.625	-0.43824	-0.175632
-108.861	116.639	-0.44328	-0.160924
159.963	116.782	0.802224	-0.0179473
160.692	116.652	0.748239	-0.147753
161.497	116.679	0.771352	-0.121094
162.287	116.697	0.778677	-0.102838
163.094	116.732	0.80338	-0.0684818
163.899	116.75	0.825676	-0.0497701
164.612	116.661	0.756782	-0.139479
165.419	116.675	0.780692	-0.125525
166.178	116.652	0.757611	-0.147774
167.004	116.701	0.801416	-0.0987978
167.844	116.738	0.858821	-0.0623466
168.623	116.735	0.855517	-0.0652708
169.332	116.691	0.782451	-0.108971
170.111	116.69	0.778911	-0.11014
170.899	116.693	0.78384	-0.107412
171.684	116.694	0.786465	-0.106506
172.465	116.694	0.785562	-0.106063
173.252	116.693	0.790315	-0.107173
174.043	116.695	0.798859	-0.105452
174.823	116.697	0.796616	-0.102947
175.612	116.696	0.802747	-0.10448
176.388	116.696	0.796954	-0.103717
177.166	116.695	0.791789	-0.104878
177.941	116.697	0.785208	-0.103341
178.707	116.703	0.768154	-0.0976497
179.483	116.709	0.762198	-0.0906895
-169.472	115.936	-0.81003	-0.0820398
-168.667	115.928	-0.787488	-0.0901583
-167.87	115.924	-0.773045	-0.0938606
-167.08	115.914	-0.765284	-0.104157
-166.261	115.895	-0.728439	-0.122292
-165.481	115.949	-0.730882	-0.0685651
-164.678	115.936	-0.710545	-0.0819646
-163.885	115.934	-0.700529	-0.0842625
-163.107	115.929	-0.704165	-0.0890127
-162.329	115.923	-0.708644	-0.0951973
-161.54	115.923	-0.701933	-0.0951396
-160.74	115.932	-0.684454	-0.0858215
-159.697	116.003	-0.423879	-0.0151266
-158.764	116.036	-0.273819	0.0179737
-157.835	116.071	-0.126352	0.0531707
-156.929	116.026	-0.00352464	0.00862055
-156.149	116.028	-0.0053004	0.0106235
-155.368	116.03	-0.00668025	0.0123539
-154.584	116.029	-0.00532964	0.0111072
-153.799	116.023	-0.00268513	0.00528935
-153.029	116.047	-0.0154385	0.0290235
-152.383	116.081	-0.151556	0.0629476
-151.805	116.083	-0.355556	0.0655945
-151.098	116.008	-0.431496	-0.00951924
-150.338	115.947	-0.454028	-0.0709775
-149.567	115.929	-0.464916	-0.0889889
-148.791	115.928	-0.471443	-0.0901294
-148.005	115.925	-0.467745	-0.093185
-147.224	115.923	-0.469019	-0.09462
-146.437	115.922	-0.464879	-0.0960043
-145.649	115.921	-0.458792	-0.0968065
-144.869	115.917	-0.461705	-0.100855
-144.088	115.915	-0.462479	-0.102953
-143.305	115.913	-0.462429	-0.104843
-142.523	115.91	-0.463126	-0.107552
-141.742	115.908	-0.463627	-0.109683
-140.959	115.906	-0.463558	-0.111823
-140.176	115.903	-0.46329	-0.114447
-139.393	115.902	-0.462544	-0.116088
-138.611	115.899	-0.46264	-0.118671
-137.829	115.897	-0.4631	-0.120553
-137.047	115.896	-0.463724	-0.121977
-136.265	115.894	-0.463969	-0.123546
-135.483	115.893	-0.46399	-0.124887
-134.7	115.892	-0.463793	-0.126069
-133.918	115.89	-0.463651	-0.128275
-133.135	115.887	-0.463455	-0.130512
-132.353	115.884	-0.463548	-0.133354
-131.57	115.882	-0.4633	-0.135357
-130.788	115.88	-0.46314	-0.137668
-130.005	115.878	-0.463449	-0.139514
-129.223	115.877	-0.463366	-0.141082
-128.441	115.875	-0.463704	-0.142989
-127.659	115.873	-0.464012	-0.145108
-126.876	115.871	-0.4639	-0.146459
-126.094	115.87	-0.464291	-0.148161
-125.313	115.868	-0.464903	-0.150179
-124.531	115.866	-0.465868	-0.151529
-123.749	115.864	-0.465923	-0.153604
-122.967	115.862	-0.466125	-0.155969
-122.184	115.86	-0.46606	-0.157946
-121.401	115.858	-0.465764	-0.159903
-120.62	115.856	-0.4671	-0.161428
-119.838	115.855	-0.467451	-0.162726
-119.057	115.852	-0.46818	-0.165793
-118.276	115.852	-0.470299	-0.165375
-117.494	115.849	-0.47043	-0.168933
-116.714	115.848	-0.472219	-0.169743
-115.926	115.844	-0.466942	-0.173685
-115.147	115.838	-0.470917	-0.179416
-114.358	115.848	-0.463922	-0.169646
-113.585	115.853	-0.473202	-0.164485
-112.803	115.851	-0.473222	-0.167017
-112.015	115.842	-0.468416	-0.176272
-111.234	115.847	-0.46931	-0.170468
-110.44	115.848	-0.458081	-0.170279
-109.645	115.846	-0.444813	-0.171937
-108.862	115.865	-0.444927	-0.152574
-108.008	115.906	-0.373435	-0.112177
159.208	116.067	0.828935	0.0495031
159.943	115.934	0.782289	-0.0833478
160.719	115.907	0.775528	-0.111206
161.509	115.914	0.783225	-0.10341
162.277	115.916	0.768357	-0.101437
163.091	115.956	0.800189	-0.0621501
163.899	115.984	0.825379	-0.034259
164.651	115.927	0.795093	-0.0907342
165.473	115.949	0.834692	-0.0687342
166.192	115.88	0.771457	-0.137507
167.01	115.928	0.807687	-0.0899964
167.859	115.972	0.873678	-0.0458142
168.637	115.96	0.868984	-0.0573944
169.359	115.924	0.809173	-0.0942342
170.12	115.914	0.787408	-0.10379
170.911	115.915	0.796688	-0.102899
171.695	115.914	0.797528	-0.103403
172.48	115.916	0.800068	-0.101753
173.256	115.914	0.793992	-0.103723
174.044	115.913	0.799749	-0.104542
174.828	115.914	0.800887	-0.103823
175.609	115.914	0.800088	-0.104016
176.396	115.911	0.804779	-0.106576
177.17	115.911	0.796028	-0.10705
177.942	115.914	0.785374	-0.103962
178.714	115.922	0.774886	-0.0955343
179.485	115.938	0.764182	-0.0797494
180.293	115.94	0.78972	-0.0773857
-168.679	115.154	-0.799737	-0.0814447
-167.897	115.163	-0.799825	-0.0722456
-167.107	115.156	-0.792015	-0.0794442
-166.3	115.136	-0.76823	-0.0993119
-165.482	115.141	-0.732731	-0.0943506
-164.672	115.138	-0.704722	-0.0970529
-163.883	115.149	-0.698238	-0.0867688
-163.104	115.142	-0.701025	-0.0929146
-162.329	115.138	-0.709058	-0.0978476
-161.545	115.129	-0.707548	-0.106778
-160.583	115.19	-0.527641	-0.0452759
-159.612	115.208	-0.339282	-0.0277555
-158.693	115.263	-0.202277	0.0272701
-157.711	115.242	-0.00235474	0.00634705
-156.925	115.245	0.000385796	0.010045
-156.146	115.247	-0.00277015	0.0118035
-155.365	115.247	-0.00432748	0.0112907
-154.582	115.245	-0.0029144	0.00929359
-153.802	115.242	-0.00583277	0.00629849
-153.102	115.301	-0.0886698	0.0654659
-152.468	115.31	-0.236312	0.0743762
-151.853	115.266	-0.404098	0.0310448
-151.121	115.269	-0.454809	0.0335994
-150.346	115.164	-0.461574	-0.0715507
-149.565	115.141	-0.463097	-0.0944009
-148.785	115.141	-0.465453	-0.0940809
-148.005	115.14	-0.467658	-0.0956733
-147.228	115.14	-0.47305	-0.0958559
-146.441	115.138	-0.468782	-0.0975604
-145.653	115.136	-0.462752	-0.0989464
-144.872	115.135	-0.464592	-0.100735
-144.09	115.132	-0.464622	-0.103285
-143.307	115.13	-0.464622	-0.105083
-142.526	115.128	-0.465519	-0.107348
-141.743	115.126	-0.465582	-0.109411
-140.961	115.124	-0.465947	-0.111332
-140.179	115.121	-0.465795	-0.113938
-139.396	115.12	-0.465279	-0.115673
-138.614	115.117	-0.465598	-0.118081
-137.832	115.115	-0.465767	-0.119999
-137.05	115.114	-0.465953	-0.12121
-136.267	115.112	-0.466203	-0.123252
-135.485	115.111	-0.466084	-0.124614
-134.702	115.109	-0.465611	-0.126407
-133.92	115.107	-0.465633	-0.128856
-133.137	115.104	-0.465524	-0.130948
-132.355	115.102	-0.46582	-0.13354
-131.572	115.1	-0.465652	-0.135153
-130.79	115.099	-0.465484	-0.13685
-130.007	115.097	-0.46542	-0.138302
-129.225	115.095	-0.465102	-0.140631
-128.443	115.093	-0.465806	-0.14201
-127.661	115.091	-0.466099	-0.144175
-126.879	115.089	-0.466207	-0.14605
-126.097	115.088	-0.466853	-0.147799
-125.315	115.086	-0.466972	-0.149721
-124.533	115.084	-0.467572	-0.151315
-123.751	115.082	-0.467706	-0.153344
-122.969	115.08	-0.468187	-0.155664
-122.186	115.078	-0.468197	-0.157809
-121.404	115.076	-0.467993	-0.159454
-120.623	115.074	-0.469281	-0.161078
-119.84	115.073	-0.469569	-0.162203
-119.059	115.071	-0.470869	-0.164217
-118.28	115.071	-0.473692	-0.164422
-117.498	115.066	-0.474258	-0.169618
-116.713	115.061	-0.472009	-0.174106
-115.924	115.058	-0.464882	-0.177861
-115.141	115.056	-0.4645	-0.179784
-114.362	115.059	-0.4677	-0.176343
-113.579	115.064	-0.467632	-0.171522
-112.81	115.067	-0.480692	-0.168179
-112.021	115.06	-0.474437	-0.175737
-111.235	115.064	-0.47092	-0.171509
-110.448	115.072	-0.466033	-0.163505
-109.657	115.073	-0.457577	-0.162817
-108.867	115.078	-0.449315	-0.157191
-108.065	115.084	-0.430475	-0.151304
-107.206	115.145	-0.353879	-0.0906504
159.182	115.216	0.803571	-0.0198277
159.953	115.156	0.791727	-0.0798738
160.727	115.132	0.783853	-0.103577
161.515	115.14	0.789036	-0.0953418
162.294	115.143	0.785147	-0.092622
163.096	115.174	0.804868	-0.0618129
163.893	115.185	0.819879	-0.0504505
164.651	115.149	0.795295	-0.0861839
165.456	115.132	0.818487	-0.103432
166.203	115.119	0.783054	-0.116406
167.004	115.137	0.801748	-0.0986165
167.819	115.165	0.833581	-0.0705343
168.611	115.173	0.843829	-0.0628016
169.337	115.133	0.7869	-0.102758
170.125	115.134	0.79316	-0.101378
170.914	115.137	0.799134	-0.0987959
171.694	115.134	0.796602	-0.101648
172.476	115.133	0.796937	-0.101897
173.257	115.132	0.795546	-0.103181
174.049	115.132	0.804947	-0.103425
174.839	115.132	0.812305	-0.103086
175.62	115.129	0.811043	-0.106742
176.402	115.124	0.810792	-0.111624
177.172	115.126	0.797754	-0.108992
177.939	115.134	0.782704	-0.101497
178.713	115.142	0.774742	-0.0931433
179.485	115.154	0.764031	-0.0813047
180.265	115.158	0.761431	-0.0769549
181.045	115.166	0.758805	-0.0698517
-167.899	114.368	-0.80208	-0.0847179
-167.114	114.366	-0.799923	-0.0871789
-166.317	114.352	-0.784708	-0.100857
-165.484	114.334	-0.73435	-0.119032
-164.678	114.351	-0.710957	-0.101848
-163.884	114.365	-0.698721	-0.0884163
-163.11	114.355	-0.707055	-0.0983621
-162.331	114.361	-0.71107	-0.0924399
-161.46	114.387	-0.622375	-0.0656464
-160.453	114.401	-0.397276	-0.0520972
-159.505	114.43	-0.231625	-0.023258
-158.492	114.454	-0.00134486	0.00139053
-157.709	114.459	-0.00082367	0.00560836
-156.924	114.462	0.00161284	0.00938804
-156.145	114.464	-0.00143524	0.0108758
-155.362	114.463	-0.00118371	0.0102132
-154.578	114.462	0.000107024	0.00906826
-153.8	114.458	-0.00414308	0.00515407
-153.128	114.467	-0.113758	0.0141024
-152.503	114.466	-0.271956	0.0134396
-151.926	114.45	-0.476914	-0.00250978
-151.132	114.402	-0.465315	-0.0512985
-150.351	114.349	-0.466725	-0.10423
-149.559	114.352	-0.456797	-0.10098
-148.786	114.36	-0.466149	-0.0925116
-148.013	114.357	-0.476013	-0.0961025
-147.228	114.362	-0.473249	-0.0910261
-146.44	114.352	-0.467995	-0.10116
-145.657	114.353	-0.467241	-0.100225
-144.875	114.352	-0.467044	-0.100743
-144.092	114.35	-0.466752	-0.103094
-143.31	114.348	-0.466866	-0.105175
-142.528	114.346	-0.467824	-0.106919
-141.745	114.344	-0.467498	-0.109311
-140.964	114.342	-0.468054	-0.110907
-140.181	114.34	-0.468032	-0.113028
-139.398	114.338	-0.467438	-0.115263
-138.616	114.335	-0.467816	-0.117651
-137.834	114.334	-0.468239	-0.119414
-137.052	114.332	-0.468363	-0.120678
-136.27	114.33	-0.468497	-0.122575
-135.487	114.329	-0.467929	-0.124066
-134.704	114.327	-0.467568	-0.126344
-133.922	114.324	-0.467723	-0.128861
-133.14	114.322	-0.467938	-0.130915
-132.358	114.32	-0.468555	-0.133428
-131.575	114.318	-0.468487	-0.135053
-130.793	114.317	-0.468163	-0.13631
-130.01	114.316	-0.467891	-0.137394
-129.228	114.313	-0.467918	-0.139577
-128.446	114.312	-0.468576	-0.141327
-127.664	114.309	-0.468842	-0.14361
-126.882	114.307	-0.469729	-0.145802
-126.1	114.305	-0.4698	-0.147661
-125.318	114.303	-0.469991	-0.149726
-124.536	114.301	-0.470385	-0.151524
-123.753	114.299	-0.470195	-0.15366
-122.971	114.297	-0.470473	-0.155666
-122.188	114.296	-0.47026	-0.15746
-121.406	114.294	-0.470162	-0.158712
-120.624	114.293	-0.471182	-0.160022
-119.843	114.292	-0.471903	-0.161124
-119.062	114.29	-0.473914	-0.163115
-118.282	114.287	-0.476119	-0.165554
-117.503	114.282	-0.478899	-0.170582
-116.715	114.274	-0.473374	-0.178988
-115.926	114.272	-0.466826	-0.180511
-115.154	114.278	-0.477484	-0.175318
-114.368	114.274	-0.473516	-0.179392
-113.587	114.285	-0.475527	-0.168405
-112.807	114.282	-0.478027	-0.171354
-112.023	114.277	-0.476135	-0.176142
-111.235	114.28	-0.470826	-0.172663
-110.446	114.288	-0.464176	-0.164574
-109.656	114.291	-0.456717	-0.162422
-108.866	114.293	-0.448472	-0.159665
-108.072	114.294	-0.436709	-0.159041
-107.278	114.299	-0.424981	-0.153995
-106.477	114.33	-0.407291	-0.123168
159.166	114.403	0.78753	-0.0497642
159.956	114.386	0.794735	-0.0674017
160.743	114.374	0.799573	-0.0791165
161.519	114.366	0.793461	-0.0870759
162.294	114.353	0.785541	-0.100172
163.091	114.367	0.80005	-0.0859402
163.886	114.386	0.812632	-0.0672065
164.668	114.367	0.812894	-0.0859568
165.447	114.357	0.809413	-0.0960167
166.223	114.364	0.802975	-0.0887027
167.018	114.378	0.815024	-0.0746554
167.801	114.371	0.815573	-0.0822172
168.576	114.372	0.808732	-0.0813853
169.349	114.359	0.798709	-0.0943067
170.135	114.36	0.802233	-0.0925009
170.921	114.363	0.806772	-0.0904646
171.699	114.356	0.802309	-0.0967368
172.47	114.348	0.791004	-0.104636
173.253	114.349	0.790829	-0.103519
174.052	114.346	0.807428	-0.106868
174.85	114.341	0.823258	-0.111512
175.625	114.344	0.816083	-0.108811
176.409	114.34	0.817471	-0.112538
177.183	114.337	0.809558	-0.116271
177.944	114.35	0.788143	-0.103335
178.731	114.346	0.792847	-0.106688
179.508	114.352	0.786995	-0.100519
180.292	114.346	0.788697	-0.106546
181.036	114.401	0.74977	-0.0520252
-167.107	113.602	-0.792352	-0.0688478
-166.334	113.591	-0.801682	-0.0795544
-165.509	113.56	-0.759718	-0.110701
-164.696	113.562	-0.729031	-0.108575
-163.894	113.572	-0.708573	-0.0987443
-163.112	113.573	-0.709949	-0.0975674
-162.296	113.621	-0.676207	-0.0499444
-161.279	113.647	-0.440969	-0.0235446
-160.345	113.644	-0.289573	-0.0268971
-159.384	113.694	-0.111232	0.023402
-158.493	113.676	-0.00259411	0.00515489
-157.711	113.679	-0.00272366	0.00870471
-156.926	113.682	-0.000388156	0.0110917
-156.142	113.684	0.00182308	0.0130378
-155.359	113.681	0.00240443	0.0107863
-154.575	113.679	0.00371269	0.00860644
-153.797	113.676	-0.00117861	0.00549612
-153.114	113.651	-0.100077	-0.0191183
-152.483	113.663	-0.251729	-0.00744967
-151.923	113.689	-0.474018	0.0187669
-151.141	113.579	-0.474697	-0.0912809
-150.362	113.572	-0.477449	-0.0988688
-149.56	113.571	-0.458072	-0.0993065
-148.773	113.576	-0.453141	-0.0946824
-148.019	113.589	-0.481441	-0.0819605
-147.229	113.584	-0.474427	-0.0864301
-146.442	113.581	-0.470119	-0.0892539
-145.66	113.575	-0.469779	-0.0960606
-144.877	113.57	-0.469161	-0.100663
-144.094	113.568	-0.468944	-0.102882
-143.312	113.566	-0.468959	-0.10492
-142.53	113.564	-0.470085	-0.10626
-141.748	113.561	-0.469695	-0.109259
-140.966	113.56	-0.470081	-0.110937
-140.184	113.558	-0.470572	-0.112848
-139.401	113.555	-0.470255	-0.115265
-138.619	113.554	-0.47055	-0.117069
-137.837	113.552	-0.471051	-0.119008
-137.055	113.55	-0.470955	-0.120631
-136.272	113.548	-0.470637	-0.123065
-135.489	113.546	-0.470048	-0.124298
-134.706	113.544	-0.469671	-0.126581
-133.924	113.542	-0.470176	-0.12853
-133.142	113.54	-0.470162	-0.13016
-132.36	113.537	-0.471264	-0.133154
-131.578	113.536	-0.471378	-0.134408
-130.796	113.535	-0.471313	-0.135586
-130.013	113.534	-0.471402	-0.136532
-129.231	113.532	-0.471136	-0.138549
-128.449	113.53	-0.471412	-0.140315
-127.666	113.528	-0.471495	-0.142752
-126.885	113.525	-0.472459	-0.145142
-126.103	113.524	-0.47273	-0.147025
-125.321	113.521	-0.472919	-0.149118
-124.538	113.519	-0.472872	-0.151324
-123.755	113.517	-0.472395	-0.153227
-122.973	113.515	-0.472207	-0.155537
-122.19	113.513	-0.471982	-0.157242
-121.408	113.512	-0.472048	-0.158502
-120.626	113.511	-0.473042	-0.160067
-119.845	113.509	-0.474077	-0.161167
-119.065	113.507	-0.476828	-0.163773
-118.285	113.501	-0.478925	-0.16933
-117.506	113.498	-0.482394	-0.172715
-116.721	113.489	-0.479608	-0.181913
-115.932	113.487	-0.472742	-0.18403
-115.148	113.493	-0.471052	-0.177386
-114.365	113.492	-0.47058	-0.178317
-113.592	113.496	-0.480178	-0.174574
-112.815	113.489	-0.485697	-0.181434
-112.024	113.488	-0.477349	-0.18303
-111.234	113.492	-0.469696	-0.178562
-110.441	113.502	-0.459251	-0.168221
-109.651	113.51	-0.451202	-0.160387
-108.859	113.51	-0.441335	-0.16062
-108.068	113.51	-0.432816	-0.160942
-107.28	113.508	-0.427442	-0.162438
-106.503	113.53	-0.432969	-0.140501
-105.594	113.553	-0.306078	-0.117943
158.376	113.638	0.7794	-0.0321577
159.158	113.596	0.779351	-0.0743498
159.955	113.598	0.794268	-0.0727643
160.729	113.578	0.785272	-0.0921667
161.518	113.576	0.792476	-0.0946163
162.296	113.566	0.787931	-0.1041
163.08	113.569	0.78882	-0.101603
163.874	113.575	0.800633	-0.0951514
164.658	113.571	0.802677	-0.099669
165.431	113.568	0.792671	-0.102446
166.21	113.563	0.789655	-0.107396
166.998	113.576	0.795711	-0.0950029
167.792	113.583	0.807358	-0.0875377
168.563	113.571	0.795236	-0.100018
169.346	113.57	0.795919	-0.100536
170.127	113.569	0.795015	-0.10166
170.916	113.576	0.801625	-0.0950641
171.688	113.565	0.791291	-0.105407
172.485	113.574	0.805585	-0.0964434
173.266	113.572	0.804025	-0.0989994
174.051	113.569	0.807003	-0.101461
174.833	113.567	0.806107	-0.103915
175.606	113.565	0.796445	-0.105246
176.386	113.565	0.794996	-0.105891
177.158	113.568	0.784087	-0.102495
177.945	113.566	0.788828	-0.104943
178.728	113.561	0.78943	-0.109659
179.504	113.572	0.783049	-0.098355
180.294	113.566	0.790124	-0.105001
181.061	113.589	0.774817	-0.0817206
-166.323	112.797	-0.790785	-0.0910727
-165.519	112.779	-0.769242	-0.10889
-164.71	112.771	-0.74302	-0.117261
-163.906	112.782	-0.721358	-0.10588
-163.109	112.806	-0.706179	-0.082693
-162.225	112.869	-0.605107	-0.0196406
-161.157	112.876	-0.319436	-0.0126064
-160.232	112.955	-0.176644	0.0664094
-159.279	112.894	-0.00645162	0.00551865
-158.491	112.892	-0.000134122	0.00386293
-157.71	112.895	-0.00147276	0.0063005
-156.925	112.895	0.000424368	0.00674241
-156.142	112.897	0.0016559	0.00864001
-155.358	112.897	0.00281049	0.00846687
-154.574	112.897	0.00439703	0.00842325
-153.794	112.897	0.00232766	0.00918282
-152.486	112.864	-0.254283	-0.0243211
-151.899	112.887	-0.449979	-0.00100384
-151.212	112.862	-0.545022	-0.0262701
-150.353	112.788	-0.468724	-0.10021
-149.592	112.796	-0.490648	-0.0918715
-148.796	112.799	-0.476806	-0.0896005
-148.036	112.791	-0.499027	-0.0971564
-147.246	112.792	-0.49166	-0.0958964
-146.447	112.791	-0.475034	-0.097266
-145.666	112.789	-0.476079	-0.0987545
-144.881	112.787	-0.473365	-0.100984
-144.097	112.786	-0.472123	-0.101866
-143.314	112.784	-0.471638	-0.103937
-142.533	112.783	-0.472221	-0.105268
-141.75	112.78	-0.472236	-0.108274
-140.967	112.778	-0.471868	-0.110077
-140.186	112.776	-0.473035	-0.111793
-139.404	112.774	-0.473079	-0.11442
-138.621	112.772	-0.473016	-0.115722
-137.84	112.77	-0.473752	-0.117805
-137.057	112.768	-0.473112	-0.120053
-136.273	112.765	-0.471657	-0.122874
-135.49	112.764	-0.47127	-0.124506
-134.708	112.761	-0.471258	-0.127085
-133.927	112.76	-0.47274	-0.128649
-133.144	112.758	-0.472514	-0.129877
-132.363	112.755	-0.474296	-0.132936
-131.581	112.754	-0.474235	-0.133929
-130.798	112.753	-0.473965	-0.134852
-130.017	112.752	-0.474667	-0.135894
-129.234	112.751	-0.474293	-0.13735
-128.451	112.749	-0.474255	-0.139363
-127.669	112.746	-0.474284	-0.141994
-126.888	112.744	-0.475669	-0.144533
-126.106	112.742	-0.476054	-0.146487
-125.324	112.74	-0.476134	-0.148398
-124.541	112.738	-0.475509	-0.150622
-123.758	112.736	-0.474709	-0.152195
-122.974	112.734	-0.473648	-0.154409
-122.192	112.732	-0.474101	-0.155962
-121.41	112.731	-0.474524	-0.157277
-120.628	112.729	-0.475122	-0.159254
-119.847	112.727	-0.476515	-0.161212
-119.067	112.725	-0.478653	-0.162964
-118.287	112.726	-0.480941	-0.162563
-117.508	112.724	-0.484499	-0.163812
-116.724	112.716	-0.482212	-0.17183
-115.938	112.715	-0.478993	-0.172715
-115.154	112.72	-0.47756	-0.167803
-114.364	112.717	-0.470288	-0.171583
-113.592	112.716	-0.479866	-0.172179
-112.813	112.709	-0.484125	-0.179119
-112.022	112.705	-0.47514	-0.183072
-111.23	112.712	-0.465831	-0.176127
-110.436	112.724	-0.453608	-0.16435
-109.642	112.731	-0.442159	-0.157492
-108.849	112.725	-0.431836	-0.163427
-108.062	112.728	-0.427314	-0.160564
-107.276	112.727	-0.422951	-0.161304
-106.495	112.731	-0.424925	-0.157188
-105.669	112.729	-0.381356	-0.159597
-104.805	112.764	-0.299628	-0.124695
158.379	112.836	0.7828	-0.0519572
159.163	112.806	0.784192	-0.0817661
159.959	112.822	0.797426	-0.066178
160.741	112.813	0.797546	-0.0749002
162.301	112.777	0.792346	-0.110822
163.081	112.776	0.79036	-0.111889
163.868	112.78	0.79483	-0.108416
164.651	112.777	0.795458	-0.110936
165.423	112.778	0.784969	-0.109719
166.211	112.782	0.790599	-0.106454
166.99	112.785	0.787027	-0.103315
167.782	112.793	0.797327	-0.0951984
168.561	112.784	0.793473	-0.10437
169.344	112.785	0.794228	-0.103444
170.123	112.781	0.791077	-0.107449
170.911	112.788	0.795909	-0.100081
171.693	112.787	0.796222	-0.101208
172.48	112.789	0.800213	-0.0996617
173.265	112.788	0.80282	-0.1005
174.013	112.778	0.768738	-0.110151
174.764	112.784	0.737625	-0.103711
175.531	112.802	0.721905	-0.0864497
176.36	112.796	0.768364	-0.0925758
177.175	112.774	0.801137	-0.113862
177.952	112.776	0.795334	-0.111906
178.729	112.782	0.790314	-0.106538
179.512	112.783	0.791118	-0.105375
180.295	112.782	0.791797	-0.105927
181.068	112.803	0.782675	-0.0853458
181.843	112.809	0.775014	-0.0791604
-166.305	112.028	-0.772595	-0.0773397
-165.515	112.007	-0.765229	-0.0992634
-164.726	111.993	-0.758801	-0.112795
-163.926	111.987	-0.741154	-0.119206
-163.117	112.019	-0.714426	-0.0866485
-162.095	112.094	-0.475347	-0.0114543
-161.065	112.16	-0.227207	0.0545729
-160.05	112.114	0.00493859	0.00860202
-159.273	112.111	0.000290943	0.00493704
-158.489	112.113	0.00113363	0.00707792
-157.708	112.114	-0.00013234	0.0083667
-156.925	112.113	0.00114441	0.00707451
-156.141	112.114	0.00240677	0.00842948
-155.357	112.114	0.00390612	0.00858192
-154.574	112.115	0.00430797	0.00895258
-151.869	112.089	-0.419622	-0.0171488
-151.199	112.047	-0.532664	-0.059022
-150.364	112.021	-0.479918	-0.0851488
-149.59	112.016	-0.488237	-0.0899161
-148.806	112.02	-0.48677	-0.0862061
-148.039	112.016	-0.502292	-0.08988
-147.247	112.009	-0.492488	-0.0969309
-146.455	112.01	-0.482501	-0.0961821
-145.672	112.006	-0.482111	-0.100096
-144.882	112.002	-0.474965	-0.103806
-144.098	112.004	-0.472607	-0.101989
-143.309	112.005	-0.46666	-0.100995
-142.515	112.005	-0.45433	-0.101045
-141.736	112.002	-0.458458	-0.104011
-140.94	111.996	-0.444592	-0.109356
-140.153	111.995	-0.440255	-0.110715
-139.366	111.992	-0.435282	-0.113637
-138.588	111.989	-0.440036	-0.11657
-137.804	111.989	-0.437667	-0.116476
-137.041	111.985	-0.457173	-0.120624
-136.264	111.982	-0.462627	-0.123764
-135.478	111.98	-0.458832	-0.12593
-134.7	111.978	-0.463368	-0.128277
-133.92	111.976	-0.466295	-0.12943
-133.137	111.976	-0.465621	-0.129884
-132.363	111.974	-0.473473	-0.132002
-131.581	111.973	-0.474048	-0.132892
-130.797	111.972	-0.47231	-0.134142
-130.018	111.971	-0.475658	-0.135292
-129.233	111.969	-0.473839	-0.136401
-128.449	111.967	-0.471596	-0.1391
-127.667	111.964	-0.47204	-0.141883
-126.885	111.961	-0.472953	-0.144608
-126.104	111.959	-0.474447	-0.146904
-125.325	111.958	-0.477726	-0.148081
-124.541	111.956	-0.476213	-0.150252
-123.759	111.954	-0.475819	-0.151826
-122.975	111.951	-0.474857	-0.154324
-122.195	111.95	-0.476577	-0.155603
-121.413	111.949	-0.47769	-0.157304
-120.631	111.946	-0.477648	-0.159597
-119.849	111.944	-0.478343	-0.161579
-119.069	111.942	-0.48037	-0.163445
-118.287	111.943	-0.480908	-0.162494
-117.497	111.942	-0.472852	-0.164189
-116.71	111.938	-0.468367	-0.168248
-115.929	111.934	-0.470568	-0.172161
-115.144	111.935	-0.467334	-0.171217
-114.358	111.929	-0.463755	-0.176432
-113.569	111.927	-0.457272	-0.1789
-112.794	111.925	-0.464399	-0.181174
-112.008	111.929	-0.461341	-0.177251
-111.218	111.94	-0.453698	-0.165442
-110.424	111.939	-0.441679	-0.166424
-109.634	111.946	-0.434687	-0.160001
-108.843	111.947	-0.425214	-0.158895
-108.056	111.949	-0.420598	-0.15731
-107.271	111.949	-0.418688	-0.156988
-106.488	111.951	-0.417954	-0.155163
-105.708	111.959	-0.419777	-0.146615
-104.897	111.969	-0.391701	-0.136706
-104.018	111.948	-0.294863	-0.158041
76.3677	112.05	0.140221	-0.0558678
77.2854	112.021	0.275482	-0.084956
78.1434	111.985	0.35117	-0.120568
78.8791	112.001	0.304445	-0.105131
79.6842	112.027	0.327177	-0.0791798
158.379	112.08	0.782515	-0.026292
159.164	112.012	0.785611	-0.0942533
159.952	112.024	0.790352	-0.0815037
163.08	112	0.789016	-0.105933
163.869	112.009	0.795714	-0.096396
[truncated: 66,673 more rows]

## Sheet: Fig. 2i
Mass No.	Simulation (mm)	Config. I - Experiment (mm)					Config. II - Experiment (mm)					Config. III - Experiment (mm)
		Run 1	Run 2	Run 3	Mean	SD	Run 1	Run 2	Run 3	Mean	SD	Run 1	Run 2	Run 3	Mean	SD
1	-0.8	-0.778362	-0.792341	-0.790746	-0.78715	0.00765196	-0.773469	-0.768968	-0.753189	-0.765209	0.01065	-0.773308	-0.768688	-0.783495	-0.775164	0.00757627
2	-0.4	-0.334421	-0.350988	-0.325661	-0.337023	0.0128623	-0.333628	-0.332009	-0.333383	-0.333006	0.000872511	-0.262776	-0.16327	-0.241071	-0.222372	0.0523217
3	0	-0.0556884	-0.0470713	-0.0471781	-0.0499793	0.00494453	-0.03524	0.0353188	0.0202779	0.00678554	0.0371641	0.106629	0.0725817	0.0600982	0.0797697	0.0240839
4	0.4	0.368974	0.361811	0.372883	0.36789	0.00561493	0.416553	0.372052	0.350793	0.379799	0.0335578	0.348093	0.373032	0.347124	0.356083	0.0146861
5	0.8	0.799511	0.786847	0.795592	0.793983	0.00648362	0.799623	0.799901	0.818838	0.806121	0.0110146	0.79736	0.805547	0.799395	0.800767	0.00426239
6	-1	-0.980868	-0.995121	-0.99103	-0.989006	0.00733881	-0.976562	-0.982404	-0.966361	-0.975109	0.00811969	-0.979493	-0.968245	-0.984051	-0.977263	0.00813591
7	-0.6	-0.530758	-0.551075	-0.534377	-0.538737	0.0108374	-0.552439	-0.541636	-0.535573	-0.543216	0.00854364	-0.518627	-0.499566	-0.51385	-0.510681	0.00991758
8	-0.2	-0.220814	-0.249491	-0.233395	-0.234567	0.0143746	-0.198893	-0.186945	-0.172631	-0.186156	0.013149	-0.149678	-0.147586	-0.169037	-0.155434	0.0118271
9	0.2	0.176881	0.160363	0.171907	0.169717	0.00847409	0.183372	0.190163	0.201954	0.19183	0.00940256	0.167945	0.177404	0.182687	0.176012	0.00746874
10	0.6	0.537573	0.5244	0.536816	0.53293	0.00739619	0.532259	0.558138	0.580568	0.556989	0.0241752	0.58966	0.588352	0.582033	0.586682	0.00407873
11	1	0.997299	0.99124	1.00701	0.998516	0.00795458	1.00659	0.991885	1.00538	1.00129	0.0081633	1.00397	1.01282	1.00066	1.00582	0.00628292
12	-0.8	-0.783482	-0.807043	-0.784756	-0.791761	0.0132504	-0.773937	-0.774934	-0.766894	-0.771922	0.00438235	-0.788317	-0.794247	-0.799985	-0.794183	0.00583419
13	-0.4	-0.379859	-0.383941	-0.378988	-0.380929	0.00264434	-0.348297	-0.333625	-0.327536	-0.336486	0.0106722	-0.38534	-0.339677	-0.368592	-0.364536	0.0231003
14	0	0.00198184	-0.0190529	-0.00999224	-0.00902108	0.0105509	-0.0190146	-0.0552748	-0.0156045	-0.0299646	0.0219855	-0.0369898	-0.0141005	0.00378901	-0.0157671	0.0204404
15	0.4	0.317127	0.316892	0.320713	0.318244	0.00214172	0.399483	0.410966	0.406367	0.405606	0.0057794	0.369043	0.401527	0.413621	0.394731	0.0230532
16	0.8	0.790068	0.785254	0.784991	0.786771	0.00285854	0.789498	0.791816	0.814943	0.798752	0.014069	0.809129	0.811273	0.796157	0.80552	0.00817895

## Sheet: Fig. 2j
Mass No.	Simulation (mm)	Config. I - Experiment (mm)					Config. II - Experiment (mm)					Config. III - Experiment (mm)
		Run 1	Run 2	Run 3	Mean	SD	Run 1	Run 2	Run 3	Mean	SD	Run 1	Run 2	Run 3	Mean	SD
1	-0.1155	-0.102232	-0.10982	-0.115984	-0.109345	0.00688825	-0.110291	-0.111119	-0.114967	-0.112126	0.00249501	-0.121009	-0.113874	-0.109201	-0.114694	0.00594645
2	-0.1155	-0.144207	-0.152724	-0.157114	-0.151348	0.00656218	-0.186503	-0.127102	-0.1509	-0.154835	0.0298955	-0.077503	-0.0529057	-0.057406	-0.0626049	0.0130969
3	-0.1155	-0.0998407	-0.113224	-0.107312	-0.106792	0.00670697	-0.136596	-0.112447	-0.166558	-0.138534	0.0271073	-0.124863	-0.0942223	-0.184756	-0.134614	0.0460478
4	-0.1155	-0.111354	-0.102989	-0.111931	-0.108758	0.00500437	-0.107636	-0.116194	-0.134935	-0.119589	0.0139621	-0.150096	-0.140292	-0.178702	-0.156363	0.0199573
5	-0.1155	-0.0983533	-0.108484	-0.11616	-0.107666	0.0089316	-0.133744	-0.118389	-0.124881	-0.125672	0.00770781	-0.121729	-0.120596	-0.118291	-0.120206	0.00175195
6	0	0.00227289	-0.00272935	-0.0100063	-0.00348759	0.00617462	-0.0152245	-0.00755637	-0.00503806	-0.00927298	0.00530574	-0.0160883	-0.0170629	-0.00683682	-0.0133294	0.00564379
7	0	0.0057746	-0.0142329	-0.0133975	-0.00728525	0.0113179	0.00935465	0.0130762	-0.012696	0.00324494	0.0139301	-0.000305554	-0.00644439	-0.00759951	-0.00478315	0.00392049
8	0	-0.0586479	-0.0632188	-0.077471	-0.0664459	0.0098177	-0.0464978	0.044049	-0.0234559	-0.0086349	0.0470577	-0.0335786	-0.0595934	-0.0565774	-0.0499165	0.0142291
9	0	0.010053	0.0339332	0.0275993	0.0238619	0.012371	-0.0157526	0.0547701	-0.018427	0.00686347	0.0415099	-0.119954	-0.0697941	-0.134244	-0.107997	0.0338478
10	0	0.00979896	0.0107901	-0.0123437	0.00274847	0.0130796	-0.0374742	-0.0179825	-0.0352391	-0.0302319	0.010667	-0.0205632	-0.0256044	-0.0380064	-0.028058	0.00897669
11	0	0.00354201	0.00510657	-0.00804478	0.000201264	0.00718401	-0.0059536	-0.000859937	-0.00333251	-0.00338202	0.00254719	-0.00476692	-0.011447	-0.00647079	-0.00756158	0.00347107
12	0.1155	0.108443	0.112555	0.081149	0.100716	0.0170696	0.104424	0.112645	0.117397	0.111489	0.0065631	0.116099	0.105803	0.101092	0.107664	0.0076749
13	0.1155	0.0796602	0.068387	0.0765805	0.0748759	0.0058267	0.0487237	0.0853313	0.0251342	0.0530631	0.0303323	0.09621	0.110897	0.0911401	0.0994158	0.0102613
14	0.1155	0.0869566	0.113841	0.0957918	0.0988631	0.0137028	0.0893069	0.123271	0.0902699	0.100949	0.019337	0.0441474	0.042597	0.0425855	0.0431099	0.000898439
15	0.1155	0.110933	0.111558	0.109957	0.110816	0.000806769	0.0830992	0.0702933	0.0421551	0.0651826	0.0209451	0.0497983	0.0387944	0.0130655	0.0338861	0.0188519
16	0.1155	0.0961537	0.0945072	0.0733586	0.0880065	0.0127122	0.0955254	0.0830125	0.09407	0.0908693	0.00684299	0.097717	0.0956509	0.0972443	0.0968707	0.00108256
