# Supplementary material for: Grounded reconfigurable metamaterials with customized mapping-invariant behavior
Source: Nat Commun. 2026 May 19;17:6572. doi: 10.1038/s41467-026-73240-8 (PMC13381600; doi:10.1038/s41467-026-73240-8)
Supplement: Supplementary file 3 — Source data [file 41467_2026_73240_MOESM3_ESM.zip › Source Data/Fig. 3.xlsx]

## Sheet: Fig. 3b
u_A_1 (mm)	u_A_2 (mm)	n_ij_1	n_ij_2	Experiment				Simulation
				f_AC_1 (N)	f_AC_2 (N)	f_E_1(N)	f_E_2(N)	f_AC_1 (N)	f_AC_2 (N)	f_E_1(N)	f_E_2(N)
0	0	-0.499963	-0.866047	0	0	-0.0049	0	0	0	0	0
0.05	-0.05	-0.499963	-0.866047	-0.0147	-0.0245	-0.0049	0	-0.0108771	-0.0188415	-0.00659518	1.34511e-15
0.1	-0.1	-0.499963	-0.866047	-0.0245	-0.0392	-0.0098	0	-0.0217541	-0.037683	-0.0131904	2.69021e-15
0.15	-0.15	-0.499963	-0.866047	-0.0245	-0.0441	-0.0147	0	-0.0326312	-0.0565245	-0.0197855	4.03165e-15
0.2	-0.2	-0.499963	-0.866047	-0.0343	-0.0637	-0.0196	0	-0.0435083	-0.075366	-0.0263807	5.38043e-15
0.25	-0.25	-0.499963	-0.866047	-0.0441	-0.0833	-0.0245	0	-0.0543853	-0.0942075	-0.0329759	6.72153e-15
0.3	-0.3	-0.499963	-0.866047	-0.0539	-0.098	-0.0294	0	-0.0652624	-0.113049	-0.0395711	8.0633e-15
0.35	-0.35	-0.499963	-0.866047	-0.0637	-0.1176	-0.0343	0	-0.0761394	-0.13189	-0.0461663	9.40797e-15
0.4	-0.4	-0.499963	-0.866047	-0.0735	-0.1323	-0.0392	0	-0.0870165	-0.150732	-0.0527614	1.07609e-14
0.45	-0.45	-0.499963	-0.866047	-0.0833	-0.1568	-0.0441	0	-0.0978936	-0.169573	-0.0593566	1.20993e-14
0.5	-0.5	-0.499963	-0.866047	-0.098	-0.1764	-0.0539	0	-0.108771	-0.188415	-0.0659518	1.34431e-14
0.55	-0.55	-0.499963	-0.866047	-0.1127	-0.2009	-0.0637	-0.0049	-0.119648	-0.207256	-0.072547	1.48044e-14
0.6	-0.6	-0.499963	-0.866047	-0.1176	-0.2156	-0.0637	-0.0049	-0.130525	-0.226098	-0.0791422	1.61266e-14
0.65	-0.65	-0.499963	-0.866047	-0.1323	-0.2352	-0.0735	-0.0049	-0.141402	-0.244939	-0.0857373	1.74528e-14
0.7	-0.7	-0.499963	-0.866047	-0.1421	-0.2597	-0.0833	-0.0049	-0.152279	-0.263781	-0.0923325	1.88159e-14
0.75	-0.75	-0.499963	-0.866047	-0.1568	-0.2793	-0.0882	-0.0049	-0.163156	-0.282622	-0.0989277	2.01474e-14
0.8	-0.8	-0.499963	-0.866047	-0.1715	-0.2989	-0.098	-0.0049	-0.174033	-0.301464	-0.105523	2.15217e-14
0.85	-0.85	-0.499963	-0.866047	-0.1813	-0.3234	-0.1029	-0.0049	-0.18491	-0.320305	-0.112118	2.28334e-14
0.9	-0.9	-0.499963	-0.866047	-0.1911	-0.343	-0.1078	-0.0049	-0.195787	-0.339147	-0.118713	2.41986e-14
0.95	-0.95	-0.499963	-0.866047	-0.2009	-0.3626	-0.1127	-0.0049	-0.206664	-0.357988	-0.125308	2.55325e-14
1	-1	-0.499963	-0.866047	-0.2107	-0.3773	-0.1225	-0.0049	-0.217541	-0.37683	-0.131904	2.68861e-14

## Sheet: Fig. 3c
u_C_1 (mm)	u_C_2 (mm)	t_ij_1	t_ij_2	Experiment				Simulation
				f_AC_1 (N)	f_AC_2 (N)	f_E_1(N)	f_E_2(N)	f_AC_1 (N)	f_AC_2 (N)	f_E_1(N)	f_E_2(N)
0	0	-1	0	0	0	0	0	0	0	0	0
0.05	-0.05	-1	0	-0.0049	-0.0196	0	0	-0.00900708	-0.0156023	-0.00546133	-1.04435e-12
0.1	-0.1	-1	0	-0.0147	-0.0294	-0.0098	0	-0.0180142	-0.0312045	-0.0109227	-2.08871e-12
0.15	-0.15	-1	0	-0.0196	-0.0392	-0.0098	0	-0.0270212	-0.0468068	-0.016384	-3.13986e-12
0.2	-0.2	-1	0	-0.0245	-0.049	-0.0147	0	-0.0360283	-0.062409	-0.0218453	-4.17741e-12
0.25	-0.25	-1	0	-0.0294	-0.0686	-0.0196	0	-0.0450354	-0.0780113	-0.0273067	-5.29557e-12
0.3	-0.3	-1	0	-0.0392	-0.0784	-0.0245	0	-0.0540425	-0.0936135	-0.032768	-6.27972e-12
0.35	-0.35	-1	0	-0.0441	-0.0931	-0.0294	0	-0.0630495	-0.109216	-0.0382293	-7.30958e-12
0.4	-0.4	-1	0	-0.0588	-0.1176	-0.0343	0	-0.0720566	-0.124818	-0.0436907	-8.35482e-12
0.45	-0.45	-1	0	-0.0588	-0.1274	-0.0392	0	-0.0810637	-0.14042	-0.049152	-9.34447e-12
0.5	-0.5	-1	0	-0.0686	-0.1421	-0.049	0	-0.0900708	-0.156023	-0.0546133	-1.05911e-11
0.55	-0.55	-1	0	-0.0735	-0.1568	-0.049	0	-0.0990778	-0.171625	-0.0600747	-1.15682e-11
0.6	-0.6	-1	0	-0.0833	-0.1666	-0.0588	0	-0.108085	-0.187227	-0.065536	-1.25594e-11
0.65	-0.65	-1	0	-0.0882	-0.1862	-0.0588	0	-0.117092	-0.202829	-0.0709974	-1.37911e-11
0.7	-0.7	-1	0	-0.1029	-0.2009	-0.0686	0	-0.126099	-0.218432	-0.0764587	-1.46192e-11
0.75	-0.75	-1	0	-0.1078	-0.2205	-0.0735	0	-0.135106	-0.234034	-0.08192	-1.57656e-11
0.8	-0.8	-1	0	-0.1176	-0.2352	-0.0784	0	-0.144113	-0.249636	-0.0873814	-1.67096e-11
0.85	-0.85	-1	0	-0.1176	-0.2401	-0.0833	-0.0049	-0.15312	-0.265238	-0.0928427	-1.77384e-11
0.9	-0.9	-1	0	-0.1372	-0.2646	-0.0882	-0.0049	-0.162127	-0.280841	-0.098304	-1.86889e-11
0.95	-0.95	-1	0	-0.147	-0.2793	-0.098	-0.0049	-0.171134	-0.296443	-0.103765	-1.99421e-11
1	-1	-1	0	-0.1519	-0.2989	-0.1029	-0.0049	-0.180142	-0.312045	-0.109227	-2.11823e-11

## Sheet: Fig. 3e
Mass No.	UX (mm)	UY (mm)
1	-0.75	0
2	-0.75	0
3	-0.75	0
4	-0.75	0
5	-0.75	0
6	-1	0
7	-1	0
8	-1	0
9	-1	0
10	-1	0
11	-1	0
12	-1.5	0
13	-1.5	0
14	-1.5	0
15	-1.5	0
16	-1.5	0

## Sheet: Fig. 3f
Mass No.	UX (mm)	UY (mm)
1	-0.6	-0.1155
2	-0.3	-0.1155
3	0	-0.1155
4	0.3	-0.1155
5	0.6	-0.1155
6	-1	0
7	-0.6	0
8	-0.2	0
9	0.2	0
10	0.6	0
11	1	0
12	-1.2	0.1155
13	-0.6	0.1155
14	0	0.1155
15	0.6	0.1155
16	1.2	0.1155

## Sheet: Fig. 3g
Mass No.	UX (mm)	UY (mm)
1	0.75	-0.577
2	0.375	-1.443
3	0	-1.732
4	-0.375	-1.443
5	-0.75	-0.577
6	0	0
7	0	-1.155
8	0	-1.732
9	0	-1.732
10	0	-1.155
11	0	0
12	-1.5	-0.577
13	-0.75	-1.443
14	0	-1.732
15	0.75	-1.443
16	1.5	-0.577

## Sheet: Fig. 3i
X (mm)	Y (mm)	UX (mm)	UY (mm)
9.10102	106.271	-0.719173	0.0241678
9.87494	106.263	-0.72399	0.0201087
10.6601	106.256	-0.723177	0.0164978
11.4371	106.254	-0.72646	0.015274
6.75231	105.442	-0.718032	0.00286318
7.51634	105.466	-0.727773	0.0146668
8.31058	105.472	-0.72241	0.0177186
9.08874	105.467	-0.725096	0.0146806
9.87064	105.464	-0.725914	0.0133329
10.6519	105.464	-0.727072	0.0130241
11.4364	105.463	-0.726593	0.0124401
12.2248	105.459	-0.724171	0.0101823
13.0149	105.462	-0.720939	0.0113516
184.207	105.672	-0.720937	0.0247346
185.007	105.673	-0.713454	0.0255537
185.8	105.673	-0.709189	0.0255522
5.99487	104.705	-0.704809	0.0270087
6.71767	104.67	-0.735152	0.00979681
7.51331	104.678	-0.729083	0.0132351
8.29935	104.678	-0.72782	0.0129272
9.08334	104.677	-0.72758	0.012642
9.8658	104.678	-0.728117	0.0124883
10.6483	104.678	-0.728615	0.0127405
11.4334	104.679	-0.72787	0.0126162
12.2197	104.678	-0.726502	0.0122398
13.0086	104.678	-0.723833	0.0117261
182.618	104.904	-0.730809	0.0324655
183.427	104.893	-0.719033	0.0268884
184.225	104.885	-0.712571	0.0234681
185.008	104.881	-0.713216	0.0217617
185.789	104.877	-0.71501	0.0200181
5.96395	103.906	-0.72008	0.0204267
6.72142	103.88	-0.733083	0.00705352
7.51273	103.89	-0.72917	0.0116651
8.29949	103.892	-0.727537	0.0128287
9.08246	103.891	-0.727807	0.012159
9.86605	103.893	-0.727772	0.012651
10.6487	103.894	-0.728223	0.0131227
11.4323	103.894	-0.728184	0.0126337
12.2168	103.895	-0.727679	0.013032
13.0027	103.894	-0.726503	0.0124875
182.631	104.071	-0.724893	0.00815531
183.437	104.096	-0.714277	0.0207162
184.222	104.094	-0.71397	0.0201202
185.007	104.093	-0.713777	0.0195071
185.788	104.089	-0.715793	0.0177319
186.597	104.086	-0.703776	0.01687
5.17185	102.985	-0.72421	-0.0476851
5.93218	103.089	-0.735776	0.00446575
6.72327	103.096	-0.731961	0.00782936
7.51296	103.104	-0.728857	0.0114956
8.29825	103.106	-0.727953	0.0119609
9.08147	103.106	-0.728091	0.0122394
9.86343	103.106	-0.72886	0.0118612
10.6441	103.109	-0.730296	0.0130707
11.4293	103.11	-0.729469	0.0134577
12.2151	103.112	-0.728312	0.0143303
13.0009	103.111	-0.727189	0.0135939
96.1885	103.22	-0.712541	0.0157865
96.9685	103.217	-0.715421	0.0135888
97.7554	103.215	-0.714803	0.0118888
98.5359	103.213	-0.717458	0.0103333
99.3227	103.216	-0.716949	0.0110009
100.108	103.214	-0.717271	0.00942854
100.882	103.213	-0.722953	0.00851208
101.637	103.245	-0.738485	0.0237889
102.569	103.186	-0.665508	-0.00615047
181.924	103.356	-0.686029	0.0422778
182.638	103.285	-0.721317	0.00729235
183.436	103.306	-0.714828	0.0180787
184.22	103.306	-0.715243	0.01794
185.007	103.308	-0.714461	0.0195963
185.79	103.308	-0.715187	0.019816
186.575	103.309	-0.714885	0.0202232
187.357	103.301	-0.716582	0.0168345
-77.1097	102.341	-0.732936	0.0135152
-76.3181	102.351	-0.72906	0.018695
-75.5535	102.357	-0.73866	0.0218343
5.18009	102.325	-0.71991	0.0150546
5.94294	102.32	-0.730204	0.0120487
6.72752	102.317	-0.729643	0.0108528
7.51387	102.321	-0.7282	0.0122741
8.29899	102.321	-0.727377	0.0123644
9.08185	102.323	-0.727687	0.0129012
9.86429	102.322	-0.728214	0.0122426
10.6452	102.323	-0.729522	0.0125905
11.4288	102.326	-0.729483	0.0139885
12.2153	102.327	-0.727954	0.013984
13.0004	102.326	-0.727183	0.0131278
95.4217	102.441	-0.702478	0.0194035
96.1812	102.423	-0.71559	0.00977354
96.9664	102.424	-0.7158	0.00995759
97.7536	102.426	-0.715099	0.00997607
98.5379	102.427	-0.715828	0.00970521
99.3229	102.428	-0.716216	0.00966494
100.11	102.431	-0.715602	0.0104846
100.897	102.43	-0.715199	0.0096863
101.683	102.432	-0.714949	0.0100993
102.539	102.395	-0.679616	-0.00904528
181.882	102.54	-0.706884	0.0269088
182.654	102.528	-0.713382	0.021099
183.437	102.524	-0.714525	0.0191287
184.219	102.521	-0.716033	0.0176395
185.004	102.521	-0.715982	0.0181918
185.79	102.519	-0.715598	0.017267
186.576	102.522	-0.714698	0.0190911
187.359	102.523	-0.715547	0.0196029
188.143	102.527	-0.716226	0.0220546
191.282	102.497	-0.715592	0.00844587
-79.426	101.639	-0.715653	0.0536493
-78.6614	101.569	-0.725276	0.0188789
-77.883	101.557	-0.727986	0.0135824
-77.0956	101.557	-0.726192	0.0137731
-76.3168	101.558	-0.728669	0.0146009
-75.5367	101.557	-0.73055	0.0142366
-74.732	101.55	-0.720059	0.011206
5.15664	101.519	-0.731452	0.00434321
5.94179	101.528	-0.730597	0.00878714
6.72847	101.531	-0.728978	0.0100747
7.51536	101.536	-0.72726	0.0122766
8.29865	101.536	-0.727342	0.0123301
9.08218	101.539	-0.727313	0.0132931
9.86482	101.536	-0.727736	0.0120115
10.647	101.537	-0.728409	0.0122555
11.4295	101.541	-0.728889	0.0138089
12.2163	101.542	-0.727241	0.0142675
13.0013	101.543	-0.726506	0.0145408
94.5196	101.405	-0.760037	-0.105195
95.3911	101.633	-0.717153	0.00807018
96.1782	101.635	-0.716446	0.00824874
96.9651	101.636	-0.715812	0.00837475
97.7522	101.638	-0.715176	0.00885129
98.5374	101.64	-0.715413	0.00925681
99.3231	101.641	-0.715475	0.00902764
100.11	101.643	-0.715064	0.00938819
100.895	101.645	-0.715256	0.00966836
101.683	101.645	-0.714243	0.00885565
102.49	101.643	-0.703474	0.00755401
181.177	101.894	-0.667045	0.0955974
181.88	101.759	-0.708249	0.0283714
182.654	101.739	-0.713796	0.0185373
183.437	101.741	-0.714683	0.019787
184.221	101.74	-0.715076	0.0194836
185.005	101.741	-0.715914	0.0200617
185.79	101.739	-0.715771	0.0196926
186.577	101.74	-0.714338	0.0201862
187.362	101.739	-0.714641	0.0202076
188.146	101.742	-0.715012	0.0218908
188.932	101.743	-0.714301	0.0227607
189.722	101.742	-0.71146	0.0226328
190.501	101.728	-0.714102	0.0156286
191.271	101.704	-0.721443	0.00429448
-80.19	100.839	-0.706043	0.0457842
-79.442	100.786	-0.723967	0.0196073
-78.6582	100.776	-0.723992	0.0147923
-77.8772	100.773	-0.725374	0.0134932
-77.0935	100.775	-0.725451	0.0152608
-76.3074	100.774	-0.724287	0.0149157
-75.527	100.773	-0.725965	0.0146524
-74.7389	100.767	-0.723818	0.0119293
4.36133	100.699	-0.737221	-0.0127431
5.15582	100.736	-0.731685	0.00556998
5.94553	100.746	-0.72854	0.0104807
6.73229	100.748	-0.726875	0.0112113
7.51764	100.746	-0.725922	0.00990254
8.29858	100.749	-0.727179	0.0113526
9.08246	100.752	-0.726963	0.0125844
9.8653	100.751	-0.727279	0.0116354
10.6464	100.754	-0.728459	0.0128345
11.4304	100.757	-0.728211	0.0144213
12.2171	100.76	-0.726591	0.0154148
13.0015	100.761	-0.726174	0.0160298
93.8674	100.814	-0.692673	-0.0074831
94.6148	100.855	-0.711795	0.0123517
95.3953	100.854	-0.714422	0.0114278
96.1768	100.848	-0.716478	0.00778817
96.9627	100.85	-0.716405	0.00791474
97.7497	100.852	-0.715769	0.00851133
98.5352	100.854	-0.715886	0.00892649
99.3213	100.856	-0.715734	0.00924131
100.108	100.859	-0.715218	0.00986781
100.894	100.86	-0.715362	0.00973248
101.681	100.86	-0.714852	0.00939225
102.47	100.857	-0.713152	0.00717656
181.133	101.075	-0.689486	0.0783866
181.877	100.966	-0.709759	0.0244009
182.656	100.955	-0.713024	0.0190227
183.437	100.956	-0.714933	0.01942
184.222	100.956	-0.715235	0.0199017
185.006	100.956	-0.715377	0.0199543
185.792	100.958	-0.714941	0.0210586
186.577	100.958	-0.714807	0.0212504
187.362	100.957	-0.714584	0.0210041
188.148	100.959	-0.714048	0.0225642
188.935	100.961	-0.712934	0.0238787
189.721	100.959	-0.712328	0.0229967
190.505	100.952	-0.71223	0.0198098
191.275	100.928	-0.71955	0.008136
-80.2241	100	-0.723381	0.0186945
-79.4445	99.9933	-0.725517	0.0156105
-78.6613	99.9921	-0.725828	0.015325
-77.8803	99.9889	-0.727226	0.0140127
-77.0958	99.992	-0.726884	0.0158786
-76.308	99.9897	-0.724864	0.0149994
-75.5238	99.9873	-0.724626	0.0140879
-74.7394	99.9853	-0.724359	0.0133779
4.38249	99.9595	-0.72647	0.00984927
5.15933	99.9537	-0.729749	0.00675408
5.94413	99.9565	-0.729056	0.00799285
6.73013	99.9598	-0.727769	0.00942078
7.51569	99.96	-0.7267	0.00935688
8.29724	99.9612	-0.727646	0.00975647
9.08281	99.9659	-0.726583	0.011896
9.86452	99.9662	-0.727458	0.0118518
10.6462	99.967	-0.728347	0.0119967
11.4313	99.9699	-0.727526	0.0132587
12.2163	99.9728	-0.72679	0.0144458
13.0014	99.9759	-0.725985	0.0158102
13.9119	100.249	-0.662497	0.152037
93.8402	100.068	-0.705675	0.0120656
94.6096	100.068	-0.713769	0.0115665
95.3924	100.066	-0.715204	0.00982951
96.1755	100.064	-0.716522	0.00801965
96.9621	100.065	-0.716057	0.00800203
97.7488	100.067	-0.715574	0.00827686
98.5352	100.069	-0.715253	0.00870514
99.3211	100.07	-0.715218	0.00870101
100.107	100.071	-0.715294	0.00852069
100.892	100.072	-0.715712	0.00854232
101.679	100.075	-0.715035	0.00944897
102.463	100.073	-0.715946	0.00773864
181.11	100.23	-0.701163	0.0481616
181.876	100.178	-0.71053	0.0226106
182.657	100.171	-0.712415	0.0189584
183.439	100.168	-0.714204	0.0179945
184.223	100.169	-0.714548	0.0185033
185.009	100.17	-0.714324	0.0192019
185.794	100.172	-0.714364	0.0204073
186.578	100.173	-0.714383	0.0209738
187.364	100.173	-0.714166	0.0212499
188.149	100.172	-0.713976	0.0211994
188.934	100.174	-0.713621	0.022493
189.721	100.173	-0.712574	0.0221402
190.496	100.164	-0.717238	0.0179802
191.263	100.147	-0.726241	0.00970535
-81.0298	99.2299	-0.734635	0.0256639
-80.2359	99.1936	-0.729605	0.00782767
-79.4489	99.2031	-0.727985	0.0128736
-78.6616	99.2009	-0.726234	0.0120744
-77.8801	99.2036	-0.727387	0.0137106
-77.0957	99.2039	-0.727116	0.0141328
-76.3084	99.2117	-0.725365	0.0183329
-75.5225	99.2103	-0.72431	0.0179067
3.60902	99.1719	-0.721343	0.0086603
4.37784	99.1735	-0.728623	0.00929166
5.16238	99.1733	-0.728051	0.00899183
5.94866	99.1754	-0.726609	0.00984762
6.73425	99.1792	-0.725516	0.0116054
7.51375	99.174	-0.727475	0.00878561
8.29529	99.1726	-0.728421	0.00790991
9.08129	99.1786	-0.727136	0.0107175
9.86449	99.1796	-0.727257	0.01101
10.6468	99.1803	-0.727841	0.0111186
11.4317	99.1822	-0.727106	0.011838
12.2153	99.1857	-0.727057	0.0133548
13	99.188	-0.726447	0.0143217
13.9688	99.5474	-0.633781	0.193763
93.0857	99.2996	-0.689451	0.0211652
93.8291	99.2879	-0.71056	0.0146857
94.6065	99.2823	-0.714697	0.0112516
95.391	99.2814	-0.71527	0.0101871
96.1751	99.2791	-0.716051	0.0084069
96.9606	99.28	-0.716159	0.00821215
97.7482	99.2802	-0.715244	0.00765678
98.5337	99.2825	-0.715387	0.00815341
99.3187	99.2842	-0.715782	0.00841051
100.104	99.2864	-0.715854	0.00884758
100.889	99.2871	-0.716188	0.0085937
101.678	99.2912	-0.714611	0.00997653
102.463	99.2885	-0.71529	0.00798973
103.458	99.1786	-0.610513	-0.0475903
180.265	99.3495	-0.731166	0.000238509
181.079	99.375	-0.716537	0.0130846
181.87	99.3773	-0.71393	0.0143758
182.654	99.3808	-0.714127	0.0162537
183.439	99.3803	-0.71457	0.0162028
184.221	99.3813	-0.715939	0.016839
185.008	99.3838	-0.714973	0.0182997
185.795	99.3857	-0.713793	0.0194652
186.581	99.3871	-0.71343	0.0203783
187.366	99.3881	-0.713191	0.0211064
188.151	99.3892	-0.713325	0.0219206
188.934	99.3876	-0.71378	0.0213869
189.719	99.3885	-0.713778	0.0221599
190.492	99.3787	-0.719517	0.017576
191.25	99.3579	-0.732776	0.00750528
-81.0215	98.4333	-0.730793	0.0197049
-80.2294	98.4196	-0.726643	0.0131287
-79.446	98.4253	-0.726824	0.016282
-78.6587	98.4246	-0.725111	0.0162571
-77.8784	98.4237	-0.726831	0.0161043
-77.0938	98.4209	-0.726458	0.0149877
-76.3085	98.421	-0.725676	0.0153233
-75.5216	98.422	-0.724105	0.0161201
-74.7371	98.4174	-0.723734	0.0141114
3.60125	98.3865	-0.725062	0.00836151
4.37623	98.383	-0.729258	0.00644509
5.16284	98.3883	-0.727646	0.0089269
5.94758	98.3895	-0.726968	0.00937921
6.73139	98.3893	-0.726761	0.00906074
7.51379	98.3912	-0.727262	0.00984224
8.29591	98.3886	-0.727909	0.0083633
9.08137	98.3921	-0.726891	0.00991233
9.86479	98.3938	-0.726897	0.0105501
10.6481	98.3951	-0.726988	0.0109537
11.4324	98.397	-0.726538	0.0117207
12.2147	98.3986	-0.727103	0.0122991
12.9988	98.3999	-0.726832	0.012722
93.0548	98.5143	-0.704295	0.0211195
93.8329	98.5216	-0.708032	0.0241252
94.6083	98.5072	-0.713148	0.0163125
95.3912	98.4997	-0.714533	0.0119399
96.1755	98.4967	-0.715251	0.00980344
96.9604	98.4974	-0.715632	0.00952258
97.7469	98.4964	-0.71526	0.00835154
98.5321	98.4974	-0.715559	0.00825375
99.3172	98.4979	-0.715872	0.00782889
100.104	98.5032	-0.71516	0.00988152
100.891	98.5048	-0.714939	0.0100086
101.679	98.5079	-0.713686	0.0109674
102.462	98.5134	-0.715084	0.0130732
103.332	98.3615	-0.672917	-0.0635179
180.278	98.557	-0.7243	-0.0037351
181.085	98.5941	-0.713836	0.0149245
181.87	98.5935	-0.713817	0.0147478
182.655	98.597	-0.71415	0.0166233
183.44	98.5972	-0.713893	0.0168642
184.224	98.5968	-0.714741	0.0168354
185.01	98.5994	-0.714008	0.0183513
185.797	98.6002	-0.713112	0.0189348
186.583	98.6012	-0.712646	0.019662
187.366	98.6018	-0.713544	0.0201587
-81.0221	97.6176	-0.731381	0.00416304
-80.2275	97.6389	-0.725977	0.0151009
-79.4435	97.6443	-0.725909	0.0180832
-78.6567	97.6441	-0.724393	0.0182859
-77.8747	97.6421	-0.725279	0.0176008
-77.0901	97.6379	-0.724882	0.0157874
-76.3058	97.6363	-0.724645	0.0152925
-75.5208	97.6363	-0.724041	0.0155933
2.80315	97.5772	-0.732272	-0.0037087
3.60002	97.6077	-0.725516	0.0114138
4.38111	97.6058	-0.72665	0.0102751
5.16543	97.6069	-0.726176	0.0106723
5.94929	97.6064	-0.725936	0.0102317
6.73387	97.6096	-0.725337	0.011668
7.51436	97.609	-0.726789	0.0111668
8.29825	97.6051	-0.726543	0.00901467
9.08078	97.6083	-0.726987	0.0104009
9.86434	97.6096	-0.726914	0.0108438
10.6484	97.6103	-0.726612	0.0109962
11.4318	97.6115	-0.72661	0.0113753
12.2139	97.6128	-0.727286	0.0117906
12.9953	97.6138	-0.728308	0.0120886
14.0277	98.064	-0.60384	0.236972
92.0567	97.6642	-0.809878	-0.0106995
93.0283	97.692	-0.716909	0.00257994
93.8168	97.7051	-0.71547	0.00849435
94.601	97.7097	-0.716195	0.0101688
95.3869	97.7083	-0.71604	0.00880257
96.1732	97.7094	-0.715776	0.00873127
96.9586	97.7103	-0.715886	0.00854293
97.7457	97.7106	-0.715215	0.00807733
98.5307	97.712	-0.715594	0.00811583
99.3161	97.7128	-0.71578	0.00788959
100.103	97.7183	-0.715103	0.010021
100.893	97.721	-0.713307	0.0107536
101.68	97.7237	-0.712756	0.0114262
102.464	97.726	-0.713749	0.011973
103.283	97.5331	-0.696982	-0.0851258
165.345	97.7891	-0.726108	0.00551511
179.538	97.8657	-0.702082	0.0428719
180.305	97.8249	-0.711029	0.0225312
181.089	97.817	-0.7116	0.0186796
181.871	97.8147	-0.713262	0.0176548
182.654	97.8143	-0.714395	0.0175479
183.44	97.8165	-0.713998	0.0187798
184.224	97.815	-0.714569	0.0181841
185.012	97.819	-0.713263	0.0203538
185.798	97.8165	-0.71302	0.0193043
186.583	97.8169	-0.712819	0.019694
-81.0194	96.8408	-0.730333	0.00808661
-80.224	96.8569	-0.724543	0.0163965
-79.4399	96.8621	-0.724375	0.0193151
-78.654	96.8618	-0.723323	0.0194853
-77.8704	96.8618	-0.723424	0.0197699
-77.0871	96.8568	-0.723675	0.0175695
-76.3035	96.8535	-0.723791	0.016191
-75.5194	96.8509	-0.723589	0.0151734
-74.7368	96.8511	-0.724197	0.0155629
2.81984	96.8254	-0.723773	0.0127831
3.59437	96.8156	-0.728181	0.00773713
4.38141	96.8171	-0.726335	0.00831873
5.16574	96.8187	-0.725846	0.0089754
5.95134	96.8213	-0.724732	0.0100953
6.7354	96.8231	-0.724386	0.0108293
7.51329	96.824	-0.727135	0.011075
8.29967	96.8247	-0.72564	0.0112508
9.08009	96.8247	-0.727126	0.0110606
9.86384	96.8251	-0.726959	0.0110489
10.6481	96.8259	-0.726519	0.011197
11.4314	96.8273	-0.72658	0.011711
12.2129	96.8288	-0.72756	0.0122173
12.9933	96.8303	-0.729096	0.0127486
92.2005	96.9081	-0.737351	0.0038409
93.029	96.9159	-0.71592	0.00708809
93.8162	96.9223	-0.715124	0.00967074
94.5985	96.9207	-0.716791	0.00823693
95.3847	96.9198	-0.716534	0.00717307
96.1713	96.9228	-0.716071	0.00801304
96.957	96.9236	-0.71608	0.00780889
97.7452	96.9255	-0.714843	0.00812364
98.5315	96.9287	-0.714584	0.00906417
99.3155	96.9281	-0.715474	0.00812954
100.102	96.932	-0.714975	0.00943341
100.89	96.9315	-0.713811	0.00856051
101.677	96.9336	-0.713593	0.00899719
102.466	96.9451	-0.711749	0.0140887
103.468	96.7077	-0.60368	-0.105215
160.741	96.9784	-0.669243	-0.00611276
161.474	96.9788	-0.69585	-0.00617902
162.219	96.9938	-0.71637	0.00111244
163.008	97.0006	-0.714982	0.00427732
163.807	97.0061	-0.708819	0.00682348
164.59	97.0064	-0.710611	0.00677843
165.372	97.0104	-0.712693	0.00860874
166.168	97.0229	-0.707474	0.0147076
166.957	97.024	-0.706272	0.0150992
167.751	97.0115	-0.702094	0.00869159
179.526	97.0633	-0.707818	0.0339439
180.306	97.0378	-0.710694	0.021303
181.089	97.0292	-0.711891	0.0170566
181.874	97.0313	-0.712125	0.0181989
182.657	97.0299	-0.713182	0.017618
183.442	97.0335	-0.713262	0.0195746
184.225	97.0316	-0.714345	0.0187418
185.013	97.0361	-0.713079	0.0211878
185.8	97.0328	-0.71209	0.0197049
186.587	97.0338	-0.710947	0.0203765
-100.464	96.2362	-0.653722	0.0903821
-99.7589	96.1267	-0.693138	0.0359222
-98.957	96.1022	-0.684195	0.0239897
-81.8268	95.9728	-0.742384	-0.0339169
-81.0177	96.052	-0.729782	0.00597784
-80.2226	96.0701	-0.724154	0.0152923
-79.4403	96.0734	-0.724871	0.0172496
-78.6543	96.0776	-0.723786	0.0196684
-77.8691	96.0762	-0.723105	0.0192486
-77.0858	96.0747	-0.723343	0.0188234
-76.3018	96.0705	-0.723239	0.0170231
-75.5191	96.0662	-0.723765	0.0151236
-74.7352	96.0669	-0.723661	0.0157914
2.09709	96.0789	-0.693334	0.032123
2.81558	96.033	-0.725752	0.009007
3.59505	96.032	-0.72768	0.00833013
4.38068	96.032	-0.726532	0.00816993
5.16515	96.0345	-0.725969	0.0092823
5.95052	96.038	-0.724962	0.0108335
6.73423	96.0396	-0.724787	0.0114874
7.51382	96.042	-0.726679	0.0124914
8.29996	96.044	-0.725298	0.0132817
9.07918	96.0409	-0.72738	0.0115629
9.86377	96.042	-0.726784	0.0118782
10.6476	96.043	-0.726571	0.0121861
11.4304	96.0444	-0.726896	0.0126404
12.211	96.0448	-0.728281	0.0126619
12.9894	96.0418	-0.730804	0.0109136
92.2568	96.1695	-0.708582	0.0271196
93.0309	96.1402	-0.71432	0.0118096
93.8149	96.1377	-0.715163	0.00995427
94.5992	96.1377	-0.715792	0.00933088
95.3871	96.1383	-0.714706	0.00899973
96.1698	96.1431	-0.716201	0.0107277
96.9565	96.1423	-0.715717	0.00973843
97.7432	96.141	-0.715227	0.00844266
98.5294	96.1443	-0.714981	0.00944762
99.3156	96.1443	-0.714793	0.00880007
100.102	96.1437	-0.714453	0.00790587
100.89	96.148	-0.713232	0.009397
101.675	96.1458	-0.71374	0.00767248
102.485	96.1774	-0.701999	0.022827
159.529	95.7394	-0.882014	-0.2329
160.651	96.1729	-0.714142	-0.0164079
161.445	96.2069	-0.710318	0.000357719
162.236	96.218	-0.70811	0.00567157
163.018	96.2268	-0.709798	0.00983163
163.808	96.2284	-0.707873	0.0104222
164.594	96.2278	-0.708288	0.00992603
165.378	96.2273	-0.709195	0.00951206
166.167	96.2187	-0.707711	0.00500944
166.949	96.2236	-0.709845	0.00730156
167.744	96.2184	-0.705668	0.00457569
168.541	96.2597	-0.700135	0.025071
178.756	96.2212	-0.700485	0.00520765
179.528	96.2599	-0.707043	0.0245744
180.31	96.258	-0.708904	0.0236994
181.091	96.2523	-0.711028	0.0209183
181.874	96.2505	-0.712069	0.0201128
182.658	96.2501	-0.712609	0.0200408
183.443	96.2543	-0.712828	0.0222254
184.228	96.252	-0.712989	0.0212113
185.016	96.2556	-0.711818	0.0231837
185.801	96.2506	-0.711889	0.0208373
186.587	96.2497	-0.711333	0.0205804
-101.413	95.3523	-0.736349	0.0404047
-100.603	95.3153	-0.723515	0.0222009
-99.8216	95.2948	-0.724775	0.0122301
-99.0431	95.2907	-0.727563	0.0105231
-81.8098	95.238	-0.734212	-0.00907148
-81.0126	95.2827	-0.727511	0.0135834
-80.2218	95.2815	-0.724031	0.0133099
-79.4366	95.2826	-0.723344	0.014148
-78.6553	95.2858	-0.724594	0.0160774
-77.8693	95.2871	-0.723467	0.0170055
-77.0878	95.2864	-0.724647	0.0169614
-76.3033	95.282	-0.72424	0.0150742
-75.5191	95.2817	-0.724029	0.0151781
-74.7338	95.2872	-0.723257	0.0182394
2.06027	95.2727	-0.711595	0.0213648
2.81349	95.2477	-0.726643	0.00873062
3.59483	95.2482	-0.727632	0.00880363
4.37976	95.2466	-0.726829	0.00788496
5.16414	95.2497	-0.726305	0.00925375
5.94908	95.2528	-0.725506	0.0106374
6.73234	95.2556	-0.72555	0.0118578
7.51454	95.2569	-0.726132	0.0123075
8.29764	95.2541	-0.726263	0.0107109
9.07955	95.2572	-0.726996	0.0120974
9.86185	95.2571	-0.727543	0.0118091
10.6456	95.2586	-0.727351	0.0123843
11.4282	95.2606	-0.727778	0.0131543
12.2071	95.2609	-0.730001	0.0130822
12.9851	95.2621	-0.732729	0.0134868
91.4149	95.4012	-0.73611	0.0361554
92.2474	95.3665	-0.712651	0.0181493
93.0294	95.3489	-0.714481	0.00876636
93.8136	95.3502	-0.715184	0.00877345
94.5967	95.3475	-0.716451	0.00676899
95.3854	95.3511	-0.714902	0.00793524
96.1699	95.3545	-0.715486	0.00901956
96.9557	95.3541	-0.715447	0.00818611
97.7416	95.3543	-0.715371	0.00768836
98.5282	95.3587	-0.714973	0.00924375
99.3152	95.3585	-0.714371	0.00850457
100.102	95.3585	-0.713964	0.00786119
100.89	95.3615	-0.712626	0.00873575
101.676	95.3595	-0.71289	0.00713501
102.546	95.4883	-0.670855	0.0708824
159.554	94.9414	-0.869237	-0.239403
160.655	95.4123	-0.711581	-0.00424286
161.439	95.4269	-0.712991	0.00279956
162.235	95.442	-0.708339	0.0101342
163.019	95.4498	-0.709255	0.0138057
163.805	95.4526	-0.709259	0.0149746
164.593	95.4499	-0.70866	0.0134202
165.376	95.4448	-0.710171	0.0106957
166.161	95.4426	-0.710888	0.0093976
166.944	95.4426	-0.712192	0.00924975
167.726	95.4479	-0.714507	0.0117512
168.517	95.4657	-0.712102	0.0205151
178.731	95.4693	-0.712819	0.0215795
179.526	95.4722	-0.708047	0.0230706
180.311	95.4697	-0.708127	0.0218568
181.094	95.4675	-0.709767	0.0208363
181.876	95.4643	-0.711333	0.019307
182.66	95.465	-0.711917	0.019768
183.445	95.4698	-0.711927	0.0222966
184.23	95.4665	-0.712281	0.0207536
185.018	95.469	-0.71069	0.0221488
185.804	95.4664	-0.710524	0.0210016
-101.406	94.4993	-0.733095	0.00613573
-100.62	94.5084	-0.73233	0.0109946
-99.8341	94.5117	-0.731354	0.0129525
-81.8002	94.5009	-0.729713	0.0146518
-81.0099	94.5019	-0.7265	0.0155004
-80.2217	94.5009	-0.724293	0.0152664
-79.4368	94.5009	-0.723745	0.0155753
-78.6564	94.5005	-0.725444	0.0156739
-77.8689	94.5015	-0.723597	0.0164682
-77.0864	94.5012	-0.724245	0.0166384
-76.3008	94.499	-0.72331	0.0158291
-75.5171	94.4993	-0.723315	0.0162788
-74.7329	94.5034	-0.723126	0.0186141
1.30773	94.4594	-0.696077	0.00722845
2.04318	94.4661	-0.719998	0.0104406
2.8124	94.4633	-0.727038	0.00890716
3.59333	94.4635	-0.728224	0.00884209
4.37811	94.4647	-0.727491	0.00930615
5.1619	94.4669	-0.727258	0.0102015
5.94667	94.4699	-0.72654	0.0115525
6.73404	94.4705	-0.724522	0.0116554
7.51672	94.4713	-0.724853	0.0119067
8.29828	94.4685	-0.725752	0.0103169
9.07898	94.4698	-0.727083	0.0107741
9.86165	94.4733	-0.727438	0.0123218
10.6452	94.4743	-0.727366	0.0125975
11.4271	94.477	-0.728103	0.0137376
12.2067	94.4857	-0.729988	0.0178963
12.9853	94.5022	-0.732406	0.0258817
91.4944	94.6719	-0.695767	0.0640394
92.2489	94.5781	-0.711268	0.0165518
93.0313	94.5667	-0.7129	0.0102193
93.8146	94.5684	-0.714022	0.0104434
94.5995	94.5659	-0.714397	0.00854853
95.3875	94.5674	-0.713261	0.00867206
96.1704	94.5714	-0.714652	0.0100181
96.9563	94.5702	-0.714557	0.00882116
97.7421	94.5734	-0.714478	0.00979373
98.5282	94.5743	-0.714312	0.00961743
99.3144	94.5723	-0.714105	0.00795092
100.102	94.5725	-0.713363	0.00746228
100.89	94.5757	-0.712378	0.00842686
101.681	94.574	-0.709576	0.00693225
102.598	94.717	-0.644173	0.0778255
159.065	94.5336	-0.720252	-0.0505891
159.66	94.2796	-0.815996	-0.177837
160.658	94.6483	-0.709895	0.00624699
161.443	94.6575	-0.710845	0.010576
162.231	94.6621	-0.709871	0.0126332
163.014	94.6689	-0.711623	0.0158464
163.801	94.6726	-0.711079	0.0174397
164.59	94.6704	-0.70962	0.0161676
165.376	94.665	-0.710046	0.0132609
166.161	94.6617	-0.710709	0.0114156
166.947	94.6597	-0.710492	0.0102463
167.729	94.6615	-0.712897	0.0109995
168.513	94.6739	-0.713743	0.017015
169.293	94.6957	-0.716615	0.0277909
177.907	94.6071	-0.73182	-0.0172118
178.743	94.69	-0.706683	0.0242761
179.524	94.6795	-0.708946	0.019072
180.31	94.681	-0.708891	0.0198321
181.095	94.6839	-0.70895	0.0213724
181.879	94.6806	-0.709589	0.0197809
182.662	94.6808	-0.711115	0.0199926
183.449	94.6846	-0.710194	0.0219603
184.233	94.6816	-0.710681	0.0205757
185.02	94.6825	-0.709716	0.021167
185.806	94.6803	-0.709686	0.0202445
186.591	94.6814	-0.709639	0.0209585
-101.401	93.7267	-0.731187	0.012051
-100.617	93.7293	-0.730934	0.0136583
-99.8301	93.7317	-0.729664	0.0151869
-99.0458	93.7306	-0.729542	0.0149215
-82.6084	93.6156	-0.742193	-0.0360105
-81.7907	93.7216	-0.725289	0.0172932
-81.0057	93.7196	-0.724665	0.0166154
-80.2191	93.7197	-0.723299	0.016941
-79.4336	93.7153	-0.722454	0.0150486
-78.6546	93.7171	-0.724857	0.0162781
-77.8689	93.7157	-0.723865	0.0158791
-77.0864	93.7151	-0.724539	0.0158568
-76.302	93.7144	-0.724216	0.0158012
-75.5187	93.7159	-0.724433	0.0168358
-74.7363	93.7169	-0.725081	0.0176313
1.2385	93.6264	-0.730551	-0.0169134
2.03664	93.6746	-0.723125	0.00705593
2.81301	93.6807	-0.72658	0.00993406
3.59275	93.6797	-0.728361	0.00928555
4.37415	93.6795	-0.729309	0.00904997
5.15779	93.6821	-0.729143	0.0101632
5.93999	93.6864	-0.729706	0.0121359
6.73248	93.6893	-0.725121	0.0134443
7.51601	93.692	-0.725026	0.0146193
8.29746	93.6882	-0.725974	0.0125129
9.07987	93.6871	-0.726446	0.0117464
9.86256	93.6885	-0.726782	0.0122614
10.6441	93.689	-0.727695	0.0123149
11.4259	93.6918	-0.728479	0.013508
12.2041	93.7035	-0.731064	0.0191309
90.6638	94.063	-0.717671	0.15277
91.4779	93.8364	-0.703355	0.0388543
92.2457	93.7884	-0.712257	0.0142438
93.028	93.7834	-0.713889	0.01111
93.8132	93.7844	-0.714114	0.0109694
94.5989	93.7838	-0.714077	0.0100473
95.3842	93.7865	-0.714236	0.0107936
96.1699	93.7862	-0.714244	0.0100053
96.9549	93.7843	-0.714619	0.0084363
97.7404	93.7858	-0.714734	0.00855689
98.5265	93.7865	-0.714562	0.00828334
99.3139	93.7867	-0.713739	0.00774163
100.101	93.7881	-0.713081	0.00779519
100.888	93.7877	-0.712554	0.00696877
101.694	93.7859	-0.702242	0.00543637
102.646	93.9108	-0.6195	0.0672976
159.101	93.8288	-0.702038	-0.0104869
159.831	93.769	-0.72994	-0.0406727
160.656	93.8646	-0.710997	0.0068946
161.44	93.8763	-0.712105	0.0124756
162.226	93.88	-0.712048	0.0140894
163.007	93.8866	-0.714987	0.0171203
163.795	93.8897	-0.714172	0.0184703
164.586	93.8893	-0.711484	0.0180301
165.376	93.8858	-0.709516	0.016117
166.16	93.8824	-0.71089	0.0142209
166.946	93.8807	-0.710986	0.0132057
167.728	93.8812	-0.712895	0.0132597
168.509	93.8871	-0.715587	0.016072
169.299	93.8992	-0.71379	0.0219476
170.102	93.9219	-0.705305	0.0331987
177.948	93.8938	-0.711718	0.0185081
178.746	93.9046	-0.705116	0.023924
179.526	93.8957	-0.708311	0.0195127
180.31	93.895	-0.708717	0.0191763
181.095	93.8963	-0.709386	0.0198915
181.88	93.8958	-0.709516	0.0197221
182.664	93.896	-0.710349	0.0199082
183.449	93.8975	-0.710391	0.0207436
184.234	93.8955	-0.71044	0.0198335
185.021	93.8965	-0.709369	0.0204691
185.807	93.896	-0.709086	0.0203558
186.591	93.8974	-0.709834	0.0212094
187.514	94.2067	-0.640775	0.176063
-101.397	92.9452	-0.729535	0.0135726
-100.612	92.9469	-0.728986	0.0147241
-99.8279	92.9476	-0.728868	0.0153854
-99.0437	92.9469	-0.728795	0.0153195
-82.5691	92.8856	-0.722877	-0.00872714
-81.7871	92.9378	-0.723766	0.0176718
-81.003	92.9353	-0.72365	0.0167161
-80.2186	92.9343	-0.723326	0.0165064
-79.433	92.932	-0.722434	0.0156721
-78.6526	92.9329	-0.724134	0.0164445
-77.8689	92.9325	-0.724185	0.0165416
-77.0872	92.931	-0.725243	0.0160812
-76.3025	92.929	-0.724747	0.0153949
-75.5168	92.9315	-0.723796	0.0169391
-74.7368	92.9301	-0.725645	0.0165012
-73.9555	92.9332	-0.726845	0.0183601
1.24415	92.8755	-0.727588	-9.71829e-06
2.03562	92.8955	-0.723489	0.00985813
2.81169	92.8967	-0.727095	0.010293
3.59198	92.8936	-0.728587	0.00856428
4.37012	92.8938	-0.731166	0.00854707
5.15899	92.8972	-0.728379	0.0100677
5.93743	92.9024	-0.730814	0.0124922
6.731	92.9022	-0.725682	0.0122451
7.51375	92.9043	-0.725973	0.0130947
8.29598	92.9003	-0.72652	0.0109072
9.07984	92.9013	-0.726266	0.0112217
9.8625	92.9029	-0.726611	0.0118301
10.6437	92.9048	-0.727681	0.0125519
11.4277	92.9126	-0.727352	0.0162718
12.2081	92.9323	-0.728887	0.0258928
90.6359	92.9345	-0.731012	-0.0189273
91.4568	92.9963	-0.713309	0.0113287
92.2421	92.9948	-0.713455	0.00998096
93.026	92.9962	-0.714265	0.0100398
93.8136	92.9982	-0.713291	0.010426
94.598	92.9976	-0.713923	0.00948506
95.3823	92.9989	-0.7146	0.00950235
96.1678	92.9984	-0.714682	0.00863252
96.9548	92.9987	-0.714014	0.00818286
97.7391	92.9998	-0.714763	0.00809977
98.5252	93.002	-0.714577	0.0085451
99.3123	93.0023	-0.713911	0.00810186
100.101	93.0086	-0.712602	0.0106176
100.89	93.0063	-0.710761	0.00885731
101.755	93.0581	-0.671136	0.0341122
159.125	93.1051	-0.689758	0.02016
159.89	93.102	-0.700513	0.0183233
160.657	93.0852	-0.710252	0.00964493
161.438	93.0911	-0.712719	0.0123374
162.219	93.0928	-0.715569	0.0129357
163.002	93.0941	-0.717328	0.0133836
163.798	93.0912	-0.712033	0.011678
164.586	93.0961	-0.711624	0.0138961
165.372	93.096	-0.711335	0.0136566
166.164	93.0976	-0.708592	0.0142435
166.948	93.0972	-0.709757	0.0138818
167.73	93.0985	-0.71199	0.0143597
168.512	93.102	-0.714058	0.0159442
169.291	93.1105	-0.717246	0.0200666
170.071	93.1457	-0.72042	0.0375063
170.865	93.147	-0.716717	0.0380536
177.952	93.1184	-0.709561	0.0231877
178.743	93.1146	-0.706699	0.0212658
179.527	93.1114	-0.707642	0.0197016
180.312	93.1122	-0.707742	0.0201324
181.098	93.1119	-0.707967	0.0200277
181.884	93.1134	-0.707345	0.0208284
182.667	93.1127	-0.708512	0.0205549
183.453	93.1125	-0.708558	0.0205408
184.236	93.111	-0.709784	0.0198863
185.021	93.1113	-0.709874	0.0201699
185.807	93.1118	-0.709237	0.0205617
186.592	93.1128	-0.709559	0.0212166
-101.394	92.1603	-0.728071	0.0133241
-100.612	92.162	-0.72916	0.0144959
-99.8255	92.1601	-0.727999	0.0138391
-99.0426	92.1634	-0.728518	0.0157989
-98.1323	92.3715	-0.665381	0.120166
-82.5683	92.1135	-0.722775	-0.00254001
-81.7865	92.1527	-0.723787	0.0173678
-81.0026	92.1501	-0.723748	0.0163466
-80.2193	92.1474	-0.724027	0.0153391
-79.4355	92.1467	-0.723997	0.0152786
-78.6524	92.1485	-0.724362	0.016506
-77.8691	92.1482	-0.72461	0.0166596
-77.0877	92.1465	-0.725778	0.0160869
-76.3009	92.1447	-0.724261	0.0154626
-75.5145	92.1476	-0.722914	0.017246
-74.7412	92.1436	-0.728163	0.0155498
-73.9605	92.152	-0.729637	0.0200288
-72.9434	93.0869	-0.612951	0.487751
0.465876	92.1344	-0.724966	0.0218684
1.25062	92.1138	-0.72422	0.0114305
2.03616	92.1183	-0.723077	0.0135508
2.81414	92.1139	-0.725719	0.0112384
3.59554	92.1124	-0.726658	0.0103255
4.36797	92.108	-0.732079	0.00795208
5.11972	92.02	-0.747848	-0.0361989
5.7782	91.8822	-0.810258	-0.105249
6.74323	92.1151	-0.719394	0.0110087
7.5157	92.1025	-0.724813	0.00451877
8.29402	92.1134	-0.727312	0.00981604
9.07971	92.1149	-0.726133	0.0103775
9.86139	92.1174	-0.726965	0.0113926
10.6435	92.1197	-0.727581	0.0123607
11.428	92.125	-0.727015	0.014827
12.2084	92.1248	-0.728499	0.0144657
89.9061	92.3073	-0.70252	0.0606112
90.665	92.2098	-0.715832	0.0112426
91.4539	92.2083	-0.714136	0.0098584
92.239	92.2075	-0.714353	0.00886815
93.024	92.2103	-0.714636	0.00962114
93.8106	92.2138	-0.71417	0.0107764
94.5948	92.2143	-0.714858	0.0103934
95.3802	92.2157	-0.714995	0.0104542
96.1669	92.2139	-0.714494	0.00893257
96.9522	92.2118	-0.714702	0.00727648
97.7365	92.2129	-0.715431	0.00718249
98.5256	92.2172	-0.713763	0.00869948
99.3097	92.2178	-0.714573	0.00840561
100.098	92.2238	-0.713558	0.0107542
100.884	92.2051	-0.713046	0.00080333
101.82	92.3556	-0.63802	0.0753966
159.128	92.3088	-0.687871	0.0144787
159.887	92.251	-0.701381	-0.0146882
160.661	92.2995	-0.707891	0.00928884
161.436	92.3022	-0.713361	0.0103808
162.214	92.3054	-0.717725	0.011722
163	92.3061	-0.717984	0.0118458
163.807	92.3108	-0.70775	0.0139574
164.58	92.3267	-0.714398	0.0216976
165.363	92.3228	-0.716049	0.0195391
166.156	92.313	-0.712249	0.0144278
166.946	92.3158	-0.710748	0.0156395
167.73	92.3155	-0.711784	0.0152831
168.513	92.318	-0.713078	0.016385
169.291	92.323	-0.717108	0.0187173
170.067	92.3369	-0.722338	0.0255611
170.852	92.3444	-0.722875	0.0291771
177.178	92.3636	-0.703661	0.038168
177.967	92.3487	-0.702261	0.0306958
178.744	92.3315	-0.706357	0.0220929
179.528	92.3291	-0.707343	0.0209093
180.311	92.3281	-0.70827	0.0204151
181.097	92.3271	-0.708194	0.0199399
181.886	92.3254	-0.706687	0.0191391
182.673	92.3311	-0.705983	0.022081
183.46	92.3354	-0.705222	0.0242947
184.24	92.3285	-0.707887	0.0209592
185.022	92.3278	-0.709161	0.0207243
185.807	92.3268	-0.709258	0.0203277
186.592	92.3288	-0.709496	0.0214745
-101.397	91.3814	-0.729868	0.0160909
-100.61	91.3755	-0.728754	0.0134464
-99.8229	91.3734	-0.726997	0.0127014
-99.0399	91.3769	-0.727487	0.0147537
-98.2428	91.4727	-0.720988	0.0629969
-93.9018	91.9222	-0.902463	0.289623
-91.8946	91.22	-0.682814	-0.0608216
-91.044	91.1103	-0.649534	-0.115392
-90.1981	91.03	-0.618531	-0.155177
-83.2775	91.4324	-0.685764	0.0488138
-82.561	91.3689	-0.719434	0.0173943
-81.7842	91.3684	-0.72296	0.0174474
-81.0001	91.3626	-0.722792	0.0148446
-80.2159	91.3609	-0.722585	0.0143318
-79.4341	91.3614	-0.7236	0.0148647
-78.6508	91.362	-0.723854	0.0154898
-77.869	91.3615	-0.724836	0.0155521
-77.0878	91.3615	-0.726138	0.0158569
-76.3022	91.3597	-0.725194	0.0152217
-75.5164	91.3631	-0.724159	0.0172565
-74.7508	91.3595	-0.733249	0.01575
-73.9691	91.3731	-0.734262	0.0228067
-72.9382	91.951	-0.610641	0.312055
-0.323416	91.4075	-0.727866	0.0508875
0.464713	91.3388	-0.725419	0.0163729
1.25481	91.3365	-0.721989	0.0151214
2.03345	91.333	-0.724294	0.0132393
2.81725	91.3274	-0.72402	0.0102772
3.59853	91.3259	-0.725011	0.00937238
4.39504	91.3904	-0.718391	0.0414683
4.60643	90.738	-1.00433	-0.284865
5.72288	90.8961	-0.837746	-0.206007
6.73374	91.2536	-0.723961	-0.0274159
7.51312	91.3198	-0.725926	0.00550848
8.29197	91.3234	-0.728152	0.00711781
9.07858	91.3271	-0.72651	0.00876781
9.85999	91.3283	-0.727464	0.00917985
10.6421	91.3295	-0.728104	0.0096028
11.4289	91.3075	-0.726361	-0.00163937
89.9053	91.4731	-0.702311	0.0360267
90.6685	91.4253	-0.713452	0.0115338
91.4558	91.4232	-0.712589	0.00983528
92.2412	91.4241	-0.712618	0.00969265
93.0256	91.4272	-0.713226	0.0105978
93.8104	91.4275	-0.713633	0.0101472
94.5931	91.4271	-0.71512	0.00933086
95.3795	91.4301	-0.714751	0.0101809
96.1678	91.4308	-0.713408	0.0099135
96.9519	91.4281	-0.71421	0.00796036
97.7364	91.4298	-0.714843	0.00819678
98.5257	91.4332	-0.713053	0.00923453
99.3085	91.4352	-0.714544	0.00964333
100.097	91.4442	-0.713052	0.0135111
100.894	91.4416	-0.707868	0.0115735
159.919	91.3293	-0.685173	-0.0830281
160.666	91.5132	-0.705061	0.00863679
161.44	91.5171	-0.711418	0.0103155
162.215	91.5202	-0.717112	0.0115965
162.998	91.527	-0.718439	0.0147724
163.812	91.4922	-0.704612	-0.00285884
164.591	91.5159	-0.708569	0.00876263
165.34	91.5818	-0.727285	0.0414984
166.136	91.5462	-0.722266	0.0234541
166.946	91.5331	-0.710168	0.0167259
167.733	91.5299	-0.709927	0.0149653
168.518	91.5311	-0.71077	0.0153964
169.297	91.5351	-0.714086	0.017212
170.077	91.5404	-0.717109	0.0197241
170.857	91.5514	-0.720246	0.0250724
171.65	91.5622	-0.716855	0.0303715
177.164	91.5113	-0.710776	0.00440323
177.96	91.5472	-0.705388	0.0222884
178.741	91.5404	-0.707931	0.0189059
179.525	91.5395	-0.708729	0.0184799
180.309	91.5388	-0.709714	0.0181134
181.1	91.5465	-0.706883	0.0220107
181.893	91.5483	-0.70334	0.022975
182.684	91.5672	-0.700207	0.0324829
183.455	91.5474	-0.707566	0.02266
184.241	91.5486	-0.707118	0.0233488
185.024	91.5435	-0.708392	0.0209045
185.808	91.5437	-0.709237	0.0211027
186.592	91.5451	-0.709819	0.0219439
-101.409	90.5905	-0.736106	0.0128459
-100.61	90.5869	-0.728615	0.0113416
-99.8217	90.5843	-0.726678	0.0103914
-99.0399	90.5864	-0.727807	0.0117518
-98.2568	90.5879	-0.728276	0.0128027
-97.4521	90.7108	-0.717964	0.0745598
-94.7626	91.2548	-0.941202	0.347835
-93.7475	90.9473	-0.825638	0.194398
-92.7656	90.5895	-0.726674	0.0158026
-91.9753	90.5718	-0.723486	0.00729463
-91.1792	90.5475	-0.717424	-0.00456344
-90.3321	90.4333	-0.685835	-0.0613303
-83.2912	90.7089	-0.692911	0.0793065
-82.5531	90.6114	-0.715795	0.0308968
-81.7832	90.5833	-0.722765	0.0171304
-81.0004	90.5743	-0.723266	0.0129727
-80.2176	90.5749	-0.723753	0.0135638
-79.4364	90.5772	-0.725074	0.0149951
-78.6534	90.5776	-0.725456	0.0154988
-77.8694	90.5756	-0.725352	0.0148167
-77.0863	90.5745	-0.72567	0.0145883
-76.3024	90.5747	-0.725584	0.0149643
-75.5243	90.5679	-0.72844	0.0118759
-74.7491	90.5684	-0.732681	0.0124047
-73.9749	90.5871	-0.737439	0.0220733
-72.9658	90.7039	-0.624761	0.0807816
-12.0982	90.5511	-0.741269	0.0161222
-0.31558	90.5807	-0.723827	0.0297671
0.466003	90.5509	-0.724646	0.0147226
1.25092	90.5482	-0.723804	0.0132573
2.03032	90.5447	-0.725718	0.0113695
2.81995	90.5435	-0.722523	0.0106287
3.62963	90.5932	-0.70931	0.0353109
4.5221	90.8049	-0.654704	0.141034
4.96223	90.1492	-0.826267	-0.186978
5.76467	90.2733	-0.816685	-0.125112
6.74654	90.5448	-0.717391	0.0104916
7.51502	90.5417	-0.724793	0.00874159
8.29625	90.5449	-0.725826	0.0101603
9.08101	90.5463	-0.725103	0.0107089
9.86138	90.5483	-0.726577	0.011492
10.6433	90.5505	-0.727281	0.0123874
11.4383	90.4914	-0.721429	-0.0173584
89.0631	90.5678	-0.730032	-0.0234857
89.8762	90.6205	-0.71625	0.00224009
90.6659	90.6335	-0.714123	0.00814035
91.4555	90.6381	-0.71211	0.00983354
92.2422	90.6436	-0.711517	0.0119756
93.0276	90.6474	-0.711628	0.013238
93.8138	90.6456	-0.711297	0.0117363
94.5964	90.644	-0.712816	0.010296
95.3782	90.6409	-0.714755	0.00811582
96.1667	90.6442	-0.713345	0.00916489
96.9506	90.6456	-0.714244	0.00925076
97.7367	90.6473	-0.714071	0.00945584
98.5247	90.6509	-0.712935	0.0106309
99.3073	90.6521	-0.714522	0.0106359
100.098	90.6662	-0.712327	0.0170612
100.85	90.6517	-0.72912	0.0091505
159.897	90.5245	-0.69595	-0.0929577
160.669	90.7297	-0.703138	0.00937704
161.445	90.7315	-0.7087	0.0099924
162.221	90.7339	-0.713863	0.0109231
162.998	90.7376	-0.71836	0.0125598
163.819	90.6852	-0.701231	-0.0139047
164.659	90.6766	-0.674194	-0.0184062
165.38	90.7316	-0.707073	0.00887206
166.124	90.7719	-0.728167	0.0288028
166.952	90.7443	-0.707141	0.0147977
167.734	90.7471	-0.709129	0.0160077
168.522	90.7435	-0.708341	0.0140138
169.301	90.7471	-0.711865	0.0156406
170.084	90.7503	-0.713821	0.0171149
170.861	90.7601	-0.718279	0.0218602
171.644	90.7696	-0.719729	0.0265044
172.428	90.7595	-0.720895	0.0213342
176.405	90.7841	-0.697029	0.0332002
177.17	90.7471	-0.707727	0.0146907
177.959	90.7552	-0.706123	0.0186853
178.741	90.754	-0.707943	0.0180726
179.525	90.7538	-0.708948	0.0179832
180.308	90.7518	-0.710306	0.0169975
181.097	90.7617	-0.708192	0.0219402
181.908	90.7925	-0.695414	0.0373851
182.707	90.829	-0.688822	0.0557217
183.447	90.7478	-0.71164	0.0151659
184.24	90.7547	-0.708001	0.0187214
185.025	90.7586	-0.708101	0.0207662
185.809	90.7598	-0.708671	0.0214544
186.592	90.7602	-0.709684	0.0217759
-101.431	89.7954	-0.747473	0.00752328
-100.612	89.8065	-0.730073	0.0133535
-99.8227	89.8017	-0.727506	0.0112928
-99.0399	89.8035	-0.72814	0.0124903
-98.2558	89.8013	-0.728119	0.0117366
-97.4725	89.8029	-0.728464	0.0128353
-94.3085	89.8067	-0.714446	0.0159868
-93.5517	89.814	-0.728045	0.0199848
-92.7662	89.8022	-0.727269	0.0144001
-91.9807	89.7996	-0.726521	0.0134225
-91.1985	89.7962	-0.727402	0.0120166
-90.4083	89.7762	-0.724258	0.00233494
-89.5535	89.7025	-0.688851	-0.034211
-83.2829	89.9386	-0.689106	0.086375
-82.555	89.8294	-0.717061	0.0321223
-81.785	89.7983	-0.723975	0.0168435
-80.9976	89.7886	-0.722194	0.0123093
-80.2168	89.7889	-0.723686	0.0128084
-79.4368	89.7893	-0.725584	0.0133161
-78.6564	89.7886	-0.727261	0.0132391
-77.8679	89.7897	-0.724911	0.0141071
-77.0856	89.7908	-0.725645	0.014949
-76.3009	89.7922	-0.725128	0.0159562
-75.5197	89.7894	-0.726394	0.01485
-74.7479	89.7931	-0.732368	0.017023
-73.9829	89.8049	-0.741755	0.0231842
-12.0695	89.7404	-0.726865	0.00305906
-11.2746	89.685	-0.72098	-0.0246762
-1.11858	89.7982	-0.733604	0.0309019
-0.322889	89.7635	-0.72736	0.0134649
0.469108	89.7666	-0.722967	0.014868
1.24867	89.7605	-0.724796	0.0116928
2.02893	89.7536	-0.726276	0.00810262
2.70357	89.5153	-0.780572	-0.111192
3.63638	89.6901	-0.705784	-0.0239152
4.56369	90.0328	-0.633754	0.147268
5.18322	89.8159	-0.715613	0.0386779
5.84004	89.6196	-0.778831	-0.0596504
6.7523	89.7759	-0.714337	0.01835
7.51689	89.7599	-0.723681	0.0101302
8.29773	89.7628	-0.724904	0.0114459
9.08115	89.7643	-0.724842	0.0119973
9.8633	89.7657	-0.725418	0.0124811
10.6275	89.7224	-0.734964	-0.00934425
80.4469	89.8356	-0.718281	0.00954041
89.0702	89.8232	-0.725873	-0.00328577
89.8844	89.8536	-0.711502	0.011293
90.6683	89.8542	-0.712307	0.0109953
91.4537	89.8514	-0.712393	0.00897411
92.2392	89.8557	-0.712426	0.0104903
93.033	89.8593	-0.708303	0.0117108
93.8174	89.8588	-0.708919	0.0108106
94.6027	89.8655	-0.709056	0.0135648
95.3791	89.8554	-0.713699	0.00789894
96.1649	89.8567	-0.713618	0.00793992
96.9506	89.8598	-0.713653	0.00885427
97.7375	89.8621	-0.713073	0.00938076
98.5261	89.8645	-0.711608	0.00998214
99.311	89.873	-0.712096	0.0135725
100.118	89.9163	-0.701709	0.0346089
119.673	89.8662	-0.750017	-0.00568285
120.543	89.847	-0.708433	-0.0158675
121.281	89.8444	-0.732492	-0.0177666
160.063	89.2391	-0.612531	-0.343152
160.67	89.9472	-0.702234	0.0105946
161.453	89.945	-0.704155	0.00922486
162.229	89.951	-0.709583	0.0119551
163.007	89.9528	-0.713578	0.0126117
163.791	89.9515	-0.714714	0.011744
164.583	89.9224	-0.712132	-0.00307062
165.439	89.8889	-0.677293	-0.0200107
166.16	89.956	-0.709715	0.0133302
166.984	89.8604	-0.690963	-0.0346827
167.727	89.9626	-0.712546	0.016232
168.522	89.9592	-0.708207	0.0143104
169.303	89.9613	-0.710694	0.0152298
170.086	89.9639	-0.712436	0.0163309
170.868	89.9685	-0.714598	0.0185025
171.655	89.9664	-0.714249	0.0173246
172.438	89.9703	-0.715752	0.0191663
173.247	89.9557	-0.704213	0.0117182
176.383	89.9589	-0.707898	0.01303
177.172	89.9691	-0.70676	0.0180469
177.957	89.969	-0.706811	0.0179629
178.741	89.9693	-0.70795	0.0181303
179.525	89.969	-0.708789	0.0179566
180.31	89.9725	-0.709289	0.0196824
181.103	89.9742	-0.705513	0.0205531
181.892	89.9763	-0.703884	0.0216303
182.68	89.9559	-0.702672	0.0114854
183.451	89.9669	-0.709717	0.0170454
184.242	89.9754	-0.707091	0.0213838
185.027	89.9756	-0.70718	0.0215849
185.811	89.9757	-0.708008	0.021704
186.594	89.9753	-0.709033	0.0216588
-100.621	89.0206	-0.735188	0.0126239
-99.8227	89.0165	-0.727805	0.0108821
-99.0385	89.0162	-0.727762	0.0110453
-98.254	89.0162	-0.727506	0.0113885
-97.472	89.0194	-0.728512	0.0132957
-94.2367	88.8784	-0.678901	-0.05595
-93.5449	88.9901	-0.724983	0.000225595
-92.762	89.0122	-0.725498	0.0116121
-91.9777	89.0139	-0.725348	0.0127899
-91.1937	89.0114	-0.725294	0.0118504
-90.4107	89.0073	-0.72581	0.0100959
-89.6009	88.9584	-0.71286	-0.0140407
-88.7856	88.9355	-0.697158	-0.0251437
-82.5657	89.012	-0.722729	0.0156242
-81.7897	89.0104	-0.726621	0.0151156
-80.9956	89.0012	-0.72148	0.0108528
-80.2165	89.0023	-0.72383	0.0116819
-79.4389	89.0058	-0.726919	0.0137504
-78.6609	88.9984	-0.729822	0.0103689
-77.867	89.0027	-0.724753	0.0128432
-77.0812	89.0062	-0.723748	0.0148969
-76.2985	89.0067	-0.724227	0.0154096
-75.5253	89.0037	-0.729492	0.0142392
-74.7515	89.0105	-0.734451	0.0179029
-73.9888	89.0332	-0.744984	0.0295905
-12.0732	88.9609	-0.728673	0.0055741
-11.2842	88.9452	-0.72573	-0.00232511
-10.5414	88.9266	-0.745926	-0.01169
-1.08963	88.9887	-0.719017	0.0184308
-0.316837	88.9737	-0.724215	0.0107946
0.468561	88.9782	-0.723115	0.0129295
1.24933	88.9739	-0.724335	0.0106576
2.03012	88.9667	-0.725544	0.00693987
2.67975	88.7462	-0.79234	-0.103439
3.57124	88.8723	-0.738205	-0.0405562
4.47602	89.1791	-0.677432	0.112682
5.13747	88.9814	-0.738327	0.0136815
5.90067	88.9115	-0.748354	-0.0214313
6.74101	88.9791	-0.719813	0.0122023
7.51863	88.9793	-0.722632	0.0121317
8.30053	88.9843	-0.72332	0.0144579
9.08306	88.986	-0.723699	0.0151237
9.86355	88.9869	-0.7251	0.0153631
10.5922	88.8356	-0.752405	-0.0604776
88.3085	89.0691	-0.713394	0.0127642
89.0977	89.0697	-0.711533	0.0124667
89.8824	89.0679	-0.711888	0.0109306
90.6661	89.0657	-0.712808	0.00922605
91.4496	89.0618	-0.713803	0.00668644
92.2323	89.0605	-0.715225	0.00539409
93.0436	89.0808	-0.702364	0.0149623
93.8318	89.1153	-0.701093	0.0315922
94.6268	89.1149	-0.696418	0.0307443
95.3767	89.0885	-0.714285	0.0169614
96.1636	89.0732	-0.713662	0.00869529
96.9487	89.0764	-0.713972	0.00967521
97.7363	89.0791	-0.713037	0.0103857
98.5224	89.081	-0.712878	0.0107328
99.3063	89.0807	-0.713819	0.00995507
100.112	89.1178	-0.703725	0.027893
108.665	89.0839	-0.750048	0.00413605
118.27	89.1153	-0.664594	0.0125824
118.941	89.1051	-0.722615	0.00687637
119.739	89.1012	-0.716495	0.00437246
120.571	89.1036	-0.694023	0.00498199
121.305	89.0996	-0.720186	0.00239895
122.06	89.1005	-0.735929	0.00222757
144.857	89.1263	-0.742551	5.26226e-05
145.753	89.1379	-0.687818	0.00539998
146.514	89.1346	-0.700583	0.00330136
147.303	89.1361	-0.699567	0.00361755
148.111	89.1381	-0.689217	0.00420987
148.883	89.1417	-0.696322	0.00559943
149.658	89.1522	-0.702326	0.0104364
150.419	89.1705	-0.714865	0.0192084
160.662	89.1805	-0.706309	0.0197834
161.449	89.1711	-0.705868	0.0148013
162.232	89.1658	-0.707453	0.0118671
163.015	89.1632	-0.709379	0.0103067
163.797	89.1647	-0.711783	0.0108027
164.573	89.1703	-0.716571	0.0133794
165.374	89.1666	-0.709475	0.0113005
166.148	89.1893	-0.715814	0.0224084
166.961	89.1576	-0.702205	0.0063697
167.707	89.1974	-0.722667	0.0260681
168.52	89.176	-0.708839	0.0151904
169.305	89.1755	-0.70981	0.0147492
170.088	89.1778	-0.711215	0.0157265
170.872	89.1807	-0.712626	0.0170684
171.66	89.1771	-0.711268	0.0151129
172.448	89.1782	-0.710698	0.0155435
173.251	89.1796	-0.702028	0.0160918
174.021	89.1849	-0.709982	0.0186641
175.639	89.1878	-0.686864	0.0199487
176.388	89.165	-0.705809	0.0084471
177.169	89.1764	-0.708068	0.0141228
177.956	89.1819	-0.707592	0.0168116
178.742	89.186	-0.707383	0.0188638
179.528	89.1893	-0.707319	0.0205012
180.31	89.1922	-0.708865	0.0219295
181.119	89.2343	-0.697535	0.0430083
181.887	89.1893	-0.706241	0.0205203
182.632	89.1221	-0.726281	-0.0130643
183.46	89.1925	-0.705482	0.0222193
184.244	89.194	-0.706025	0.0230242
185.028	89.1936	-0.706525	0.0229229
185.812	89.1943	-0.707221	0.023373
186.599	89.1987	-0.70652	0.0256423
199.12	89.2214	-0.724018	0.0409384
199.916	89.2005	-0.718131	0.0308784
200.698	89.1914	-0.719138	0.0267143
201.485	89.1895	-0.717738	0.0261898
202.291	89.1865	-0.706533	0.025157
203.088	89.1855	-0.70016	0.0251223
203.884	89.1878	-0.69366	0.0267578
204.713	89.1482	-0.671136	0.00746647
-100.686	88.2314	-0.767798	0.0102312
-99.8237	88.2296	-0.728623	0.00961721
-99.0389	88.2295	-0.728248	0.00988299
-98.2524	88.2292	-0.727056	0.0100614
-97.4734	88.2374	-0.729558	0.0144871
-94.8964	87.7564	-0.617071	-0.225054
-94.1669	88.0844	-0.644325	-0.0607287
-93.3351	88.2061	-0.620407	0.00043762
-92.7289	88.2288	-0.709296	0.0121228
-91.9727	88.2322	-0.723179	0.0141088
-91.1935	88.2356	-0.725562	0.0161183
-90.4104	88.2329	-0.725974	0.0150954
-89.6198	88.2202	-0.722631	0.0090672
-88.7822	88.2067	-0.695767	0.0026516
-83.3173	88.2873	-0.706909	0.0451835
-81.7891	88.2234	-0.726621	0.0138418
-80.9957	88.2155	-0.721829	0.0101869
-80.217	88.2145	-0.724398	0.00999213
-79.4343	88.2203	-0.724954	0.013224
-78.6591	88.2243	-0.729229	0.0155323
-77.8681	88.2206	-0.725599	0.0139826
-77.0814	88.2189	-0.724111	0.013414
-76.2996	88.2186	-0.725078	0.0135927
-75.5282	88.2207	-0.731253	0.0149572
-74.7543	88.2265	-0.736166	0.0181297
-73.9853	88.2642	-0.743512	0.0372833
-19.71	88.5133	-0.63144	0.174079
-11.2871	88.1703	-0.72718	0.00243979
-10.5013	88.1445	-0.725823	-0.010473
-1.8782	88.1992	-0.721597	0.0160392
-1.09536	88.1939	-0.721768	0.0132694
-0.311642	88.1968	-0.721499	0.0146025
0.467084	88.1913	-0.723729	0.0117648
1.25009	88.1862	-0.723821	0.00906598
2.02763	88.1755	-0.726651	0.00360623
2.76347	88.0899	-0.750338	-0.0393644
3.51328	88.0946	-0.767038	-0.0371715
4.63009	88.6871	-0.600244	0.258958
5.26676	88.4497	-0.673527	0.14011
5.94916	88.2016	-0.723943	0.0158845
6.73606	88.1926	-0.722116	0.0112459
7.51606	88.1951	-0.723745	0.0122916
8.29883	88.197	-0.72399	0.0130926
9.07714	88.1938	-0.72647	0.0112917
9.82108	88.1516	-0.746145	-0.00997606
54.5562	88.1963	-0.714641	-0.00728349
55.3674	88.2263	-0.701182	0.00721795
56.107	88.2232	-0.723565	0.00516464
56.8612	88.2193	-0.738638	0.00273253
57.7285	88.2246	-0.697192	0.00488861
58.5837	88.201	-0.661753	-0.00738793
59.4533	88.1572	-0.619169	-0.029805
80.4485	88.2607	-0.716309	0.00704132
88.2988	88.2567	-0.717658	-0.00093653
89.0938	88.2775	-0.712837	0.00884927
89.8785	88.2824	-0.713223	0.0106828
90.6644	88.2831	-0.713053	0.0104313
91.4504	88.2828	-0.712815	0.00968288
92.2271	88.2659	-0.717252	0.00063117
93.0518	88.2559	-0.697674	-0.00501963
93.8334	88.3477	-0.699654	0.0402829
94.6345	88.3127	-0.691935	0.022187
95.3781	88.2889	-0.712947	0.00966809
96.16	88.2896	-0.714823	0.00938657
96.9464	88.2936	-0.714513	0.0107744
97.7334	88.2947	-0.713847	0.0107083
98.5171	88.2942	-0.714877	0.00982089
99.2873	88.2558	-0.722705	-0.00997244
108.685	88.3124	-0.739389	0.0108975
115.977	88.331	-0.631392	0.0147485
116.615	88.3352	-0.705285	0.0162517
117.379	88.3272	-0.716662	0.0116645
118.164	88.325	-0.717178	0.00997174
118.952	88.3247	-0.716575	0.00924835
119.744	88.3264	-0.71363	0.00949906
120.534	88.3278	-0.711779	0.00958638
121.308	88.3282	-0.71773	0.0092365
122.095	88.329	-0.717564	0.0090537
122.893	88.3267	-0.711956	0.00731576
123.672	88.3243	-0.715564	0.00554863
124.464	88.3279	-0.71268	0.00676954
125.249	88.3291	-0.713709	0.00678868
126.023	88.3337	-0.719721	0.00850881
126.812	88.3361	-0.718363	0.00917229
127.59	88.3353	-0.722749	0.00818668
128.394	88.3353	-0.714274	0.00767287
129.183	88.3371	-0.712705	0.00801966
129.95	88.3405	-0.722785	0.00916551
130.745	88.3404	-0.718246	0.00856123
131.531	88.3386	-0.718886	0.00713993
132.316	88.3373	-0.719299	0.00591824
133.112	88.3374	-0.714967	0.00543374
133.903	88.3396	-0.712504	0.00603656
134.698	88.3402	-0.708194	0.0058064
135.49	88.3431	-0.705911	0.00671953
136.264	88.3411	-0.712041	0.00522401
137.035	88.3405	-0.719795	0.00444754
137.822	88.3417	-0.719523	0.00452543
138.617	88.3425	-0.715349	0.00442711
139.402	88.3429	-0.71616	0.00411963
140.19	88.3438	-0.715734	0.00409647
140.972	88.3436	-0.718257	0.00354989
141.744	88.3424	-0.725196	0.00247497
142.556	88.3432	-0.712577	0.00240623
143.353	88.3431	-0.707509	0.00188233
144.136	88.3456	-0.709474	0.00267629
144.915	88.3475	-0.713109	0.00316002
145.713	88.3484	-0.707404	0.00318107
146.501	88.3512	-0.7068	0.00413484
147.294	88.3535	-0.703582	0.0048556
148.091	88.3545	-0.698503	0.00495646
148.889	88.3539	-0.692757	0.00422219
149.667	88.3564	-0.697307	0.00509195
150.457	88.3591	-0.695572	0.00601976
151.231	88.3658	-0.701694	0.00896696
151.978	88.3769	-0.721573	0.0141222
152.801	88.3634	-0.703488	0.00700918
159.53	88.6201	-0.878535	0.132353
160.663	88.3783	-0.705156	0.0111418
161.452	88.3868	-0.704105	0.0151117
162.235	88.3827	-0.706038	0.0128061
163.016	88.3808	-0.708617	0.0115695
163.798	88.3826	-0.710828	0.0122501
164.579	88.3883	-0.713709	0.0148664
165.369	88.388	-0.711741	0.0144898
166.144	88.4544	-0.717463	0.0474236
166.921	88.4347	-0.721986	0.037391
167.713	88.3789	-0.719485	0.00929649
168.513	88.3864	-0.712447	0.0128249
169.306	88.39	-0.709035	0.0144809
170.09	88.3936	-0.7103	0.0160902
170.874	88.3944	-0.711047	0.016329
171.662	88.3925	-0.710578	0.015245
172.449	88.3909	-0.709817	0.0143055
173.241	88.3895	-0.706781	0.013482
174.02	88.3932	-0.710394	0.0152389
174.83	88.415	-0.698748	0.026031
175.611	88.3934	-0.701075	0.0151452
176.391	88.4003	-0.70408	0.0185437
177.171	88.398	-0.706719	0.0173392
177.957	88.4013	-0.706896	0.0189248
178.742	88.4011	-0.707175	0.0187604
179.524	88.3949	-0.709463	0.0156811
180.303	88.3896	-0.712805	0.013006
181.087	88.3851	-0.713226	0.010781
181.843	88.3718	-0.728467	0.004125
182.644	88.3747	-0.720373	0.00559253
183.458	88.4027	-0.70623	0.019672
184.244	88.4094	-0.705956	0.0230531
185.029	88.4103	-0.706204	0.0236152
185.813	88.409	-0.70716	0.0230465
186.601	88.4083	-0.705523	0.0227664
198.369	88.4076	-0.707666	0.0258494
199.141	88.4108	-0.713881	0.0278405
199.918	88.4087	-0.717472	0.0271614
200.712	88.4065	-0.712589	0.0264686
201.499	88.4067	-0.711162	0.0269594
202.286	88.4072	-0.709433	0.0276425
203.071	88.4058	-0.708925	0.0273712
203.847	88.4112	-0.71268	0.0305491
204.641	88.3961	-0.707869	0.0235163
205.401	88.4014	-0.719297	0.0266731
-99.8306	87.4399	-0.732409	0.00697037
-99.0397	87.4486	-0.728971	0.0116065
-98.2511	87.444	-0.7267	0.00962874
-97.4679	87.4483	-0.727096	0.0121
-94.3275	87.3977	-0.72492	-0.0119142
-92.6798	87.4773	-0.685073	0.0285579
-91.9814	87.4469	-0.727812	0.0136695
-91.1962	87.4456	-0.727229	0.0133131
-90.4132	87.4469	-0.727689	0.014303
-89.6227	87.4367	-0.724381	0.00954852
-88.8278	87.4232	-0.718919	0.00307136
-84.3291	87.7125	-0.821214	0.149656
-80.8946	87.8787	-0.671583	0.234023
-80.214	87.453	-0.723205	0.0214447
-79.4276	87.4943	-0.721872	0.0424274
-78.6404	87.4888	-0.720199	0.0399584
-77.8612	87.4623	-0.722464	0.0270072
-77.0815	87.4418	-0.7245	0.0170714
-76.3022	87.4361	-0.726692	0.0145586
-75.526	87.4428	-0.730475	0.0181897
-74.7526	87.4488	-0.73564	0.0214852
-73.9758	87.5002	-0.739053	0.0474898
-20.4461	87.914	-0.607928	0.266586
-19.8039	87.699	-0.678394	0.159121
-19.1443	87.5231	-0.740154	0.0711816
-11.2912	87.3853	-0.729166	0.00217937
-10.507	87.3876	-0.728631	0.00331
-9.71233	87.355	-0.722856	-0.0130406
-1.87581	87.4117	-0.720297	0.0145392
-1.09459	87.413	-0.721268	0.0150786
-0.313476	87.4078	-0.722298	0.0123657
0.465632	87.4022	-0.724332	0.00945271
1.2499	87.3972	-0.723788	0.00678688
2.02318	87.3881	-0.728745	0.00210955
2.6757	87.175	-0.794083	-0.104578
3.50237	87.2402	-0.772346	-0.0720931
4.41956	87.5568	-0.705358	0.0860476
5.18103	87.4574	-0.716234	0.0362021
5.95362	87.4155	-0.721552	0.0150784
6.73249	87.4051	-0.723731	0.00971423
7.51313	87.4058	-0.725035	0.0099046
8.29736	87.4107	-0.724548	0.0121729
9.06349	87.3999	-0.733111	0.00660512
9.51509	86.9215	-0.898946	-0.232789
24.8494	87.3929	-0.67399	-0.00169544
25.5711	87.4131	-0.704898	0.00807061
26.3182	87.4214	-0.723084	0.0119211
27.1041	87.43	-0.721941	0.0159298
27.8927	87.4308	-0.719436	0.0160157
28.6558	87.4231	-0.729665	0.0118599
29.4313	87.4207	-0.7337	0.0103293
30.2202	87.4225	-0.731098	0.0108592
31.0115	87.4226	-0.727238	0.0106039
31.8133	87.4225	-0.718157	0.0102118
32.5998	87.4177	-0.716779	0.00743659
33.4121	87.4152	-0.702477	0.00587907
34.1758	87.4209	-0.712459	0.00834117
34.95	87.4218	-0.717224	0.00845694
35.7361	87.4224	-0.716041	0.00838009
36.5156	87.4275	-0.718179	0.0105598
37.2883	87.4275	-0.723742	0.0101636
38.0752	87.4252	-0.722212	0.00862609
38.8595	87.4263	-0.721973	0.00881482
39.6415	87.4254	-0.72289	0.00795623
40.4301	87.4252	-0.720506	0.00745585
41.2214	87.4294	-0.716835	0.0091675
42.0059	87.4271	-0.716537	0.00759765
42.7789	87.4221	-0.721971	0.00467807
43.5786	87.4222	-0.714087	0.00431838
44.3591	87.4194	-0.715871	0.00248892
45.121	87.4232	-0.726882	0.00400649
45.922	87.4285	-0.718428	0.00621718
46.7029	87.4272	-0.719972	0.00511916
47.4829	87.4289	-0.722006	0.00554407
48.2728	87.4323	-0.719082	0.00680088
49.0602	87.4403	-0.717444	0.0103382
49.8459	87.432	-0.716648	0.00575337
50.6264	87.4332	-0.718517	0.00586199
51.4098	87.4357	-0.718889	0.00666116
52.1899	87.434	-0.720954	0.00537504
52.9701	87.4342	-0.722956	0.00498257
53.7579	87.433	-0.721147	0.00392864
54.5559	87.433	-0.714298	0.0034335
55.3257	87.4342	-0.72157	0.00354827
56.0966	87.4389	-0.728286	0.00543139
56.8871	87.4399	-0.725167	0.0054223
57.6916	87.4395	-0.715144	0.00474076
58.489	87.4324	-0.70861	0.000666517
59.2507	87.4448	-0.719965	0.00635228
60.0421	87.4564	-0.716505	0.0116844
60.7928	87.4754	-0.733373	0.0206629
61.5863	87.4812	-0.728898	0.0230501
79.6616	87.4735	-0.716598	0.0064868
80.4449	87.4781	-0.717527	0.00818953
87.5443	87.4951	-0.701561	0.0113329
88.3037	87.4866	-0.714561	0.00650061
89.0924	87.4922	-0.712932	0.00866775
89.8758	87.4959	-0.713986	0.00991392
90.6619	87.4932	-0.713684	0.00793926
91.4436	87.4837	-0.715615	0.00258805
92.2241	87.4439	-0.718117	-0.0178942
92.9966	87.4222	-0.72467	-0.029359
93.8063	87.4494	-0.712579	-0.0164079
94.6085	87.4979	-0.704321	0.0072594
95.3746	87.502	-0.714072	0.00868055
96.1576	87.5027	-0.715446	0.00840867
96.9439	87.5078	-0.715111	0.0103513
97.7329	87.5114	-0.713509	0.0115498
98.5512	87.5685	-0.697206	0.0394852
99.4298	87.7485	-0.650828	0.128857
108.673	87.5018	-0.74469	-0.00186465
113.58	87.5418	-0.649872	0.0145115
115.012	87.5369	-0.719861	0.0108539
115.8	87.5361	-0.719128	0.00982573
116.588	87.538	-0.718445	0.0102201
117.374	87.5383	-0.718414	0.00974549
118.16	87.5385	-0.718492	0.00923994
118.948	87.5394	-0.717678	0.00913304
119.736	87.5406	-0.716926	0.00911431
120.525	87.5417	-0.715546	0.00908659
121.312	87.5423	-0.715496	0.00883127
122.096	87.5425	-0.716573	0.00834234
122.882	87.5426	-0.716786	0.0077856
123.668	87.5428	-0.717198	0.00733429
124.455	87.5448	-0.716891	0.00777054
125.244	87.546	-0.715726	0.00778441
126.027	87.5475	-0.717109	0.00795502
126.816	87.549	-0.71585	0.00816933
127.604	87.5483	-0.715166	0.00724619
128.39	87.5485	-0.715472	0.00678039
129.177	87.5498	-0.715562	0.00688909
129.962	87.5509	-0.715884	0.00690506
130.749	87.5511	-0.716006	0.00644681
131.535	87.5517	-0.716281	0.00620986
132.322	87.5517	-0.715907	0.00567982
133.11	87.5522	-0.715131	0.00540562
133.896	87.5537	-0.715506	0.00564367
134.681	87.5544	-0.716544	0.00544367
135.468	87.5552	-0.716109	0.00536677
136.256	87.5551	-0.715605	0.00476748
137.043	87.5553	-0.715133	0.00434979
137.83	87.5565	-0.715045	0.00445004
138.615	87.5567	-0.715871	0.00407035
139.401	87.5574	-0.716261	0.00393395
140.192	87.5584	-0.714351	0.00395903
140.979	87.5583	-0.714286	0.00341137
141.765	87.5585	-0.714532	0.00306824
142.549	87.5587	-0.715541	0.0026977
143.334	87.5591	-0.716386	0.00242093
144.123	87.5595	-0.715348	0.00213965
144.913	87.5606	-0.713544	0.00226976
145.702	87.5639	-0.71265	0.00344674
146.488	87.5662	-0.712826	0.00416687
147.284	87.5688	-0.708415	0.00503538
148.073	87.5674	-0.706955	0.00391323
148.85	87.5678	-0.712034	0.00368898
149.646	87.5638	-0.70725	0.00132573
150.431	87.571	-0.708262	0.00452045
151.224	87.5747	-0.704967	0.00594655
152.016	87.5728	-0.702534	0.00459829
152.799	87.5682	-0.7042	0.00195015
153.6	87.5531	-0.696894	-0.00599035
154.329	87.5486	-0.725652	-0.00861715
155.07	87.5446	-0.748375	-0.0109487
160.677	87.5746	-0.698356	0.00179338
161.459	87.5927	-0.700257	0.0105606
162.234	87.5985	-0.706186	0.0132004
163.017	87.5963	-0.707701	0.0118496
163.8	87.5976	-0.709659	0.0122183
164.584	87.5982	-0.710795	0.012286
165.372	87.5964	-0.710008	0.0111215
166.154	87.6249	-0.712	0.0251452
166.887	87.7115	-0.738841	0.0682745
167.73	87.6026	-0.710371	0.0136141
168.542	87.5426	-0.697596	-0.0166032
169.308	87.5948	-0.707704	0.00933905
170.091	87.61	-0.709717	0.0167692
170.875	87.6113	-0.710503	0.0172468
171.662	87.6096	-0.710268	0.0162484
172.451	87.6055	-0.708993	0.0140498
173.238	87.6024	-0.708337	0.0123776
174.024	87.6008	-0.70832	0.0114789
174.824	87.6132	-0.701545	0.017571
175.6	87.5926	-0.706302	0.00715889
176.387	87.6128	-0.706041	0.0171922
177.172	87.615	-0.706655	0.0182446
177.957	87.6172	-0.706861	0.0192835
178.742	87.6152	-0.707101	0.0182128
179.526	87.6141	-0.708332	0.0176529
180.302	87.6296	-0.713119	0.0254069
181.091	87.5961	-0.711403	0.00864396
181.881	87.6271	-0.709262	0.0241436
182.674	87.6222	-0.70566	0.0217429
183.461	87.6241	-0.704885	0.0227099
184.245	87.6235	-0.705828	0.0224511
185.03	87.625	-0.706116	0.0232973
185.814	87.6234	-0.706853	0.0225615
186.611	87.6386	-0.700953	0.0302486
198.37	87.6244	-0.707936	0.0264484
199.148	87.623	-0.7108	0.0261236
199.929	87.6186	-0.712437	0.0242952
200.718	87.6203	-0.710092	0.0255407
201.499	87.6189	-0.711714	0.0252082
202.286	87.622	-0.709835	0.0271853
203.069	87.6211	-0.710233	0.0271994
203.85	87.6228	-0.711913	0.0285074
204.639	87.6159	-0.708952	0.0255468
205.42	87.6009	-0.710628	0.018514
206.233	87.563	-0.695729	9.64004e-05
-187.606	86.526	-0.749564	-0.0609311
-186.797	86.5962	-0.735566	-0.0263653
-185.991	86.6265	-0.723511	-0.0117282
-185.152	86.6364	-0.6944	-0.00730468
-99.8325	86.6154	-0.733669	-0.0131007
-99.0403	86.6575	-0.729603	0.0082526
-98.2533	86.6566	-0.728099	0.00811525
-97.4672	86.6588	-0.72706	0.00954574
-96.685	86.6597	-0.727968	0.0103442
-95.9033	86.6727	-0.729124	0.0171565
-95.1071	86.6723	-0.723064	0.017279
-91.9773	86.7009	-0.726099	0.032865
-91.2061	86.6701	-0.732459	0.0177623
-90.4158	86.6678	-0.729293	0.0169608
-89.6241	86.6514	-0.725431	0.00906665
-88.8284	86.6426	-0.71951	0.00499006
-87.9165	86.634	-0.655538	0.00101649
-84.1286	86.6925	-0.721251	0.0318252
-83.2737	86.9186	-0.685726	0.145195
-80.23	86.6308	-0.731511	0.00257484
-79.5054	86.6095	-0.761101	-0.00777142
-78.7372	86.7143	-0.768896	0.0449
-77.8729	86.636	-0.728599	0.00609261
-77.0834	86.6487	-0.725731	0.0127054
-76.3007	86.6553	-0.726243	0.0163349
-75.5204	86.6599	-0.727946	0.0189206
-74.7446	86.6689	-0.731902	0.0237258
-73.9328	86.7474	-0.717863	0.0632899
-19.8343	86.9052	-0.693631	0.15443
-19.1149	86.7031	-0.725483	0.053381
-10.5113	86.6117	-0.730715	0.00755421
-9.73241	86.6151	-0.732847	0.00919856
-8.92924	86.5565	-0.72282	-0.0201493
-1.8784	86.6224	-0.721488	0.0121189
-1.10025	86.6171	-0.72399	0.00934422
-0.315936	86.6202	-0.723413	0.0107837
0.466578	86.6154	-0.723738	0.0082629
1.25225	86.6118	-0.722489	0.00634178
2.01544	86.5709	-0.732481	-0.0142253
2.71623	86.4477	-0.773678	-0.0759802
3.47641	86.385	-0.785185	-0.107447
4.34634	86.584	-0.741818	-0.00813679
5.1563	86.6152	-0.728442	0.00733897
5.9465	86.6188	-0.72495	0.00895948
6.7307	86.6194	-0.724461	0.00909068
7.51399	86.6216	-0.724433	0.0100319
8.29935	86.6305	-0.723374	0.0143175
9.06622	86.6503	-0.731561	0.0240172
17.9147	86.6749	-0.615534	0.0339811
18.5329	86.6358	-0.698138	0.0142041
19.2669	86.6237	-0.722816	0.00790695
20.1934	86.7084	-0.651297	0.0499692
24.0671	86.6301	-0.673061	0.00946225
24.76	86.6313	-0.718363	0.00977738
25.5358	86.633	-0.722242	0.0103216
26.3159	86.6346	-0.723959	0.0108326
27.0992	86.6366	-0.724072	0.0115148
27.8845	86.6379	-0.723193	0.0118545
28.6669	86.6365	-0.7238	0.010826
29.4508	86.6357	-0.723659	0.0100753
30.2351	86.6363	-0.723274	0.0100899
31.0185	86.6374	-0.723427	0.0102941
31.8051	86.6374	-0.721952	0.00992711
32.589	86.6362	-0.721801	0.0090039
33.3723	86.6355	-0.722014	0.00828479
34.1546	86.6365	-0.722689	0.00843611
34.9394	86.6363	-0.722168	0.00796616
35.7239	86.637	-0.721771	0.00797289
36.5068	86.639	-0.722219	0.00863129
37.2907	86.6397	-0.722139	0.0086015
38.0746	86.6398	-0.72212	0.0082503
38.8578	86.6406	-0.722445	0.00828348
39.6414	86.6406	-0.722559	0.00787914
40.4261	86.6404	-0.722103	0.00739239
41.2108	86.642	-0.721722	0.0077608
41.9942	86.6428	-0.721961	0.00779698
42.7796	86.643	-0.72121	0.00745498
43.5639	86.6435	-0.721041	0.00729554
44.3478	86.6416	-0.721095	0.00593169
45.1312	86.6414	-0.721374	0.00543973
45.9161	86.6418	-0.720932	0.00518391
46.6995	86.6427	-0.721258	0.00522501
47.4834	86.6442	-0.721301	0.00550493
48.2683	86.6448	-0.72091	0.00538833
49.0529	86.6455	-0.720642	0.0052722
49.8382	86.6446	-0.720085	0.00437544
50.6224	86.6458	-0.720019	0.00450289
51.4064	86.6462	-0.720138	0.00428232
52.1896	86.6485	-0.720632	0.00493074
52.9735	86.6486	-0.720785	0.00452152
53.7611	86.6472	-0.719092	0.00335008
54.5507	86.649	-0.716441	0.00380543
55.3309	86.6484	-0.718458	0.00301303
56.1077	86.6539	-0.722238	0.00525286
56.9017	86.6523	-0.717387	0.00397074
57.6901	86.6471	-0.715395	0.000916168
58.4695	86.6502	-0.717898	0.0019323
59.2325	86.6662	-0.728604	0.00946565
60.0227	86.673	-0.725704	0.0123467
60.7987	86.6832	-0.729946	0.0169293
61.6104	86.6857	-0.716353	0.0176876
78.875	86.6896	-0.716779	0.00752277
79.6619	86.6923	-0.715894	0.00829863
80.4477	86.6916	-0.715528	0.00735531
81.2279	86.6945	-0.71803	0.00824977
86.8251	86.6695	-0.667909	-0.00841417
87.5297	86.6961	-0.708285	0.00428997
88.3044	86.6987	-0.713656	0.00499742
89.0883	86.7025	-0.714385	0.00627944
89.8732	86.7061	-0.714703	0.00750262
90.6622	86.7102	-0.712932	0.00891591
91.4482	86.7024	-0.712691	0.00441025
92.2313	86.655	-0.71393	-0.0198992
92.9972	86.6667	-0.723763	-0.0146242
93.7887	86.6853	-0.720768	-0.00597238
94.5973	86.7291	-0.709281	0.0153144
95.3714	86.7173	-0.715095	0.00879818
96.1536	86.7169	-0.716808	0.0080173
96.9406	86.7189	-0.716156	0.00841886
97.7271	86.7197	-0.715776	0.00819671
98.5791	86.7708	-0.68264	0.0331187
108.664	86.7223	-0.748921	0.00090363
109.552	86.7623	-0.697765	0.0202926
111.276	86.8869	-0.622156	0.0813712
112.024	86.883	-0.640884	0.0788461
112.724	86.7939	-0.684349	0.0336995
113.433	86.7555	-0.722508	0.0138656
114.232	86.7518	-0.716405	0.0114428
115.005	86.7531	-0.722858	0.0114578
115.797	86.75	-0.720022	0.00932274
116.589	86.7532	-0.717246	0.0103052
117.374	86.753	-0.717904	0.00963391
118.16	86.7532	-0.7181	0.00913767
118.946	86.7539	-0.718059	0.00892461
119.733	86.7549	-0.71777	0.00882309
120.521	86.7557	-0.717246	0.00864123
121.308	86.7562	-0.717055	0.00828153
122.095	86.7564	-0.716407	0.00783674
122.881	86.7572	-0.716889	0.0076296
123.667	86.7577	-0.716819	0.00731998
124.454	86.7592	-0.716934	0.00749655
125.239	86.7604	-0.717532	0.00755384
126.025	86.7613	-0.717465	0.00740477
126.813	86.7624	-0.716842	0.00740194
127.6	86.7622	-0.716558	0.00676196
128.387	86.7624	-0.716362	0.00629801
129.174	86.7631	-0.716438	0.00611366
129.96	86.764	-0.716493	0.00597672
130.747	86.7648	-0.716518	0.00585645
131.533	86.7658	-0.716728	0.00579782
132.32	86.7667	-0.71644	0.00572526
133.107	86.7676	-0.716157	0.00563054
133.895	86.769	-0.715522	0.00581671
134.681	86.7697	-0.715936	0.00564558
135.468	86.7702	-0.715951	0.00538823
136.254	86.7703	-0.715932	0.00489916
137.041	86.7705	-0.715875	0.00451287
137.828	86.7712	-0.715787	0.00437317
138.615	86.7718	-0.715751	0.00416575
139.399	86.7727	-0.717015	0.00413351
140.186	86.7734	-0.716894	0.00396878
140.972	86.7736	-0.717169	0.00360111
141.759	86.7737	-0.717141	0.00318976
142.545	86.7737	-0.717332	0.00273691
143.333	86.7746	-0.7165	0.00271537
144.121	86.7752	-0.715907	0.00252426
144.913	86.776	-0.713537	0.00251471
145.698	86.78	-0.714052	0.00404948
146.482	86.7729	-0.715414	7.23789e-05
147.273	86.7752	-0.713444	0.000760832
148.059	86.7667	-0.713726	-0.00388935
148.836	86.7633	-0.718548	-0.00599024
149.647	86.7639	-0.706228	-0.00611495
150.424	86.7781	-0.711214	0.00057937
151.222	86.7879	-0.705715	0.00507606
152.021	86.7921	-0.699249	0.00680077
152.819	86.7899	-0.693957	0.0053127
153.623	86.7807	-0.685171	0.000334498
154.402	86.7786	-0.688819	-0.00108978
155.232	86.7546	-0.667351	-0.0134115
156.026	86.7314	-0.663332	-0.0253968
156.77	86.741	-0.684975	-0.0209031
157.395	86.762	-0.765586	-0.0107564
159.829	86.857	-0.728603	0.0358252
160.612	86.8269	-0.730463	0.020451
161.453	86.8056	-0.702893	0.00949453
162.225	86.8166	-0.710496	0.0147573
163.022	86.8075	-0.704939	0.009911
163.804	86.8087	-0.707456	0.0102859
164.587	86.8117	-0.708959	0.0115134
165.367	86.8176	-0.712504	0.0142446
166.147	86.8349	-0.715256	0.0226615
166.897	86.8962	-0.733724	0.0530755
167.737	86.8051	-0.706669	0.00733275
168.55	86.7739	-0.693464	-0.0084939
169.341	86.8089	-0.691155	0.00883458
170.092	86.8273	-0.708881	0.017867
170.88	86.8221	-0.708	0.0150864
171.666	86.822	-0.708034	0.0148931
172.453	86.8192	-0.707572	0.0133324
173.239	86.8187	-0.70793	0.0129395
174.028	86.828	-0.706083	0.0174726
174.823	86.8152	-0.701719	0.010996
175.603	86.819	-0.705018	0.0127647
176.385	86.8288	-0.706706	0.0175881
177.175	86.8322	-0.704772	0.0192152
177.956	86.8289	-0.70728	0.0175118
178.741	86.8253	-0.707869	0.0156923
179.52	86.829	-0.711359	0.0174946
180.302	86.8298	-0.713044	0.0178843
181.097	86.8359	-0.708263	0.0209345
181.888	86.8253	-0.705875	0.0156418
182.675	86.8302	-0.705034	0.0180808
183.461	86.8365	-0.705163	0.0212816
184.245	86.8369	-0.705878	0.0215088
185.028	86.8373	-0.706743	0.0217646
185.811	86.8295	-0.708303	0.0179363
186.614	86.8583	-0.699628	0.0324584
197.716	86.8949	-0.642649	0.0536103
198.377	86.8481	-0.704375	0.0305111
199.152	86.8392	-0.709174	0.0263993
199.936	86.8368	-0.709253	0.0255737
200.722	86.8366	-0.708277	0.0258708
201.503	86.8343	-0.709988	0.0250853
202.288	86.8365	-0.709511	0.0266327
203.07	86.8344	-0.710198	0.0259964
203.853	86.8353	-0.710678	0.0268619
204.639	86.8309	-0.709703	0.0251654
205.423	86.8217	-0.709296	0.0210573
206.219	86.8028	-0.703379	0.0121096
-188.323	85.853	-0.717314	-0.00522313
-187.588	85.8397	-0.740331	-0.0124003
-186.799	85.8499	-0.73605	-0.00786119
-186.017	85.8496	-0.736038	-0.00849908
-185.23	85.852	-0.733021	-0.00780854
-118.751	85.9017	-0.783893	0.0150009
-117.897	85.9012	-0.749024	0.0150358
-98.9952	85.786	-0.70738	-0.0353355
-98.258	85.8828	-0.730794	0.0134087
-97.4685	85.8735	-0.728052	0.00909077
-96.6857	85.8764	-0.728682	0.0108326
-95.902	85.878	-0.728807	0.0119659
-95.1085	85.8699	-0.724045	0.00821535
-91.9559	86.0232	-0.715716	0.0861901
-91.2171	85.9058	-0.738301	0.0277815
-90.4199	85.8886	-0.731677	0.0195031
-89.6254	85.8721	-0.726385	0.0116061
-88.8347	85.8673	-0.723006	0.0095018
-88.0544	85.8896	-0.724788	0.0209718
-87.1292	85.9598	-0.654146	0.056375
-84.8756	86.0392	-0.703135	0.0970492
-84.138	85.8817	-0.726301	0.0186357
-83.486	85.3675	-0.792224	-0.238155
-82.5233	86.0768	-0.702766	0.116816
-81.5625	86.7796	-0.614253	0.468522
-80.1675	86.3407	-0.700589	0.249685
-79.404	86.0963	-0.710714	0.127784
-78.6771	85.9026	-0.739149	0.0312724
-77.8775	85.8327	-0.7312	-0.00339272
-77.0824	85.8659	-0.725521	0.0134884
-76.2995	85.8709	-0.725968	0.0163044
-75.5172	85.8739	-0.726639	0.018108
-74.7389	85.8814	-0.729385	0.0221386
-73.901	85.9734	-0.702241	0.0684366
-34.8951	85.797	-0.784339	-0.00884011
-34.0827	85.9315	-0.769729	0.0585289
-33.1907	85.8852	-0.715289	0.0354939
-19.1253	85.8203	-0.73067	0.00419643
-10.5053	85.825	-0.727698	0.00639502
-9.72246	85.8226	-0.727824	0.00516786
-8.94249	85.8227	-0.72939	0.00516121
-8.16514	85.7811	-0.732267	-0.0157077
-2.64157	85.8377	-0.711401	0.0120705
-1.88079	85.8317	-0.722577	0.00894769
-1.1018	85.8279	-0.724653	0.00697482
-0.319599	85.8274	-0.725129	0.0066138
0.465697	85.8233	-0.724058	0.00440967
1.25027	85.8065	-0.723352	-0.00411775
1.95238	85.552	-0.763878	-0.131499
2.79778	85.8867	-0.732768	0.0357438
3.42625	85.5534	-0.810121	-0.131056
4.36148	85.8023	-0.734098	-0.00677069
5.15585	85.8228	-0.72851	0.0033557
5.94436	85.8302	-0.72586	0.00690817
6.7298	85.8343	-0.724743	0.00879253
7.51472	85.8384	-0.723898	0.0106873
8.31072	85.8653	-0.71751	0.0239584
8.98407	85.7695	-0.772455	-0.0241279
17.9202	85.8727	-0.612551	0.0251281
18.5076	85.8849	-0.710552	0.0309655
19.2696	85.8592	-0.721253	0.017899
20.0823	85.8694	-0.706603	0.0227258
23.9772	85.8639	-0.717718	0.0186024
24.7502	85.8512	-0.722977	0.0119526
25.5311	85.8487	-0.724285	0.0104053
26.3139	85.8494	-0.724634	0.0104669
27.0975	85.8506	-0.724596	0.0107456
27.8812	85.8512	-0.724557	0.0107588
28.6656	85.8509	-0.724113	0.01029
29.449	85.8508	-0.724234	0.00991733
30.2334	85.8516	-0.723823	0.00998949
31.0168	85.8522	-0.723923	0.00994238
31.8011	85.8523	-0.723602	0.00969374
32.585	85.852	-0.723493	0.00916711
33.3685	85.8513	-0.723556	0.00846789
34.1526	85.8516	-0.723348	0.00828059
34.9371	85.8516	-0.72294	0.00792883
35.7215	85.8524	-0.722608	0.00796464
36.5056	85.8539	-0.722433	0.00834301
37.2896	85.8548	-0.722349	0.00841038
38.0734	85.8547	-0.722316	0.00799626
38.8572	85.855	-0.722342	0.00776964
39.6411	85.8553	-0.722317	0.00750669
40.4252	85.8554	-0.722178	0.00717186
41.2092	85.8566	-0.722125	0.00737507
41.9931	85.8574	-0.722103	0.00741127
42.7778	85.8578	-0.721697	0.00716505
43.5618	85.8575	-0.721672	0.00661269
44.3459	85.8569	-0.721629	0.00589131
45.1301	85.8571	-0.721502	0.00560258
45.9143	85.8574	-0.721395	0.0053171
46.6982	85.8586	-0.721446	0.00547429
47.4826	85.8596	-0.72129	0.00554917
48.2671	85.8603	-0.721071	0.00543343
49.0514	85.8608	-0.720951	0.00527818
49.8356	85.8611	-0.720906	0.00497532
50.6204	85.8617	-0.72056	0.00479918
51.405	85.8622	-0.720373	0.00461136
52.1889	85.8629	-0.720496	0.00449747
52.974	85.8639	-0.720036	0.00452686
53.7593	85.8661	-0.719535	0.0051727
54.5438	85.8656	-0.7194	0.00445579
55.3279	85.8587	-0.719469	0.000481039
56.1093	85.8579	-0.720963	-0.000390337
56.9035	85.8507	-0.715997	-0.00448489
57.6908	85.8446	-0.714557	-0.00797963
58.4688	85.8549	-0.71771	-0.00337106
59.2373	85.8772	-0.725662	0.00732377
60.0265	85.883	-0.723279	0.00971904
60.8116	85.8964	-0.722958	0.0158975
61.6092	85.8953	-0.716424	0.0148194
62.412	85.8872	-0.707273	0.0102996
75.723	85.9246	-0.722133	0.0197316
76.5115	85.9024	-0.720365	0.00807121
77.2979	85.9047	-0.719706	0.00868825
78.0889	85.9082	-0.716702	0.00984176
78.8751	85.9013	-0.716137	0.00584025
79.6809	85.8978	-0.705803	0.00349932
81.2284	85.9216	-0.717179	0.0142142
82.0106	85.9226	-0.71868	0.0141213
82.802	85.9268	-0.715576	0.0156574
83.594	85.9165	-0.712197	0.00991123
84.3884	85.9107	-0.707664	0.00641442
85.173	85.8991	-0.707982	3.81934e-05
86.0027	85.9081	-0.685824	0.00392369
86.7482	85.9017	-0.705748	0.00013696
87.5155	85.9045	-0.714771	0.0009349
88.2996	85.914	-0.715435	0.00509634
89.0856	85.9188	-0.71514	0.00690878
89.8682	85.9214	-0.716579	0.00760649
90.6555	85.926	-0.715678	0.00926751
91.4411	85.9257	-0.715625	0.00851831
92.1798	85.9203	-0.739075	0.00520655
92.9896	85.9151	-0.726943	0.00200507
93.788	85.9211	-0.720528	0.00440364
94.5862	85.9289	-0.714228	0.00771762
95.3695	85.9332	-0.715423	0.00922921
[truncated: 53,485 more rows]

## Sheet: Fig. 3j
X (mm)	Y (mm)	UX (mm)	UY (mm)
15.7079	107.868	0.0181922	-0.0397242
16.503	107.863	0.0296136	-0.0453921
15.7088	107.06	0.0196517	-0.0629632
16.5039	107.083	0.0310917	-0.0405462
17.2822	107.095	0.0257655	-0.0292913
188.578	107.263	0.127576	-0.0382634
189.366	107.264	0.131043	-0.0364357
10.3661	106.205	0.162448	-0.12939
11.1217	106.187	0.134526	-0.147298
11.9155	106.192	0.144811	-0.142973
12.697	106.176	0.142709	-0.160053
13.473	106.174	0.13508	-0.162166
14.9867	106.233	0.081666	-0.103578
15.7224	106.279	0.0337734	-0.0585314
16.505	106.301	0.0326686	-0.0373279
17.2892	106.306	0.0332629	-0.0323724
188.026	106.445	0.359792	-0.0729629
188.635	106.391	0.184229	-0.125751
189.389	106.427	0.154002	-0.0890596
190.157	106.475	0.13753	-0.0407734
190.934	106.484	0.130131	-0.0307441
8.01957	105.438	0.166927	-0.109595
8.799	105.424	0.162847	-0.124355
9.5602	105.405	0.140531	-0.143534
10.3365	105.403	0.133341	-0.14581
11.1203	105.404	0.133538	-0.145164
11.9054	105.407	0.13512	-0.14295
12.6881	105.404	0.134239	-0.146701
13.4681	105.402	0.130743	-0.148881
14.2425	105.405	0.121508	-0.146693
14.9978	105.428	0.0932639	-0.124001
15.7599	105.481	0.0716932	-0.0718316
16.5091	105.501	0.0373051	-0.0519977
17.2881	105.513	0.032667	-0.0404119
186.565	105.627	0.467537	-0.107427
187.354	105.619	0.471844	-0.114937
187.969	105.586	0.301773	-0.146899
188.76	105.596	0.308111	-0.136812
189.46	105.661	0.223664	-0.070819
190.18	105.7	0.159861	-0.0308639
190.972	105.713	0.167599	-0.0175802
7.98053	104.609	0.128283	-0.15395
8.76729	104.615	0.13154	-0.148009
9.5498	104.619	0.130552	-0.144444
10.3323	104.621	0.12949	-0.143019
11.1186	104.623	0.1323	-0.141834
11.903	104.621	0.133206	-0.143463
12.6881	104.621	0.134685	-0.144509
13.4706	104.62	0.133665	-0.146305
14.2495	104.62	0.128966	-0.146488
15.003	104.635	0.098933	-0.132166
15.766	104.677	0.0783452	-0.0905509
16.5172	104.694	0.0459377	-0.0735261
17.2848	104.734	0.0299853	-0.034331
185.828	104.851	0.514549	-0.0999579
186.611	104.846	0.512518	-0.104625
187.397	104.846	0.513755	-0.10388
188.073	104.831	0.405098	-0.117654
188.798	104.86	0.34623	-0.0884399
189.548	104.892	0.310937	-0.0558033
190.306	104.903	0.284633	-0.0438311
191.134	104.915	0.327927	-0.0312344
7.97747	103.822	0.125606	-0.1562
8.76058	103.831	0.125228	-0.147495
9.54453	103.833	0.125691	-0.145179
10.3298	103.835	0.127484	-0.143817
11.1166	103.837	0.130744	-0.142729
11.9024	103.836	0.133045	-0.143695
12.6877	103.835	0.134827	-0.145004
13.4697	103.834	0.133216	-0.146707
14.2512	103.833	0.131211	-0.148043
15.0158	103.849	0.112217	-0.132906
15.7732	103.88	0.0860626	-0.101771
16.5245	103.912	0.0537411	-0.0707416
17.2643	103.943	0.00997885	-0.040302
18.0715	103.94	0.033522	-0.0434804
96.4917	104.086	-0.0010009	0.00145095
97.2714	104.091	-0.00697356	0.00567312
98.1513	104.057	0.0872715	-0.0298922
98.9783	104.045	0.128504	-0.0434316
99.7829	104.024	0.147344	-0.065673
100.561	104.025	0.139592	-0.0656589
101.313	104.053	0.106309	-0.0392079
102.063	104.084	0.0699714	-0.00916985
185.029	104.044	0.500217	-0.123088
185.824	104.06	0.510494	-0.106751
186.614	104.06	0.515154	-0.10562
187.399	104.06	0.515529	-0.105068
188.159	104.063	0.490413	-0.101615
188.857	104.076	0.404376	-0.0881709
189.63	104.095	0.392536	-0.068336
190.396	104.09	0.374452	-0.0726657
191.179	104.109	0.372854	-0.0535351
191.941	104.111	0.35044	-0.0502958
7.97214	103.038	0.120663	-0.154953
8.75797	103.045	0.123021	-0.147674
9.54276	103.049	0.124329	-0.1447
10.3284	103.05	0.126482	-0.144159
11.1137	103.051	0.128244	-0.143899
11.8997	103.051	0.130753	-0.144192
12.6857	103.049	0.133261	-0.146332
13.4677	103.048	0.13167	-0.147531
14.2503	103.048	0.130736	-0.148337
15.0268	103.055	0.123709	-0.141652
15.7838	103.082	0.0971677	-0.115353
16.5332	103.116	0.0629914	-0.0814372
17.2476	103.13	-0.00618677	-0.0685137
18.0605	103.153	0.0231107	-0.04599
95.7726	103.273	0.0668817	-0.0244157
96.569	103.265	0.0776424	-0.034346
97.461	103.237	0.183907	-0.0627554
98.3664	103.215	0.303598	-0.0864096
99.1833	103.216	0.33479	-0.0868829
99.9693	103.215	0.335045	-0.0889218
100.749	103.217	0.328517	-0.0886477
101.528	103.222	0.321753	-0.0845272
102.289	103.229	0.296897	-0.0785021
102.977	103.274	0.199525	-0.0354386
103.671	103.283	0.107819	-0.0269302
104.55	103.293	0.201086	-0.0187432
184.216	103.242	0.472113	-0.140771
185.037	103.272	0.50799	-0.11061
185.829	103.274	0.51494	-0.107777
186.615	103.276	0.515712	-0.105714
187.401	103.276	0.517475	-0.1054
188.185	103.275	0.516753	-0.105371
188.94	103.287	0.48622	-0.0932885
189.73	103.297	0.491849	-0.0827116
190.514	103.287	0.491947	-0.0917223
191.292	103.288	0.485305	-0.0901265
192.131	103.285	0.539676	-0.0921348
192.966	103.317	0.589922	-0.0598359
-76.0288	102.263	-0.0489995	-0.16378
-75.2646	102.259	-0.0685825	-0.166956
-74.4874	102.256	-0.0752375	-0.169601
-72.1141	102.311	-0.0532066	-0.11271
-71.2786	102.309	-0.00151856	-0.114805
6.36832	102.218	0.0841292	-0.188653
7.19313	102.249	0.125488	-0.15823
7.97476	102.263	0.12367	-0.144543
8.75885	102.267	0.124289	-0.141446
9.54314	102.267	0.125109	-0.141512
10.3287	102.267	0.127219	-0.142258
11.1122	102.265	0.127228	-0.144094
11.8982	102.266	0.129729	-0.143768
12.6839	102.264	0.131926	-0.145876
13.465	102.263	0.129442	-0.148214
14.2478	102.263	0.128726	-0.14842
15.0282	102.264	0.125653	-0.147588
15.7942	102.278	0.108012	-0.134407
16.5428	102.318	0.0731026	-0.0944631
17.2514	102.344	-0.00192013	-0.0695781
18.0563	102.37	0.0194141	-0.0439736
96.7263	102.444	0.236202	-0.0692998
97.6053	102.421	0.329475	-0.0936085
98.4049	102.422	0.343368	-0.0941376
99.1934	102.425	0.346222	-0.0925133
99.98	102.426	0.347069	-0.0927502
100.764	102.427	0.345114	-0.0933787
101.549	102.429	0.344428	-0.09262
102.335	102.429	0.345151	-0.093684
103.12	102.434	0.344136	-0.0898519
103.877	102.446	0.315451	-0.0786388
104.564	102.511	0.216233	-0.0150357
105.267	102.509	0.1331	-0.0186437
184.275	102.529	0.529892	-0.0690937
185.047	102.494	0.517022	-0.104364
185.832	102.491	0.517009	-0.10628
186.614	102.491	0.514054	-0.10571
187.401	102.492	0.516546	-0.104666
188.187	102.49	0.517971	-0.106602
188.971	102.489	0.517183	-0.106401
189.758	102.488	0.51925	-0.106529
190.54	102.491	0.51719	-0.103483
191.327	102.491	0.519006	-0.102833
192.11	102.502	0.517926	-0.091505
192.929	102.525	0.552052	-0.0673859
-78.3631	101.545	-0.0324234	-0.0984716
-77.5873	101.486	-0.0404981	-0.156712
-76.8202	101.47	-0.0572052	-0.172404
-76.0438	101.468	-0.0645736	-0.174419
-75.2586	101.466	-0.0632253	-0.175649
-74.473	101.463	-0.0613912	-0.177637
-73.6956	101.465	-0.0677116	-0.17546
-72.916	101.47	-0.0719727	-0.169466
-72.109	101.514	-0.0487337	-0.125181
-71.2913	101.521	-0.0146965	-0.117229
-70.4849	101.541	0.00791857	-0.0975627
6.41716	101.478	0.133317	-0.14399
7.19325	101.477	0.125975	-0.145679
7.97299	101.48	0.122275	-0.142828
8.75737	101.482	0.123204	-0.141338
9.54067	101.481	0.12305	-0.142332
10.326	101.481	0.124892	-0.142745
11.1103	101.48	0.12577	-0.144808
11.8955	101.48	0.127471	-0.145092
12.6814	101.479	0.129803	-0.146725
13.4612	101.476	0.12611	-0.149975
14.2441	101.477	0.125568	-0.149564
15.0267	101.475	0.124571	-0.152017
15.7976	101.48	0.111963	-0.146951
16.5531	101.501	0.0839419	-0.127084
17.2563	101.551	0.00349611	-0.0771445
18.0445	101.575	0.00812333	-0.0537588
95.8474	101.558	0.14422	-0.168736
96.801	101.595	0.312133	-0.133686
97.6197	101.638	0.345145	-0.0912306
98.4071	101.639	0.346898	-0.0917754
99.1933	101.639	0.347407	-0.0929888
99.9777	101.639	0.346059	-0.0940445
100.763	101.641	0.345625	-0.0940684
101.548	101.641	0.344423	-0.0945659
102.337	101.642	0.347537	-0.0953167
103.122	101.643	0.346898	-0.0956324
103.903	101.645	0.342047	-0.0947524
104.596	101.669	0.24963	-0.0720476
105.315	101.665	0.182432	-0.0775772
183.5	101.758	0.539743	-0.056433
184.265	101.72	0.520356	-0.093601
185.044	101.703	0.513668	-0.110364
185.831	101.703	0.516358	-0.110221
186.614	101.707	0.514334	-0.106007
187.404	101.709	0.518728	-0.103609
188.188	101.708	0.518237	-0.10411
188.973	101.706	0.517987	-0.105283
189.758	101.705	0.518738	-0.105834
190.543	101.706	0.518734	-0.104521
191.328	101.705	0.519802	-0.104559
192.113	101.713	0.520342	-0.0959611
192.93	101.726	0.552936	-0.081928
-79.136	100.79	-0.0221163	-0.0697619
-78.3816	100.71	-0.0515681	-0.149043
-77.6053	100.691	-0.0590618	-0.167095
-76.8279	100.689	-0.0654327	-0.168772
-76.0487	100.687	-0.070104	-0.170663
-75.265	100.686	-0.0701436	-0.170911
-74.4838	100.683	-0.0727273	-0.173107
-73.7064	100.679	-0.0791589	-0.176195
-72.9151	100.676	-0.0716103	-0.178775
-72.1114	100.691	-0.0516435	-0.163382
-71.2957	100.709	-0.0196753	-0.144753
-70.4866	100.74	0.00569127	-0.113144
-69.6892	100.781	0.0193527	-0.0721748
5.63674	100.723	0.136673	-0.113449
6.41278	100.694	0.129295	-0.142846
7.19122	100.7	0.124307	-0.137915
7.97351	100.701	0.123175	-0.136362
8.75689	100.702	0.123115	-0.13655
9.53965	100.699	0.122429	-0.140012
10.3247	100.697	0.12397	-0.1422
11.1092	100.695	0.125084	-0.144721
11.893	100.696	0.125377	-0.143909
12.679	100.698	0.127932	-0.142648
13.4606	100.693	0.126002	-0.148059
14.243	100.693	0.124942	-0.148673
15.0267	100.69	0.125048	-0.151444
15.7955	100.685	0.110348	-0.157556
16.5547	100.714	0.0860536	-0.128434
17.2618	100.768	0.00952802	-0.07501
18.0441	100.798	0.00826641	-0.045736
94.7544	100.925	-0.161829	-0.0154022
95.951	100.845	0.249129	-0.0964809
96.8271	100.85	0.339553	-0.0933973
97.6171	100.852	0.343899	-0.0920407
98.4039	100.854	0.344946	-0.0916937
99.19	100.854	0.345349	-0.0933311
99.9755	100.854	0.345069	-0.094641
100.761	100.854	0.345051	-0.0955607
101.546	100.855	0.344247	-0.0953159
102.335	100.856	0.34708	-0.0960261
103.12	100.857	0.346573	-0.0965694
103.906	100.857	0.346059	-0.0974926
104.625	100.88	0.280103	-0.0762615
105.336	100.899	0.204941	-0.0585852
105.998	100.882	0.0807284	-0.075952
183.47	100.922	0.510235	-0.107698
184.264	100.924	0.51819	-0.105151
185.045	100.919	0.514492	-0.110244
185.832	100.917	0.516345	-0.111634
186.614	100.919	0.513727	-0.109802
187.4	100.921	0.514612	-0.106584
188.185	100.923	0.515049	-0.10484
188.971	100.922	0.515665	-0.105111
189.757	100.921	0.517049	-0.10505
190.543	100.92	0.518599	-0.105357
191.328	100.92	0.519074	-0.105104
192.113	100.928	0.519784	-0.096152
192.913	100.943	0.535405	-0.0810363
-79.1392	99.9837	-0.0258809	-0.091294
-78.3852	99.9233	-0.055668	-0.151079
-77.6135	99.9077	-0.0677992	-0.16607
-76.832	99.9057	-0.070143	-0.167487
-76.0506	99.9031	-0.072527	-0.169531
-75.2667	99.9019	-0.0723961	-0.170124
-74.4833	99.8991	-0.0728625	-0.172376
-73.7008	99.896	-0.0741122	-0.174943
-72.9121	99.8924	-0.0691442	-0.17789
-71.2973	99.8855	-0.0218675	-0.183683
-70.4796	99.9264	0.0121574	-0.142277
-69.693	99.9569	0.0149573	-0.111158
5.63526	99.9365	0.135532	-0.115382
6.40931	99.9184	0.126175	-0.133753
7.18758	99.9159	0.12103	-0.136637
7.97103	99.9153	0.12107	-0.137565
8.75523	99.9149	0.121836	-0.138414
9.53902	99.9142	0.122193	-0.139509
10.3236	99.9132	0.123301	-0.140838
11.1071	99.911	0.123336	-0.143488
11.8914	99.9098	0.124166	-0.145104
12.676	99.9096	0.125298	-0.145747
13.4587	99.9078	0.124595	-0.148049
14.2424	99.9075	0.124771	-0.148758
15.026	99.9059	0.124851	-0.15082
15.7931	99.8968	0.108477	-0.160465
16.5528	99.9286	0.0846325	-0.12915
17.2608	99.9907	0.00912572	-0.0674753
18.0574	100.022	0.022089	-0.0370539
94.1457	100.151	0.0162634	-0.00311481
95.0777	100.093	0.16266	-0.0619405
96.0291	100.05	0.328485	-0.106468
96.8268	100.065	0.340524	-0.0925464
97.6154	100.068	0.343448	-0.0912772
98.402	100.07	0.344307	-0.0908597
99.1883	100.069	0.344904	-0.0923338
99.9736	100.071	0.344488	-0.0923133
100.759	100.07	0.344479	-0.094078
101.543	100.07	0.342667	-0.0954545
102.332	100.072	0.345002	-0.0945634
103.117	100.072	0.344677	-0.0964747
103.904	100.073	0.345607	-0.0964283
104.66	100.091	0.316119	-0.0792225
105.355	100.116	0.224917	-0.0557807
106.008	100.095	0.0921709	-0.0779211
182.721	100.158	0.545239	-0.0878435
183.472	100.125	0.51106	-0.120339
184.264	100.139	0.5178	-0.105535
185.047	100.136	0.516327	-0.108765
185.834	100.134	0.518508	-0.110574
186.615	100.135	0.514384	-0.108658
187.403	100.137	0.517382	-0.106161
188.187	100.138	0.515763	-0.104762
188.972	100.138	0.516169	-0.104373
189.757	100.138	0.516648	-0.103856
190.545	100.136	0.519581	-0.10543
191.328	100.131	0.518198	-0.109981
192.116	100.135	0.521926	-0.104813
192.922	100.148	0.543404	-0.0920057
-79.9049	99.2661	-0.00834596	-0.0247837
-79.159	99.173	-0.0463034	-0.117269
-78.3952	99.128	-0.0663326	-0.16174
-77.6115	99.1179	-0.0663823	-0.171248
-76.8329	99.1176	-0.0715847	-0.170932
-76.0514	99.1166	-0.0739567	-0.171315
-75.2689	99.1202	-0.0752418	-0.167161
-74.4846	99.1169	-0.0747156	-0.169931
-73.6978	99.1115	-0.0716962	-0.174669
-72.9132	99.1099	-0.0707748	-0.17578
-70.4858	99.115	0.00537291	-0.16895
-69.6938	99.1602	0.0136166	-0.123192
4.84889	99.1845	0.132881	-0.0821307
5.62407	99.1424	0.124676	-0.124585
6.4032	99.1307	0.120413	-0.136546
7.18424	99.1291	0.118057	-0.138568
7.96903	99.1295	0.119436	-0.138457
8.752	99.1277	0.118997	-0.140663
9.53662	99.129	0.120194	-0.139724
10.3209	99.1278	0.121042	-0.141392
11.1058	99.1262	0.122492	-0.143389
11.8896	99.1259	0.122885	-0.144133
12.6738	99.1242	0.123554	-0.146181
13.4563	99.1219	0.122659	-0.148981
14.2402	99.1211	0.123032	-0.150262
15.0229	99.1197	0.122276	-0.15215
15.7871	99.1101	0.102974	-0.162196
16.5481	99.1423	0.0804277	-0.130488
17.2598	99.2028	0.00859526	-0.0704634
18.0573	99.2298	0.0225715	-0.0439755
94.1969	99.3347	0.0687859	-0.0341849
95.21	99.2726	0.296282	-0.0975106
96.0399	99.2802	0.340523	-0.091268
96.8259	99.281	0.340853	-0.0916817
97.6128	99.2829	0.342081	-0.0910946
98.3992	99.284	0.342794	-0.0911952
99.1851	99.2842	0.343019	-0.0922719
99.9718	99.2842	0.343896	-0.0935258
100.757	99.2846	0.343618	-0.0944305
101.543	99.2824	0.343512	-0.0979141
102.33	99.2815	0.344479	-0.100038
103.114	99.2837	0.343287	-0.0991129
103.902	99.2871	0.344736	-0.0970453
104.693	99.2988	0.34993	-0.0865859
105.37	99.3258	0.24106	-0.0608162
106.024	99.3181	0.1098	-0.0697633
181.917	99.3852	0.527155	-0.0759564
182.678	99.3302	0.50294	-0.130728
183.472	99.341	0.511555	-0.11974
184.262	99.3501	0.516396	-0.110402
185.048	99.3493	0.517316	-0.110819
185.837	99.3489	0.520938	-0.110881
186.62	99.3504	0.518475	-0.109034
187.406	99.3527	0.520115	-0.106378
188.189	99.3528	0.518185	-0.105802
188.973	99.3533	0.517005	-0.104871
189.758	99.3524	0.517455	-0.10523
190.543	99.3522	0.517007	-0.104879
191.328	99.3502	0.517925	-0.106337
192.116	99.3521	0.520762	-0.103774
192.935	99.3664	0.555434	-0.0888641
-99.554	98.5245	-0.0594603	0.00320372
-98.7945	98.4952	-0.0839704	-0.0254885
-98.0425	98.4607	-0.116042	-0.0594246
-97.2649	98.4538	-0.122412	-0.0657733
-96.4616	98.4402	-0.103143	-0.0787577
-95.6615	98.4362	-0.0870464	-0.0821718
-94.8746	98.3954	-0.0841404	-0.122372
-94.0566	98.4119	-0.0501276	-0.10527
-93.232	98.5119	-0.00946097	-0.00465657
-79.9282	98.4341	-0.0322318	-0.0721488
-79.1743	98.3631	-0.0621451	-0.14254
-78.3992	98.3399	-0.0708983	-0.16518
-77.6146	98.3353	-0.0700575	-0.169218
-76.8334	98.3317	-0.0727166	-0.172164
-76.0518	98.3307	-0.0748974	-0.172581
-75.267	98.3318	-0.0739397	-0.170869
-74.4817	98.3312	-0.0724034	-0.170974
-73.6937	98.3294	-0.0681537	-0.172161
-72.9114	98.3245	-0.0695707	-0.176509
-70.5031	98.3316	-0.0124998	-0.167685
-69.6873	98.3787	0.0195603	-0.119972
4.84031	98.3637	0.124618	-0.118032
5.62045	98.3542	0.121386	-0.127859
6.40249	98.3459	0.120047	-0.136458
7.18354	98.3447	0.117711	-0.138094
7.96828	98.3461	0.119058	-0.137063
8.74998	98.3445	0.117351	-0.138995
9.53343	98.3468	0.117389	-0.137036
10.3206	98.3428	0.121138	-0.141514
11.1039	98.3409	0.120999	-0.143796
11.8871	98.3393	0.120774	-0.145843
12.6712	98.3374	0.121377	-0.14815
13.4551	98.337	0.121814	-0.148942
14.2383	98.3365	0.121559	-0.14993
15.0197	98.3357	0.119494	-0.15125
15.7808	98.3238	0.0970731	-0.163538
16.5411	98.3756	0.0738647	-0.112291
17.2661	98.4136	0.0154018	-0.0747964
18.0673	98.4502	0.0330991	-0.0386773
93.3989	98.5812	0.057678	-0.00123326
94.2837	98.5489	0.156867	-0.0348302
95.249	98.5011	0.33658	-0.0838068
96.042	98.5038	0.343933	-0.0823784
96.8269	98.5015	0.343104	-0.0859928
97.6116	98.5007	0.342122	-0.0880257
98.3985	98.501	0.343353	-0.0890696
99.1843	98.4986	0.343423	-0.0927004
99.9693	98.4993	0.342693	-0.0932604
100.754	98.4983	0.342012	-0.0954965
101.539	98.4952	0.340787	-0.0998556
102.326	98.495	0.342501	-0.101321
103.11	98.4952	0.340037	-0.102392
103.898	98.498	0.342595	-0.100945
104.709	98.5052	0.367729	-0.0950065
105.375	98.5407	0.24782	-0.0607375
106.021	98.5418	0.107744	-0.0608493
181.902	98.5773	0.511305	-0.0992527
182.678	98.5439	0.50236	-0.132507
183.476	98.5616	0.514573	-0.114571
184.263	98.5694	0.516828	-0.106563
185.05	98.5712	0.518612	-0.104477
185.839	98.5699	0.522504	-0.105447
186.623	98.569	0.520944	-0.105926
187.408	98.5687	0.520889	-0.10586
188.192	98.5695	0.519904	-0.104682
188.973	98.569	0.516934	-0.10467
189.756	98.5656	0.514772	-0.107608
190.543	98.5674	0.517021	-0.105272
191.327	98.5648	0.516488	-0.107349
192.114	98.5666	0.51814	-0.104927
192.943	98.5904	0.562727	-0.0805097
-100.324	97.7642	-0.0463558	0.0268726
-99.546	97.7552	-0.0521099	0.018394
-98.7699	97.6708	-0.060036	-0.0653804
-98.0183	97.6398	-0.0924261	-0.0958367
-97.2269	97.631	-0.0850647	-0.104031
-96.4366	97.6298	-0.0787754	-0.104548
-95.6643	97.6118	-0.0904421	-0.12196
-94.8716	97.5973	-0.0817369	-0.135848
-94.0623	97.6079	-0.0564004	-0.124649
-93.2529	97.664	-0.0310045	-0.0680273
-92.4553	97.6926	-0.0174163	-0.038762
-79.9376	97.6325	-0.0422334	-0.0891646
-79.1794	97.5698	-0.0678182	-0.151249
-78.398	97.5546	-0.0702749	-0.165812
-77.613	97.5522	-0.0691393	-0.167647
-76.8304	97.5459	-0.0702995	-0.173334
-76.0496	97.5443	-0.073257	-0.174354
-75.2661	97.5439	-0.0735838	-0.174157
-74.4811	97.5442	-0.0723805	-0.173331
-73.6938	97.5432	-0.0688427	-0.17372
-72.9106	97.5406	-0.069367	-0.175698
-72.1031	97.5175	-0.0455855	-0.198236
-71.3165	97.5171	-0.0427582	-0.198071
-70.5106	97.5461	-0.0205711	-0.168474
-69.7083	97.5818	-0.00196045	-0.132239
4.04707	97.6202	0.115053	-0.0764202
4.83595	97.5707	0.120573	-0.126237
5.61737	97.5632	0.118637	-0.134012
6.40146	97.5605	0.119359	-0.137009
7.18347	97.5605	0.117997	-0.137399
7.96827	97.56	0.119418	-0.138251
8.75102	97.5609	0.118775	-0.137748
9.53338	97.5605	0.117729	-0.138467
10.3206	97.56	0.121548	-0.139411
11.1024	97.5561	0.119948	-0.143701
11.8848	97.5541	0.118915	-0.146106
12.6683	97.552	0.118951	-0.148632
13.4526	97.5522	0.119851	-0.148927
14.2368	97.5529	0.120568	-0.148664
15.0193	97.5557	0.119596	-0.146336
15.7757	97.554	0.0925222	-0.148528
16.5332	97.6163	0.0665506	-0.0867222
17.278	97.6355	0.0277674	-0.0679425
18.0778	97.6593	0.0440761	-0.0447108
93.4606	97.761	0.120584	-0.036219
94.4277	97.6784	0.30212	-0.12006
95.2504	97.7093	0.339166	-0.0904482
96.0382	97.719	0.341338	-0.0820565
96.8245	97.7166	0.341993	-0.0857168
97.6101	97.7165	0.341897	-0.0870981
98.3965	97.715	0.342591	-0.0898394
99.182	97.7136	0.342431	-0.0924995
99.9662	97.7139	0.340816	-0.093459
100.752	97.7126	0.340975	-0.0960786
101.537	97.7114	0.340186	-0.0985303
102.325	97.7151	0.342158	-0.0960218
103.109	97.7113	0.340178	-0.101174
103.896	97.7126	0.341365	-0.101113
104.693	97.7303	0.353121	-0.084614
105.372	97.7349	0.245715	-0.0813072
106.025	97.759	0.113238	-0.0584929
181.891	97.767	0.500464	-0.125046
182.688	97.7777	0.512097	-0.114131
183.478	97.783	0.516504	-0.10865
184.266	97.7908	0.519749	-0.100571
185.054	97.7882	0.52191	-0.102956
185.842	97.7902	0.524702	-0.100602
186.625	97.7845	0.522625	-0.105969
187.407	97.7826	0.520103	-0.107506
188.19	97.7849	0.517972	-0.104789
188.971	97.7871	0.514396	-0.102232
189.753	97.781	0.511362	-0.107844
190.542	97.7833	0.515157	-0.104983
191.327	97.7801	0.51513	-0.107718
192.119	97.7852	0.52269	-0.102014
192.991	97.8189	0.610053	-0.067709
-99.5345	96.9161	-0.0411663	-0.0361953
-98.7593	96.8806	-0.0499598	-0.0710844
-98.016	96.8405	-0.0907423	-0.110535
-97.2298	96.8192	-0.0885027	-0.131218
-96.4455	96.8124	-0.0882648	-0.137481
-95.6642	96.8034	-0.0909701	-0.145867
-94.8758	96.8048	-0.0865476	-0.143854
-94.0784	96.816	-0.0731517	-0.132058
-93.2762	96.8539	-0.0548715	-0.09357
-92.4762	96.8772	-0.0388872	-0.0696507
-80.7058	96.8772	-0.0272021	-0.0604325
-79.9482	96.8255	-0.0534716	-0.111535
-79.1813	96.7792	-0.0703405	-0.157245
-78.3982	96.7671	-0.0710762	-0.168755
-77.6126	96.7679	-0.0693093	-0.16733
-76.8271	96.7608	-0.0675509	-0.17379
-76.0493	96.7593	-0.0735938	-0.1747
-75.2644	96.7607	-0.0724698	-0.172688
-74.4784	96.7603	-0.0702732	-0.17258
-73.6914	96.7578	-0.0670132	-0.174423
-72.9086	96.7552	-0.0679651	-0.176452
-72.1169	96.7632	-0.0599998	-0.167882
-71.3316	96.7858	-0.0583813	-0.144748
-70.5268	96.8157	-0.0373339	-0.114304
-69.7206	96.8403	-0.0148355	-0.0891425
-68.9658	96.8563	-0.0437185	-0.0725567
4.05604	96.7991	0.124328	-0.112717
4.83679	96.7895	0.121734	-0.122532
5.61542	96.7772	0.117021	-0.135226
6.3974	96.7748	0.115644	-0.137904
7.17815	96.7733	0.113024	-0.139749
7.9632	96.7734	0.114705	-0.140073
8.74641	96.7735	0.114542	-0.140274
9.53125	96.773	0.115988	-0.141141
10.3181	96.7735	0.119392	-0.14106
11.1005	96.7711	0.118426	-0.143845
11.883	96.7697	0.117565	-0.145643
12.6665	96.7676	0.117572	-0.148236
13.45	96.7669	0.117678	-0.149392
14.2327	96.7659	0.116877	-0.150784
15.0155	96.7723	0.116285	-0.144834
15.7725	96.8053	0.089798	-0.112333
16.5297	96.8455	0.0634887	-0.0726686
17.2984	96.8706	0.0487225	-0.0480518
18.0735	96.8676	0.0403213	-0.0514878
92.6309	96.9945	0.0777539	-0.0162693
93.5355	96.9552	0.196711	-0.0568743
94.4541	96.92	0.329809	-0.0933148
95.2498	96.929	0.339873	-0.0856117
96.0347	96.9307	0.339126	-0.0851087
96.8216	96.9288	0.340394	-0.0883417
97.6078	96.9303	0.340895	-0.0880665
98.3942	96.9294	0.341559	-0.0902647
99.1794	96.9304	0.341088	-0.0905427
99.9646	96.9315	0.340531	-0.09069
100.749	96.9293	0.339371	-0.0941343
101.533	96.9261	0.337204	-0.0985809
102.32	96.9269	0.338227	-0.0990982
103.106	96.9252	0.338508	-0.102086
103.89	96.9263	0.337227	-0.102242
104.657	96.9015	0.317854	-0.128305
105.36	96.9624	0.235487	-0.0686007
106.027	96.9843	0.116078	-0.0479813
163.048	96.9997	0.519097	-0.10334
163.847	97.0019	0.531826	-0.101613
164.636	96.9976	0.534111	-0.106392
165.421	96.9977	0.533166	-0.106696
166.204	96.9969	0.529621	-0.107902
166.985	96.9975	0.524662	-0.107653
167.771	97.0009	0.524454	-0.104618
181.142	97.0061	0.536716	-0.101376
181.901	96.998	0.510009	-0.109383
182.692	96.9957	0.515571	-0.111536
183.482	97.0041	0.520114	-0.102893
184.269	97.0062	0.52197	-0.100613
185.052	97.0041	0.520384	-0.102475
185.839	97.003	0.521977	-0.103237
186.623	96.9981	0.520215	-0.107895
187.405	96.999	0.517208	-0.106596
188.189	97.0008	0.51652	-0.104486
188.97	97.0028	0.512641	-0.101982
189.753	96.9985	0.510759	-0.105922
190.541	97.0009	0.514219	-0.102996
191.327	97.0011	0.515119	-0.102274
192.138	97.0119	0.540958	-0.0909499
193.024	97.043	0.642867	-0.0592319
-99.5251	96.0702	-0.0324076	-0.0975494
-98.7592	96.0422	-0.0504609	-0.124989
-97.9981	96.015	-0.0733714	-0.151524
-97.2165	96.0075	-0.0758254	-0.158443
-96.4386	96.0049	-0.0819569	-0.160404
-95.6556	96.0032	-0.0829274	-0.161503
-94.8723	96.0075	-0.0836287	-0.156608
-94.0891	96.0105	-0.0844661	-0.152991
-93.2952	96.0271	-0.0744891	-0.135805
-92.4933	96.06	-0.056648	-0.102302
-91.6991	96.1077	-0.0463446	-0.0538962
-80.7149	96.0855	-0.0369212	-0.0675573
-79.9563	96.0259	-0.0620906	-0.126565
-79.1817	95.9933	-0.0713952	-0.15856
-78.3994	95.9848	-0.0728585	-0.16644
-77.6134	95.9848	-0.0707259	-0.165856
-76.8292	95.9798	-0.0703068	-0.170176
-76.0478	95.9759	-0.0726569	-0.173477
-75.2629	95.976	-0.0715717	-0.172814
-74.4772	95.9742	-0.0696193	-0.174086
-73.6901	95.9719	-0.0663069	-0.175744
-72.905	95.9701	-0.0648738	-0.176966
-72.1157	95.9865	-0.0593794	-0.159972
-71.3323	96.017	-0.0597097	-0.12888
-70.5157	96.0492	-0.0268214	-0.0961631
-69.688	96.0634	0.0171901	-0.0813765
-68.9043	96.0562	0.0172442	-0.0880279
3.24891	96.0689	0.100814	-0.0578003
4.04102	95.9999	0.109606	-0.127084
4.82988	95.9928	0.115141	-0.134456
5.61464	95.9925	0.116567	-0.135121
6.39621	95.9921	0.114789	-0.135795
7.17906	95.9912	0.114284	-0.137041
7.96188	95.9886	0.113745	-0.140008
8.74621	95.9889	0.114715	-0.140136
9.53049	95.9872	0.115613	-0.142186
10.3153	95.9879	0.117078	-0.141847
11.0989	95.9869	0.117234	-0.143231
11.881	95.9855	0.115988	-0.14507
12.6645	95.9838	0.116049	-0.147195
13.4486	95.9847	0.116681	-0.146727
14.2344	95.9904	0.119103	-0.141466
15.0166	95.9936	0.117827	-0.138716
15.7699	96.0439	0.0876858	-0.0889161
16.5298	96.0518	0.0640486	-0.0815348
17.3041	96.09	0.054941	-0.0438179
92.658	96.1983	0.106076	-0.0273564
93.6708	96.1756	0.333271	-0.0513278
94.4653	96.1557	0.342202	-0.0725028
95.2476	96.1445	0.338947	-0.0849098
96.0318	96.1419	0.337479	-0.0888417
96.8178	96.1419	0.337882	-0.0901027
97.6058	96.1438	0.340214	-0.0894624
98.3912	96.1464	0.339896	-0.088037
99.1772	96.1467	0.340186	-0.0890339
99.9613	96.1483	0.338501	-0.0887142
100.746	96.1467	0.337901	-0.0916038
101.53	96.1442	0.335994	-0.0953476
102.316	96.1427	0.336262	-0.0981401
103.104	96.1414	0.33761	-0.100674
103.888	96.1407	0.336052	-0.102592
105.344	96.1739	0.220151	-0.071906
162.306	96.2217	0.56412	-0.0959779
163.064	96.21	0.535366	-0.108129
163.853	96.212	0.53854	-0.106573
164.641	96.2111	0.540418	-0.10793
165.425	96.2094	0.537208	-0.110059
166.211	96.2119	0.537491	-0.108031
166.997	96.2108	0.537073	-0.109428
167.777	96.2116	0.531237	-0.108981
168.562	96.2111	0.530145	-0.109855
169.345	96.2093	0.526941	-0.112007
170.116	96.2141	0.512071	-0.107451
181.139	96.2182	0.533931	-0.104649
181.907	96.2152	0.516208	-0.10757
182.694	96.2158	0.517719	-0.106778
183.482	96.2207	0.520183	-0.101694
184.269	96.2245	0.522456	-0.0977106
185.054	96.224	0.521193	-0.0980381
185.84	96.223	0.522402	-0.0986967
186.622	96.2171	0.51884	-0.104324
187.402	96.2139	0.514446	-0.107206
188.187	96.2153	0.514172	-0.105468
188.969	96.2148	0.511102	-0.105599
189.754	96.2126	0.510756	-0.10732
190.543	96.2151	0.515682	-0.104331
191.332	96.2167	0.519612	-0.102256
192.15	96.2297	0.55286	-0.0887597
193.065	96.2567	0.683198	-0.0611747
-100.324	95.3076	-0.0474022	-0.0762081
-99.5527	95.2514	-0.0605246	-0.131799
-98.7825	95.226	-0.0744162	-0.156621
-97.9971	95.2258	-0.0730528	-0.156262
-97.2165	95.226	-0.0764564	-0.155452
-96.43	95.2217	-0.0739171	-0.159097
-95.6467	95.2203	-0.0746623	-0.159857
-94.8643	95.2212	-0.0762957	-0.15837
-94.083	95.2196	-0.0789388	-0.159359
-93.2997	95.2201	-0.0796922	-0.158266
-92.5192	95.2534	-0.0831248	-0.124375
-91.7098	95.2945	-0.0577379	-0.0825812
-80.7187	95.3069	-0.0412863	-0.0615896
-79.9598	95.2325	-0.0662488	-0.135389
-79.1826	95.2052	-0.072839	-0.161995
-78.4004	95.1974	-0.074504	-0.16922
-77.6157	95.1964	-0.0735725	-0.16965
-76.8311	95.1949	-0.0727576	-0.170539
-76.0476	95.1914	-0.0730325	-0.173445
-75.2641	95.1924	-0.0733369	-0.171833
-74.4779	95.1901	-0.0709031	-0.173573
-73.6926	95.1841	-0.0693963	-0.178953
-72.9102	95.1856	-0.0706814	-0.176874
-72.1285	95.2024	-0.072712	-0.159467
-71.3248	95.2527	-0.0527548	-0.108585
-70.5022	95.2818	-0.0138332	-0.0789075
-69.6649	95.2799	0.0397247	-0.0802961
-68.876	95.2678	0.0449127	-0.0918206
3.26093	95.2584	0.113124	-0.0835549
4.04612	95.217	0.115006	-0.125221
4.82818	95.209	0.113747	-0.133485
5.61037	95.2067	0.112618	-0.136163
6.39164	95.2051	0.110558	-0.138061
7.17461	95.2034	0.110186	-0.14014
7.95778	95.2017	0.110008	-0.142135
8.74281	95.2015	0.111682	-0.142673
9.52918	95.2032	0.114684	-0.141366
10.3137	95.2018	0.115857	-0.143217
11.0974	95.2012	0.116168	-0.144172
11.8801	95.2016	0.115478	-0.144232
12.6635	95.2013	0.115492	-0.144959
13.4466	95.2006	0.115138	-0.146025
14.2326	95.2056	0.117666	-0.141507
15.0097	95.1983	0.111344	-0.14926
15.7682	95.268	0.0864838	-0.0800358
16.5205	95.2963	0.0552928	-0.052147
17.3056	95.3071	0.0569176	-0.0418712
91.8085	95.4313	0.0433939	-0.00802013
92.7151	95.4012	0.164457	-0.0393124
93.6715	95.3681	0.335228	-0.073653
94.4614	95.3651	0.339561	-0.077956
95.2468	95.3566	0.339393	-0.0877066
96.0303	95.3537	0.337299	-0.091818
96.8147	95.3531	0.335961	-0.0937373
97.6005	95.3561	0.336131	-0.0920158
98.3879	95.3614	0.337791	-0.0879339
99.1734	95.3639	0.337571	-0.08666
99.9589	95.3661	0.337382	-0.0857519
100.745	95.3649	0.337394	-0.0882328
101.529	95.362	0.33634	-0.0923531
102.314	95.3583	0.335164	-0.0973801
103.1	95.3541	0.334729	-0.102809
103.883	95.3502	0.332374	-0.107976
105.336	95.408	0.213152	-0.0526484
161.492	95.4241	0.536528	-0.108101
162.278	95.4228	0.536592	-0.109877
163.061	95.4226	0.532865	-0.110569
163.852	95.4242	0.537293	-0.10946
164.642	95.426	0.541323	-0.108081
165.425	95.426	0.53788	-0.108519
166.21	95.4261	0.53676	-0.108926
166.996	95.4248	0.536355	-0.110563
167.779	95.4256	0.533122	-0.110091
168.566	95.4259	0.534184	-0.110166
169.35	95.4267	0.531886	-0.109662
170.127	95.4269	0.523382	-0.109832
170.909	95.4104	0.519053	-0.126581
180.328	95.43	0.508416	-0.108232
181.134	95.4338	0.528662	-0.104408
181.908	95.4293	0.517122	-0.108815
182.694	95.4307	0.517424	-0.107287
183.482	95.4347	0.52046	-0.103097
184.268	95.4372	0.520254	-0.100394
185.052	95.4356	0.519274	-0.101835
185.839	95.4358	0.521385	-0.101364
186.62	95.4322	0.516641	-0.104661
187.399	95.429	0.511097	-0.107582
188.188	95.4308	0.51452	-0.105436
188.972	95.4314	0.513958	-0.104448
189.758	95.4309	0.514538	-0.104556
190.545	95.4313	0.516636	-0.103752
191.339	95.4345	0.525545	-0.100054
192.206	95.4463	0.608483	-0.0877174
-100.331	94.4648	-0.055165	-0.13455
-99.5706	94.4381	-0.0790564	-0.160608
-98.7843	94.4409	-0.0768177	-0.157221
-97.9984	94.4438	-0.0749771	-0.153713
-97.2128	94.4433	-0.0733463	-0.153653
-96.4045	94.4447	-0.0490836	-0.151598
-95.6304	94.4413	-0.0590157	-0.15438
-94.8386	94.4516	-0.0511605	-0.143454
-94.051	94.4545	-0.0475857	-0.139992
-93.2958	94.4419	-0.0763685	-0.151902
-92.5248	94.4536	-0.0893716	-0.139606
-91.7231	94.4921	-0.0716405	-0.100443
-90.91	94.5375	-0.0424573	-0.0545092
-80.7248	94.5047	-0.0480168	-0.079155
-79.9644	94.4327	-0.0714324	-0.150544
-79.1844	94.4202	-0.075248	-0.162453
-78.4028	94.4156	-0.0774406	-0.166435
-77.6182	94.4118	-0.0766539	-0.16966
-76.8326	94.4093	-0.074862	-0.171567
-76.0493	94.4039	-0.0753979	-0.176326
-75.2629	94.4065	-0.0727568	-0.173152
-74.4753	94.4056	-0.068894	-0.173462
-73.6905	94.4013	-0.0678067	-0.177177
-72.9072	94.4016	-0.0682377	-0.176336
-72.1238	94.4319	-0.0686173	-0.145416
-71.3173	94.4795	-0.0458502	-0.0972374
-70.4932	94.5138	-0.0054334	-0.062369
-69.6641	94.4983	0.0399773	-0.0773047
2.43167	94.4659	0.067446	-0.0909928
3.24712	94.4112	0.0996074	-0.145991
4.04221	94.4249	0.111391	-0.132622
4.82518	94.4235	0.111057	-0.134287
5.60838	94.4224	0.110952	-0.135738
6.38927	94.4205	0.108519	-0.137915
7.17129	94.4188	0.107213	-0.139993
7.9547	94.4171	0.107283	-0.141987
8.73827	94.4163	0.107513	-0.143129
9.52527	94.4169	0.111151	-0.142945
10.31	94.4133	0.112479	-0.146935
11.095	94.4144	0.114198	-0.14617
11.8778	94.4151	0.113565	-0.145902
12.6613	94.4159	0.113665	-0.14557
13.4449	94.4153	0.113851	-0.146551
14.2362	94.4268	0.121739	-0.135537
14.9979	94.405	0.100056	-0.157737
15.7637	94.4745	0.0823801	-0.0887147
16.5175	94.5253	0.0527844	-0.0384067
90.9758	94.6618	-0.00260316	0.00885433
91.8739	94.6379	0.109963	-0.0162143
92.8427	94.5974	0.293263	-0.0580262
93.6747	94.5828	0.339756	-0.0738354
94.4589	94.5732	0.338333	-0.0847011
95.2436	94.5665	0.337416	-0.0927024
96.0273	94.565	0.335513	-0.0953977
96.8123	94.564	0.334844	-0.0976408
97.5999	94.5716	0.33677	-0.0913865
98.3861	94.5753	0.337333	-0.0888907
99.1703	94.5789	0.335769	-0.0865498
99.9566	94.583	0.336331	-0.0837584
100.742	94.5797	0.33613	-0.088286
101.528	94.5784	0.335792	-0.0908272
102.312	94.5732	0.334211	-0.0972687
103.097	94.5719	0.333857	-0.0998933
103.886	94.5737	0.336757	-0.0992857
105.333	94.609	0.211615	-0.0665181
161.483	94.6351	0.527812	-0.112087
162.273	94.6348	0.531874	-0.112891
163.064	94.6369	0.536841	-0.111293
163.854	94.6399	0.53981	-0.108787
164.644	94.6406	0.543882	-0.108559
165.43	94.6376	0.543039	-0.112039
166.212	94.6386	0.538925	-0.111487
166.997	94.6387	0.537678	-0.111786
167.776	94.6408	0.530629	-0.110051
168.564	94.6431	0.532395	-0.108089
169.349	94.6435	0.531732	-0.107995
170.135	94.6411	0.531691	-0.110781
170.923	94.6209	0.532944	-0.131186
171.567	94.7376	0.391145	-0.0148402
180.341	94.641	0.521048	-0.112622
181.126	94.6462	0.519947	-0.107346
181.903	94.6397	0.51181	-0.113772
182.688	94.6411	0.511689	-0.11226
183.475	94.6443	0.512946	-0.108902
184.265	94.6482	0.517237	-0.104846
185.061	94.6486	0.52775	-0.104252
185.848	94.6503	0.530228	-0.102265
186.632	94.6484	0.528962	-0.10394
187.411	94.6447	0.52269	-0.107323
188.198	94.6443	0.524607	-0.107366
188.98	94.6452	0.521005	-0.106179
189.768	94.6476	0.524023	-0.103318
190.547	94.6429	0.518571	-0.107683
191.334	94.6447	0.520937	-0.105428
192.186	94.6391	0.587963	-0.110544
-100.343	93.6779	-0.0678571	-0.137036
-99.569	93.6575	-0.078036	-0.156794
-98.7853	93.6532	-0.0783919	-0.160504
-98.0007	93.6565	-0.0778217	-0.156539
-97.2151	93.6569	-0.0762879	-0.155491
-96.399	93.6657	-0.0441377	-0.146093
-95.5954	93.6639	-0.0245886	-0.147264
-94.8131	93.6738	-0.0263089	-0.136773
-94.0244	93.6936	-0.0216201	-0.116323
-93.2722	93.6887	-0.0533815	-0.120609
-92.5211	93.6806	-0.086268	-0.128113
-91.7288	93.6854	-0.0779915	-0.122668
-90.9174	93.7448	-0.0504963	-0.0626446
-90.095	93.8159	-0.012077	0.00911947
-81.4986	93.7362	-0.0385367	-0.0637759
-80.7334	93.7016	-0.057237	-0.0977645
-79.9671	93.6419	-0.0747466	-0.156867
-79.1845	93.6373	-0.0759831	-0.160875
-78.4024	93.633	-0.0776889	-0.164495
-77.6188	93.6285	-0.0778474	-0.16839
-76.8334	93.6249	-0.076262	-0.171421
-76.0486	93.6208	-0.0752247	-0.174897
-75.2614	93.6229	-0.0718406	-0.17219
-74.4755	93.6218	-0.0697207	-0.172698
-73.6923	93.6173	-0.0702303	-0.176581
-72.9115	93.6161	-0.0731562	-0.1772
-72.1241	93.6572	-0.06951	-0.135551
-71.3153	93.6968	-0.0443929	-0.0953423
-70.4912	93.7171	-0.00396637	-0.0745485
-69.6969	93.7241	0.00663105	-0.0668888
2.46163	93.6627	0.0976725	-0.109471
3.25147	93.6337	0.104233	-0.138768
4.04183	93.6413	0.111311	-0.131436
4.8225	93.6377	0.10869	-0.135385
5.60553	93.6369	0.108419	-0.136437
6.38581	93.6346	0.105388	-0.139128
7.16983	93.6351	0.106092	-0.138928
7.95611	93.6334	0.109049	-0.140967
8.73933	93.6339	0.108933	-0.140867
9.52521	93.6355	0.111468	-0.139646
10.3106	93.6309	0.113477	-0.144579
11.0953	93.6321	0.114822	-0.143742
11.8774	93.6315	0.113545	-0.144787
12.6596	93.6319	0.112382	-0.144845
13.4428	93.6317	0.112165	-0.14541
14.2392	93.6538	0.125231	-0.123791
15.7477	93.731	0.0668356	-0.0475275
16.5154	93.7449	0.0511018	-0.0340822
90.193	93.8725	0.00131162	0.00597605
91.0459	93.8605	0.0687979	-0.00736133
92.0045	93.8123	0.241801	-0.0567526
92.8991	93.8033	0.350934	-0.0669554
93.673	93.7948	0.339245	-0.0768013
94.456	93.7885	0.336728	-0.084285
95.2405	93.7864	0.335553	-0.0876758
96.0248	93.7833	0.334274	-0.091995
96.8098	93.7831	0.333643	-0.0934341
97.5999	93.7869	0.338027	-0.0909168
98.3849	93.7892	0.337374	-0.089909
99.167	93.7917	0.333674	-0.0886736
99.9533	93.7929	0.334249	-0.0886695
100.739	93.7924	0.334549	-0.0904016
101.526	93.7915	0.334918	-0.0925557
102.31	93.789	0.333297	-0.096382
103.095	93.7877	0.332816	-0.0988791
103.886	93.7961	0.338297	-0.0917758
104.574	93.6972	0.240184	-0.19194
161.485	93.8502	0.531086	-0.11199
162.273	93.8501	0.531946	-0.112705
163.063	93.8509	0.535854	-0.112412
163.851	93.8496	0.537718	-0.114193
164.642	93.8497	0.54225	-0.114602
165.424	93.8497	0.537894	-0.11499
166.204	93.8542	0.53174	-0.110961
166.996	93.8549	0.537095	-0.110616
167.774	93.8564	0.529413	-0.109498
168.56	93.8585	0.52945	-0.107809
169.348	93.8588	0.531057	-0.107881
170.139	93.8541	0.53531	-0.112892
170.936	93.8353	0.546122	-0.131937
171.639	93.9401	0.46322	-0.0274045
179.617	93.8973	0.582487	-0.0716192
180.358	93.8543	0.538461	-0.114606
181.136	93.8543	0.530561	-0.114553
181.928	93.8562	0.536309	-0.112618
182.713	93.8569	0.536529	-0.11176
183.502	93.8591	0.540269	-0.109481
184.295	93.8624	0.54758	-0.105987
185.076	93.8623	0.543022	-0.105894
185.863	93.8634	0.544502	-0.104563
186.655	93.8623	0.551185	-0.105439
187.435	93.8599	0.545956	-0.107545
188.225	93.8599	0.550871	-0.107255
189.003	93.8612	0.544189	-0.105582
189.787	93.8617	0.543082	-0.104758
190.573	93.8603	0.544168	-0.105715
191.358	93.8589	0.54389	-0.106695
192.124	93.8593	0.524926	-0.105877
-100.349	92.904	-0.0745897	-0.126412
-99.571	92.8768	-0.0807199	-0.153014
-98.7845	92.8691	-0.0782605	-0.160119
-98.0016	92.8742	-0.0793968	-0.154347
-97.2142	92.8723	-0.0759742	-0.155659
-96.3807	92.9011	-0.026543	-0.126221
-95.5605	92.922	0.00966011	-0.104715
-94.7969	92.9533	-0.0106899	-0.0727878
-94.0447	92.9369	-0.0424928	-0.0885373
-93.2891	92.9275	-0.0709039	-0.0973518
-92.5372	92.9401	-0.103004	-0.0841103
-91.7315	92.8878	-0.0812759	-0.135741
-90.9408	92.9308	-0.0745012	-0.0921719
-90.1273	92.985	-0.0449607	-0.0373207
-81.4878	92.9683	-0.0284121	-0.0471095
-80.7342	92.9116	-0.0585927	-0.103227
-79.9669	92.8536	-0.0751493	-0.160596
-79.184	92.8487	-0.0761216	-0.164874
-78.4002	92.8456	-0.0761269	-0.167396
-77.6188	92.8424	-0.0785411	-0.169983
-76.8335	92.8395	-0.0769482	-0.172272
-76.0491	92.8364	-0.0763222	-0.174817
-75.2637	92.8371	-0.074691	-0.173475
-74.4769	92.8372	-0.0716766	-0.172734
-73.6946	92.8318	-0.0731435	-0.177578
-72.9142	92.8281	-0.0764547	-0.180728
-72.1227	92.8759	-0.0686659	-0.132279
-71.3116	92.9105	-0.0413033	-0.0971473
-70.4896	92.9292	-0.00298387	-0.077808
-69.6957	92.9404	0.00727263	-0.0660481
-16.4052	92.9503	0.0282358	-0.0341224
-15.6288	92.9457	0.0214804	-0.0386616
-14.8545	92.9592	0.0126304	-0.0252246
-14.0625	92.9907	0.0213536	0.00624096
2.47527	92.8667	0.111584	-0.120878
3.25886	92.8619	0.111911	-0.12589
4.04267	92.8623	0.112445	-0.125772
4.82017	92.8537	0.106664	-0.134676
5.6018	92.8504	0.104999	-0.138325
6.38272	92.8468	0.102625	-0.142219
7.16975	92.8526	0.106347	-0.136712
7.95313	92.8536	0.106417	-0.136045
8.73684	92.8552	0.106807	-0.134837
9.52302	92.8534	0.109659	-0.136994
10.3069	92.8484	0.110149	-0.1424
11.0916	92.8472	0.111597	-0.143975
11.8749	92.847	0.111489	-0.144541
12.6577	92.8485	0.110925	-0.14345
13.4391	92.8467	0.108908	-0.145737
14.2356	92.8694	0.122053	-0.123416
15.7366	92.9747	0.0562583	-0.0190985
89.3946	93.0732	-0.0104223	-0.00701674
90.2206	93.0771	0.0301969	-0.00442726
91.1124	93.0444	0.136512	-0.0383348
92.103	93.0396	0.341578	-0.0444145
92.8931	93.0198	0.346161	-0.0654167
93.6688	93.0082	0.336359	-0.0782264
94.4527	93.0037	0.334625	-0.0840203
95.2357	93.0007	0.332033	-0.0883055
96.0213	92.9971	0.331998	-0.0930721
96.8042	92.9942	0.329289	-0.0973027
97.5934	92.9978	0.332794	-0.0949411
98.3793	93.0002	0.333047	-0.093757
99.1642	93.0034	0.33222	-0.0918091
99.9515	93.0053	0.333681	-0.0911634
100.738	93.0068	0.334377	-0.0909659
101.524	93.0065	0.33476	-0.0925093
102.308	93.0052	0.332998	-0.0950129
103.092	93.003	0.331333	-0.0984645
103.88	93.0137	0.333258	-0.0890158
161.487	93.0623	0.533529	-0.114914
162.276	93.0643	0.535513	-0.113541
163.06	93.0678	0.53329	-0.110502
163.848	93.0674	0.535504	-0.111463
164.644	93.07	0.544277	-0.109315
165.415	93.0742	0.529076	-0.105541
166.193	93.0731	0.521622	-0.107077
166.995	93.0696	0.537191	-0.110991
167.762	93.0769	0.517596	-0.104131
168.555	93.0746	0.524056	-0.10684
169.345	93.0714	0.52827	-0.110413
170.136	93.0723	0.53276	-0.10983
170.925	93.0716	0.536153	-0.11082
171.686	93.1004	0.511152	-0.0823389
172.411	93.1615	0.44974	-0.0214619
178.087	93.1168	0.624572	-0.0673155
178.784	93.0879	0.535669	-0.0962136
179.572	93.0819	0.537931	-0.102221
180.369	93.0751	0.549085	-0.109019
181.151	93.075	0.545773	-0.109097
181.939	93.0751	0.547942	-0.108947
182.727	93.0752	0.550151	-0.108793
183.512	93.075	0.549735	-0.108903
184.31	93.0758	0.561945	-0.107918
185.093	93.0758	0.559688	-0.107789
185.882	93.076	0.56379	-0.107417
186.658	93.0758	0.554632	-0.107369
187.437	93.0751	0.547925	-0.107764
188.231	93.0754	0.556714	-0.10721
189	93.0763	0.541107	-0.106001
189.797	93.0762	0.552896	-0.105753
190.569	93.0748	0.539351	-0.106777
191.346	93.0732	0.531338	-0.10796
192.113	93.0702	0.513674	-0.110441
-100.355	92.1389	-0.0813225	-0.107111
-99.5729	92.0982	-0.0832223	-0.147161
-98.7859	92.0896	-0.0802752	-0.155164
-98.0019	92.0909	-0.0802798	-0.153189
-97.2133	92.0903	-0.0757114	-0.153165
-96.3691	92.1112	-0.0155676	-0.131687
-95.5572	92.1481	0.0123756	-0.0941964
-94.8316	92.2914	-0.0460434	0.0497875
-94.0866	92.251	-0.085074	0.00996823
-93.315	92.1668	-0.0974835	-0.0735863
-92.5421	92.1577	-0.108535	-0.0820369
-91.7267	92.0934	-0.0771499	-0.145741
-90.9555	92.112	-0.0898978	-0.126468
-90.1629	92.1436	-0.0812007	-0.0942659
-89.3389	92.2085	-0.0411662	-0.0286617
-81.5036	92.1704	-0.0448461	-0.060558
-80.7406	92.1086	-0.0656605	-0.121749
-79.9669	92.0639	-0.0758226	-0.165789
-79.1827	92.0606	-0.0754342	-0.168442
-78.3991	92.0603	-0.0755658	-0.168203
-77.6164	92.0589	-0.0767407	-0.168977
-76.833	92.0575	-0.0770616	-0.169759
-76.0488	92.0544	-0.0766615	-0.172226
-75.2629	92.0548	-0.0744932	-0.171286
-74.4758	92.0536	-0.0711608	-0.171837
-73.6936	92.0499	-0.0727221	-0.174972
-72.9123	92.0458	-0.075162	-0.178522
-72.1193	92.0922	-0.0658766	-0.131441
-71.3095	92.121	-0.0397331	-0.10215
-70.4909	92.1391	-0.00482868	-0.0834758
-69.6981	92.1413	0.0042675	-0.0807019
-17.2023	92.1763	0.0143713	-0.0235122
-16.4129	92.1726	0.0205326	-0.0271536
-15.6331	92.1712	0.0172297	-0.0285845
-14.8656	92.1847	0.00151681	-0.0150624
-14.0798	92.1523	0.00414405	-0.04757
1.67844	92.1025	0.0982738	-0.100089
2.47635	92.0781	0.112936	-0.124811
3.25627	92.0747	0.109593	-0.128482
4.03852	92.0738	0.108583	-0.129605
4.81781	92.0671	0.104604	-0.13666
5.59904	92.0632	0.102559	-0.140867
6.37474	92.0591	0.0949725	-0.145246
7.15086	92.0662	0.0877964	-0.138458
7.95065	92.0694	0.104288	-0.135655
8.73367	92.0778	0.104001	-0.127542
9.52084	92.0712	0.107847	-0.134522
10.3052	92.0652	0.108923	-0.14088
11.0897	92.0649	0.110088	-0.141644
11.872	92.0633	0.109015	-0.143613
12.6538	92.0631	0.107425	-0.144254
13.4314	92.0584	0.101643	-0.149304
90.3007	92.2651	0.111499	-0.0313482
91.2303	92.1905	0.25563	-0.107202
92.0997	92.2265	0.339549	-0.0724098
92.8836	92.2255	0.337931	-0.0746936
93.6637	92.2206	0.332482	-0.0808103
94.4491	92.2186	0.332336	-0.084087
95.2346	92.216	0.332185	-0.0878538
96.0194	92.2136	0.331327	-0.0914943
96.8047	92.212	0.331022	-0.0943963
97.5913	92.2136	0.33196	-0.094046
98.3765	92.2169	0.331462	-0.0919631
99.1619	92.2172	0.331168	-0.0929212
99.9481	92.2157	0.331543	-0.0957253
100.735	92.219	0.332853	-0.093635
101.521	92.2193	0.332424	-0.0945687
102.305	92.2195	0.331194	-0.0956542
103.085	92.209	0.324985	-0.107365
105.246	92.1461	0.128796	-0.174046
161.478	92.2761	0.524908	-0.116184
162.277	92.2779	0.537152	-0.1149
163.057	92.2868	0.5313	-0.106562
163.847	92.2843	0.534664	-0.109552
164.635	92.2941	0.536211	-0.100304
165.412	92.3006	0.527229	-0.0941973
166.189	92.2997	0.517658	-0.0955419
166.986	92.313	0.527816	-0.082735
167.753	92.2805	0.509334	-0.115616
168.552	92.2838	0.521731	-0.11271
169.344	92.2824	0.527859	-0.114497
170.133	92.2864	0.530396	-0.110813
170.92	92.2898	0.530712	-0.107773
171.682	92.3217	0.507259	-0.0761774
172.442	92.3499	0.480907	-0.0482511
173.294	92.2831	0.54702	-0.115227
176.415	92.2623	0.52439	-0.136816
177.297	92.3066	0.620517	-0.0925713
178.07	92.3027	0.6076	-0.0966592
178.826	92.2922	0.577547	-0.107182
179.599	92.2912	0.564688	-0.108227
180.386	92.2912	0.566453	-0.108195
181.163	92.2914	0.557142	-0.108031
181.958	92.2926	0.566832	-0.106752
182.752	92.2955	0.574959	-0.103789
183.539	92.2917	0.576507	-0.107563
184.344	92.2887	0.595995	-0.110363
185.115	92.2875	0.581423	-0.111472
185.898	92.2895	0.578795	-0.109308
186.68	92.2868	0.576112	-0.111793
187.462	92.2867	0.572498	-0.111593
188.258	92.2878	0.583795	-0.110254
189.018	92.2879	0.558209	-0.109848
189.798	92.2851	0.552771	-0.112241
190.572	92.2848	0.542532	-0.112246
191.33	92.2864	0.514826	-0.11018
192.119	92.2917	0.519495	-0.104482
-100.365	91.3647	-0.092269	-0.0968619
-99.5779	91.3206	-0.088846	-0.140324
-98.7908	91.3103	-0.0857175	-0.149957
-98.0044	91.3064	-0.0834229	-0.153327
-97.2173	91.3084	-0.0803202	-0.150606
-96.4048	91.3599	-0.0518703	-0.098552
-95.6117	91.3985	-0.0427465	-0.0592968
-94.9248	91.5789	-0.139862	0.121735
-94.1232	91.5294	-0.12231	0.072894
-93.3327	91.4153	-0.11577	-0.0406381
-92.5475	91.3628	-0.114546	-0.0924585
-91.729	91.2961	-0.0800183	-0.158561
-90.9508	91.3016	-0.0857639	-0.152438
-90.1669	91.3015	-0.0858149	-0.151908
-89.3815	91.3046	-0.0843855	-0.14818
-82.2638	91.4201	-0.0218314	-0.0269642
-81.5101	91.3717	-0.0519752	-0.074758
-80.7428	91.3145	-0.0684318	-0.131363
-79.9668	91.2733	-0.0763198	-0.171902
-79.1828	91.2688	-0.076155	-0.175787
-78.3972	91.2712	-0.074365	-0.172782
-77.6149	91.2713	-0.0757641	-0.172116
-76.8327	91.2721	-0.0774276	-0.170623
-76.0484	91.2728	-0.0768493	-0.169372
-75.2636	91.2724	-0.0758275	-0.169117
-74.477	91.2716	-0.0729725	-0.169384
-73.6971	91.2653	-0.0768132	-0.175025
-72.9157	91.2595	-0.0791568	-0.180274
-72.1189	91.3016	-0.0660828	-0.137541
-71.3094	91.3268	-0.0402344	-0.111824
-70.4926	91.3532	-0.00713358	-0.0848171
-18.1208	91.3527	-0.121044	-0.0625114
-17.1977	91.3843	0.0189475	-0.0309672
-16.42	91.4081	0.013419	-0.00713034
-15.6553	91.4252	-0.00496843	0.0100254
-14.8849	91.447	-0.0177843	0.0318028
-14.0677	91.3886	0.016239	-0.026684
-13.1521	91.3593	0.148684	-0.055965
1.69183	91.3229	0.111912	-0.0951199
2.47654	91.2975	0.113386	-0.120779
3.25757	91.2944	0.111175	-0.124106
4.03591	91.2874	0.106262	-0.131419
4.81365	91.2781	0.100738	-0.140949
5.5863	91.263	0.0901276	-0.156375
6.35262	91.2936	0.0731709	-0.126085
7.17382	91.2995	0.111093	-0.120588
7.94104	91.3114	0.09502	-0.108956
8.7368	91.3058	0.10748	-0.114967
9.5221	91.2884	0.109479	-0.132723
10.3047	91.2844	0.10878	-0.137113
11.0883	91.2818	0.109029	-0.140053
11.8704	91.2798	0.107829	-0.142432
12.654	91.2888	0.108075	-0.133875
13.4379	91.3235	0.108553	-0.0995246
91.2883	91.4205	0.314869	-0.09211
92.0937	91.4375	0.334756	-0.0763734
92.8775	91.4343	0.333038	-0.0807852
93.6615	91.4338	0.33153	-0.0825144
94.4452	91.431	0.32964	-0.0866317
95.2307	91.4309	0.329576	-0.0879603
96.0187	91.4322	0.331872	-0.087859
96.8043	91.4315	0.331878	-0.089792
97.5889	91.4301	0.330835	-0.0924143
98.3738	91.4306	0.329975	-0.0931957
99.1598	91.4309	0.330314	-0.0941577
99.9453	91.4305	0.330049	-0.095848
100.734	91.4343	0.332486	-0.0932668
101.518	91.4342	0.330907	-0.0945561
102.3	91.4295	0.327669	-0.100595
103.051	91.3742	0.292639	-0.157081
105.236	91.4867	0.119764	-0.0483245
161.458	91.5107	0.504986	-0.0965569
162.274	91.4942	0.535106	-0.11367
163.057	91.5054	0.531419	-0.102963
163.847	91.5049	0.534812	-0.104014
164.627	91.5144	0.528758	-0.0950071
165.402	91.5159	0.517298	-0.093948
166.168	91.5101	0.49654	-0.100254
167.032	91.4355	0.574451	-0.17532
167.776	91.4628	0.532397	-0.148441
168.55	91.4927	0.519799	-0.118948
169.35	91.4913	0.534006	-0.120681
170.135	91.5	0.532999	-0.112337
170.92	91.5048	0.531538	-0.107876
171.703	91.5129	0.528831	-0.100043
172.484	91.5175	0.522994	-0.0956984
173.292	91.4971	0.544895	-0.116442
174.122	91.5287	0.588741	-0.0850153
174.833	91.4769	0.513992	-0.137064
175.635	91.4796	0.529738	-0.134521
176.45	91.4995	0.558958	-0.114739
177.265	91.5116	0.587876	-0.102837
178.045	91.5101	0.58217	-0.104443
178.826	91.5075	0.577397	-0.107079
179.601	91.4979	0.566459	-0.11678
180.393	91.5086	0.573043	-0.106124
181.173	91.5124	0.567361	-0.102295
181.965	91.5123	0.57391	-0.102368
182.751	91.5126	0.574247	-0.102007
183.539	91.5037	0.576312	-0.110791
184.335	91.5008	0.586822	-0.113633
185.117	91.501	0.58349	-0.113253
185.891	91.4997	0.571579	-0.114404
186.668	91.5019	0.563883	-0.111999
187.444	91.5062	0.55492	-0.107447
188.255	91.5055	0.579755	-0.107939
189.036	91.5035	0.576026	-0.109664
189.839	91.4917	0.593915	-0.121163
190.648	91.4856	0.618028	-0.126898
191.408	91.4882	0.592447	-0.123918
192.176	91.4954	0.575662	-0.116309
-100.368	90.5793	-0.0958458	-0.0978353
-99.5813	90.5411	-0.0928266	-0.135377
-98.794	90.5312	-0.0895952	-0.144635
-98.0056	90.5244	-0.0852258	-0.150804
-97.2201	90.5237	-0.083761	-0.150939
-96.4381	90.5462	-0.0858098	-0.127798
-95.6487	90.5981	-0.0804217	-0.0752928
-94.9724	90.7226	-0.188072	0.0498246
-94.1243	90.6554	-0.124043	-0.0166851
-93.3698	90.6654	-0.153496	-0.00605111
-92.5511	90.588	-0.118828	-0.0828007
-91.7293	90.5133	-0.0810026	-0.156921
-90.9488	90.5135	-0.084476	-0.15604
-90.1653	90.5159	-0.084934	-0.153062
-89.4009	90.5325	-0.104443	-0.135819
-88.6168	90.5552	-0.104232	-0.112475
-83.0465	90.6518	-0.0212623	-0.0113764
-82.2791	90.6339	-0.0377592	-0.0286963
-81.5118	90.5745	-0.054215	-0.0874512
-80.7466	90.5217	-0.0728618	-0.139703
-79.9676	90.4914	-0.0776911	-0.169316
-79.183	90.4853	-0.0768982	-0.174821
-78.3984	90.4875	-0.0761681	-0.172015
-77.615	90.4884	-0.0765247	-0.170474
-76.8319	90.4888	-0.0772277	-0.169433
-76.0496	90.4895	-0.0786166	-0.168191
-75.2651	90.4881	-0.0778976	-0.16894
-74.48	90.4842	-0.0765518	-0.172295
-73.6984	90.4792	-0.0786999	-0.176676
-72.9165	90.4735	-0.0805176	-0.181782
-72.1162	90.5134	-0.0639739	-0.141291
-71.3077	90.5389	-0.0391521	-0.115262
-70.4937	90.5773	-0.00883501	-0.076214
-18.8394	90.612	-0.0564767	-0.0187579
-18.0439	90.5945	-0.0441368	-0.0362177
-17.1204	90.6269	0.0961927	-0.00377471
-16.4011	90.6152	0.032361	-0.0154813
-15.6466	90.6112	0.00373573	-0.0195017
-14.8687	90.6002	-0.00154047	-0.0304427
-14.0602	90.5734	0.0237464	-0.0573395
-13.2216	90.5414	0.0791717	-0.0892784
-12.4103	90.5405	0.107368	-0.0902291
-11.6342	90.543	0.100343	-0.087854
-10.8597	90.5483	0.0916039	-0.0825677
0.930292	90.5591	0.133849	-0.0740731
1.69241	90.5136	0.11275	-0.119783
2.47363	90.511	0.110739	-0.122702
3.25598	90.5095	0.109852	-0.124398
4.03434	90.5036	0.104975	-0.130631
4.80631	90.4857	0.0937009	-0.148817
5.57172	90.476	0.0758552	-0.158747
6.31037	90.5318	0.0312455	-0.103273
7.1501	90.4761	0.0877035	-0.159286
7.94143	90.5019	0.0957586	-0.133877
8.73307	90.5046	0.104103	-0.131503
9.51758	90.4956	0.105326	-0.140873
10.3015	90.4968	0.105987	-0.140013
11.0851	90.4977	0.106216	-0.139575
11.8663	90.4982	0.104107	-0.139435
12.6586	90.5354	0.113036	-0.102586
16.5186	90.6081	0.0562623	-0.0321625
90.4961	90.652	0.30941	-0.0744163
91.2978	90.6473	0.325592	-0.080292
92.0896	90.6471	0.331884	-0.0816934
92.8717	90.6443	0.328462	-0.0857566
93.6568	90.6461	0.32809	-0.0852069
94.4414	90.6452	0.327116	-0.087348
95.2291	90.6472	0.329199	-0.0865344
96.0179	90.6514	0.332312	-0.0836528
96.803	90.6495	0.331807	-0.0867582
97.5864	90.6477	0.329568	-0.0898481
98.3699	90.6456	0.327382	-0.0931262
99.1567	90.6464	0.328442	-0.093647
99.9412	90.6437	0.327186	-0.0974985
100.73	90.6481	0.329825	-0.0944047
101.516	90.6508	0.330333	-0.0929778
102.286	90.6395	0.314673	-0.105521
103.012	90.5565	0.254914	-0.189753
103.676	90.5792	0.133286	-0.168259
104.391	90.6927	0.0615045	-0.0559724
105.257	90.7037	0.14203	-0.0462345
106.032	90.7121	0.131538	-0.0390672
161.445	90.7314	0.492844	-0.0908458
162.271	90.7024	0.532922	-0.120498
163.062	90.7087	0.53692	-0.114683
163.848	90.7133	0.537055	-0.110672
164.63	90.7252	0.53208	-0.0992435
165.407	90.7434	0.523271	-0.0815283
166.197	90.7241	0.526235	-0.10131
167.039	90.6393	0.582127	-0.18651
167.811	90.6708	0.567558	-0.155437
168.589	90.6471	0.559495	-0.179607
169.348	90.7069	0.532519	-0.120127
170.132	90.718	0.530424	-0.109471
170.918	90.7218	0.529775	-0.105971
171.703	90.7284	0.528356	-0.0996343
172.489	90.7291	0.528483	-0.0992948
173.306	90.7139	0.559494	-0.114708
174.087	90.7088	0.553813	-0.120121
174.874	90.7095	0.555204	-0.119621
175.671	90.7209	0.56588	-0.108369
176.462	90.7218	0.571355	-0.107677
177.246	90.7224	0.568911	-0.107216
178.027	90.7182	0.564928	-0.111559
178.815	90.724	0.566154	-0.105829
179.597	90.7187	0.563103	-0.111159
180.393	90.7261	0.572587	-0.103854
181.173	90.7325	0.56766	-0.097419
181.959	90.7295	0.567496	-0.100496
182.748	90.7296	0.570872	-0.100324
-100.353	89.8062	-0.0809444	-0.0865234
-99.5877	89.7645	-0.0998934	-0.127563
-98.7915	89.7432	-0.0877292	-0.148286
-98.0044	89.7399	-0.0846917	-0.150939
-97.219	89.7379	-0.083266	-0.152263
-96.4378	89.7463	-0.0861604	-0.143309
-95.6583	89.7808	-0.0906787	-0.108184
-94.9148	89.8534	-0.13114	-0.0349134
-94.118	89.8325	-0.118378	-0.0551845
-93.3046	89.8007	-0.0889181	-0.0862854
-92.5202	89.7459	-0.0885562	-0.140445
-91.7338	89.7347	-0.0861394	-0.151028
-90.9497	89.7289	-0.0859511	-0.15626
-90.1636	89.7234	-0.0838478	-0.161061
-89.3795	89.722	-0.083703	-0.161868
-88.614	89.7554	-0.102085	-0.127832
-83.805	89.8747	0.00349408	-0.00466131
-83.0458	89.8406	-0.0211629	-0.0381985
-82.2954	89.7897	-0.0546479	-0.0884633
-81.5301	89.7339	-0.0732297	-0.143667
-80.7546	89.7131	-0.081506	-0.163831
-79.9693	89.7075	-0.0799957	-0.16878
-79.185	89.7017	-0.0795123	-0.173945
-78.4007	89.704	-0.0790725	-0.171056
-77.6154	89.7026	-0.0775294	-0.171796
-76.833	89.7021	-0.078905	-0.171693
-76.0521	89.7019	-0.0817361	-0.171355
-75.2677	89.6997	-0.0810964	-0.172956
-74.4823	89.6983	-0.079476	-0.173692
-73.7003	89.6938	-0.0812057	-0.177634
-72.9176	89.6929	-0.0822421	-0.177968
-72.1122	89.7341	-0.0605458	-0.136103
-71.3058	89.7517	-0.0378093	-0.11799
-70.4953	89.7962	-0.0109621	-0.0728644
-18.8003	89.8425	-0.0174191	-0.00373165
-17.9546	89.8112	0.0451881	-0.0350177
-17.1273	89.8123	0.0892568	-0.0338841
-16.3854	89.7982	0.0480482	-0.0479969
-15.6165	89.773	0.0338006	-0.0731064
-14.8363	89.7582	0.0307949	-0.0879564
-14.0271	89.7697	0.0568816	-0.0764245
-13.2322	89.7488	0.0686682	-0.0974421
-12.4036	89.745	0.114061	-0.101255
-11.6211	89.7405	0.113499	-0.105811
-10.8478	89.7516	0.103638	-0.0946935
-10.104	89.7839	0.0642894	-0.0624769
0.932175	89.748	0.135969	-0.100562
1.6883	89.7211	0.108884	-0.12773
2.46985	89.7232	0.107221	-0.125903
3.25271	89.724	0.10686	-0.125394
4.03264	89.7216	0.103562	-0.128052
4.7938	89.6846	0.081488	-0.165355
5.54499	89.6713	0.0494261	-0.178887
6.34628	89.6637	0.0674722	-0.186871
7.12053	89.735	0.0584588	-0.115808
7.94119	89.7049	0.0958537	-0.14629
8.73424	89.7171	0.105629	-0.134381
9.51677	89.7126	0.104875	-0.139261
10.2997	89.7115	0.104506	-0.140701
11.0825	89.7119	0.103998	-0.14073
11.8622	89.7177	0.1004	-0.135349
12.6625	89.7807	0.11742	-0.0726803
16.5201	89.8246	0.0582338	-0.0310185
17.3117	89.7945	0.066443	-0.0616061
21.9957	89.8076	0.049854	-0.0514789
22.8087	89.8107	0.0793764	-0.0490049
23.5796	89.827	0.0667877	-0.0332521
24.3469	89.8353	0.0505039	-0.0255462
36.124	89.8794	0.0730792	0.0087128
36.848	89.9076	0.0133473	0.0362206
42.5681	89.8959	0.246508	0.0190404
43.2346	89.9591	0.12903	0.0813668
43.9996	89.9766	0.110133	0.0980916
44.7292	89.9376	0.0557441	0.0582199
45.478	89.8981	0.020527	0.017858
46.2439	89.8634	0.00239524	-0.017669
47.0065	89.8231	-0.0190271	-0.0588056
47.8751	89.7857	0.0654854	-0.0971128
50.2426	89.8486	0.0806671	-0.036911
50.9796	89.8818	0.0335661	-0.00466002
51.7365	89.8891	0.00633221	0.0017004
52.5113	89.8981	-0.00315123	0.00979752
53.3011	89.899	0.00249719	0.00974552
54.0977	89.9168	0.0148664	0.0266112
78.5685	89.8519	0.16171	-0.0714738
79.3723	89.8134	0.180414	-0.111133
80.2355	89.8418	0.258564	-0.0839663
81.0415	89.8553	0.279476	-0.0716078
81.8318	89.8659	0.284648	-0.062195
82.5874	89.8859	0.255081	-0.0433852
83.3289	89.9078	0.211402	-0.0226691
84.1127	89.9131	0.209932	-0.0185804
90.5037	89.8477	0.318183	-0.0936499
91.3017	89.866	0.330677	-0.0765473
92.0861	89.8615	0.329661	-0.082304
92.8695	89.8604	0.327562	-0.0846484
93.6538	89.8606	0.326327	-0.0857052
94.4388	89.8626	0.325673	-0.0849523
95.2289	89.8651	0.330238	-0.0836684
96.0129	89.8748	0.328574	-0.0751901
96.8023	89.8643	0.332385	-0.0869552
97.5868	89.865	0.331222	-0.0875109
98.3709	89.8641	0.329606	-0.0895772
99.1564	89.864	0.329363	-0.090983
99.9396	89.8613	0.326855	-0.0948811
100.727	89.864	0.328782	-0.0934705
101.511	89.8645	0.326828	-0.0941436
102.267	89.8518	0.297002	-0.108112
102.927	89.8322	0.170815	-0.128935
103.6	89.8653	0.0582196	-0.0971519
104.409	89.9501	0.0812536	-0.0135782
105.239	89.909	0.125544	-0.055894
106.035	89.8973	0.135549	-0.0688091
106.814	89.8899	0.128085	-0.0774852
161.396	89.9935	0.444476	-0.0437863
162.242	89.9601	0.503811	-0.0777926
163.065	89.9117	0.540623	-0.126675
163.847	89.9181	0.536293	-0.12082
164.631	89.9259	0.533973	-0.113617
165.415	89.9347	0.530988	-0.105244
166.213	89.9135	0.542426	-0.126933
167.013	89.8859	0.556177	-0.15502
167.797	89.891	0.554583	-0.150294
168.54	89.8736	0.510993	-0.168199
169.345	89.9149	0.529949	-0.127212
170.143	89.9159	0.541203	-0.126619
170.922	89.9289	0.534542	-0.113925
171.708	89.9346	0.533732	-0.108566
172.502	89.9322	0.541555	-0.11133
173.305	89.9288	0.558166	-0.115001
174.094	89.9299	0.561417	-0.114178
174.878	89.9335	0.559963	-0.11072
175.675	89.9386	0.570293	-0.105902
176.464	89.9366	0.573234	-0.108055
177.24	89.9341	0.563683	-0.110734
178.023	89.9344	0.560128	-0.110566
178.815	89.9422	0.566656	-0.102893
179.594	89.938	0.560145	-0.107128
180.391	89.9405	0.57063	-0.104634
181.185	89.9454	0.579235	-0.0997613
181.97	89.9462	0.57842	-0.0990511
-100.359	89.0458	-0.0877223	-0.0625073
-99.5997	89.0061	-0.112535	-0.101551
-98.7963	88.9637	-0.0931409	-0.143381
-98.0065	88.9584	-0.0873499	-0.147987
-97.2196	88.9516	-0.0844776	-0.154167
-96.439	88.9523	-0.0879388	-0.152871
-95.6591	88.9658	-0.0920497	-0.138703
-94.8835	89.0564	-0.100445	-0.0475098
-94.1305	89.031	-0.131446	-0.0722668
-93.3139	89.036	-0.09886	-0.066587
-92.5446	89.0018	-0.113522	-0.100141
-91.74	88.9609	-0.0929134	-0.14045
-90.9504	88.9472	-0.0872631	-0.153546
-90.1637	88.9394	-0.0845937	-0.160684
-89.3795	88.936	-0.0843299	-0.163447
-88.6031	88.9513	-0.0918794	-0.147475
-87.8223	88.9964	-0.0949381	-0.101778
-84.6025	89.1018	-0.010778	0.00615252
-83.8189	89.0931	-0.0110637	-0.00189288
-83.0631	89.0188	-0.03907	-0.0755373
-82.3022	88.9837	-0.0620671	-0.110025
-81.5377	88.923	-0.0814092	-0.170074
-80.7572	88.9206	-0.0847623	-0.171908
-79.9719	88.9228	-0.0832462	-0.169057
-79.1867	88.9237	-0.0818386	-0.167558
-78.4024	88.9232	-0.081357	-0.167406
-77.6174	88.9209	-0.0801337	-0.16905
-76.8316	88.9161	-0.0781363	-0.173295
-76.0507	88.9172	-0.0809352	-0.171555
-75.2676	88.9143	-0.0816499	-0.173848
-74.4831	88.9117	-0.0808786	-0.175907
-73.7013	88.9104	-0.0828267	-0.176526
-72.919	88.9102	-0.0841628	-0.176169
-72.1076	88.9597	-0.0564717	-0.126129
-71.3034	88.973	-0.0359902	-0.112245
-19.5597	89.0798	0.00626276	0.0180436
-18.7481	89.0493	0.0347033	-0.0124002
-17.9228	89.0136	0.0768887	-0.0481181
-17.1329	89.0111	0.0836654	-0.050538
-16.3667	88.9701	0.066744	-0.0915063
-15.577	88.9567	0.0732704	-0.104963
-14.7748	88.9826	0.09238	-0.0790173
-13.9994	88.9846	0.0846407	-0.0770364
-13.2158	88.965	0.0851275	-0.0967062
-12.4033	88.9597	0.114461	-0.101998
-11.6199	88.9556	0.114715	-0.10613
-10.8359	88.9555	0.115553	-0.106289
-10.0754	88.9747	0.0929657	-0.0871894
-9.29791	88.9842	0.0872721	-0.0777773
0.13686	88.9802	0.124081	-0.0836679
0.914119	88.9516	0.118148	-0.112494
1.68486	88.9352	0.105696	-0.129121
2.46849	88.9391	0.10612	-0.1254
3.25165	88.9417	0.10607	-0.123092
4.03502	88.9451	0.106216	-0.119945
4.78399	88.9103	0.0719685	-0.155033
5.53333	88.9634	0.0380786	-0.102222
6.35199	88.8914	0.0734994	-0.174529
7.13119	88.9159	0.069449	-0.150347
7.94583	88.9283	0.100837	-0.138327
8.73196	88.929	0.103703	-0.137961
9.51348	88.9259	0.101945	-0.14137
10.2969	88.925	0.102115	-0.14265
11.0799	88.9287	0.101753	-0.139341
11.8718	88.9763	0.110393	-0.092141
16.5249	89.0086	0.0634738	-0.0623587
17.3071	88.986	0.0622969	-0.085433
18.082	88.9841	0.0538035	-0.0878716
18.8511	88.9892	0.0394934	-0.0832637
19.6128	88.9905	0.0177346	-0.0824241
20.399	88.9887	0.0205547	-0.0848004
21.2094	88.9926	0.0474818	-0.0814051
22.0133	88.9997	0.067977	-0.0748449
22.8119	89.0054	0.083084	-0.0696951
23.5829	89.0176	0.0706087	-0.0580416
24.3462	89.0438	0.0504287	-0.0324256
36.0974	89.0935	0.0472039	0.00755599
36.8386	89.0781	0.00470685	-0.00861871
43.1857	89.1827	0.0810037	0.0897609
43.9624	89.1872	0.073738	0.0933444
44.7185	89.1481	0.0458518	0.0534088
45.4846	89.1347	0.0279919	0.0392006
46.2565	89.0951	0.01584	-0.0011996
47.0388	89.0033	0.0141839	-0.0939418
51.0417	89.0724	0.0965931	-0.0292814
51.7207	89.0798	-0.00862239	-0.0228274
52.4872	89.0934	-0.0263243	-0.0101371
53.2834	89.0907	-0.0142662	-0.0137402
54.0988	89.0925	0.0169226	-0.0129161
54.9915	89.0895	0.125363	-0.0168874
76.9489	89.0796	0.113338	-0.0566018
77.8325	89.0073	0.211966	-0.130056
78.6852	89.053	0.279564	-0.0854775
79.5043	89.0656	0.313674	-0.0740334
80.2988	89.0684	0.323062	-0.0723972
81.087	89.0689	0.326164	-0.0730928
81.8687	89.0719	0.322706	-0.0712651
82.647	89.0748	0.315805	-0.0695801
83.4291	89.0828	0.312762	-0.0627216
84.2025	89.1043	0.300941	-0.0424246
84.9502	89.1818	0.263335	0.0338941
89.6955	89.0564	0.296649	-0.0987241
90.518	89.0843	0.333701	-0.0720733
91.3018	89.0804	0.332061	-0.0772171
92.0844	89.077	0.329129	-0.0817877
92.8675	89.0755	0.326724	-0.0845895
93.6526	89.076	0.32635	-0.0852668
94.4317	89.0831	0.319879	-0.079409
95.2031	89.0995	0.305699	-0.0642356
96.0151	89.0833	0.331995	-0.0816447
96.7946	89.0858	0.325903	-0.0804568
97.5838	89.0824	0.329384	-0.0850722
98.368	89.0782	0.327939	-0.0905116
99.1534	89.0806	0.327586	-0.0892894
99.9354	89.0772	0.323874	-0.0939429
100.722	89.078	0.324498	-0.0943631
101.492	89.0717	0.309157	-0.10194
102.176	89.065	0.207104	-0.10992
102.82	89.1268	0.065654	-0.0492801
103.57	89.148	0.0298317	-0.029344
104.407	89.1832	0.080443	0.00461389
105.24	89.1109	0.12755	-0.0689444
106.035	89.1047	0.136452	-0.0763896
106.808	89.0827	0.124024	-0.0996369
107.588	89.0765	0.117546	-0.107073
108.369	89.0785	0.112282	-0.106242
109.195	89.0779	0.152371	-0.108137
109.987	89.0776	0.159013	-0.109604
110.77	89.0788	0.155192	-0.109684
111.541	89.0827	0.14051	-0.106987
112.333	89.0892	0.145989	-0.101756
113.117	89.107	0.143939	-0.0851544
113.865	89.1285	0.106123	-0.0648408
114.586	89.146	0.041029	-0.0486195
115.338	89.1516	0.00622853	-0.044203
116.102	89.1492	-0.0152457	-0.0477763
124.012	89.1481	0.0306981	-0.0606943
124.786	89.1571	0.0184842	-0.0529144
146.529	89.1273	0.524086	-0.110739
147.333	89.1247	0.540848	-0.114187
148.117	89.1243	0.5388	-0.115429
148.9	89.1228	0.534985	-0.11781
149.693	89.1244	0.541036	-0.11707
150.483	89.1273	0.544192	-0.115044
151.259	89.135	0.533769	-0.108149
152.024	89.1466	0.512274	-0.0973599
152.804	89.1512	0.505543	-0.0935608
162.135	89.3049	0.397476	0.051982
163.052	89.1417	0.527879	-0.111772
163.847	89.1324	0.537069	-0.121534
164.629	89.144	0.531908	-0.110465
165.413	89.1498	0.529995	-0.105233
166.205	89.1458	0.535275	-0.109726
167.021	89.112	0.564968	-0.143918
167.79	89.1092	0.54736	-0.147189
168.553	89.1652	0.524565	-0.0916672
169.336	89.1287	0.521276	-0.12856
170.13	89.153	0.529237	-0.104576
170.921	89.1436	0.533798	-0.114355
171.709	89.132	0.535213	-0.126321
172.511	89.1343	0.55059	-0.124294
173.296	89.1344	0.550381	-0.124463
174.099	89.1511	0.566934	-0.10809
174.878	89.1543	0.559216	-0.105137
175.677	89.1489	0.572447	-0.110751
178.806	89.1525	0.557718	-0.107779
179.591	89.1508	0.556892	-0.109516
180.384	89.1549	0.564292	-0.105481
181.174	89.1609	0.568783	-0.0995011
181.957	89.1603	0.565968	-0.100113
-99.5855	88.2488	-0.0989021	-0.0744789
-98.799	88.1998	-0.0964374	-0.122855
-98.0058	88.1769	-0.0872753	-0.145104
-97.2188	88.1674	-0.0844061	-0.154047
-96.4363	88.1677	-0.0859281	-0.153027
-95.6536	88.1665	-0.0871775	-0.153623
-94.888	88.2162	-0.105611	-0.103284
-94.1032	88.2291	-0.104796	-0.0897596
-93.3265	88.2267	-0.112134	-0.0915433
-92.4872	88.2859	-0.0568357	-0.0316929
-91.7396	88.209	-0.0931512	-0.107956
-90.9518	88.189	-0.0893201	-0.127268
-90.1635	88.1735	-0.0850456	-0.142177
-89.3789	88.1588	-0.0843992	-0.156165
-88.5956	88.1552	-0.0850033	-0.159184
-87.8263	88.1847	-0.0995905	-0.129059
-87.0129	88.2793	-0.0701467	-0.0338097
-85.3909	88.3244	-0.0159205	0.012544
-84.6015	88.3174	-0.0103991	0.00624547
-83.8216	88.3072	-0.0143918	-0.00337892
-83.0677	88.2255	-0.0443232	-0.0844329
-82.3042	88.1913	-0.0647346	-0.117967
-81.5375	88.1419	-0.0818746	-0.166817
-80.7571	88.1368	-0.0852935	-0.171221
-79.9732	88.139	-0.0851698	-0.168412
-79.1888	88.1391	-0.0846204	-0.167725
-78.4008	88.1375	-0.0804185	-0.168657
-77.6096	88.1509	-0.072909	-0.154631
-76.83	88.1337	-0.0771657	-0.171272
-76.0492	88.1276	-0.0800597	-0.176724
-75.2673	88.1268	-0.081887	-0.17692
-74.4837	88.1235	-0.0820666	-0.179686
-73.7019	88.1244	-0.0840176	-0.178174
-72.9201	88.1274	-0.0858816	-0.17457
-72.1065	88.169	-0.0559821	-0.132411
-71.2974	88.2033	-0.0305487	-0.0974825
-20.3684	88.3244	-0.0193065	0.0470424
-19.5321	88.2794	0.0338686	0.00209738
-18.6931	88.2425	0.0897179	-0.0348124
-17.8841	88.2157	0.115592	-0.0615086
-17.0996	88.1895	0.116913	-0.0876544
-16.3261	88.1812	0.107318	-0.0959544
-15.568	88.1651	0.0822928	-0.112043
-14.7744	88.1678	0.09272	-0.109411
-13.9852	88.168	0.0988103	-0.109161
-13.2154	88.1651	0.0855399	-0.112117
-12.417	88.1756	0.100794	-0.1016
-11.6215	88.1707	0.113193	-0.106613
-10.8363	88.1686	0.11525	-0.108743
-10.055	88.1711	0.113365	-0.106363
-9.28849	88.1878	0.0967703	-0.0897417
-8.53387	88.2288	0.0682615	-0.0488262
0.115047	88.1563	0.102489	-0.123034
0.901852	88.1543	0.106113	-0.125259
1.68131	88.1485	0.10239	-0.131284
2.4659	88.1532	0.103779	-0.126847
3.24946	88.1567	0.104143	-0.123549
4.0335	88.1618	0.104982	-0.118791
4.77018	88.1588	0.058444	-0.122056
5.60002	88.1743	0.10506	-0.106824
6.32561	88.1808	0.0474303	-0.100645
7.14882	88.1281	0.0874056	-0.153616
7.94395	88.1358	0.0992899	-0.146299
8.72653	88.1353	0.0986155	-0.147134
9.5102	88.1381	0.0990248	-0.144684
10.2949	88.1403	0.100451	-0.142798
11.0819	88.1565	0.104156	-0.127002
11.87	88.2049	0.10898	-0.0789604
16.5244	88.1997	0.0634325	-0.0867728
17.3079	88.1752	0.0635985	-0.11175
18.0948	88.1698	0.0671225	-0.1176
18.8563	88.1691	0.0452038	-0.118786
19.6186	88.1719	0.0241012	-0.116415
20.4079	88.174	0.0299905	-0.114888
21.1979	88.1775	0.0365104	-0.111886
22.0084	88.1863	0.0635774	-0.103582
22.794	88.1904	0.0657134	-0.100015
23.585	88.1978	0.0732501	-0.0931679
24.374	88.2146	0.0787934	-0.0769916
35.2502	88.2244	-0.0154609	-0.0762323
36.0317	88.2528	-0.0177469	-0.0485448
36.8352	88.246	0.00207703	-0.0560687
37.6813	88.2147	0.0643457	-0.0881121
42.6063	88.2952	0.286335	-0.0122938
43.1709	88.339	0.0669683	0.0307468
43.9682	88.3229	0.0803768	0.0138188
44.7824	88.315	0.110588	0.0050313
45.5871	88.309	0.131342	-0.00175785
46.3549	88.2644	0.115094	-0.0471947
47.1342	88.2326	0.110429	-0.0799237
47.9468	88.2351	0.138937	-0.078241
50.3738	88.2532	0.21367	-0.0628267
51.1493	88.2622	0.20506	-0.0547142
51.8541	88.2827	0.125716	-0.0351673
52.6417	88.2926	0.12911	-0.0262151
53.4417	88.2906	0.144947	-0.0291361
54.2223	88.2955	0.141356	-0.0252042
55.0515	88.3009	0.186281	-0.0206956
55.9284	88.2942	0.278879	-0.0284092
56.7498	88.2822	0.316001	-0.0412967
57.5557	88.2774	0.337627	-0.0471555
58.2964	88.2822	0.293901	-0.0433065
59.1025	88.2898	0.315657	-0.0366835
59.9165	88.282	0.34524	-0.0455025
60.6524	88.3023	0.29681	-0.0261821
61.4332	88.3138	0.293133	-0.0157527
62.1519	88.3676	0.227321	0.0371151
77.1415	88.2996	0.307083	-0.0516523
77.9445	88.2853	0.32503	-0.0670995
78.7378	88.2881	0.333347	-0.0655174
79.5215	88.2843	0.331967	-0.0704197
80.3043	88.2831	0.329707	-0.0728146
81.0888	88.2828	0.329072	-0.0742459
81.8732	88.284	0.328361	-0.0742231
82.656	88.2853	0.326009	-0.0741639
83.4377	88.2887	0.322482	-0.0719536
84.2164	88.2952	0.315981	-0.0665983
84.977	88.3283	0.29137	-0.0346757
85.6809	88.3624	0.209968	-0.00181501
89.7224	88.2917	0.324762	-0.0784686
90.5147	88.2954	0.331658	-0.0760458
91.2973	88.2915	0.328759	-0.081159
92.0812	88.2913	0.327141	-0.0825545
92.8657	88.2922	0.326183	-0.0828546
93.6506	88.2975	0.325528	-0.0788409
94.4136	88.3032	0.303014	-0.0743522
95.162	88.3002	0.265765	-0.078509
96.0068	88.2981	0.325007	-0.0818381
96.7911	88.3019	0.323625	-0.0793357
97.5819	88.2946	0.328718	-0.087817
98.3645	88.2906	0.325706	-0.0930822
99.1482	88.2901	0.323599	-0.0948113
99.9324	88.2894	0.322097	-0.0967611
100.717	88.2937	0.321388	-0.0937191
101.467	88.2832	0.285406	-0.105411
102.085	88.3466	0.117596	-0.0432811
102.777	88.3684	0.0238435	-0.0226621
103.55	88.3862	0.0105074	-0.00617155
104.4	88.4138	0.0750017	0.0202819
105.255	88.3446	0.143599	-0.0501911
106.037	88.3136	0.140319	-0.0824531
106.806	88.2879	0.12242	-0.109348
107.565	88.2822	0.0954535	-0.116259
108.364	88.283	0.108933	-0.116765
109.135	88.2823	0.0938364	-0.118704
109.932	88.2812	0.104555	-0.121007
110.899	88.2707	0.285893	-0.132722
111.601	88.2247	0.201366	-0.179935
112.406	88.238	0.220059	-0.167885
113.172	88.263	0.200073	-0.144044
113.928	88.2984	0.169622	-0.109884
114.789	88.3339	0.245142	-0.0755952
115.479	88.2944	0.149191	-0.116336
116.317	88.2868	0.200525	-0.125149
117.245	88.2863	0.342408	-0.126766
118.169	88.2944	0.480291	-0.119922
118.969	88.2894	0.493539	-0.126099
119.748	88.2924	0.48625	-0.124317
120.527	88.2962	0.479102	-0.121676
121.298	88.2986	0.463683	-0.120456
122.076	88.2981	0.455003	-0.122148
122.786	88.3006	0.378491	-0.120841
123.543	88.3029	0.349985	-0.119643
124.299	88.3013	0.318826	-0.122438
125.073	88.304	0.306413	-0.120915
125.991	88.3048	0.437875	-0.121235
126.788	88.3068	0.448956	-0.120381
127.593	88.3081	0.467242	-0.120234
128.368	88.3124	0.455497	-0.117053
129.131	88.3127	0.432258	-0.117892
129.909	88.3124	0.42347	-0.119238
130.767	88.3147	0.495124	-0.118095
131.568	88.3153	0.509382	-0.11856
132.334	88.3166	0.489376	-0.118382
133.134	88.3192	0.502836	-0.116834
133.909	88.3199	0.490467	-0.117204
134.697	88.3219	0.492121	-0.116307
135.499	88.3232	0.507285	-0.116053
136.279	88.3234	0.500654	-0.116863
137.093	88.3242	0.528723	-0.117095
137.857	88.3248	0.505708	-0.117589
138.644	88.3248	0.505894	-0.118588
139.427	88.3258	0.502572	-0.118546
140.217	88.328	0.50553	-0.11733
141.011	88.3285	0.513739	-0.117881
141.801	88.3314	0.516871	-0.115968
142.596	88.3344	0.524819	-0.113923
143.38	88.3372	0.522379	-0.112043
144.167	88.3382	0.522809	-0.111964
144.952	88.3388	0.520782	-0.112287
145.744	88.3395	0.526253	-0.112533
146.535	88.3401	0.530241	-0.112874
147.32	88.34	0.529098	-0.113784
148.11	88.3403	0.532129	-0.114368
148.897	88.3406	0.532151	-0.11497
149.683	88.3408	0.532312	-0.115648
150.476	88.34	0.538012	-0.117242
151.259	88.3438	0.534277	-0.114297
152.035	88.3496	0.523497	-0.109222
152.824	88.357	0.526011	-0.102693
153.611	88.3617	0.526347	-0.0987626
154.413	88.3871	0.541654	-0.0740471
155.221	88.3996	0.563668	-0.0623353
162.037	88.5513	0.299801	0.0833746
163.005	88.4165	0.482035	-0.0519574
163.848	88.3484	0.537834	-0.12057
164.629	88.3608	0.533044	-0.108683
165.417	88.3613	0.534426	-0.108766
166.208	88.3589	0.538804	-0.111672
167.002	88.3538	0.546796	-0.117171
167.793	88.3414	0.550721	-0.130016
168.595	88.3306	0.566283	-0.141291
169.358	88.3534	0.543728	-0.118939
170.153	88.3539	0.551972	-0.118824
170.933	88.3495	0.54545	-0.123569
171.724	88.344	0.550153	-0.129388
172.52	88.3508	0.560745	-0.122902
173.317	88.3593	0.571068	-0.114728
174.107	88.3847	0.574655	-0.0895899
174.903	88.3939	0.584764	-0.0806609
179.609	88.3587	0.574662	-0.116879
180.395	88.3678	0.575153	-0.107842
181.179	88.373	0.573646	-0.102648
181.969	88.3761	0.57717	-0.0995782
-98.8016	87.4292	-0.0996869	-0.109129
-98.0069	87.3897	-0.0890402	-0.147996
-97.2177	87.3805	-0.0838483	-0.15648
-96.4365	87.3827	-0.0867547	-0.15367
-95.6548	87.3845	-0.0890869	-0.151223
-94.8784	87.4103	-0.0966387	-0.124826
-94.0784	87.4364	-0.0806815	-0.0980991
-93.3507	87.4767	-0.13694	-0.057141
-92.4689	87.5482	-0.039166	0.0149778
-91.7138	87.4798	-0.0679802	-0.0527954
-90.9644	87.4221	-0.102541	-0.109768
-90.1706	87.3982	-0.0927567	-0.13309
-89.3841	87.3812	-0.0901627	-0.149434
-88.5931	87.3666	-0.083147	-0.163402
-87.8103	87.3731	-0.0842467	-0.156246
-87.0525	87.4053	-0.110378	-0.123366
[truncated: 60,837 more rows]

## Sheet: Fig. 3k
X (mm)	Y (mm)	UX (mm)	UY (mm)
188.091	107.368	0.0986633	-0.264413
188.83	107.146	0.0527643	-0.486095
189.631	106.676	0.0696521	-0.955321
188.078	106.478	0.0844398	-0.369911
188.84	106.257	0.0620752	-0.590299
189.624	106.011	0.0623952	-0.836121
8.84443	104.664	-0.127249	-1.21566
9.63423	104.654	-0.120939	-1.22579
10.4162	104.65	-0.122466	-1.2307
11.1954	104.648	-0.126789	-1.23323
11.9766	104.648	-0.129126	-1.23337
12.7593	104.649	-0.129928	-1.23267
13.5501	104.641	-0.122666	-1.24119
14.3502	104.623	-0.106084	-1.26026
186.886	105.618	-0.323512	-0.446545
187.738	105.83	-0.256148	-0.23424
188.832	105.418	0.053533	-0.645723
189.609	105.287	0.0464605	-0.775195
190.302	105.162	-0.0446841	-0.899803
7.33795	103.822	-0.0663935	-1.27195
8.05463	103.857	-0.13317	-1.23702
8.84583	103.858	-0.125443	-1.23678
9.6315	103.857	-0.123251	-1.23851
10.4141	103.855	-0.12409	-1.24063
11.1964	103.856	-0.125325	-1.24007
11.9778	103.858	-0.127413	-1.23838
12.7616	103.86	-0.127134	-1.23648
13.5443	103.863	-0.128001	-1.2343
14.3314	103.862	-0.124375	-1.2355
15.1684	103.838	-0.0709784	-1.26068
15.9752	103.85	-0.0477419	-1.24865
16.7937	103.808	-0.0127656	-1.29176
17.5598	103.836	-0.0302677	-1.264
184.325	104.788	-0.531039	-0.493773
185.036	104.752	-0.604199	-0.529979
185.8	104.745	-0.625433	-0.535988
186.594	104.745	-0.615894	-0.535877
187.709	104.783	-0.285102	-0.496579
188.772	104.667	-0.00696253	-0.611845
189.541	104.524	-0.0226207	-0.754722
7.27958	103.057	-0.124381	-1.25232
8.0613	103.071	-0.126113	-1.23844
8.84856	103.07	-0.122301	-1.23939
9.63258	103.07	-0.121746	-1.24011
10.4153	103.07	-0.122484	-1.24062
11.1974	103.072	-0.123891	-1.23937
11.9795	103.074	-0.1253	-1.23783
12.7644	103.075	-0.123884	-1.23654
13.5487	103.078	-0.123092	-1.23413
14.3356	103.078	-0.119736	-1.2348
15.1603	103.052	-0.0785195	-1.26101
15.9709	103.057	-0.0514971	-1.25702
16.8031	103.072	-0.00283419	-1.24193
17.579	103.066	-0.0105087	-1.24904
98.0893	103.716	-0.307223	-0.703138
183.457	103.968	-0.613952	-0.530477
184.242	103.964	-0.61398	-0.533355
185.026	103.963	-0.614643	-0.534078
185.805	103.958	-0.621145	-0.538683
186.588	103.957	-0.621959	-0.53964
187.658	103.943	-0.336605	-0.552342
188.568	103.881	-0.21178	-0.61373
189.329	103.824	-0.235443	-0.669824
6.49213	102.197	-0.128023	-1.32611
7.27834	102.29	-0.125238	-1.23348
8.0665	102.287	-0.120519	-1.23739
8.85191	102.287	-0.118556	-1.23754
9.63499	102.287	-0.118925	-1.23837
10.4167	102.286	-0.120636	-1.23975
11.1982	102.287	-0.122608	-1.23933
11.9794	102.289	-0.124884	-1.23771
12.7656	102.291	-0.122231	-1.2361
13.5499	102.293	-0.121383	-1.23401
14.3355	102.294	-0.119312	-1.23359
15.146	102.269	-0.0923699	-1.25887
15.9577	102.27	-0.0641545	-1.25876
16.7955	102.278	-0.00990083	-1.25163
17.6282	102.258	0.0391872	-1.27234
96.0324	103.321	-0.00589431	-0.309027
97.2685	102.619	-0.34109	-1.01295
97.9655	102.541	-0.429788	-1.09277
98.7416	102.54	-0.439347	-1.09516
99.5324	102.54	-0.434271	-1.09654
100.307	102.547	-0.445616	-1.09081
101.111	102.548	-0.427211	-1.09054
101.906	102.541	-0.418102	-1.09851
104.489	102.731	-0.192891	-0.913099
105.454	102.639	-0.0130034	-1.00634
106.249	102.646	-0.0045106	-0.999903
183.44	103.145	-0.631552	-0.569185
184.229	103.168	-0.627284	-0.54505
185.02	103.176	-0.621529	-0.536928
185.803	103.175	-0.622829	-0.537047
186.59	103.175	-0.620571	-0.536384
187.444	103.169	-0.551409	-0.542802
188.409	103.088	-0.370855	-0.622933
189.138	103.06	-0.42668	-0.650317
-72.3877	101.679	0.117725	-1.07662
-71.6957	101.647	0.0259707	-1.10844
6.48825	101.459	-0.131537	-1.27982
7.28673	101.508	-0.116476	-1.23125
8.06974	101.5	-0.116891	-1.23936
8.85318	101.499	-0.116886	-1.24044
9.63569	101.501	-0.117817	-1.23893
10.4169	101.501	-0.120009	-1.23933
11.2	101.503	-0.120461	-1.23759
11.9802	101.505	-0.123712	-1.23658
12.7665	101.508	-0.120841	-1.23416
13.5517	101.509	-0.119153	-1.23381
14.3361	101.509	-0.118219	-1.23417
15.1342	101.491	-0.10362	-1.25244
15.9457	101.479	-0.0756422	-1.26473
16.7877	101.484	-0.017235	-1.26018
17.6756	101.466	0.0871617	-1.27867
96.3824	101.742	-0.440221	-1.10398
97.1682	101.741	-0.440076	-1.10609
97.9471	101.743	-0.446828	-1.10569
98.7305	101.746	-0.44922	-1.10372
99.5151	101.749	-0.450273	-1.10196
100.299	101.755	-0.452128	-1.09693
101.092	101.757	-0.444487	-1.09654
101.871	101.763	-0.451653	-1.09177
102.652	101.771	-0.456277	-1.08484
103.597	101.696	-0.297796	-1.16149
104.465	101.778	-0.214702	-1.08048
105.423	101.679	-0.0431332	-1.1805
182.75	102.511	-0.537315	-0.418654
183.458	102.401	-0.61418	-0.528767
184.233	102.387	-0.624055	-0.541749
185.019	102.391	-0.623259	-0.538047
185.803	102.392	-0.623212	-0.536418
186.59	102.393	-0.621563	-0.534783
187.371	102.393	-0.624683	-0.533935
188.161	102.387	-0.619815	-0.53957
188.943	102.385	-0.622799	-0.540906
189.726	102.384	-0.623953	-0.541034
-77.8073	100.86	0.183904	-1.11446
-77.0174	100.894	0.189986	-1.07981
-76.2254	100.891	0.19821	-1.08267
-75.4407	100.889	0.19913	-1.08371
-74.6552	100.888	0.20089	-1.0846
-73.8728	100.89	0.199591	-1.08169
-73.134	100.9	0.154571	-1.07169
-72.3849	100.84	0.119963	-1.13095
-71.643	100.83	0.0781457	-1.14044
-70.9325	100.85	0.0049424	-1.11988
-70.1601	100.792	-0.00636276	-1.17698
6.49469	100.701	-0.124741	-1.25258
7.28632	100.713	-0.116511	-1.24055
8.07121	100.713	-0.115035	-1.24176
8.8544	100.713	-0.115265	-1.24131
9.63659	100.715	-0.116508	-1.23987
10.4181	100.717	-0.118386	-1.23904
11.201	100.718	-0.118994	-1.23775
11.9819	100.72	-0.121589	-1.23613
12.7663	100.724	-0.120584	-1.2333
13.5529	100.725	-0.117473	-1.23203
14.3359	100.724	-0.117991	-1.23417
15.1277	100.719	-0.109719	-1.2391
15.9347	100.715	-0.0861825	-1.24386
16.7781	100.705	-0.0262717	-1.25386
17.6418	100.689	0.0538912	-1.27104
95.6592	101.163	-0.376546	-0.89609
96.376	100.939	-0.445348	-1.12162
97.168	100.952	-0.43903	-1.10954
97.9505	100.956	-0.442155	-1.10675
98.7334	100.96	-0.445021	-1.10424
99.5188	100.963	-0.445286	-1.10249
100.303	100.968	-0.44651	-1.09872
101.089	100.971	-0.446858	-1.09691
101.872	100.976	-0.449387	-1.09297
102.654	100.983	-0.452774	-1.08759
103.483	100.981	-0.409753	-1.0912
104.422	101.04	-0.256543	-1.03363
105.363	101.03	-0.102145	-1.04415
182.699	101.652	-0.588536	-0.493126
183.448	101.604	-0.623994	-0.541397
184.233	101.604	-0.624097	-0.540314
185.016	101.606	-0.626135	-0.538368
185.8	101.607	-0.626834	-0.537234
186.589	101.608	-0.622617	-0.534982
187.372	101.607	-0.624788	-0.535684
188.157	101.607	-0.624232	-0.534851
188.941	101.606	-0.624774	-0.535626
189.726	101.605	-0.624903	-0.536317
190.524	101.614	-0.611182	-0.525954
191.284	101.737	-0.635356	-0.402526
-78.5872	100.083	0.187151	-1.10762
-77.802	100.096	0.188588	-1.09462
-77.0174	100.101	0.189396	-1.08874
-76.2295	100.102	0.193529	-1.08656
-75.4419	100.103	0.197407	-1.08524
-74.6583	100.102	0.197184	-1.08621
-73.8773	100.099	0.194503	-1.08818
-73.0979	100.1	0.190109	-1.08698
-72.3777	100.121	0.126669	-1.06515
-71.6339	100.09	0.0867342	-1.09518
-70.9304	100.092	0.00648602	-1.09346
-70.1798	100.049	-0.0265889	-1.13513
5.71594	99.9384	-0.119746	-1.23001
6.50399	99.9255	-0.115073	-1.24321
7.28762	99.9229	-0.11484	-1.24619
8.07084	99.9227	-0.115019	-1.24672
8.85406	99.9256	-0.115213	-1.24422
9.63698	99.9277	-0.115708	-1.24254
10.4211	99.9297	-0.115001	-1.24093
11.2039	99.9318	-0.115651	-1.23932
11.9858	99.9328	-0.11716	-1.23873
12.7698	99.9373	-0.116615	-1.23465
13.5553	99.9396	-0.114661	-1.23282
14.3367	99.9394	-0.116681	-1.23347
15.131	99.9472	-0.105898	-1.22621
15.933	99.9515	-0.0873862	-1.22237
16.7727	99.9242	-0.0311479	-1.25022
17.6455	99.8977	0.0580574	-1.27722
95.5917	100.141	-0.442788	-1.13333
96.3806	100.154	-0.439492	-1.12108
97.1694	100.165	-0.436383	-1.1117
97.9546	100.171	-0.43681	-1.10712
98.738	100.174	-0.439124	-1.10538
99.5233	100.177	-0.4395	-1.10337
100.308	100.183	-0.44091	-1.0986
101.092	100.186	-0.442492	-1.09692
101.878	100.19	-0.441778	-1.09449
102.663	100.196	-0.443425	-1.08941
103.458	100.197	-0.433956	-1.08977
104.4	100.176	-0.277854	-1.11239
105.339	100.196	-0.124053	-1.09334
181.87	100.687	-0.632385	-0.674029
182.679	100.843	-0.608382	-0.517481
183.447	100.82	-0.626052	-0.541033
184.231	100.821	-0.627197	-0.539668
185.016	100.822	-0.626263	-0.537671
185.801	100.822	-0.626205	-0.537136
186.587	100.827	-0.625434	-0.531551
187.371	100.821	-0.625768	-0.537521
188.156	100.82	-0.626026	-0.538185
188.941	100.819	-0.625781	-0.538564
189.729	100.818	-0.622506	-0.538497
190.522	100.832	-0.614104	-0.524433
191.281	100.946	-0.638944	-0.409571
-78.5828	99.3265	0.191021	-1.07957
-77.7948	99.3302	0.195194	-1.07537
-77.0131	99.3255	0.193176	-1.07944
-76.2311	99.3193	0.191338	-1.08505
-75.4456	99.3159	0.193126	-1.08791
-74.6607	99.3144	0.194242	-1.08878
-73.8804	99.3116	0.190777	-1.09099
-73.0957	99.3167	0.19179	-1.08533
-72.3774	99.3925	0.126342	-1.00898
-71.6237	99.3849	0.0963735	-1.01605
-70.9231	99.3619	0.0132404	-1.0385
-70.197	99.3321	-0.0443714	-1.06772
5.70923	99.1287	-0.126109	-1.25483
6.50407	99.1333	-0.114646	-1.2505
7.28661	99.1341	-0.115481	-1.25013
8.06966	99.1348	-0.115818	-1.24974
8.85476	99.1402	-0.114114	-1.24479
9.63737	99.142	-0.114912	-1.24334
10.4208	99.1439	-0.114896	-1.24189
11.2043	99.1471	-0.114799	-1.23912
11.9868	99.1492	-0.115726	-1.23741
12.7713	99.1509	-0.114751	-1.23617
13.5554	99.1526	-0.114089	-1.23492
14.3369	99.1536	-0.11607	-1.23436
15.1343	99.1692	-0.102068	-1.21928
15.9369	99.1788	-0.0830208	-1.21013
16.7754	99.1434	-0.0279512	-1.24607
17.641	99.1159	0.0541532	-1.27411
94.7874	99.3381	-0.460245	-1.14947
95.6011	99.3668	-0.432057	-1.12206
96.3861	99.372	-0.43273	-1.11807
97.1722	99.3788	-0.432241	-1.11256
97.9574	99.3846	-0.432767	-1.10803
98.7401	99.3894	-0.43572	-1.10448
99.5273	99.394	-0.434309	-1.10117
100.314	99.4001	-0.433704	-1.09631
101.098	99.4	-0.434909	-1.0977
101.883	99.4061	-0.436257	-1.0929
102.667	99.413	-0.437772	-1.0873
103.454	99.4141	-0.43673	-1.08737
104.372	99.3477	-0.303881	-1.15504
105.322	99.4242	-0.140352	-1.07988
181.856	99.9646	-0.646899	-0.612143
182.667	100.043	-0.621106	-0.533694
183.448	100.037	-0.625171	-0.539198
184.232	100.038	-0.625775	-0.53741
185.018	100.037	-0.625092	-0.53823
185.8	100.037	-0.627764	-0.538161
186.585	100.037	-0.627925	-0.537337
187.371	100.034	-0.62707	-0.540077
188.156	100.032	-0.626907	-0.541385
188.941	100.031	-0.625749	-0.542499
189.725	100.027	-0.626387	-0.545178
190.519	100.03	-0.617199	-0.541836
191.305	100.055	-0.615809	-0.516638
-95.3302	99.4411	-0.0955385	-0.192973
-94.4963	99.4559	-0.0455499	-0.177552
-93.6824	99.5051	-0.0156491	-0.127761
-92.8793	99.5965	0.003569	-0.0357706
-79.3586	98.5872	0.198372	-1.0349
-78.5731	98.559	0.200086	-1.06249
-77.7976	98.5419	0.191789	-1.07903
-77.0154	98.5366	0.190299	-1.08369
-76.2331	98.5333	0.188822	-1.08643
-75.447	98.533	0.191178	-1.08618
-74.6629	98.5339	0.191503	-1.08462
-73.8809	98.5302	0.189769	-1.08777
-73.0964	98.5331	0.190468	-1.08435
-72.3791	98.5929	0.1241	-1.02391
-71.6327	98.6603	0.0867919	-0.95601
-70.8959	98.6852	0.0398635	-0.930521
-70.1248	98.5691	0.0273313	-1.04604
4.9269	98.3279	-0.124738	-1.27035
5.71691	98.3438	-0.118088	-1.25486
6.50753	98.3521	-0.110822	-1.24691
7.28903	98.3533	-0.112696	-1.24603
8.07184	98.3516	-0.113266	-1.24809
8.8568	98.3539	-0.111688	-1.24621
9.63978	98.3569	-0.1121	-1.24353
10.4227	98.356	-0.11256	-1.2449
11.2066	98.3599	-0.112111	-1.2414
11.9899	98.3635	-0.112253	-1.23824
12.7738	98.3673	-0.111743	-1.23485
13.5571	98.3687	-0.111871	-1.2339
14.339	98.3708	-0.113451	-1.23228
15.1411	98.3972	-0.0947801	-1.20638
15.9449	98.4135	-0.0744612	-1.1905
16.7798	98.3554	-0.0230517	-1.24913
94.8269	98.5941	-0.419394	-1.10826
95.6047	98.581	-0.427218	-1.12267
96.3882	98.5857	-0.429336	-1.11921
97.1734	98.5916	-0.429783	-1.11461
97.9593	98.5968	-0.429624	-1.1106
98.7444	98.6003	-0.430199	-1.10839
99.5308	98.6047	-0.429475	-1.10532
100.316	98.6102	-0.430519	-1.10109
101.102	98.6163	-0.429924	-1.09625
101.888	98.6208	-0.429837	-1.093
102.671	98.6291	-0.432326	-1.08595
103.454	98.6322	-0.435515	-1.08408
104.338	98.5935	-0.337378	-1.12412
105.304	98.6415	-0.157113	-1.07736
181.135	99.3916	-0.582859	-0.400866
181.871	99.2239	-0.632245	-0.568306
182.662	99.2502	-0.62669	-0.541742
183.446	99.2479	-0.627311	-0.543833
184.229	99.2483	-0.62958	-0.543015
185.015	99.2489	-0.628248	-0.542075
185.799	99.249	-0.629151	-0.541647
186.585	99.25	-0.628771	-0.540213
187.37	99.2471	-0.62798	-0.542613
188.155	99.2443	-0.628099	-0.544903
188.941	99.2431	-0.627205	-0.545582
189.731	99.2453	-0.62159	-0.542845
190.521	99.2473	-0.615585	-0.540208
191.309	99.2805	-0.612081	-0.506415
-163.486	98.7737	-0.0743132	-0.0929608
-162.67	98.8223	-0.0405421	-0.0448894
-95.3119	98.734	-0.0778642	-0.115493
-92.89	98.7355	-0.007805	-0.112226
-79.3606	97.7776	0.195794	-1.05981
-78.5816	97.7619	0.191	-1.07492
-77.8031	97.7528	0.185763	-1.08351
-77.0157	97.7491	0.189373	-1.08661
-76.2336	97.7493	0.18767	-1.08582
-75.4491	97.7496	0.188435	-1.08493
-74.6622	97.7509	0.191581	-1.08305
-73.8808	97.7509	0.189264	-1.08249
-73.0963	97.7525	0.190013	-1.08032
-72.3705	97.8102	0.132093	-1.02201
-71.6001	97.8439	0.118805	-0.98776
-70.8513	97.8678	0.0839411	-0.963283
-70.0776	97.7866	0.0739173	-1.04392
4.95138	97.5759	-0.0999343	-1.23748
5.72218	97.5581	-0.112475	-1.25567
6.50834	97.5681	-0.10966	-1.24598
7.29162	97.5699	-0.109738	-1.24456
8.0742	97.5683	-0.110529	-1.24648
8.85714	97.5719	-0.110959	-1.24329
9.64307	97.5718	-0.108417	-1.24376
10.4245	97.5705	-0.110382	-1.2455
11.2078	97.5736	-0.110493	-1.24281
11.991	97.5769	-0.110737	-1.23997
12.7741	97.58	-0.111002	-1.23727
13.557	97.5824	-0.11157	-1.23534
14.3387	97.5832	-0.113244	-1.23499
15.1497	97.6245	-0.0856844	-1.19417
15.9538	97.6422	-0.0651213	-1.177
16.7848	97.5631	-0.017581	-1.25653
94.0415	97.7996	-0.418004	-1.11629
94.8328	97.8131	-0.41227	-1.10409
95.609	97.7989	-0.421654	-1.11956
96.3924	97.8012	-0.423865	-1.11853
97.1753	97.8029	-0.426656	-1.11814
97.9623	97.8088	-0.425321	-1.11351
98.7483	97.8158	-0.424982	-1.10772
99.5345	97.8198	-0.424529	-1.10503
100.321	97.8253	-0.42363	-1.10081
101.107	97.833	-0.423257	-1.09437
101.891	97.8374	-0.425066	-1.09116
102.673	97.8429	-0.42877	-1.08699
103.461	97.8523	-0.426522	-1.07881
104.314	97.8062	-0.359338	-1.1262
105.298	97.8544	-0.16152	-1.07925
181.137	98.5841	-0.58137	-0.42389
181.87	98.4441	-0.633606	-0.563628
182.661	98.4651	-0.627671	-0.542386
183.448	98.4647	-0.62565	-0.542511
184.231	98.4647	-0.627386	-0.542228
185.019	98.4622	-0.625162	-0.54439
185.803	98.4611	-0.626375	-0.545063
186.588	98.4633	-0.626079	-0.542474
187.372	98.4623	-0.626402	-0.542992
188.154	98.4597	-0.62911	-0.545203
188.938	98.459	-0.630213	-0.545374
189.726	98.4598	-0.627376	-0.543979
190.514	98.4579	-0.623843	-0.54534
-164.223	97.8602	-0.0284392	-0.222286
-163.467	97.9539	-0.0544214	-0.129202
-162.705	98.0252	-0.074649	-0.0584112
-161.9	98.0745	-0.0528971	-0.00963576
-161.067	98.0844	-0.00238703	-0.000184288
-92.085	98.0552	0.0127159	-0.00740077
-79.3722	96.9604	0.18366	-1.09245
-78.585	96.9755	0.186999	-1.07673
-77.8028	96.9687	0.185452	-1.08293
-77.0169	96.9634	0.187574	-1.08768
-76.2365	96.964	0.184172	-1.08646
-75.4481	96.9645	0.188835	-1.08543
-74.6635	96.9682	0.18974	-1.08108
-73.88	96.9656	0.189469	-1.08312
-73.0979	96.9654	0.187863	-1.0828
-72.3458	97.0219	0.156293	-1.02571
-71.5667	97.0344	0.151652	-1.01256
-70.8102	97.0423	0.124435	-1.00412
-70.0662	96.9976	0.0847444	-1.04824
4.18551	96.7983	-0.0821599	-1.23003
4.95011	96.7851	-0.100876	-1.24356
5.72587	96.7775	-0.108444	-1.25144
6.50842	96.7838	-0.10924	-1.24546
7.29074	96.782	-0.110257	-1.24765
8.07383	96.7828	-0.11052	-1.24721
8.85757	96.7861	-0.110142	-1.2443
9.64249	96.7869	-0.108593	-1.24383
10.4256	96.7891	-0.108831	-1.24202
11.2086	96.7905	-0.109284	-1.24111
11.9919	96.7924	-0.109367	-1.2396
12.7745	96.7944	-0.110209	-1.23805
13.5568	96.796	-0.111272	-1.23685
14.3379	96.7969	-0.113629	-1.23646
15.1556	96.8492	-0.0793474	-1.18464
15.9576	96.8168	-0.060852	-1.21754
94.0428	97.0158	-0.415387	-1.11494
94.8296	97.0164	-0.414153	-1.11566
95.6105	97.0105	-0.418864	-1.12278
96.3957	97.0146	-0.419294	-1.11993
97.1783	97.018	-0.422413	-1.11784
97.965	97.0221	-0.421363	-1.115
98.7509	97.0291	-0.421187	-1.10928
99.5379	97.0333	-0.419897	-1.10635
100.325	97.04	-0.418953	-1.10095
101.112	97.0473	-0.417109	-1.09488
101.894	97.0533	-0.42094	-1.09013
102.676	97.0616	-0.42497	-1.0831
103.461	97.0714	-0.425957	-1.07456
104.317	97.0547	-0.356022	-1.09257
105.296	97.4576	-0.162225	-0.690933
180.375	97.8542	-0.557623	-0.369364
181.092	97.6878	-0.625762	-0.535647
181.875	97.6768	-0.628113	-0.546428
182.663	97.6859	-0.625556	-0.537057
183.448	97.6825	-0.62573	-0.540167
184.233	97.6832	-0.626019	-0.539177
185.02	97.6791	-0.624288	-0.542953
185.802	97.6748	-0.62735	-0.546959
186.588	97.6767	-0.625835	-0.544625
187.371	97.675	-0.628049	-0.545926
188.152	97.6737	-0.631588	-0.54679
188.937	97.6733	-0.631923	-0.546713
189.723	97.678	-0.630697	-0.541427
-163.372	97.0228	0.0409246	-0.276628
-162.665	97.1705	-0.0343617	-0.129414
-161.921	97.2711	-0.0729936	-0.0292745
-161.088	97.2898	-0.0223702	-0.0110949
-160.278	97.2986	0.00412764	-0.00268769
-159.495	97.2981	0.00421189	-0.00361527
-91.2763	97.2475	0.0368257	-0.0299212
-80.1438	96.3371	0.195271	-0.931736
-79.3655	96.2013	0.189765	-1.06699
-78.585	96.1951	0.186467	-1.07261
-77.8025	96.1854	0.185203	-1.08173
-77.0193	96.1805	0.184574	-1.08601
-76.2325	96.1777	0.187621	-1.08815
-75.4448	96.1802	0.191582	-1.08505
-74.6631	96.1811	0.189501	-1.08361
-73.8822	96.1777	0.186719	-1.08647
-73.1007	96.1776	0.184448	-1.0859
-72.3235	96.1768	0.177963	-1.08612
-71.5387	96.1709	0.179114	-1.09148
-70.7703	96.1552	0.163809	-1.10664
-70.0212	96.1291	0.129237	-1.13213
-69.3105	96.1107	0.0562306	-1.15005
4.15966	95.9697	-0.107695	-1.27381
4.94484	95.9893	-0.105831	-1.25449
5.72761	95.9909	-0.106372	-1.25321
6.51129	95.9951	-0.106015	-1.24935
7.29437	95.9947	-0.106272	-1.25016
8.07694	95.997	-0.107047	-1.24823
8.86085	96	-0.106486	-1.24562
9.64446	96.0002	-0.106232	-1.24577
10.4273	96.0029	-0.10681	-1.24341
11.2102	96.005	-0.107248	-1.24173
11.9934	96.0067	-0.107416	-1.24046
12.7757	96.0095	-0.108486	-1.23815
13.558	96.0121	-0.109608	-1.23596
14.338	96.0141	-0.113048	-1.23439
15.1602	96.0748	-0.0742978	-1.17415
15.9627	95.9799	-0.0552346	-1.26954
93.2856	96.323	-0.3858	-1.02137
94.0446	96.2218	-0.412337	-1.12387
94.8295	96.226	-0.413	-1.1209
95.6105	96.2208	-0.417656	-1.12739
96.3977	96.2263	-0.4161	-1.12312
97.1813	96.2296	-0.418074	-1.12107
97.9683	96.2341	-0.41681	-1.11785
98.7556	96.2428	-0.415182	-1.11043
99.5405	96.2491	-0.41597	-1.10537
100.326	96.2543	-0.415912	-1.10143
101.112	96.2629	-0.416131	-1.09414
101.896	96.2659	-0.417642	-1.09237
102.681	96.2771	-0.418963	-1.08242
103.462	96.2744	-0.423077	-1.08643
104.352	96.3853	-0.319435	-0.976748
105.309	96.5227	-0.148187	-0.840585
161.431	96.8845	-0.640977	-0.549918
162.248	96.9132	-0.610456	-0.521763
162.998	96.883	-0.646843	-0.552362
163.8	96.8851	-0.630385	-0.550697
164.577	96.8847	-0.639392	-0.551473
165.361	96.8838	-0.641963	-0.552813
166.144	96.8864	-0.644934	-0.550562
166.943	96.8771	-0.632437	-0.560113
167.712	96.8641	-0.648738	-0.573483
180.345	97.0169	-0.587845	-0.422063
181.098	96.9098	-0.620896	-0.529063
181.876	96.8978	-0.627837	-0.540857
182.659	96.8978	-0.630464	-0.540597
183.444	96.8947	-0.629772	-0.543551
184.229	96.8957	-0.630741	-0.542264
185.016	96.8891	-0.628343	-0.548573
185.801	96.8852	-0.62829	-0.552133
186.587	96.8861	-0.627649	-0.550862
187.37	96.8827	-0.629614	-0.553796
188.152	96.8808	-0.632878	-0.555289
188.934	96.8869	-0.635508	-0.548676
189.719	96.892	-0.63481	-0.543118
190.513	96.9131	-0.625378	-0.521527
-169.481	96.4284	0.191957	-0.0824065
-163.306	96.1443	0.107375	-0.37142
-162.539	96.2145	0.0919583	-0.301782
-161.835	96.3821	0.0129218	-0.134579
-161.098	96.4894	-0.0326524	-0.0277958
-160.293	96.5012	-0.0101021	-0.016384
-159.499	96.5111	0.000719085	-0.00692581
-98.8174	95.6711	0.33479	-0.827901
-98.1418	95.6498	0.226406	-0.848589
-97.5006	95.5103	0.0835748	-0.987525
-92.2922	96.0925	-0.195765	-0.401018
-91.3791	96.2404	-0.0665468	-0.252538
-80.1406	95.5024	0.197795	-0.981908
-79.3681	95.4154	0.18651	-1.06834
-78.5878	95.4071	0.183013	-1.07605
-77.8021	95.4039	0.184986	-1.07862
-77.0174	95.4003	0.185941	-1.08162
-76.2331	95.3992	0.186474	-1.08213
-75.4478	95.3981	0.187987	-1.08263
-74.6661	95.3961	0.185963	-1.08403
-73.8861	95.3915	0.182226	-1.088
-73.1026	95.3914	0.182042	-1.08759
-72.3121	95.3894	0.18877	-1.08899
-71.5321	95.3635	0.185078	-1.11436
-70.7792	95.3284	0.154334	-1.1488
-70.0793	95.2961	0.0705852	-1.1806
-69.3413	95.2682	0.0249175	-1.20793
3.38023	95.1837	-0.103525	-1.27477
4.16266	95.1966	-0.104388	-1.26214
4.94444	95.2017	-0.105908	-1.25734
5.72918	95.2054	-0.104476	-1.25395
6.5122	95.2089	-0.104764	-1.25085
7.29561	95.211	-0.104676	-1.24907
8.07925	95.2135	-0.104364	-1.24691
8.86161	95.2152	-0.105344	-1.2456
9.64507	95.2164	-0.105238	-1.24475
10.428	95.2188	-0.105702	-1.24279
11.2111	95.2202	-0.105956	-1.24175
11.9939	95.2218	-0.10648	-1.2406
12.7762	95.2241	-0.107597	-1.2387
13.558	95.2267	-0.109213	-1.23655
14.3372	95.229	-0.113414	-1.23472
15.1644	95.2933	-0.0696567	-1.17087
92.512	95.6826	-0.372599	-0.875411
93.2959	95.5248	-0.374234	-1.03445
94.0432	95.4252	-0.412512	-1.13527
94.8286	95.4341	-0.412678	-1.12763
95.6127	95.4364	-0.414206	-1.12662
96.3982	95.441	-0.414325	-1.12334
97.1856	95.4463	-0.412549	-1.11925
97.9731	95.4508	-0.410711	-1.11605
98.759	95.4558	-0.410487	-1.11233
99.5448	95.4615	-0.41043	-1.10785
100.331	95.4677	-0.409925	-1.10286
101.116	95.4778	-0.410641	-1.09404
101.899	95.4825	-0.413456	-1.09067
102.684	95.4924	-0.414767	-1.08197
103.467	95.4931	-0.416843	-1.08252
104.403	95.6452	-0.267086	-0.931717
105.32	95.6044	-0.136367	-0.973756
160.642	96.0632	-0.643763	-0.585814
161.426	96.1019	-0.645544	-0.547661
162.215	96.1052	-0.642786	-0.544836
163.003	96.0999	-0.641228	-0.55055
163.788	96.0985	-0.641976	-0.552388
164.568	96.0961	-0.648814	-0.555249
165.362	96.0993	-0.640779	-0.552391
166.145	96.0973	-0.643664	-0.55479
166.925	96.0962	-0.649974	-0.556228
167.697	96.0917	-0.663762	-0.561099
168.441	96.1084	-0.706244	-0.54464
180.317	96.1546	-0.616167	-0.499766
181.093	96.1169	-0.625804	-0.537335
181.874	96.1121	-0.629771	-0.541943
182.655	96.1086	-0.634143	-0.54532
183.441	96.1054	-0.633406	-0.548301
184.228	96.1072	-0.632145	-0.546229
185.013	96.1008	-0.631509	-0.55232
185.8	96.0973	-0.629805	-0.555541
186.586	96.0977	-0.629338	-0.554808
187.369	96.0933	-0.630956	-0.558787
188.152	96.0958	-0.632702	-0.555915
188.929	96.0938	-0.640327	-0.557405
189.711	96.0957	-0.64323	-0.555019
190.497	96.1177	-0.642216	-0.532569
191.277	96.127	-0.646843	-0.522656
192.036	96.141	-0.672105	-0.508111
192.861	96.0787	-0.632284	-0.569784
193.588	96.0895	-0.688979	-0.558328
-169.519	95.4657	0.154526	-0.261651
-162.508	95.3589	0.123752	-0.373716
-161.768	95.4797	0.081217	-0.253317
-161.022	95.5836	0.0438196	-0.149825
-160.258	95.6612	0.0250717	-0.0726284
-159.5	95.7304	0.0005354	-0.0038582
-158.716	95.7317	0.00193116	-0.00285405
-99.7329	94.774	0.202666	-0.941186
-98.9637	94.7093	0.187888	-1.00525
-98.2027	94.6695	0.164889	-1.04441
-97.4083	94.663	0.175227	-1.05036
-91.4313	95.4081	-0.119336	-0.300287
-90.5311	95.6167	-0.00313444	-0.0910752
-80.1326	94.6944	0.205235	-1.00532
-79.3707	94.6244	0.183291	-1.07474
-78.5923	94.621	0.177895	-1.07754
-77.8038	94.6197	0.182658	-1.07826
-77.0202	94.6192	0.182479	-1.07817
-76.2348	94.6177	0.184114	-1.07902
-75.4489	94.6126	0.186295	-1.08356
-74.666	94.6108	0.185428	-1.0848
-73.8883	94.6049	0.179418	-1.09005
-73.1044	94.6053	0.179671	-1.08913
-72.3034	94.587	0.196894	-1.10684
-71.5437	94.531	0.172982	-1.16228
-70.8135	94.4615	0.119482	-1.23115
-70.1358	94.4375	0.0134583	-1.25458
-69.4004	94.4391	-0.0347497	-1.25247
3.37356	94.4112	-0.109906	-1.26252
4.16073	94.4118	-0.106008	-1.26221
4.94529	94.4203	-0.104738	-1.25399
5.7304	94.4245	-0.102924	-1.25013
6.51198	94.4245	-0.104643	-1.25052
7.29524	94.4253	-0.104692	-1.25004
8.07961	94.4264	-0.103646	-1.2493
8.86268	94.4296	-0.103899	-1.24648
9.64707	94.4322	-0.102843	-1.24419
10.4299	94.4348	-0.103405	-1.24198
11.213	94.4371	-0.103614	-1.24009
11.9945	94.4383	-0.105499	-1.23934
12.7766	94.4395	-0.106789	-1.23855
13.5571	94.4425	-0.109605	-1.23599
14.331	94.442	-0.119151	-1.23695
15.1665	94.5359	-0.0670117	-1.14353
92.5596	94.8209	-0.323768	-0.951995
93.2598	94.6337	-0.409077	-1.14039
94.0456	94.6376	-0.40887	-1.13777
94.8308	94.648	-0.409166	-1.1287
95.6161	94.6514	-0.409474	-1.12649
96.4014	94.6572	-0.409794	-1.12198
97.1903	94.6629	-0.406624	-1.11754
97.9764	94.6672	-0.406163	-1.1145
98.7618	94.6718	-0.406436	-1.11119
99.5478	94.677	-0.406214	-1.1072
100.333	94.6825	-0.407016	-1.10302
101.117	94.6909	-0.408704	-1.09585
101.901	94.6972	-0.410642	-1.09085
102.687	94.7062	-0.410553	-1.08309
103.474	94.7196	-0.408881	-1.07098
104.431	94.871	-0.237416	-0.920801
160.615	95.2802	-0.669566	-0.583954
161.418	95.3144	-0.653241	-0.55028
162.21	95.3125	-0.647134	-0.552585
163.002	95.3091	-0.641153	-0.556458
163.784	95.3091	-0.645427	-0.556944
164.563	95.3028	-0.652705	-0.56365
165.358	95.3057	-0.644223	-0.561139
166.143	95.3034	-0.645088	-0.56379
166.928	95.306	-0.646176	-0.561592
167.713	95.31	-0.647091	-0.557959
168.5	95.3143	-0.646158	-0.553918
169.274	95.3437	-0.658492	-0.524811
179.539	95.3479	-0.608408	-0.522014
180.302	95.3271	-0.631263	-0.542717
181.084	95.3108	-0.634944	-0.558875
181.864	95.3065	-0.639931	-0.562995
182.647	95.3077	-0.642309	-0.561666
183.436	95.3082	-0.639087	-0.560907
184.222	95.3111	-0.637814	-0.557776
185.009	95.3057	-0.636113	-0.562922
185.797	95.3039	-0.633697	-0.564403
186.583	95.3022	-0.632147	-0.565783
187.367	95.2958	-0.633547	-0.571861
188.146	95.2946	-0.639331	-0.572668
188.923	95.2927	-0.647158	-0.574069
189.703	95.3072	-0.6522	-0.559092
190.479	95.3331	-0.660407	-0.532725
191.275	95.3652	-0.649097	-0.500135
192.048	95.4387	-0.66136	-0.426043
192.906	95.4258	-0.587189	-0.438301
193.744	95.4276	-0.53424	-0.435944
-170.385	94.5799	0.071124	-0.36323
-169.465	94.5171	0.208979	-0.426694
-168.693	94.4863	0.198535	-0.458206
-166.329	94.4621	0.215294	-0.484194
-165.564	94.4641	0.197853	-0.482823
-161.705	94.6219	0.144108	-0.327414
-160.973	94.7466	0.0935136	-0.203092
-160.225	94.8405	0.0589142	-0.109655
-159.476	94.943	0.0251607	-0.00751361
-158.721	94.9435	-0.00312414	-0.00728302
-99.7759	93.8821	0.159004	-1.04862
-98.9942	93.8848	0.156708	-1.04525
-98.2143	93.8829	0.152629	-1.04661
-97.4253	93.885	0.157685	-1.04388
-91.4371	94.6022	-0.12576	-0.321681
-90.5604	94.8303	-0.0330093	-0.0930218
-80.1541	93.8685	0.183126	-1.04679
-79.3731	93.8463	0.180293	-1.06828
-78.5931	93.8412	0.17655	-1.07285
-77.8068	93.8388	0.179047	-1.07461
-77.0253	93.8405	0.176781	-1.07229
-76.2422	93.8389	0.176122	-1.07332
-75.4584	93.8279	0.176251	-1.08372
-74.6725	93.8273	0.178421	-1.0837
-73.8901	93.8207	0.177103	-1.08971
-73.1045	93.8225	0.178934	-1.08736
-72.3128	93.8046	0.186967	-1.10467
-71.5646	93.6938	0.151467	-1.2149
-70.8497	93.6068	0.0826986	-1.30131
-70.1852	93.5282	-0.0364441	-1.37935
-69.3983	93.6451	-0.0332267	-1.26188
2.58997	93.6449	-0.109935	-1.24384
3.37719	93.6258	-0.105975	-1.26324
4.16358	93.6323	-0.10286	-1.25704
4.9449	93.6374	-0.104817	-1.25222
5.72986	93.6408	-0.103134	-1.24909
6.51303	93.6406	-0.10326	-1.24966
7.29688	93.6431	-0.102706	-1.24751
8.08165	93.644	-0.10124	-1.24699
8.86471	93.6469	-0.101499	-1.24442
9.64903	93.651	-0.100494	-1.24069
10.4318	93.6511	-0.101062	-1.241
11.2139	93.6523	-0.102301	-1.2402
11.9964	93.6545	-0.103136	-1.23836
12.7779	93.6564	-0.104978	-1.23689
13.5557	93.6563	-0.110546	-1.23748
14.3214	93.6473	-0.128286	-1.24693
91.8663	93.9717	-0.230259	-1.01485
92.5003	93.9074	-0.381844	-1.08039
93.2648	93.8472	-0.40287	-1.14189
94.0533	93.8576	-0.399825	-1.13273
94.8381	93.865	-0.400686	-1.12655
95.6233	93.867	-0.40103	-1.12577
96.4092	93.8729	-0.40073	-1.12122
97.1907	93.8713	-0.404963	-1.12399
97.9744	93.876	-0.406874	-1.12064
98.7617	93.883	-0.405271	-1.11488
99.549	93.8921	-0.403682	-1.10701
100.337	93.9007	-0.401896	-1.0997
101.12	93.9085	-0.403938	-1.09308
101.905	93.916	-0.404806	-1.0869
102.691	93.9223	-0.404846	-1.08181
103.509	94.001	-0.372774	-1.00445
104.441	93.9412	-0.226525	-1.06545
159.822	94.483	-0.675991	-0.595704
160.642	94.5436	-0.642491	-0.535561
161.425	94.5321	-0.645442	-0.547601
162.205	94.5203	-0.652071	-0.559893
162.992	94.52	-0.650603	-0.560672
163.778	94.5225	-0.65182	-0.558641
164.561	94.5216	-0.654082	-0.559992
165.358	94.5264	-0.643708	-0.555548
166.144	94.5205	-0.643687	-0.561907
166.934	94.5194	-0.640363	-0.563369
167.719	94.5181	-0.641357	-0.564959
168.504	94.5235	-0.64261	-0.559932
169.285	94.5453	-0.647092	-0.538377
170.104	94.5497	-0.614217	-0.534284
179.522	94.5285	-0.626088	-0.556763
180.291	94.5123	-0.641936	-0.572864
181.076	94.5081	-0.642847	-0.576931
181.855	94.507	-0.649079	-0.577902
182.646	94.5065	-0.643602	-0.578296
183.436	94.5068	-0.638668	-0.577729
184.221	94.5085	-0.639046	-0.57588
185.009	94.5054	-0.636821	-0.578692
185.791	94.5039	-0.639484	-0.57994
186.575	94.5028	-0.640458	-0.580745
187.363	94.4978	-0.638102	-0.585311
188.153	94.4896	-0.632662	-0.593182
188.922	94.4865	-0.648995	-0.595841
189.706	94.5067	-0.649788	-0.575205
190.451	94.4906	-0.688999	-0.590802
191.764	94.415	-0.945414	-0.665421
192.464	94.3846	-1.02975	-0.695165
194.567	94.4157	0.287895	-0.663463
-170.351	93.7113	0.106179	-0.448279
-169.493	93.6633	0.181802	-0.497011
-168.705	93.6664	0.187587	-0.494564
-167.92	93.6718	0.190251	-0.489719
-167.127	93.6953	0.200454	-0.466857
-166.323	93.6934	0.22183	-0.469342
-165.546	93.6931	0.217204	-0.470127
-164.767	93.6996	0.213612	-0.464174
-162.425	93.7151	0.206853	-0.450043
-161.646	93.7399	0.203648	-0.425752
-160.913	93.8605	0.154231	-0.305478
-160.219	93.9877	0.0650832	-0.17868
-159.458	94.1529	0.0435787	-0.0137785
-158.729	94.1579	-0.011068	-0.0091095
-99.7729	93.1052	0.161464	-1.04108
-98.9956	93.1079	0.154782	-1.03769
-98.2145	93.1021	0.151876	-1.04291
-90.623	94.0446	-0.0962859	-0.0941738
-80.9605	93.104	0.159862	-1.02735
-80.1625	93.0759	0.17411	-1.05485
-79.3802	93.0523	0.172612	-1.0778
-78.5964	93.0569	0.172621	-1.07257
-77.8072	93.0531	0.178034	-1.07581
-77.0267	93.0568	0.174804	-1.07152
-76.2432	93.0519	0.174516	-1.07577
-75.4588	93.0421	0.175206	-1.08495
-74.6745	93.042	0.175789	-1.08447
-73.8936	93.0367	0.172944	-1.08924
-73.1074	93.0364	0.175485	-1.08889
-72.32	93.0186	0.179213	-1.10615
-71.5775	92.8823	0.137996	-1.24187
-70.8653	92.8203	0.0665133	-1.30331
-70.2215	92.8563	-0.0733852	-1.26669
2.59608	92.8306	-0.103552	-1.27339
3.38042	92.8375	-0.102461	-1.26684
4.16413	92.8446	-0.102004	-1.26002
4.94562	92.8543	-0.103777	-1.25064
5.73088	92.8568	-0.101789	-1.24846
6.51157	92.8563	-0.104375	-1.24927
7.29285	92.859	-0.106382	-1.24691
8.0813	92.861	-0.101229	-1.24531
8.86617	92.8634	-0.0996675	-1.24321
9.65098	92.8664	-0.0981616	-1.24056
10.4337	92.867	-0.098808	-1.24042
11.216	92.8693	-0.099767	-1.23853
11.9985	92.8719	-0.100661	-1.2363
12.7793	92.8745	-0.103224	-1.23409
13.5543	92.8765	-0.11154	-1.23253
14.2899	92.8195	-0.159279	-1.29
91.1083	93.717	-0.201532	-0.483232
91.7746	93.1165	-0.320754	-1.08495
92.4734	93.0425	-0.407446	-1.16024
93.2668	93.0602	-0.399567	-1.14374
94.0558	93.0701	-0.396084	-1.13514
94.8385	93.0803	-0.399005	-1.12614
95.6229	93.0826	-0.400168	-1.12515
96.4115	93.0887	-0.397192	-1.12027
97.19	93.0933	-0.404376	-1.11699
97.9816	93.0995	-0.398396	-1.11204
98.7678	93.1027	-0.397892	-1.11011
99.5533	93.1086	-0.398145	-1.1054
100.34	93.1178	-0.397083	-1.09747
101.124	93.1249	-0.399332	-1.09162
101.91	93.1322	-0.398552	-1.08563
102.691	93.1275	-0.403822	-1.09152
103.493	93.157	-0.387376	-1.06332
104.466	93.1103	-0.200284	-1.11128
159.846	93.7332	-0.650911	-0.560543
160.634	93.743	-0.650142	-0.551327
161.421	93.7376	-0.649501	-0.557204
162.206	93.7366	-0.649908	-0.558688
162.993	93.7381	-0.649332	-0.557644
163.775	93.7356	-0.654107	-0.560677
164.565	93.738	-0.650168	-0.55866
165.355	93.7358	-0.646381	-0.561309
166.145	93.7327	-0.642663	-0.564802
166.937	93.732	-0.636647	-0.565856
167.724	93.7303	-0.635724	-0.567898
168.506	93.7322	-0.640205	-0.5664
169.289	93.7466	-0.643175	-0.552291
170.113	93.7123	-0.605415	-0.586891
178.757	93.7477	-0.605009	-0.552872
179.525	93.7247	-0.622827	-0.57585
180.292	93.7178	-0.641134	-0.582727
181.071	93.7194	-0.64783	-0.58103
181.849	93.7183	-0.655732	-0.582047
182.634	93.7208	-0.656041	-0.579412
183.431	93.7203	-0.6444	-0.579709
184.231	93.7224	-0.629145	-0.577416
185.024	93.7233	-0.621378	-0.576279
185.8	93.7182	-0.631236	-0.581087
186.553	93.7123	-0.662524	-0.586713
187.35	93.7125	-0.650726	-0.586172
188.23	93.713	-0.556507	-0.585341
188.981	93.7135	-0.590349	-0.58443
189.738	93.7187	-0.617585	-0.578755
193.984	93.73	0.489084	-0.565487
194.613	93.7326	0.333247	-0.562296
-171.197	93.0002	0.0428712	-0.375148
-170.298	92.9066	0.159745	-0.469433
-169.483	92.8779	0.192357	-0.498825
-168.698	92.8812	0.195042	-0.496203
-167.912	92.8892	0.198402	-0.488732
-167.122	92.8994	0.206702	-0.479149
-166.314	92.9033	0.231412	-0.47582
-165.53	92.9127	0.233062	-0.466964
-164.756	92.9276	0.224878	-0.452544
-163.983	92.9434	0.215316	-0.437219
-163.204	92.9391	0.211582	-0.441903
-162.42	92.9361	0.212909	-0.445329
-161.633	92.9704	0.21652	-0.411503
-160.886	93.0686	0.181322	-0.313624
-160.187	93.1983	0.0971611	-0.184282
-159.436	93.3554	0.0652686	-0.0275346
-100.569	92.3065	0.14923	-1.05593
-99.7781	92.3259	0.155644	-1.03589
-98.9961	92.3255	0.153674	-1.03573
-90.7009	93.2307	-0.17473	-0.123684
-80.9508	92.335	0.168966	-1.01182
-80.1623	92.29	0.173711	-1.05624
-79.3792	92.2762	0.172953	-1.06941
-78.5963	92.2791	0.172154	-1.06592
-77.8094	92.2736	0.175292	-1.07079
-77.0307	92.2715	0.170178	-1.07227
-76.2446	92.2652	0.172511	-1.078
-75.4613	92.2543	0.172131	-1.08824
-74.6762	92.256	0.173451	-1.08604
-73.8933	92.2559	0.172632	-1.08548
-73.1074	92.2573	0.174892	-1.08348
-72.3252	92.2255	0.173408	-1.11469
-71.5778	92.1063	0.137106	-1.23339
-70.8764	92.0629	0.0548768	-1.27619
-70.2132	92.0806	-0.0655956	-1.25787
2.61127	92.0744	-0.0880847	-1.24497
3.38676	92.0656	-0.0958367	-1.25404
4.1662	92.0669	-0.0996383	-1.25308
4.94747	92.0723	-0.101616	-1.24791
5.72816	92.0702	-0.104191	-1.25041
6.51022	92.0741	-0.105399	-1.24675
7.29057	92.0832	-0.108316	-1.23801
8.079	92.0783	-0.10317	-1.24326
8.86808	92.0796	-0.0973836	-1.24235
9.65311	92.0837	-0.095659	-1.23862
10.4364	92.084	-0.0956337	-1.23868
11.2181	92.0861	-0.0972945	-1.23703
11.9998	92.089	-0.0989589	-1.23446
12.7802	92.0963	-0.101897	-1.22764
13.5585	92.128	-0.106944	-1.19639
90.956	92.6002	-0.352583	-0.814961
91.7238	92.3487	-0.370252	-1.06772
92.4865	92.2745	-0.393139	-1.14312
93.275	92.2761	-0.390082	-1.14279
94.0621	92.2845	-0.388563	-1.13564
94.848	92.2946	-0.388281	-1.12686
95.6334	92.2998	-0.388438	-1.1229
96.4211	92.3118	-0.386409	-1.11209
97.1973	92.3107	-0.395785	-1.11443
97.9851	92.3142	-0.393649	-1.11225
98.7705	92.3214	-0.393928	-1.10624
99.5557	92.3276	-0.394503	-1.10135
100.339	92.332	-0.39651	-1.09821
101.125	92.3356	-0.397156	-1.09582
101.91	92.3405	-0.397701	-1.0922
102.693	92.3245	-0.400332	-1.10948
103.518	92.3684	-0.36135	-1.06685
104.582	92.3909	-0.0833925	-1.04555
159.855	92.9619	-0.641994	-0.546864
160.631	92.9524	-0.65203	-0.556946
161.415	92.9498	-0.654106	-0.560107
162.205	92.9543	-0.650623	-0.556096
162.99	92.9567	-0.652485	-0.554187
163.773	92.9518	-0.655013	-0.559522
164.57	92.9469	-0.644323	-0.5649
165.356	92.9404	-0.644918	-0.571844
166.148	92.9383	-0.639356	-0.574356
166.933	92.9421	-0.639911	-0.570923
167.718	92.9505	-0.64113	-0.562945
168.501	92.9557	-0.644431	-0.558032
169.282	92.9618	-0.64945	-0.552209
170.095	92.9245	-0.623207	-0.589843
170.855	92.9102	-0.64844	-0.604417
177.911	92.9255	-0.665427	-0.590377
178.684	92.9226	-0.678551	-0.59329
179.468	92.9096	-0.679949	-0.606347
180.257	92.9136	-0.676553	-0.602226
181.044	92.9178	-0.675541	-0.597953
181.822	92.9178	-0.682495	-0.597844
182.607	92.9184	-0.683114	-0.597181
183.405	92.9163	-0.670489	-0.59906
184.196	92.9169	-0.664188	-0.598285
184.976	92.9163	-0.669991	-0.598725
185.744	92.915	-0.68685	-0.599739
186.515	92.9148	-0.700965	-0.599706
187.287	92.9139	-0.714097	-0.600233
188.155	92.906	-0.631608	-0.607777
189.089	92.9067	-0.482313	-0.606751
189.888	92.9104	-0.468696	-0.602592
191.547	93.1887	0.405731	-0.323861
192.906	92.9202	0.195748	-0.591441
193.732	92.9282	0.236805	-0.582888
194.561	92.9428	0.280947	-0.567647
-171.1	92.2455	0.139931	-0.346358
-170.259	92.1125	0.198865	-0.479992
-169.474	92.0943	0.202371	-0.498834
-168.686	92.0994	0.207612	-0.494331
-167.9	92.1059	0.21173	-0.488488
-167.122	92.1386	0.206758	-0.456291
-166.317	92.1424	0.229179	-0.453072
-165.524	92.153	0.239455	-0.442954
-164.739	92.1613	0.242284	-0.43511
-163.975	92.1676	0.223716	-0.429359
-163.194	92.1573	0.22213	-0.440077
-162.414	92.1549	0.218834	-0.442855
-161.629	92.1876	0.221186	-0.410516
-160.869	92.2912	0.199031	-0.307304
-160.17	92.4257	0.114589	-0.17315
-159.455	92.5751	0.0463598	-0.0240002
-100.579	91.5266	0.138294	-1.05142
-99.7797	91.5543	0.153397	-1.02307
-98.9958	91.551	0.153348	-1.02576
-90.8367	92.3847	-0.311227	-0.185183
-90.1465	92.3614	-0.404886	-0.207894
-80.9258	91.5998	0.193379	-0.962585
-80.1627	91.5075	0.172663	-1.05423
-79.3811	91.4936	0.17051	-1.06754
-78.5971	91.496	0.170743	-1.0645
-77.8088	91.4907	0.175204	-1.06917
-77.0307	91.4872	0.16957	-1.07208
-76.2477	91.4784	0.168825	-1.08032
-75.4648	91.4714	0.168027	-1.08668
-74.6805	91.4716	0.168591	-1.08591
-73.8971	91.4713	0.168304	-1.08566
-73.1096	91.4717	0.172063	-1.08459
-72.3282	91.4459	0.169767	-1.10978
-71.585	91.3396	0.129273	-1.21553
-70.8811	91.3198	0.0495048	-1.23478
-70.2057	91.3199	-0.058719	-1.2341
1.82635	91.2724	-0.0895125	-1.26211
2.60684	91.2797	-0.092238	-1.25509
3.38561	91.28	-0.0966995	-1.25503
4.16391	91.28	-0.101633	-1.25532
4.94454	91.2871	-0.104244	-1.24852
5.72034	91.2896	-0.111686	-1.24631
6.51419	91.3123	-0.101099	-1.22392
7.30421	91.3098	-0.0943418	-1.22684
8.07958	91.2857	-0.102244	-1.25123
8.86915	91.289	-0.0959453	-1.24831
9.65348	91.2934	-0.0949139	-1.24426
10.4367	91.2951	-0.0949518	-1.243
11.2185	91.2998	-0.0964863	-1.23867
11.9996	91.3058	-0.0986716	-1.23302
12.7818	91.3175	-0.099819	-1.22176
13.6003	91.4475	-0.0647276	-1.09219
90.9316	91.5409	-0.375765	-1.08921
91.7007	91.4812	-0.392207	-1.15016
92.4889	91.4861	-0.38949	-1.14654
93.2768	91.4955	-0.387034	-1.13835
94.0631	91.5038	-0.386302	-1.13129
94.8515	91.5113	-0.383511	-1.12505
95.6355	91.5141	-0.385083	-1.12356
96.4218	91.5226	-0.38445	-1.11623
97.2014	91.5228	-0.390448	-1.11727
97.9875	91.5329	-0.390023	-1.10848
98.7709	91.5373	-0.392305	-1.10534
99.5559	91.5438	-0.393033	-1.10004
100.339	91.5468	-0.395602	-1.09829
101.126	91.5481	-0.394191	-1.09828
102.383	92.5293	0.0763578	-0.118343
103.079	92.4381	-0.0131437	-0.210828
103.923	92.6028	0.0448565	-0.0473607
159.856	92.1755	-0.639839	-0.548387
160.632	92.1717	-0.651081	-0.552674
161.413	92.1725	-0.656192	-0.552408
162.206	92.176	-0.649294	-0.549452
162.99	92.1824	-0.651205	-0.543552
163.776	92.1752	-0.651633	-0.551254
164.563	92.1742	-0.651026	-0.552668
165.355	92.1812	-0.645147	-0.546105
166.123	92.1706	-0.663725	-0.557216
166.924	92.1748	-0.648634	-0.553412
167.707	92.1781	-0.652502	-0.550398
168.495	92.1786	-0.650734	-0.550261
169.282	92.1783	-0.649801	-0.550954
170.076	92.1685	-0.64185	-0.561036
170.859	92.1708	-0.644316	-0.559011
171.678	92.1609	-0.611795	-0.569107
176.317	92.1389	-0.687891	-0.592143
177.107	92.1492	-0.684233	-0.58199
177.915	92.1545	-0.661522	-0.576703
178.68	92.1461	-0.681903	-0.585135
179.462	92.1415	-0.685779	-0.589755
180.257	92.1431	-0.676393	-0.588127
181.035	92.142	-0.684106	-0.58913
181.801	92.1402	-0.703598	-0.590812
182.599	92.1404	-0.691317	-0.59052
183.401	92.1401	-0.674582	-0.590725
184.206	92.1416	-0.654417	-0.588987
184.997	92.1408	-0.649142	-0.589571
185.751	92.1403	-0.68076	-0.589858
186.496	92.1392	-0.720764	-0.590751
187.262	92.1398	-0.739516	-0.589793
188.298	92.1425	-0.489156	-0.586819
189.202	92.1461	-0.369719	-0.582797
190.062	92.1436	-0.295046	-0.584954
191.126	92.1441	-0.0155791	-0.584003
191.962	92.1426	0.0359463	-0.5851
192.8	92.1353	0.0890911	-0.591886
193.68	92.1379	0.184312	-0.588759
194.495	92.1393	0.214705	-0.586828
-171.045	91.4031	0.19601	-0.405248
-170.246	91.3134	0.212581	-0.495566
-169.462	91.3125	0.214034	-0.49707
-168.677	91.3177	0.217636	-0.492486
-167.89	91.325	0.22146	-0.485731
-167.104	91.3273	0.225048	-0.484022
-166.312	91.3327	0.234725	-0.479109
-165.527	91.3417	0.237749	-0.470608
-164.737	91.3616	0.244724	-0.451149
-163.969	91.3755	0.230276	-0.437745
-163.183	91.3738	0.233021	-0.439831
-162.411	91.3722	0.222219	-0.441778
-161.624	91.3993	0.226371	-0.4151
-160.866	91.5207	0.202236	-0.294066
-160.16	91.6503	0.125402	-0.164787
-159.471	91.8056	0.031124	-0.00978313
-100.569	90.7508	0.148014	-1.04279
-99.7815	90.7775	0.151042	-1.01545
-98.9974	90.7708	0.151049	-1.0216
-91.4042	91.1224	-0.0953946	-0.663656
-90.6503	91.1589	-0.125392	-0.626514
-90.2344	91.7526	-0.493455	-0.0322045
-89.3544	91.773	-0.397333	-0.0111779
-88.3155	91.7544	-0.142331	-0.0291384
-81.6877	90.982	0.214654	-0.79655
-80.9375	90.7688	0.181016	-1.00913
-80.1662	90.7192	0.168591	-1.05808
-79.383	90.7074	0.167951	-1.06932
-78.6006	90.7094	0.166574	-1.06667
-77.8134	90.704	0.170013	-1.0714
-77.0311	90.6991	0.168591	-1.07576
-76.2494	90.6905	0.166526	-1.0837
-75.4647	90.6836	0.167547	-1.09005
-74.6843	90.6813	0.164223	-1.09172
-73.9003	90.6844	0.164452	-1.08802
-73.1082	90.686	0.17294	-1.0858
-72.3288	90.6638	0.168589	-1.10749
-71.5901	90.5841	0.123612	-1.18662
-70.8865	90.5841	0.0436262	-1.18601
-70.2109	90.5649	-0.064521	-1.20462
1.06395	90.4737	-0.0684506	-1.27595
1.81923	90.4616	-0.0963786	-1.2883
2.60583	90.4904	-0.0929782	-1.25978
3.38616	90.4957	-0.0958706	-1.25472
4.16583	90.4998	-0.0994164	-1.25095
4.94633	90.5072	-0.102142	-1.24386
5.71438	90.5217	-0.117335	-1.22965
6.55378	90.6985	-0.0611794	-1.05315
7.32267	90.5442	-0.0755346	-1.20783
8.11094	90.5228	-0.070528	-1.22956
8.87178	90.5079	-0.092956	-1.24483
9.65488	90.508	-0.0931383	-1.24509
10.4372	90.512	-0.0940783	-1.24145
11.2202	90.5165	-0.0943727	-1.23736
12.0018	90.5261	-0.0961189	-1.22812
12.7821	90.5325	-0.0991684	-1.22217
90.919	90.7076	-0.387114	-1.13755
91.6994	90.6873	-0.392254	-1.15908
92.493	90.7027	-0.38407	-1.1449
93.2818	90.7126	-0.380869	-1.13628
94.0671	90.721	-0.381115	-1.12905
94.8506	90.7261	-0.383096	-1.1252
95.6348	90.729	-0.384519	-1.12361
96.4226	90.738	-0.382342	-1.11586
97.2069	90.74	-0.383732	-1.11503
97.9923	90.751	-0.383951	-1.1053
98.7731	90.7527	-0.388844	-1.10491
99.5577	90.7563	-0.389979	-1.10252
100.342	90.7592	-0.391632	-1.1009
101.129	90.7609	-0.390572	-1.10046
103.159	91.7356	0.06835	-0.128262
159.89	91.3814	-0.605427	-0.557521
160.637	91.3857	-0.645371	-0.553719
161.413	91.3862	-0.655163	-0.553846
162.204	91.389	-0.651201	-0.551515
162.989	91.3876	-0.651832	-0.553479
163.783	91.391	-0.644814	-0.550565
164.57	91.3968	-0.644243	-0.545253
165.349	91.3892	-0.650733	-0.553242
166.147	91.3964	-0.638963	-0.546472
166.907	91.4053	-0.665294	-0.537962
167.703	91.3966	-0.655585	-0.547053
168.492	91.3943	-0.652516	-0.549747
169.282	91.3888	-0.649268	-0.555551
170.074	91.3815	-0.643533	-0.563173
170.868	91.3714	-0.634954	-0.573546
171.694	91.3786	-0.595375	-0.566656
172.402	91.3892	-0.672958	-0.556285
174.001	91.39	-0.646863	-0.55589
174.732	91.3632	-0.70095	-0.582908
175.571	91.373	-0.648401	-0.573196
176.324	91.3615	-0.680812	-0.584808
177.071	91.3498	-0.719638	-0.596612
177.884	91.3603	-0.692241	-0.586148
178.663	91.3596	-0.699577	-0.586924
179.434	91.3535	-0.714354	-0.593038
180.224	91.3551	-0.709757	-0.59144
181.017	91.3525	-0.702406	-0.594016
181.805	91.355	-0.699897	-0.591446
182.601	91.3552	-0.688975	-0.591068
183.381	91.3511	-0.69436	-0.595047
184.177	91.3483	-0.68449	-0.597722
184.957	91.3415	-0.689743	-0.604325
185.714	91.3443	-0.717615	-0.601313
186.488	91.3499	-0.728486	-0.595443
187.269	91.3594	-0.732881	-0.585714
188.189	91.3674	-0.598029	-0.577329
189.083	91.3677	-0.489558	-0.576709
189.987	91.3655	-0.369954	-0.578558
190.951	91.3833	-0.191441	-0.560374
191.85	91.3908	-0.0770778	-0.552445
192.704	91.3826	-0.00760897	-0.560153
193.572	91.361	0.0755671	-0.581291
194.38	91.3278	0.0986716	-0.613886
-171.896	90.7683	0.127552	-0.255839
-171.003	90.6535	0.238482	-0.371241
-170.222	90.5711	0.237811	-0.454326
-169.451	90.5318	0.226126	-0.494236
-168.666	90.5387	0.229156	-0.487912
-167.877	90.5499	0.235688	-0.477219
-167.089	90.5582	0.240539	-0.469458
-166.306	90.56	0.241038	-0.468142
-165.525	90.5681	0.240224	-0.460487
-164.74	90.5783	0.242301	-0.450829
-163.961	90.5863	0.238056	-0.443204
-163.184	90.5874	0.233074	-0.442485
-162.406	90.5879	0.227738	-0.442358
-161.624	90.6082	0.227482	-0.42239
-160.873	90.746	0.195326	-0.285007
-160.168	90.8648	0.116986	-0.166489
-100.575	90.014	0.141334	-0.995219
-99.7856	90.0069	0.146256	-1.00167
-98.9953	89.9831	0.152529	-1.02487
-98.2134	89.9805	0.150449	-1.02687
-96.5934	90.1786	0.202431	-0.827468
-92.1482	90.3144	-0.0561204	-0.687939
-91.2771	90.1498	0.0310201	-0.851845
-90.4884	90.1289	0.0358799	-0.872144
-89.8199	90.3517	-0.0795816	-0.648701
-89.3505	90.9579	-0.394096	-0.0418705
-81.6653	90.1658	0.23643	-0.828337
-80.9359	89.9743	0.182057	-1.01913
-80.1651	89.9334	0.169008	-1.05947
-79.3824	89.9229	0.167981	-1.06931
-78.5999	89.9226	0.166686	-1.06906
-77.8143	89.9187	0.168529	-1.07228
-77.0308	89.9088	0.16826	-1.08161
-76.2513	89.9012	0.164025	-1.08863
-75.4672	89.8941	0.16444	-1.09512
-74.6873	89.8939	0.160558	-1.09467
-73.8965	89.9016	0.167703	-1.08642
-73.1072	89.9042	0.173254	-1.08321
-72.3258	89.8783	0.171044	-1.10848
-71.5961	89.8094	0.117045	-1.17682
-70.8911	89.8121	0.038366	-1.17356
-12.8116	89.5842	0.152966	-1.37838
-12.1994	89.6386	-0.0179948	-1.32397
1.02029	89.6338	-0.111871	-1.33125
1.81671	89.6841	-0.0986351	-1.28118
2.60537	89.7066	-0.0931762	-1.25894
3.38661	89.7139	-0.095134	-1.25198
4.16726	89.717	-0.0976918	-1.24912
4.94221	89.715	-0.105967	-1.25141
5.73722	89.8118	-0.0941816	-1.15493
6.65499	90.0144	0.0403565	-0.952702
7.33974	89.8448	-0.0581299	-1.12265
8.11696	89.7574	-0.0641553	-1.21035
8.87534	89.728	-0.0890368	-1.24009
9.65643	89.7242	-0.0912143	-1.24424
10.438	89.7274	-0.0928991	-1.24139
11.2187	89.7312	-0.0955372	-1.238
11.9948	89.7353	-0.102662	-1.23436
12.7382	89.6754	-0.142572	-1.29463
90.1239	89.8514	-0.395603	-1.20747
90.9084	89.8825	-0.396564	-1.17762
91.7063	89.9083	-0.384056	-1.1531
92.4999	89.9233	-0.375976	-1.13932
93.2893	89.9362	-0.372135	-1.12767
94.0731	89.9413	-0.373856	-1.12374
94.8571	89.9432	-0.375441	-1.12312
95.6352	89.945	-0.382936	-1.12255
96.4237	89.9466	-0.379996	-1.12223
97.2114	89.9583	-0.377962	-1.11176
97.9959	89.9684	-0.379108	-1.10285
98.7745	89.9711	-0.386203	-1.10145
99.5654	89.98	-0.38102	-1.09375
100.348	89.9785	-0.384627	-1.09652
101.135	89.9808	-0.382802	-1.09544
102.396	90.9676	0.0920064	-0.109941
159.925	90.5536	-0.570293	-0.600381
160.655	90.5722	-0.626784	-0.582334
161.417	90.5992	-0.650595	-0.555876
162.202	90.5991	-0.652117	-0.556505
162.987	90.604	-0.653593	-0.552101
163.785	90.5902	-0.642239	-0.566448
164.564	90.6208	-0.648962	-0.536318
165.343	90.6287	-0.65673	-0.528888
166.148	90.5852	-0.637741	-0.57283
166.912	90.6353	-0.659791	-0.52309
167.704	90.5976	-0.654024	-0.561209
168.489	90.6106	-0.655554	-0.548608
169.277	90.6088	-0.654132	-0.550753
170.063	90.6106	-0.653836	-0.549224
170.853	90.6024	-0.650051	-0.55772
171.624	90.6244	-0.664923	-0.536034
172.399	90.6272	-0.67604	-0.533436
173.215	90.6261	-0.646327	-0.534793
173.993	90.5993	-0.653986	-0.561838
174.733	90.5733	-0.700073	-0.588007
175.521	90.5732	-0.697772	-0.588277
176.291	90.5714	-0.714377	-0.590164
177.068	90.5707	-0.723141	-0.590995
177.868	90.5727	-0.708349	-0.589063
178.656	90.5727	-0.705833	-0.589126
179.431	90.5653	-0.717149	-0.596501
180.217	90.5638	-0.716539	-0.598077
181.006	90.5616	-0.712947	-0.600193
181.798	90.5702	-0.707117	-0.59155
182.598	90.5793	-0.692026	-0.582329
183.384	90.5745	-0.691454	-0.587091
184.167	90.5718	-0.694284	-0.589557
184.942	90.5594	-0.704649	-0.601846
185.705	90.5625	-0.72721	-0.598541
186.489	90.575	-0.727801	-0.585753
187.254	90.5921	-0.748034	-0.568464
188.081	90.5876	-0.706816	-0.572589
188.824	90.5551	-0.748755	-0.604778
189.62	90.5283	-0.737367	-0.63127
190.367	90.5264	-0.775023	-0.632738
191.183	90.5435	-0.74441	-0.615272
192.019	90.5651	-0.693678	-0.593184
192.796	90.5642	-0.700876	-0.593613
193.578	90.5675	-0.704124	-0.589765
-171.847	89.9942	0.177311	-0.246356
-170.987	89.8426	0.254961	-0.398623
-170.221	89.7695	0.23885	-0.472284
-169.447	89.7472	0.230208	-0.495165
-167.874	89.7616	0.239025	-0.481874
-167.085	89.7734	0.245528	-0.470575
-166.304	89.787	0.244154	-0.457493
-165.524	89.7875	0.240885	-0.45746
-164.74	89.7906	0.24276	-0.45483
-163.963	89.795	0.23718	-0.45082
-163.171	89.802	0.24588	-0.444163
-162.396	89.7998	0.238722	-0.446733
-161.639	89.8039	0.212372	-0.442948
-160.919	89.9966	0.149855	-0.25055
-99.7842	89.2059	0.147063	-1.01836
-98.9969	89.1977	0.150388	-1.02591
-98.216	89.1967	0.14726	-1.0263
-97.4336	89.1907	0.145649	-1.03167
-96.6497	89.1891	0.145597	-1.03266
-95.6583	89.1276	0.35301	-1.0935
-91.9662	89.225	0.125231	-0.992945
-91.175	89.1797	0.132577	-1.03759
-90.3993	89.1864	0.124268	-1.03023
-89.6277	89.2139	0.112017	-1.0021
-82.5329	89.8069	0.151985	-0.403354
-81.6919	89.2759	0.209172	-0.933751
-80.9405	89.183	0.176814	-1.026
-80.168	89.1498	0.165472	-1.05866
-79.388	89.131	0.161711	-1.07679
-78.604	89.1308	0.162009	-1.07638
-77.8174	89.1247	0.164829	-1.0819
-77.0309	89.1177	0.167558	-1.08826
-76.2535	89.1138	0.161244	-1.09157
-75.4709	89.1101	0.160153	-1.0947
-74.6893	89.1134	0.158006	-1.0908
-73.9061	89.1154	0.157469	-1.08819
-73.1128	89.1151	0.167089	-1.08787
-72.3309	89.0744	0.1653	-1.12795
-71.6051	89.0406	0.107517	-1.1612
-70.8941	89.0312	0.0348394	-1.16997
-12.9463	88.8442	0.0183124	-1.33386
-12.2454	88.8639	-0.0639295	-1.31414
-11.4467	88.855	-0.0483903	-1.32317
-10.6594	88.8465	-0.0442057	-1.33171
1.02995	88.8884	-0.10196	-1.29213
1.81968	88.9094	-0.0954126	-1.27135
2.60408	88.9196	-0.0942008	-1.26141
3.38605	88.9265	-0.0954229	-1.25481
4.16507	88.9268	-0.0995934	-1.25479
4.94809	88.9482	-0.0997833	-1.2337
5.72245	89.0155	-0.10864	-1.16669
6.57437	89.0506	-0.0399378	-1.13195
7.32876	88.9865	-0.0687774	-1.19638
8.10484	88.9487	-0.0759316	-1.23446
8.87536	88.9413	-0.0886536	-1.24225
9.6559	88.9401	-0.0913747	-1.24379
10.4379	88.9427	-0.0926435	-1.24158
11.218	88.9476	-0.0957608	-1.23705
11.9816	88.9387	-0.115456	-1.24631
79.9368	89.0433	-0.373184	-1.21491
80.7192	89.0317	-0.375902	-1.22768
81.5276	89.0246	-0.352642	-1.236
89.387	89.2633	-0.345815	-1.00938
90.1348	89.0981	-0.383466	-1.17586
90.9226	89.1103	-0.3811	-1.16483
91.7157	89.1351	-0.373488	-1.14126
92.505	89.1431	-0.369626	-1.13454
93.2948	89.1567	-0.365379	-1.1222
94.0746	89.1524	-0.371094	-1.12764
94.8621	89.1644	-0.369179	-1.11694
95.6365	89.1582	-0.380401	-1.12439
96.4274	89.1611	-0.375057	-1.12265
97.2118	89.1662	-0.376309	-1.11884
97.9952	89.1726	-0.378612	-1.11365
98.7779	89.1775	-0.381614	-1.10999
99.5694	89.1884	-0.375768	-1.10039
100.355	89.1938	-0.37552	-1.09619
101.601	90.2025	0.0840092	-0.0887744
102.366	90.1935	0.0630937	-0.0989631
103.101	90.2886	0.0127324	-0.00519015
160.638	89.8172	-0.642771	-0.552396
161.432	89.7937	-0.634994	-0.576395
162.202	89.8155	-0.651353	-0.555122
162.988	89.8122	-0.652165	-0.55899
163.781	89.8023	-0.645646	-0.569357
164.57	89.7915	-0.643063	-0.580675
165.357	89.8163	-0.641876	-0.556304
166.149	89.7917	-0.63659	-0.581368
166.929	89.8071	-0.64261	-0.566443
167.727	89.8412	-0.630851	-0.532741
168.488	89.8284	-0.656439	-0.545871
169.275	89.8239	-0.655236	-0.550738
170.062	89.8272	-0.655072	-0.547808
170.844	89.8221	-0.658994	-0.553211
171.625	89.8204	-0.664121	-0.555177
172.417	89.8237	-0.658001	-0.552111
173.189	89.8046	-0.671824	-0.571457
173.955	89.7926	-0.692066	-0.58368
174.706	89.7805	-0.727275	-0.596021
175.491	89.781	-0.727553	-0.595618
176.282	89.787	-0.722722	-0.589769
177.08	89.795	-0.710381	-0.581921
177.871	89.7858	-0.704984	-0.591173
178.654	89.7864	-0.707973	-0.590657
179.426	89.7802	-0.721963	-0.596904
180.207	89.7803	-0.726806	-0.596815
180.994	89.7807	-0.724854	-0.59645
-172.693	89.3605	0.114154	-0.095878
-171.841	89.2391	0.184023	-0.217897
-170.976	89.058	0.266488	-0.399641
-170.217	88.9904	0.24341	-0.467796
-167.075	88.9915	0.256212	-0.468886
-164.732	89.0065	0.251346	-0.455137
-163.956	89.0115	0.24395	-0.450553
-163.16	89.0144	0.257866	-0.448003
-162.396	89.0112	0.238518	-0.451573
-161.648	89.0762	0.203865	-0.386895
-160.958	89.2553	0.110981	-0.208139
-160.252	89.3816	0.0337682	-0.0821053
-99.7695	88.3968	0.161156	-1.04301
-98.9945	88.4007	0.152154	-1.03849
-98.2139	88.4056	0.148718	-1.03302
-97.4331	88.4042	0.145463	-1.03379
-96.6478	88.3992	0.146834	-1.03817
-95.8445	88.3638	0.166132	-1.07292
-95.094	88.4148	0.132698	-1.02126
-94.1314	88.1311	0.311261	-1.30437
-92.1983	87.6755	0.676483	-1.75867
-90.3938	88.3914	0.129147	-1.04085
-89.6057	88.3807	0.133329	-1.0509
-83.4032	89.3496	0.0649028	-0.0769027
-82.6131	88.8382	0.0711416	-0.587716
-81.7293	88.3825	0.171136	-1.04276
-80.9525	88.3541	0.164221	-1.07056
-80.1663	88.349	0.166622	-1.07504
-79.3837	88.3408	0.165417	-1.08257
-78.6043	88.3401	0.161054	-1.08273
-77.8166	88.3364	0.164971	-1.0858
-77.0319	88.3343	0.165934	-1.0873
-76.252	88.3315	0.162096	-1.08946
-75.471	88.3233	0.159358	-1.09705
-74.6891	88.3288	0.157573	-1.09099
-73.9033	88.3328	0.159668	-1.08637
-73.1091	88.3365	0.170172	-1.08205
-72.3366	88.2675	0.159071	-1.15041
-71.6183	88.2513	0.0937211	-1.16604
-70.9031	88.2248	0.0252639	-1.19198
-19.9151	89.3188	0.0974445	-0.0748919
-12.2487	88.0847	-0.0671779	-1.30889
-11.4657	88.085	-0.0673102	-1.30862
-10.6851	88.0872	-0.069849	-1.30648
-9.93199	88.1153	-0.0998156	-1.2785
0.259045	88.1254	-0.0894672	-1.27039
1.03859	88.1197	-0.0930845	-1.27631
1.82082	88.1252	-0.0940206	-1.27106
2.60449	88.1336	-0.0935279	-1.26294
3.40863	88.1871	-0.072568	-1.20966
4.17662	88.1598	-0.0877602	-1.23726
4.96582	88.2167	-0.0817577	-1.18068
5.72013	88.2369	-0.110642	-1.16076
6.55355	88.3009	-0.0604336	-1.09712
7.30936	88.1722	-0.0878397	-1.22607
8.10765	88.1758	-0.0727747	-1.2228
8.87893	88.1614	-0.0847324	-1.23764
9.65734	88.1588	-0.0895664	-1.24053
10.4383	88.1586	-0.0918625	-1.24117
11.2164	88.1706	-0.0970072	-1.22951
11.9817	88.1586	-0.11495	-1.24194
77.5294	88.1957	-0.424273	-1.27416
78.3552	88.2458	-0.383484	-1.22516
79.1827	88.2613	-0.341101	-1.21084
79.9603	88.2575	-0.348473	-1.21584
80.7532	88.2614	-0.340724	-1.21312
81.534	88.2659	-0.344975	-1.20983
82.3191	88.2678	-0.34505	-1.20912
83.1001	88.3056	-0.349226	-1.17249
83.863	88.3711	-0.371496	-1.10822
89.375	88.3686	-0.35659	-1.11915
90.1431	88.326	-0.373908	-1.16299
90.9342	88.3415	-0.368249	-1.14873
91.722	88.3545	-0.365878	-1.13696
92.508	88.3593	-0.365402	-1.13337
93.2953	88.368	-0.36367	-1.12587
94.0782	88.3874	-0.366279	-1.10771
94.8112	88.431	-0.418777	-1.06537
95.6582	88.3968	-0.357413	-1.10075
96.4315	88.3886	-0.369715	-1.11022
97.2144	88.3804	-0.372469	-1.11961
98.001	88.3849	-0.371543	-1.11639
98.7841	88.3907	-0.374137	-1.1118
99.5738	88.3984	-0.370131	-1.10542
100.361	88.4047	-0.369005	-1.10029
101.521	89.4875	0.00509596	-0.0187247
102.344	89.4293	0.0426766	-0.078163
109.738	88.6239	-0.422373	-0.895923
110.907	88.6435	-0.0392422	-0.877615
111.446	88.6122	-0.286278	-0.91014
112.464	88.6036	-0.0550023	-0.919893
113.251	88.5604	-0.0537583	-0.964341
113.875	88.5121	-0.215691	-1.01387
114.448	88.5162	-0.429395	-1.01102
115.971	88.5663	-0.478722	-0.963334
145.686	89.031	-0.650026	-0.539478
146.357	89.0115	-0.765574	-0.559875
147.174	89.0272	-0.735136	-0.545019
148.011	89.0369	-0.684795	-0.536167
148.78	89.0364	-0.702011	-0.537518
149.619	89.028	-0.650048	-0.546753
150.398	89.0314	-0.656835	-0.544147
160.617	89.098	-0.662905	-0.486641
161.416	89.0492	-0.650994	-0.536014
162.215	89.0158	-0.638343	-0.569886
162.994	89.0218	-0.645431	-0.564466
163.778	89.0239	-0.647564	-0.562881
164.564	89.0255	-0.648631	-0.561728
165.359	89.0359	-0.639727	-0.551844
166.147	89.0301	-0.637819	-0.55806
166.922	89.0343	-0.649251	-0.55431
167.749	89.0655	-0.608414	-0.52352
168.485	89.0428	-0.65913	-0.546576
169.276	89.044	-0.654248	-0.545767
170.06	89.0398	-0.656229	-0.550355
170.838	89.0323	-0.66396	-0.558135
171.621	89.0296	-0.66754	-0.561142
172.408	89.0216	-0.666406	-0.569385
173.172	89.0128	-0.68838	-0.578502
173.948	89.0107	-0.698485	-0.580813
174.715	89.0053	-0.718162	-0.586354
175.488	89.0034	-0.73078	-0.588517
177.874	89.0001	-0.702593	-0.592136
178.657	89.001	-0.705296	-0.591356
179.426	88.9962	-0.721796	-0.596155
180.201	88.9931	-0.733048	-0.599326
-172.714	88.6064	0.0937901	-0.066419
-171.801	88.5142	0.224713	-0.159257
-170.944	88.2596	0.299918	-0.414408
-170.211	88.1989	0.250091	-0.475706
-163.946	88.2257	0.25414	-0.452652
-163.151	88.2309	0.266852	-0.447746
-162.404	88.2258	0.231076	-0.453224
-161.683	88.3251	0.16902	-0.354182
-161.021	88.5376	0.0477915	-0.14201
-99.0028	87.6099	0.143143	-1.04498
-98.2161	87.6196	0.145862	-1.03461
-97.4356	87.6219	0.142347	-1.03174
-96.6499	87.6161	0.144072	-1.03689
-95.8683	87.6122	0.141671	-1.04018
-95.081	87.6179	0.145046	-1.0338
-91.2289	86.8817	0.861271	-1.76742
-90.1687	87.2089	0.353607	-1.43892
-89.5444	87.4906	0.194044	-1.15659
-85.8779	88.6052	-0.0589354	-0.0388303
-83.4006	88.3681	0.0668598	-0.274061
-82.5545	88.0014	0.12916	-0.640151
-81.736	87.5948	0.163851	-1.04613
-80.9532	87.5707	0.162838	-1.0696
-80.1642	87.5656	0.168044	-1.07403
-79.3771	87.5595	0.171361	-1.07953
-78.5989	87.5576	0.165844	-1.08079
-77.815	87.5575	0.166005	-1.08029
-77.038	87.5559	0.159229	-1.08129
-76.2547	87.5545	0.158796	-1.08207
-75.472	87.5429	0.157806	-1.09307
-74.6904	87.5492	0.155705	-1.08614
-73.9039	87.5445	0.158481	-1.09026
-73.109	87.5461	0.169747	-1.08803
-72.3444	87.4713	0.150619	-1.16224
-71.624	87.4908	0.0874298	-1.14215
-20.7029	88.5191	0.092645	-0.0901574
-19.767	88.4768	0.245491	-0.1324
-11.468	87.2986	-0.069598	-1.31064
-10.6863	87.3085	-0.0709619	-1.30079
-9.91204	87.3244	-0.0797789	-1.28494
-9.2619	87.3761	-0.212739	-1.23331
0.253629	87.3272	-0.0946569	-1.28407
1.03803	87.3343	-0.0934032	-1.27722
1.82305	87.344	-0.0915459	-1.26783
2.68073	87.5027	-0.0170248	-1.10938
3.51272	87.6188	0.0317974	-0.993459
4.26437	87.5909	0.000275684	-1.02167
5.00094	87.5711	-0.0463422	-1.04176
5.77339	87.4287	-0.0570791	-1.18446
6.51255	87.4198	-0.101119	-1.1937
7.29414	87.3483	-0.102737	-1.26548
8.09861	87.3731	-0.0814815	-1.24104
8.8766	87.3714	-0.0867138	-1.24306
9.6555	87.3705	-0.0910452	-1.24438
10.4354	87.3716	-0.09434	-1.24356
11.2116	87.4054	-0.101473	-1.2102
35.5236	87.254	-0.860283	-1.37963
43.5484	87.5448	-0.673573	-1.0966
44.3408	87.4426	-0.665183	-1.19971
45.2474	87.4438	-0.542459	-1.19938
46.0041	87.2988	-0.569763	-1.34518
46.7451	87.3535	-0.612799	-1.29139
50.4685	87.9892	-0.0256001	-0.659211
50.951	88.101	-0.327135	-0.54835
51.8546	88.0606	-0.207664	-0.589667
52.577	87.9943	-0.269475	-0.656834
53.2137	87.7656	-0.416958	-0.88648
53.9323	87.5034	-0.482547	-1.14966
56.2751	87.3405	-0.492486	-1.31543
57.1469	87.3482	-0.404965	-1.30879
57.9683	87.3531	-0.367929	-1.30485
58.7361	87.3587	-0.38444	-1.30022
59.4947	87.3765	-0.410254	-1.28345
76.8195	87.4489	-0.348093	-1.23495
77.593	87.4393	-0.359563	-1.24562
78.4043	87.466	-0.333302	-1.22017
79.1858	87.4644	-0.336822	-1.22289
79.969	87.4687	-0.338675	-1.21972
80.7552	87.4768	-0.337547	-1.2128
81.5334	87.4833	-0.344403	-1.20753
82.3183	87.4911	-0.344698	-1.20086
83.1014	87.4989	-0.346756	-1.19433
83.8838	87.5213	-0.349522	-1.17312
84.648	87.575	-0.370488	-1.1206
89.3565	87.5473	-0.373873	-1.15551
90.1501	87.5501	-0.365695	-1.1539
90.9405	87.5615	-0.360751	-1.14377
91.7263	87.5689	-0.360382	-1.1376
92.5129	87.5773	-0.359231	-1.1304
93.2934	87.578	-0.364297	-1.13089
94.0654	87.6104	-0.377847	-1.09976
94.872	87.6043	-0.356766	-1.10712
95.6479	87.688	-0.366483	-1.02459
96.4351	87.6097	-0.364929	-1.10418
97.22	87.5985	-0.365662	-1.11661
98.0084	87.604	-0.3629	-1.11236
98.7936	87.6108	-0.363446	-1.10675
99.5833	87.6243	-0.359379	-1.09449
100.39	87.6691	-0.338325	-1.05094
101.532	88.7081	0.0180607	-0.0131293
102.333	88.7033	0.032551	-0.0192048
109.799	87.8678	-0.360777	-0.867061
110.728	87.8973	-0.216979	-0.838752
111.247	87.8609	-0.484652	-0.876335
112.35	87.8322	-0.167747	-0.906314
113.249	87.8069	-0.0542032	-0.932816
114.024	87.7412	-0.0657169	-0.999705
116.64	87.7445	-0.595021	-1.00129
117.36	87.7586	-0.660516	-0.988365
118.15	87.7731	-0.657012	-0.975026
118.946	87.7823	-0.647615	-0.96706
119.718	87.7907	-0.661754	-0.959853
120.489	87.8056	-0.676948	-0.946124
121.351	87.8235	-0.600994	-0.929362
122.18	87.8393	-0.558545	-0.914795
122.988	87.8538	-0.536759	-0.901464
123.772	87.864	-0.538953	-0.892332
124.534	87.8709	-0.563835	-0.886582
125.253	87.8803	-0.630951	-0.878367
126.079	87.8961	-0.591781	-0.863704
126.853	87.9097	-0.604546	-0.851257
127.583	87.9228	-0.660945	-0.839291
128.411	87.9374	-0.618767	-0.82583
129.212	87.9515	-0.604722	-0.812776
129.969	87.9619	-0.634339	-0.803517
130.691	87.9702	-0.698459	-0.796262
131.497	87.9836	-0.67857	-0.783981
132.275	87.9941	-0.6871	-0.77454
133.105	88.004	-0.644137	-0.765716
133.892	88.0198	-0.64408	-0.750945
134.722	88.0318	-0.600731	-0.740066
135.496	88.0417	-0.612426	-0.731198
136.231	88.053	-0.664639	-0.720906
137.062	88.0655	-0.619504	-0.709446
137.861	88.0784	-0.607438	-0.697547
138.643	88.0892	-0.612028	-0.687761
139.444	88.1045	-0.597905	-0.673443
140.2	88.116	-0.62843	-0.662896
140.968	88.1281	-0.646846	-0.651801
141.754	88.1395	-0.647371	-0.641372
142.533	88.1518	-0.655233	-0.629946
143.334	88.1639	-0.64065	-0.618867
144.123	88.1747	-0.638806	-0.608919
144.849	88.1896	-0.699168	-0.594987
145.634	88.2046	-0.700678	-0.580834
146.423	88.218	-0.698754	-0.568333
147.233	88.2304	-0.675429	-0.556807
148.035	88.2373	-0.65973	-0.55071
148.827	88.2431	-0.654621	-0.545777
149.629	88.2384	-0.638585	-0.551313
150.444	88.223	-0.61102	-0.567556
151.203	88.2176	-0.638174	-0.573726
151.968	88.222	-0.660079	-0.570157
152.735	88.218	-0.679722	-0.574888
161.363	88.363	-0.703564	-0.437222
162.204	88.245	-0.648861	-0.555753
162.987	88.2444	-0.651621	-0.556874
163.775	88.2442	-0.650942	-0.557682
164.563	88.2405	-0.649092	-0.561806
165.353	88.244	-0.645655	-0.558867
166.148	88.2476	-0.636545	-0.555677
166.935	88.2587	-0.635694	-0.544982
167.707	88.2625	-0.650647	-0.541619
168.462	88.2684	-0.68172	-0.536134
169.262	88.2497	-0.667575	-0.555242
170.038	88.2392	-0.678099	-0.566038
170.815	88.2313	-0.686793	-0.57433
171.591	88.2258	-0.696911	-0.580068
172.379	88.2172	-0.695045	-0.589015
173.15	88.2184	-0.710554	-0.588072
173.942	88.2301	-0.704622	-0.576627
178.653	88.2137	-0.708767	-0.593928
179.432	88.2089	-0.715414	-0.598751
180.212	88.2112	-0.721899	-0.596521
180.986	88.2094	-0.73283	-0.598269
-182.359	87.3011	-0.168585	-0.578575
-181.485	87.3098	-0.0766353	-0.570795
-180.645	87.3815	-0.0178222	-0.500042
-178.362	87.6919	-0.0798234	-0.192216
-177.537	87.7341	-0.0362174	-0.150833
-176.704	87.8203	0.0151218	-0.0654115
-170.214	87.4121	0.247761	-0.478886
-163.939	87.4413	0.262337	-0.453257
-163.152	87.4405	0.266457	-0.45444
-162.421	87.4508	0.213822	-0.444415
-161.681	87.6423	0.171456	-0.253243
-99.0325	86.8197	0.11289	-1.05088
-98.2114	86.8254	0.149938	-1.04449
-97.4386	86.8381	0.138721	-1.03116
-96.6545	86.8344	0.138799	-1.03419
-95.8706	86.8269	0.138713	-1.04114
-95.0855	86.8258	0.139857	-1.04158
-91.1425	86.5092	0.947046	-1.35558
-90.7093	86.2703	0.596309	-1.59385
-90.3392	86.7492	0.182504	-1.11433
-89.5752	86.7748	0.162547	-1.08809
-88.8165	86.8097	0.13741	-1.05251
-88.6013	87.8439	-0.431354	-0.0177259
-87.8191	87.7728	-0.432995	-0.0881099
-86.8413	87.7657	-0.239082	-0.0946134
-85.9595	87.7825	-0.141158	-0.0772162
-85.0515	87.8419	-0.016996	-0.0171709
-84.2143	87.8117	0.0364112	-0.0467558
-83.411	87.3381	0.0558348	-0.519711
-82.6354	86.8885	0.0476757	-0.968635
-81.7368	86.8104	0.162441	-1.04609
-80.9524	86.7845	0.16301	-1.07142
-80.1664	86.7785	0.165295	-1.07671
-79.3767	86.7713	0.171162	-1.08336
-78.5942	86.7649	0.16987	-1.08909
-77.8258	86.7293	0.154537	-1.12415
-77.0484	86.7738	0.148234	-1.079
-76.2591	86.7854	0.153831	-1.06677
-75.4753	86.7717	0.15389	-1.07984
-74.6887	86.7713	0.156828	-1.07965
-73.9005	86.7607	0.161305	-1.08963
-73.1064	86.7642	0.171754	-1.08559
-72.3507	86.7003	0.143733	-1.14892
-71.6661	86.5981	0.0446878	-1.25054
-21.5417	87.7717	0.0368957	-0.053246
-20.6923	87.7051	0.103194	-0.119779
-19.8276	87.6839	0.184849	-0.140962
-11.4607	86.5058	-0.0621611	-1.319
-10.6842	86.5201	-0.068752	-1.30478
-9.90332	86.5294	-0.0709827	-1.29547
-9.15652	86.5712	-0.107276	-1.25377
-8.46209	86.6065	-0.195933	-1.2186
-0.504686	86.5755	-0.0696144	-1.25117
0.254167	86.546	-0.093894	-1.28089
1.03918	86.5543	-0.0920201	-1.27281
1.82263	86.5596	-0.0917111	-1.26777
2.81192	86.9885	0.114425	-0.839053
3.6459	87.1183	0.165248	-0.709556
4.29923	86.9612	0.035418	-0.866935
5.00796	86.8066	-0.0390278	-1.02182
5.77734	86.7223	-0.0528228	-1.10642
6.5374	86.6299	-0.0759536	-1.19913
7.31176	86.5799	-0.0847828	-1.24943
8.09554	86.5826	-0.084211	-1.24704
8.87563	86.5846	-0.0873306	-1.24541
9.65584	86.585	-0.0903437	-1.24539
10.4369	86.5891	-0.0925024	-1.24159
11.2245	86.6533	-0.0881983	-1.17778
18.9221	86.5564	-0.223551	-1.27907
19.4747	86.5519	-0.454321	-1.28407
20.4293	86.5499	-0.283119	-1.2866
21.4332	86.5683	-0.0625441	-1.26872
22.2116	86.5715	-0.0675909	-1.26602
23.0227	86.5685	-0.0399238	-1.2696
23.8278	86.5616	-0.0181896	-1.27701
24.4875	86.5751	-0.141952	-1.26413
34.9837	86.5638	-0.615703	-1.28444
35.7786	86.5569	-0.604525	-1.29214
36.5795	86.5494	-0.587328	-1.30029
42.9412	86.5779	-0.496064	-1.27804
43.7315	86.5688	-0.489714	-1.28802
44.523	86.5644	-0.482153	-1.2932
45.3518	86.5611	-0.437207	-1.2974
46.2552	86.5397	-0.317793	-1.31966
47.0468	86.541	-0.310222	-1.31924
47.8536	86.541	-0.28743	-1.32008
48.6399	86.5448	-0.28518	-1.31711
49.4212	86.5475	-0.287844	-1.31537
50.2104	86.5494	-0.282724	-1.31429
50.9939	86.552	-0.283384	-1.31264
51.7594	86.5538	-0.301955	-1.31171
52.5439	86.5511	-0.30165	-1.31541
53.3336	86.548	-0.296039	-1.31937
54.1155	86.5428	-0.298342	-1.32558
54.8945	86.5353	-0.303619	-1.33404
55.6706	86.5383	-0.311743	-1.33196
56.3979	86.5354	-0.368683	-1.33584
57.2113	86.5384	-0.33956	-1.33379
58.0064	86.541	-0.328834	-1.33216
58.7951	86.5429	-0.324409	-1.33134
59.5469	86.5571	-0.356994	-1.31805
60.3025	86.5797	-0.385755	-1.29649
61.0936	86.5898	-0.379075	-1.28744
61.8972	86.574	-0.359904	-1.30429
62.6602	86.6004	-0.381442	-1.27887
76.0303	86.6859	-0.351211	-1.21194
76.842	86.688	-0.324442	-1.21097
77.6205	86.6769	-0.330893	-1.22322
78.4085	86.6825	-0.327926	-1.21878
79.1889	86.6843	-0.332473	-1.21813
79.9729	86.6886	-0.333535	-1.21498
80.7601	86.6942	-0.331452	-1.21053
81.5432	86.6982	-0.333413	-1.20772
82.3267	86.7053	-0.33511	-1.2018
83.1084	86.7121	-0.338526	-1.19618
83.8941	86.7182	-0.338073	-1.19125
84.6764	86.7281	-0.340913	-1.18257
85.4542	86.7263	-0.348388	-1.18561
88.5781	86.7717	-0.365686	-1.14496
89.3651	86.7652	-0.364068	-1.1527
90.1526	86.7648	-0.361988	-1.15427
90.9423	86.776	-0.357757	-1.1443
91.7275	86.7816	-0.358016	-1.1399
92.5126	86.7901	-0.358326	-1.13262
93.2935	86.7826	-0.36294	-1.14142
94.0493	86.7113	-0.392747	-1.21394
94.8557	86.7878	-0.371894	-1.13866
95.6343	86.7984	-0.378898	-1.12925
96.4344	86.8091	-0.364379	-1.11981
97.224	86.8117	-0.360367	-1.11845
98.0125	86.8195	-0.357583	-1.11187
98.7981	86.8263	-0.357638	-1.10628
99.5948	86.8655	-0.346663	-1.06835
100.614	87.3558	-0.113395	-0.5793
101.584	87.9075	0.0714199	-0.0287759
109.734	87.0346	-0.424155	-0.915203
110.576	87.0923	-0.368597	-0.858704
111.322	87.1269	-0.408657	-0.825374
112.338	87.0906	-0.17834	-0.862854
113.055	87.017	-0.247834	-0.937648
113.818	86.9612	-0.270455	-0.994689
116.59	86.954	-0.643554	-1.00674
117.366	86.9668	-0.654054	-0.995153
118.156	86.9797	-0.650252	-0.983458
118.942	86.9928	-0.649899	-0.9715
119.729	87.0054	-0.649416	-0.960041
120.517	87.019	-0.648039	-0.947613
121.306	87.0328	-0.644785	-0.935029
122.094	87.0456	-0.643479	-0.923442
122.883	87.0585	-0.641046	-0.911686
123.671	87.0706	-0.639275	-0.900683
124.457	87.0825	-0.640036	-0.889947
125.241	87.0953	-0.641562	-0.878339
126.029	87.1082	-0.640141	-0.866568
126.812	87.1217	-0.644195	-0.854172
127.597	87.1345	-0.645669	-0.842512
128.382	87.1469	-0.647275	-0.831247
129.172	87.1588	-0.643803	-0.820449
129.956	87.1708	-0.645778	-0.809546
130.744	87.182	-0.644759	-0.799454
131.533	87.1945	-0.642339	-0.788035
132.318	87.2077	-0.643559	-0.77592
133.103	87.2187	-0.644611	-0.765975
133.892	87.2325	-0.643112	-0.753237
134.673	87.2443	-0.648544	-0.742468
135.458	87.2558	-0.649931	-0.73201
136.247	87.2681	-0.647591	-0.720734
137.037	87.2804	-0.643914	-0.709485
137.821	87.2921	-0.646209	-0.698816
138.606	87.3043	-0.647829	-0.687547
139.392	87.3181	-0.649065	-0.674799
140.18	87.331	-0.647131	-0.662883
140.974	87.3429	-0.640102	-0.651931
141.76	87.3548	-0.640328	-0.641014
142.547	87.3664	-0.64045	-0.630332
143.332	87.3776	-0.641515	-0.620078
144.119	87.3895	-0.641284	-0.609087
144.897	87.4042	-0.650371	-0.595309
145.678	87.4184	-0.655395	-0.581958
146.473	87.4318	-0.647184	-0.569542
147.266	87.4406	-0.640763	-0.561608
148.054	87.4482	-0.63942	-0.554848
148.846	87.4649	-0.634602	-0.538921
149.625	87.4767	-0.642448	-0.52804
150.425	87.4681	-0.628398	-0.537399
151.204	87.4615	-0.63616	-0.544862
151.984	87.4523	-0.643305	-0.554761
152.767	87.4429	-0.646227	-0.565008
153.527	87.4556	-0.67296	-0.553043
154.334	87.4449	-0.652535	-0.564481
155.167	87.3926	-0.606702	-0.617482
161.33	87.5612	-0.735878	-0.454045
162.173	87.4872	-0.678637	-0.52866
162.98	87.4709	-0.659025	-0.54548
163.769	87.4642	-0.655772	-0.552752
164.558	87.4623	-0.653327	-0.555156
165.35	87.4597	-0.64777	-0.558206
166.142	87.465	-0.642031	-0.553381
166.951	87.4969	-0.619721	-0.521959
167.697	87.475	-0.659399	-0.544264
168.46	87.4798	-0.682954	-0.539805
169.248	87.457	-0.681406	-0.563023
170.023	87.4441	-0.692503	-0.576283
170.806	87.4382	-0.696094	-0.582513
171.574	87.4428	-0.714055	-0.578277
172.364	87.4385	-0.70974	-0.582808
177.868	87.4328	-0.707874	-0.589886
178.65	87.4271	-0.712386	-0.595714
179.428	87.4249	-0.719645	-0.598007
180.212	87.4284	-0.721159	-0.594584
180.989	87.4231	-0.730296	-0.599903
-184.439	86.3115	-1.46705	-0.783863
-183.317	86.3845	-1.12561	-0.711875
-182.76	86.3303	-1.35087	-0.766932
-180.938	86.5749	-0.309804	-0.52326
[truncated: 56,289 more rows]
