# Supplementary material for: Grounded reconfigurable metamaterials with customized mapping-invariant behavior
Source: Nat Commun. 2026 May 19;17:6572. doi: 10.1038/s41467-026-73240-8 (PMC13381600; doi:10.1038/s41467-026-73240-8)
Supplement: Supplementary file 3 — Source data [file 41467_2026_73240_MOESM3_ESM.zip › Source Data/Fig. 4.xlsx]

## Sheet: Fig. 4b
X (mm)	Y (mm)	UX (mm)	UY (mm)
101.937	104.975	-0.98169	0.607814
102.717	104.999	-0.98494	0.619165
103.581	105.004	-0.94584	0.621054
104.423	105.004	-0.917872	0.620443
101.209	104.254	-0.952431	0.640204
101.994	104.257	-0.952978	0.641559
102.789	104.269	-0.948385	0.64643
103.577	104.274	-0.947296	0.648434
104.364	104.276	-0.946619	0.648927
105.147	104.27	-0.94825	0.645111
105.932	104.275	-0.948533	0.647045
106.663	104.281	-0.976046	0.64953
101.216	103.476	-0.948353	0.644239
102.01	103.489	-0.944038	0.649788
102.796	103.497	-0.944009	0.653149
103.579	103.503	-0.945494	0.65588
104.369	103.506	-0.943698	0.656567
105.154	103.502	-0.94391	0.653761
105.929	103.496	-0.949283	0.650105
106.75	103.41	-0.932055	0.606725
107.281	103.693	-1.05948	0.74757
-160.801	98.6876	-0.648128	-1.32476
100.441	102.699	-0.941993	0.648973
101.218	102.689	-0.946376	0.64338
102	102.688	-0.948717	0.6421
102.787	102.698	-0.948077	0.646664
103.575	102.708	-0.946976	0.650599
104.366	102.702	-0.944282	0.647295
105.151	102.704	-0.94474	0.647748
105.935	102.71	-0.945745	0.650165
106.718	102.719	-0.947168	0.653797
107.437	102.825	-0.980753	0.706216
-161.02	97.887	-0.757138	-1.33323
-160.394	98.0355	-0.835533	-1.2592
99.6246	101.886	-0.95682	0.635494
100.419	101.898	-0.952725	0.640871
101.208	101.904	-0.950776	0.643407
101.995	101.903	-0.950285	0.642338
102.784	101.913	-0.949057	0.64642
103.571	101.912	-0.948492	0.645341
104.363	101.923	-0.945263	0.650118
105.158	101.921	-0.940604	0.648823
105.948	101.918	-0.938695	0.646786
106.731	101.922	-0.94007	0.647851
107.505	101.952	-0.946367	0.662349
108.244	102.148	-0.969776	0.759578
-160.501	97.2114	-0.888687	-1.27936
-159.506	97.1143	-0.782739	-1.32815
98.8672	101.133	-0.941953	0.652518
99.6466	101.122	-0.945161	0.646341
100.425	101.12	-0.948834	0.644619
101.213	101.122	-0.947915	0.644816
101.995	101.119	-0.94984	0.642891
102.767	101.138	-0.956833	0.651922
103.57	101.138	-0.948326	0.650945
104.371	101.139	-0.940426	0.651059
105.162	101.138	-0.938156	0.649962
105.942	101.134	-0.941147	0.647369
106.726	101.144	-0.941863	0.651312
107.51	101.15	-0.943217	0.653702
108.3	101.18	-0.941098	0.668329
183.893	102.443	-0.879705	1.26763
184.65	102.428	-0.893642	1.26037
185.409	102.421	-0.906879	1.25689
186.185	102.419	-0.91116	1.25609
186.957	102.414	-0.917555	1.25409
187.743	102.397	-0.916851	1.24578
-189.495	96.4286	-0.92392	-1.26133
-188.717	96.4581	-0.924958	-1.24732
-187.914	96.4771	-0.914115	-1.2386
-187.121	96.4927	-0.907545	-1.23153
-186.287	96.5063	-0.881003	-1.22544
-160.554	96.4392	-0.915026	-1.2736
-159.663	96.2951	-0.861018	-1.34584
98.0823	100.341	-0.940889	0.649408
98.8601	100.342	-0.944907	0.649684
99.6478	100.337	-0.943927	0.646385
101.224	100.345	-0.941856	0.649234
102.002	100.347	-0.94575	0.649517
102.778	100.354	-0.950314	0.652334
103.571	100.35	-0.947112	0.649837
104.361	100.346	-0.944905	0.647276
105.154	100.35	-0.94168	0.648594
105.932	100.351	-0.945421	0.648304
106.712	100.343	-0.948421	0.643721
107.509	100.357	-0.942777	0.649923
108.324	100.432	-0.928247	0.686976
183.067	101.644	-0.900235	1.26015
183.849	101.639	-0.901894	1.25802
184.628	101.633	-0.904967	1.25502
185.409	101.632	-0.907045	1.25478
186.192	101.633	-0.907853	1.25517
186.976	101.633	-0.908412	1.25574
187.76	101.632	-0.908485	1.25529
188.538	101.646	-0.912145	1.26287
189.348	101.62	-0.899572	1.24993
-189.478	95.6924	-0.9147	-1.23797
-188.698	95.7037	-0.914889	-1.23306
-187.918	95.7092	-0.91536	-1.23104
-187.133	95.712	-0.912898	-1.2304
-186.345	95.7055	-0.909459	-1.23435
-185.557	95.7091	-0.905642	-1.2332
-159.749	95.5936	-0.904091	-1.30471
97.2987	99.5482	-0.9392	0.646422
98.0677	99.548	-0.947548	0.645707
98.8616	99.5561	-0.94352	0.649127
101.999	99.5613	-0.946516	0.64918
102.778	99.5673	-0.949756	0.65154
103.569	99.568	-0.947553	0.651283
104.357	99.5674	-0.946409	0.650345
105.134	99.5474	-0.950842	0.639711
105.919	99.5533	-0.951493	0.642022
106.686	99.549	-0.961037	0.639241
107.508	99.5514	-0.942673	0.639859
108.327	99.5445	-0.9262	0.635763
182.283	100.862	-0.900034	1.26139
183.059	100.853	-0.904735	1.25686
183.841	100.849	-0.906304	1.25522
184.623	100.846	-0.907873	1.25363
185.407	100.847	-0.908206	1.25458
186.192	100.847	-0.907983	1.25467
186.977	100.849	-0.908033	1.25566
187.764	100.848	-0.907032	1.25543
188.546	100.847	-0.908183	1.25537
189.333	100.845	-0.907267	1.25465
190.102	100.857	-0.915002	1.26075
-189.473	94.9233	-0.911523	-1.23105
-188.695	94.9155	-0.912654	-1.23568
-187.915	94.9212	-0.912826	-1.23357
-187.133	94.9264	-0.911978	-1.23165
-186.352	94.9303	-0.911828	-1.2304
-185.582	94.9356	-0.917418	-1.22843
-159.772	94.9334	-0.915128	-1.2429
-158.849	94.9701	-0.84527	-1.22474
96.4665	98.7057	-0.9618	0.618438
97.2776	98.7541	-0.949117	0.641965
98.0622	98.7561	-0.949683	0.642352
101.992	98.7723	-0.949506	0.647263
102.772	98.7725	-0.952173	0.646773
103.566	98.774	-0.948178	0.64689
104.358	98.7774	-0.945406	0.647928
105.128	98.7477	-0.953077	0.632492
105.918	98.7552	-0.951308	0.635614
106.698	98.7633	-0.954136	0.639011
107.51	98.7499	-0.941112	0.631713
108.315	98.7463	-0.931852	0.629266
182.273	100.069	-0.9049	1.25711
183.053	100.065	-0.907627	1.2549
183.837	100.065	-0.908455	1.25518
184.621	100.063	-0.908958	1.2544
185.406	100.063	-0.909016	1.25475
186.192	100.063	-0.908581	1.25493
186.977	100.065	-0.908396	1.25583
187.761	100.064	-0.908625	1.25574
188.546	100.063	-0.908757	1.25569
189.333	100.057	-0.907373	1.25294
190.131	100.054	-0.900637	1.25168
-189.475	94.1325	-0.911539	-1.23494
-188.694	94.1348	-0.911551	-1.23452
-187.898	94.1408	-0.903625	-1.23223
-187.117	94.1392	-0.903283	-1.23374
-186.337	94.1456	-0.903629	-1.23123
-185.559	94.1707	-0.905293	-1.21935
-184.819	94.2019	-0.92574	-1.20439
-159.766	94.1642	-0.91209	-1.23559
-158.835	94.2676	-0.838176	-1.18405
95.7078	97.9231	-0.947617	0.620325
96.4721	97.9472	-0.958353	0.631742
97.272	97.9686	-0.951264	0.641829
104.359	97.99	-0.94404	0.646845
105.118	97.9667	-0.957457	0.634554
105.899	97.9564	-0.95997	0.628768
106.705	97.9618	-0.950263	0.630865
107.502	97.9346	-0.944528	0.616643
108.273	97.9032	-0.952009	0.60031
181.48	99.2701	-0.909083	1.24971
182.266	99.276	-0.908737	1.25279
183.054	99.279	-0.907547	1.25438
183.838	99.2799	-0.908005	1.25498
184.621	99.2784	-0.908759	1.2544
185.406	99.2782	-0.909018	1.25449
186.192	99.2777	-0.908382	1.25444
186.979	99.2798	-0.907718	1.25569
187.764	99.279	-0.90761	1.25552
188.548	99.276	-0.907822	1.25427
189.334	99.271	-0.907384	1.25201
190.124	99.2701	-0.904624	1.25186
-189.482	93.3532	-0.914719	-1.23308
-188.705	93.356	-0.916133	-1.23241
-187.915	93.3348	-0.91143	-1.24369
-187.119	93.3872	-0.904041	-1.21822
-186.351	93.386	-0.910343	-1.21946
-185.554	93.382	-0.902008	-1.22214
-184.817	93.4033	-0.924294	-1.21207
-159.767	93.4048	-0.912349	-1.22337
-158.795	93.5569	-0.818024	-1.14751
94.9215	97.1754	-0.947334	0.639713
95.7081	97.1921	-0.94684	0.647402
96.4906	97.184	-0.948485	0.64275
97.2695	97.1837	-0.951877	0.64193
105.135	97.2077	-0.948609	0.647666
105.912	97.1862	-0.953119	0.636264
106.737	97.1841	-0.93355	0.63462
108.272	97.1861	-0.952075	0.634378
180.692	98.4787	-0.910668	1.24621
181.476	98.4838	-0.911277	1.24884
182.261	98.4839	-0.911196	1.24903
183.051	98.4899	-0.909015	1.2521
183.836	98.4913	-0.909206	1.25295
184.62	98.4934	-0.90945	1.25417
185.406	98.4947	-0.909017	1.25498
186.193	98.4959	-0.908269	1.25578
186.978	98.4972	-0.908005	1.25662
187.764	98.4962	-0.907526	1.25634
188.549	98.4929	-0.907406	1.25493
189.335	98.4885	-0.906946	1.25295
190.121	98.4769	-0.906327	1.24742
-188.707	92.5702	-0.916685	-1.23378
-187.89	92.6225	-0.898219	-1.20832
-186.396	92.7431	-0.931923	-1.14935
-185.522	92.6684	-0.885573	-1.18734
-159.759	92.6587	-0.907996	-1.2045
-158.775	92.6092	-0.807698	-1.22942
-157.535	92.9629	-0.57905	-1.05268
94.1195	96.3486	-0.954854	0.619501
94.9086	96.3888	-0.953129	0.638955
95.7057	96.4005	-0.947434	0.644184
96.4924	96.3997	-0.946915	0.643134
97.2734	96.4005	-0.949281	0.642904
104.359	96.414	-0.942739	0.644025
105.138	96.4082	-0.946507	0.640486
105.93	96.386	-0.943486	0.62875
180.692	97.7008	-0.910632	1.24958
181.475	97.701	-0.911983	1.24977
182.259	97.7007	-0.912445	1.24969
183.05	97.7061	-0.909715	1.25253
183.836	97.7069	-0.909098	1.25303
184.623	97.7085	-0.908395	1.25401
185.409	97.7089	-0.908087	1.25434
186.194	97.7087	-0.907971	1.25442
186.98	97.7093	-0.907529	1.2549
187.767	97.7105	-0.906342	1.25574
188.549	97.7049	-0.907729	1.25312
189.336	97.7025	-0.906903	1.25217
190.121	97.6876	-0.906427	1.24497
-188.712	91.7805	-0.918545	-1.2371
-185.465	92.1041	-0.856498	-1.07788
-160.307	92.2264	-0.790552	-1.02859
-159.642	92.0863	-0.849448	-1.0988
-158.611	91.9897	-0.725803	-1.14723
-69.6709	92.2948	-0.543328	-0.97186
-68.9227	92.1045	-0.561057	-1.06675
93.4334	95.6217	-0.904433	0.649248
94.1306	95.6023	-0.948684	0.638889
94.921	95.6117	-0.946313	0.642985
95.7122	95.6136	-0.943549	0.643316
96.5013	95.6139	-0.941844	0.642834
97.2804	95.6129	-0.945194	0.641679
98.064	95.6048	-0.946255	0.637037
103.576	95.6281	-0.940977	0.644277
104.369	95.6298	-0.937324	0.644492
105.149	95.6211	-0.940007	0.639536
105.892	95.6155	-0.961677	0.636065
106.773	95.7242	-0.914233	0.689799
179.909	96.9179	-0.90929	1.25036
180.692	96.9182	-0.910815	1.25059
181.477	96.9191	-0.910883	1.25112
182.26	96.922	-0.911828	1.25265
183.05	96.925	-0.909607	1.25427
183.836	96.9241	-0.909148	1.25395
184.623	96.9244	-0.908529	1.25424
185.409	96.9231	-0.908225	1.25372
186.195	96.9235	-0.907797	1.25408
186.979	96.9239	-0.908322	1.25446
187.766	96.9261	-0.9073	1.25575
188.548	96.9211	-0.908528	1.25347
189.334	96.9174	-0.908115	1.25187
190.119	96.9059	-0.907859	1.24633
-188.711	90.9998	-0.917366	-1.23592
-187.927	90.9793	-0.915433	-1.24684
-161.039	91.5228	-0.76492	-0.988308
-160.267	91.5462	-0.77039	-0.976791
-159.539	91.4406	-0.798026	-1.02974
-158.476	91.4044	-0.658185	-1.04794
-157.45	91.3462	-0.536457	-1.07719
-80.1599	92.755	-1.08567	-0.352992
-79.3626	92.5781	-1.07892	-0.441142
-77.0279	92.5654	-0.695351	-0.446899
-68.7285	91.8352	-0.856027	-0.808832
92.6339	94.8655	-0.910764	0.66433
93.3419	94.8144	-0.949556	0.63815
94.1319	94.8193	-0.947404	0.639945
94.9293	94.828	-0.941541	0.643689
95.7226	94.8285	-0.937705	0.643331
96.5139	94.8245	-0.934945	0.640699
97.2818	94.8185	-0.943824	0.637049
98.0665	94.8182	-0.94438	0.636252
98.8497	94.8235	-0.945685	0.638318
99.6447	94.8248	-0.941051	0.638294
102.781	94.836	-0.94474	0.641398
103.577	94.8399	-0.939622	0.642738
104.367	94.8334	-0.937791	0.638875
105.143	94.8451	-0.942432	0.644086
105.791	94.8252	-1.01161	0.633525
162.595	96.1495	-0.92057	1.26075
163.397	96.1461	-0.913095	1.2588
164.192	96.1452	-0.908439	1.25815
164.983	96.1382	-0.906173	1.25445
165.784	96.1281	-0.898859	1.24922
166.536	96.1374	-0.915757	1.25368
179.133	96.1429	-0.904816	1.25519
179.911	96.1358	-0.908653	1.25166
180.696	96.1387	-0.908889	1.25316
181.48	96.1374	-0.909652	1.25257
182.263	96.1403	-0.910751	1.2541
183.051	96.1413	-0.909237	1.25474
183.837	96.1391	-0.908965	1.25372
184.623	96.1393	-0.908548	1.25395
185.409	96.1373	-0.908279	1.25309
186.194	96.1389	-0.90827	1.25405
186.978	96.1413	-0.908927	1.2554
187.763	96.14	-0.908822	1.25498
188.546	96.1395	-0.909985	1.25491
189.333	96.1353	-0.908954	1.25303
190.116	96.127	-0.909399	1.24914
-188.703	90.2084	-0.912693	-1.24007
-187.892	90.1497	-0.897177	-1.27003
-161.99	90.4604	-0.848561	-1.12747
-161.077	90.6956	-0.783666	-1.01004
-160.3	90.7156	-0.786998	-1.00018
-159.467	90.6957	-0.761716	-1.01026
-99.4737	91.4548	-0.943882	-0.618638
-98.6364	91.5112	-0.917215	-0.590128
-80.8689	91.8877	-1.04856	-0.39469
-80.0117	91.8261	-1.0119	-0.425178
-79.2279	91.7097	-1.01188	-0.483101
-78.332	91.5768	-0.955807	-0.549233
-77.2155	91.6375	-0.789482	-0.518605
-74.654	91.856	-0.684331	-0.408463
76.846	94.0345	-0.950721	0.653564
77.6281	94.0356	-0.952212	0.653538
78.473	93.9719	-0.92233	0.621064
92.5461	93.9967	-0.954042	0.622464
93.3612	94.0567	-0.939328	0.651818
94.1284	94.0299	-0.948524	0.637801
94.9243	94.0357	-0.943417	0.640086
95.7186	94.0357	-0.939118	0.639444
96.5242	94.043	-0.929163	0.642458
97.2838	94.0307	-0.942236	0.635716
98.0722	94.0397	-0.940886	0.639602
98.8508	94.0456	-0.9445	0.641889
99.6441	94.0473	-0.940719	0.642141
100.432	94.0424	-0.939679	0.639062
102.004	94.0509	-0.939798	0.642037
102.784	94.0521	-0.94235	0.641997
103.569	94.0377	-0.942808	0.63417
104.332	93.9867	-0.954678	0.608079
104.95	93.9545	-1.03823	0.591332
162.599	95.3642	-0.918368	1.26056
163.395	95.3597	-0.91389	1.25807
164.184	95.3594	-0.912195	1.25769
164.975	95.3594	-0.909838	1.25751
165.763	95.3589	-0.908981	1.25703
166.547	95.3601	-0.910414	1.25746
167.318	95.363	-0.917657	1.25871
178.308	95.2924	-0.924442	1.2223
179.124	95.3498	-0.909162	1.25098
179.91	95.3501	-0.909069	1.25116
180.695	95.3534	-0.909029	1.25287
181.481	95.3523	-0.909033	1.25235
182.265	95.3561	-0.909641	1.25434
183.053	95.3611	-0.908655	1.25692
183.839	95.3586	-0.908014	1.25577
184.624	95.3574	-0.908382	1.25533
185.409	95.3555	-0.908567	1.25449
186.193	95.3547	-0.908713	1.25425
186.978	95.3551	-0.908814	1.2546
187.763	95.3542	-0.908835	1.25434
188.546	95.3521	-0.909933	1.25346
189.329	95.3447	-0.910863	1.24999
190.108	95.3275	-0.914027	1.24161
-188.697	89.4241	-0.908626	-1.24062
-187.845	89.2742	-0.873124	-1.3162
-184.345	90.3523	-1.0758	-0.780082
-171.499	89.4521	-0.906938	-1.23697
-169.94	89.4751	-0.910201	-1.22604
-169.164	89.4772	-0.913163	-1.22528
-162.828	89.5797	-0.876198	-1.17577
-161.926	89.7878	-0.816422	-1.07187
-161.1	89.8762	-0.794926	-1.02778
-160.372	89.8375	-0.822492	-1.04729
-101.836	90.6332	-0.949317	-0.638185
-101.031	90.6365	-0.938784	-0.636187
-100.246	90.638	-0.938364	-0.63515
-99.4546	90.64	-0.934648	-0.633808
-98.6495	90.6427	-0.924085	-0.632164
-98.8181	91.0468	-1.40038	-0.429823
-98.0224	91.1567	-1.39456	-0.374549
-96.449	91.2872	-0.999879	-0.308955
-81.5573	91.1488	-1.00117	-0.372225
-80.793	91.1291	-1.01093	-0.381751
-79.9182	91.0623	-0.965418	-0.414856
-79.0984	90.8883	-0.947429	-0.501533
-78.2478	90.7108	-0.914031	-0.589996
-77.4772	90.6433	-0.920625	-0.62342
-76.7116	90.6305	-0.929701	-0.629529
-75.9147	90.6409	-0.92313	-0.624059
72.1855	93.3067	-0.925391	0.685682
72.9195	93.2774	-0.950881	0.670452
73.6826	93.2497	-0.961809	0.656007
74.4884	93.2351	-0.951365	0.648136
75.2633	93.2367	-0.95642	0.64833
76.0578	93.2434	-0.95168	0.651111
76.8462	93.2414	-0.950023	0.649503
77.6265	93.2458	-0.952438	0.651144
91.7961	93.2646	-0.935627	0.649587
92.5551	93.244	-0.948951	0.638636
93.3492	93.2548	-0.944663	0.643433
94.134	93.2487	-0.945088	0.639759
94.9304	93.2538	-0.939747	0.641678
95.7307	93.2512	-0.932422	0.639768
96.5343	93.2529	-0.923459	0.639962
97.2678	93.235	-0.949582	0.630421
98.0666	93.2553	-0.943068	0.639907
98.853	93.2632	-0.94274	0.643259
99.6429	93.2634	-0.940713	0.642735
100.43	93.2583	-0.94019	0.639534
101.213	93.2545	-0.94151	0.637019
101.998	93.2536	-0.942165	0.635925
102.792	93.2688	-0.937819	0.64294
103.572	93.2399	-0.940759	0.627866
104.249	92.9641	-0.995546	0.489329
163.397	94.5694	-0.912655	1.2554
164.186	94.5702	-0.911246	1.25558
164.972	94.5725	-0.911472	1.25653
165.76	94.5719	-0.910262	1.256
166.546	94.5723	-0.910442	1.25599
167.333	94.5747	-0.910149	1.25701
168.143	94.5912	-0.89828	1.26512
178.337	94.564	-0.91011	1.25043
179.128	94.5696	-0.907364	1.25326
179.909	94.5662	-0.909277	1.25158
180.695	94.5676	-0.909559	1.2523
181.481	94.5676	-0.909063	1.25238
182.268	94.5713	-0.908547	1.25429
183.052	94.5763	-0.908917	1.25686
183.839	94.5757	-0.908419	1.25662
184.623	94.5753	-0.908698	1.25654
185.408	94.574	-0.909025	1.25602
186.195	94.5713	-0.908198	1.25483
186.978	94.5697	-0.909151	1.25417
187.763	94.5702	-0.909319	1.25463
188.546	94.5658	-0.910185	1.25261
189.329	94.5605	-0.911246	1.25012
190.115	94.5524	-0.910465	1.24629
-188.694	88.6472	-0.906484	-1.23752
-187.813	88.3377	-0.856745	-1.39286
-184.349	89.7443	-1.07722	-0.692455
-173.042	88.7205	-0.89597	-1.21034
-172.354	88.5895	-0.943197	-1.27616
-171.488	88.687	-0.901099	-1.22769
-170.71	88.6994	-0.903673	-1.22176
-162.696	89.0056	-0.809936	-1.07088
-161.889	89.0614	-0.797836	-1.04316
-161.112	89.0688	-0.800927	-1.03961
-160.444	89.0116	-0.858272	-1.0683
-159.646	88.9408	-0.850907	-1.10382
-104.534	90.7447	-0.730328	-0.191434
-103.425	90.6569	-0.567866	-0.235035
-101.798	89.8556	-0.93053	-0.634743
-101.014	89.853	-0.930517	-0.635748
-100.237	89.8525	-0.933907	-0.635679
-99.4495	89.8519	-0.932394	-0.635639
-98.6611	89.839	-0.930191	-0.641774
-98.5671	90.2921	-1.27523	-0.414925
-97.7544	90.4189	-1.26085	-0.351203
-96.4226	90.5756	-0.986985	-0.272565
-95.39	90.7184	-0.862674	-0.200859
-93.927	90.7825	-0.523163	-0.168484
-82.7909	90.3133	-0.834482	-0.398335
-82.2425	90.4363	-0.952186	-0.336512
-81.4395	90.4384	-0.942599	-0.335155
-80.675	90.4917	-0.952243	-0.308195
-79.7925	90.3382	-0.902907	-0.384655
-78.9397	90.0981	-0.868368	-0.504389
-78.126	89.9542	-0.853433	-0.57604
-77.4343	89.8823	-0.899437	-0.611672
-76.707	89.8452	-0.927682	-0.629919
-71.343	89.5884	-0.596819	-0.756599
39.8476	91.5938	-1.01366	0.242087
40.6286	91.6307	-1.01513	0.260129
41.4153	91.6569	-1.01378	0.27281
42.1986	91.6863	-1.01412	0.287089
42.9771	91.7175	-1.01683	0.302295
43.7628	91.7442	-1.01601	0.315181
44.5475	91.7728	-1.01568	0.329089
45.3327	91.8015	-1.01513	0.342965
46.1166	91.8297	-1.01521	0.356638
46.9007	91.861	-1.01519	0.371831
47.682	91.8913	-1.01663	0.386552
48.4617	91.9227	-1.01883	0.401795
49.2432	91.9558	-1.02017	0.417853
50.027	91.9839	-1.02041	0.431422
50.8069	92.0129	-1.02254	0.445479
51.5945	92.0424	-1.02086	0.459742
52.3872	92.0807	-1.01664	0.478429
53.1743	92.1137	-1.01523	0.494407
53.9606	92.1392	-1.01424	0.506673
54.739	92.1645	-1.01722	0.518862
55.5276	92.1815	-1.01508	0.526821
63.4941	92.422	-0.954303	0.641889
64.5339	92.441	-0.826723	0.650879
65.4872	92.3224	-0.742408	0.591013
71.4058	92.5396	-0.922247	0.695184
72.1434	92.5097	-0.945878	0.679632
72.9215	92.4792	-0.949307	0.663821
73.7002	92.4554	-0.952402	0.651336
74.4924	92.4542	-0.948812	0.650143
75.2777	92.4638	-0.948627	0.654359
76.0678	92.4691	-0.946127	0.65645
76.8609	92.4597	-0.942066	0.651148
77.6389	92.4508	-0.945623	0.646139
78.43	92.4371	-0.942635	0.63867
90.9983	92.4557	-0.941118	0.638264
91.8025	92.4951	-0.931831	0.657352
92.5708	92.4775	-0.940464	0.647938
93.3522	92.4722	-0.942561	0.644654
94.1382	92.4658	-0.942397	0.640802
94.9372	92.4636	-0.935727	0.639109
95.7207	92.4312	-0.936818	0.622304
96.4661	92.3589	-0.956965	0.5855
97.223	92.4044	-0.971389	0.60762
98.0523	92.4543	-0.949595	0.631974
98.846	92.4773	-0.945635	0.642816
99.637	92.4778	-0.94305	0.642455
100.425	92.4712	-0.941897	0.638548
101.206	92.4649	-0.944236	0.634786
101.99	92.4635	-0.945203	0.633422
102.782	92.4645	-0.94229	0.633318
103.569	92.3429	-0.941702	0.571891
104.33	92.0621	-0.954058	0.430863
163.397	93.776	-0.912013	1.25118
164.179	93.7812	-0.914208	1.25356
164.964	93.786	-0.915173	1.25572
165.753	93.7861	-0.913806	1.25558
166.544	93.785	-0.91155	1.2548
167.335	93.7796	-0.909154	1.25193
168.135	93.7614	-0.901908	1.24268
168.896	93.744	-0.914505	1.23382
177.555	93.7811	-0.907953	1.25136
178.341	93.7832	-0.907797	1.25239
179.127	93.7814	-0.907567	1.25152
179.911	93.779	-0.908727	1.25032
180.695	93.7815	-0.90938	1.2516
181.477	93.7792	-0.910958	1.25051
182.264	93.783	-0.910314	1.25246
183.05	93.7891	-0.910137	1.25557
183.838	93.79	-0.908611	1.2561
184.624	93.7913	-0.908512	1.25689
185.41	93.7925	-0.908242	1.25761
186.196	93.7892	-0.907692	1.25606
186.978	93.7876	-0.909212	1.25542
187.763	93.7863	-0.909392	1.25495
188.544	93.7813	-0.9112	1.25263
189.327	93.7801	-0.912178	1.25222
-187.823	87.5804	-0.86082	-1.37992
-173.019	87.9531	-0.884434	-1.20222
-172.323	87.8649	-0.927481	-1.24662
-161.1	88.2301	-0.794784	-1.06701
-160.482	88.1332	-0.877211	-1.11557
-159.624	88.0766	-0.839829	-1.14398
-158.743	88.0815	-0.790799	-1.14168
-157.564	88.1657	-0.593025	-1.09967
-128.618	88.7952	-0.619146	-0.782141
-107.053	90.1289	-1.20593	-0.107727
-105.796	90.0774	-0.969929	-0.133178
-104.695	90.011	-0.811114	-0.166082
-103.591	89.9128	-0.651311	-0.214856
-102.656	89.7321	-0.575997	-0.304906
-102.149	89.2739	-0.71453	-0.533684
-101.809	89.0674	-0.93629	-0.636629
-101.018	89.0674	-0.932705	-0.636328
-100.236	89.0673	-0.933813	-0.636051
-99.4504	89.0672	-0.933133	-0.635785
-98.653	89.0576	-0.926483	-0.640288
-98.3177	89.4254	-1.15085	-0.456078
-97.5819	89.6248	-1.17492	-0.356068
-96.3732	89.8995	-0.962595	-0.218397
-95.4733	89.9427	-0.904661	-0.196457
-94.2946	89.981	-0.707284	-0.177003
-83.1918	89.6663	-0.643313	-0.329931
-82.348	89.5836	-0.613335	-0.370979
-81.9904	89.6713	-0.826455	-0.326792
-81.2344	89.7246	-0.840373	-0.299839
-80.435	89.6902	-0.832541	-0.316738
-79.5165	89.5281	-0.765224	-0.397491
-78.6626	89.3158	-0.730151	-0.503306
-77.917	89.1684	-0.749245	-0.576733
-77.3671	89.1234	-0.866139	-0.598927
-71.4864	89.0755	-0.668829	-0.620782
8.57287	91.4584	-0.979117	0.578848
21.2368	91.5126	-0.522578	0.602449
22.0394	91.5032	-0.513019	0.597442
24.0193	91.4644	-0.69836	0.57722
24.8387	91.0006	-0.680427	0.344995
25.6714	90.7645	-0.655848	0.226664
26.7465	90.4124	-0.510129	0.0502779
26.9992	90.2896	-0.775545	-0.0114336
27.9867	90.3256	-1.06542	0.00590358
29.6463	90.4185	-1.01928	0.0516966
30.4735	90.456	-0.997541	0.070105
31.2615	90.4833	-0.995356	0.0833849
32.0459	90.5102	-0.995017	0.0965016
32.8297	90.5408	-0.995017	0.111436
33.6126	90.5712	-0.995414	0.126274
34.3958	90.6015	-0.995726	0.141057
35.1791	90.6316	-0.995942	0.155724
35.9611	90.6626	-0.996826	0.170846
36.7454	90.6925	-0.996638	0.18543
37.5284	90.7208	-0.997024	0.199184
38.3106	90.7507	-0.997888	0.213755
39.0943	90.7806	-0.997983	0.22831
39.8756	90.8106	-0.999273	0.2429
40.6576	90.8412	-1.00023	0.257753
41.4421	90.8701	-0.999936	0.271803
42.2249	90.8995	-1.00051	0.286097
43.0077	90.9303	-1.00114	0.301058
43.7905	90.9604	-1.00173	0.315669
44.5729	90.9901	-1.00253	0.330112
45.3562	91.0195	-1.00293	0.344378
46.1397	91.0483	-1.00319	0.358323
46.9239	91.0784	-1.00315	0.37291
47.7091	91.1089	-1.00263	0.387714
48.4911	91.1392	-1.00371	0.402427
49.2748	91.1693	-1.00391	0.416999
50.0578	91.1994	-1.00451	0.431601
50.8413	91.2294	-1.00485	0.446117
51.6261	91.2608	-1.00459	0.461355
52.4087	91.2914	-1.00541	0.476181
53.1934	91.3219	-1.0052	0.490954
53.9774	91.3505	-1.00535	0.504775
54.7599	91.379	-1.00628	0.518502
55.5457	91.4065	-1.00556	0.531746
56.3306	91.4351	-1.00528	0.545582
63.5048	91.6389	-0.948414	0.642789
64.351	91.6701	-0.917633	0.657862
65.2623	91.6014	-0.854346	0.622953
71.3736	91.7323	-0.937773	0.683957
72.1151	91.712	-0.959449	0.673278
72.9216	91.6835	-0.948648	0.658447
73.6917	91.6588	-0.956097	0.645513
74.4918	91.6665	-0.948509	0.648797
75.2899	91.6669	-0.94197	0.648422
76.0908	91.649	-0.934001	0.638862
76.8793	91.651	-0.932321	0.639264
77.6568	91.6606	-0.936086	0.643483
78.4271	91.6467	-0.943474	0.635957
90.2376	91.6864	-0.928121	0.646729
91.0047	91.6941	-0.937343	0.649989
91.7888	91.6931	-0.938067	0.648852
92.571	91.6909	-0.93975	0.647112
93.3511	91.6808	-0.942513	0.641468
94.1401	91.6758	-0.940784	0.638339
94.946	91.6528	-0.930666	0.626232
95.7061	91.6151	-0.943499	0.606742
96.425	91.5836	-0.976899	0.590363
97.0584	91.4555	-1.05304	0.525696
98.0491	91.6872	-0.950565	0.640925
98.8463	91.6956	-0.944876	0.644509
99.6345	91.6951	-0.943655	0.643658
100.423	91.6889	-0.942207	0.639919
101.212	91.6906	-0.940868	0.640162
102.003	91.6956	-0.938216	0.642007
102.826	91.7347	-0.919843	0.66097
103.538	91.5913	-0.956478	0.588649
157.109	92.9889	-0.910047	1.25229
157.893	92.9966	-0.911579	1.25583
158.684	92.9739	-0.90934	1.24421
162.612	92.9846	-0.911132	1.24817
163.395	92.9889	-0.913021	1.25011
164.18	92.992	-0.913705	1.2514
164.958	93.0005	-0.91788	1.25545
165.749	92.9993	-0.915397	1.25462
166.538	93.0003	-0.913915	1.2549
167.334	92.9955	-0.909472	1.25236
168.123	92.9882	-0.907652	1.24849
168.957	92.9197	-0.883955	1.21411
176.799	93.0519	-0.892863	1.27918
177.558	93.0044	-0.906348	1.25538
178.343	92.9993	-0.906935	1.25283
179.128	92.9992	-0.907394	1.25279
179.91	92.9962	-0.908921	1.25129
180.694	92.9969	-0.909647	1.25165
181.476	92.9919	-0.911875	1.24921
182.263	92.996	-0.910995	1.25128
183.049	93.0023	-0.910678	1.25453
183.837	93.003	-0.909323	1.25496
184.621	93.0064	-0.909837	1.25673
185.408	93.0062	-0.909436	1.25674
186.195	93.005	-0.908111	1.25627
186.98	93.0037	-0.908676	1.25576
187.765	93.0034	-0.908477	1.25575
188.545	93.0015	-0.911277	1.25499
189.333	93.0233	-0.909458	1.26607
-173.005	87.2328	-0.876694	-1.17058
-160.379	87.4045	-0.825679	-1.08799
-159.543	87.3953	-0.799584	-1.09273
-158.541	87.4298	-0.689764	-1.07557
-148.937	87.3096	-0.980122	-1.13598
-145.159	87.3809	-1.05056	-1.10006
-141.097	87.5689	-0.979172	-1.00562
-140.296	87.5853	-0.970319	-0.997259
-139.523	87.6087	-0.976107	-0.985467
-138.759	87.6428	-0.985936	-0.968264
-137.982	87.6771	-0.989166	-0.95097
-137.187	87.7174	-0.983967	-0.930712
-136.411	87.754	-0.987858	-0.912248
-135.626	87.7731	-0.987488	-0.902547
-134.854	87.7868	-0.993109	-0.895532
-134.046	87.8035	-0.981424	-0.887027
-133.254	87.8258	-0.977331	-0.875704
-132.501	87.8536	-0.992897	-0.861603
-131.721	87.884	-0.994847	-0.846216
-130.946	87.9177	-0.999472	-0.829175
-130.13	87.9424	-0.983334	-0.816611
-129.284	87.9683	-0.952184	-0.803457
-128.548	88.0037	-0.976217	-0.785576
-109.727	89.4357	-0.975153	-0.0633571
-108.659	89.4062	-0.833167	-0.0778151
-107.905	89.3975	-0.84856	-0.0818206
-107.218	89.3845	-0.897064	-0.0880608
-106.446	89.3647	-0.902772	-0.0976532
-105.435	89.3492	-0.789595	-0.105096
-104.764	89.3154	-0.845849	-0.121664
-103.661	89.2501	-0.686627	-0.154028
-102.977	88.8306	-0.736554	-0.363473
-102.362	88.451	-0.821312	-0.552965
-101.804	88.289	-0.934216	-0.633657
-101.015	88.2844	-0.931941	-0.63562
-100.232	88.285	-0.932155	-0.634987
-99.4458	88.2822	-0.931164	-0.636105
-98.6625	88.2813	-0.931535	-0.636234
-98.2115	88.6462	-1.09804	-0.45348
-97.5146	88.8302	-1.1416	-0.361142
-96.2106	88.9275	-0.881632	-0.312184
-95.6134	89.1591	-0.975004	-0.196056
-94.4209	89.1374	-0.770759	-0.206579
-93.3392	89.1208	-0.621888	-0.214572
-81.8024	88.9787	-0.732742	-0.280881
-81.0796	88.9272	-0.763244	-0.3063
-80.1667	88.837	-0.698689	-0.351125
-79.0985	88.7259	-0.556489	-0.406329
-71.9549	88.5355	-0.511511	-0.498869
-71.6518	88.4331	-0.751808	-0.549745
-33.2716	89.5252	-0.755253	0.00649201
-32.4554	89.5332	-0.738741	0.0106325
-22.7672	89.6483	-0.985262	0.0690869
-21.9805	89.6285	-0.983487	0.0592091
-21.1459	89.272	-0.957741	-0.119005
8.5746	90.3692	-0.978061	0.426509
19.677	90.6245	-0.51877	0.55123
20.4003	90.6949	-0.548815	0.586152
21.1277	90.7265	-0.576851	0.601689
21.8495	90.7637	-0.607701	0.620033
22.7623	90.809	-0.543046	0.642375
23.5273	90.6278	-0.552295	0.551497
24.2238	90.6847	-0.595821	0.579686
24.5617	90.0339	-0.818621	0.253984
25.2511	89.7486	-0.865702	0.111
25.8737	89.6377	-0.946185	0.05526
26.6132	89.5578	-0.968246	0.0150129
27.3967	89.5597	-0.968278	0.0156427
28.1819	89.5783	-0.967522	0.0246088
28.9371	89.5943	-0.981727	0.0322779
29.7179	89.6195	-0.983153	0.0445184
30.5037	89.6575	-0.982062	0.0631701
31.2857	89.6888	-0.982931	0.0785078
32.073	89.7292	-0.981125	0.0983214
32.8575	89.7593	-0.980729	0.113016
33.6406	89.7892	-0.98105	0.127648
34.4239	89.8191	-0.981265	0.14221
35.2073	89.8489	-0.981481	0.156732
35.9898	89.8784	-0.982127	0.171091
36.7734	89.9082	-0.982253	0.185653
37.5563	89.9375	-0.982704	0.19989
38.3389	89.9674	-0.983309	0.214426
39.1227	89.9978	-0.98334	0.229248
39.9045	90.0279	-0.984389	0.243874
40.6863	90.0578	-0.985445	0.258458
41.4699	90.0866	-0.985652	0.272446
42.2525	90.1163	-0.986315	0.286876
43.0354	90.1463	-0.986853	0.301452
43.8188	90.1763	-0.987158	0.316037
44.6019	90.2071	-0.987623	0.330962
45.3849	90.2365	-0.988116	0.345267
46.1686	90.2664	-0.988323	0.35976
46.9533	90.2968	-0.988034	0.374527
47.7373	90.3272	-0.988057	0.389249
48.5205	90.3571	-0.988513	0.403749
49.3039	90.3869	-0.988925	0.418172
50.0866	90.4169	-0.989641	0.432712
50.8696	90.4464	-0.990228	0.447031
51.6538	90.4768	-0.990253	0.461734
52.4365	90.5069	-0.991017	0.476327
53.2202	90.5374	-0.9913	0.491068
54.0036	90.5664	-0.991785	0.505088
54.7866	90.5952	-0.992426	0.519024
55.5712	90.6246	-0.992319	0.533199
56.354	90.6547	-0.993092	0.547791
57.1378	90.6849	-0.993373	0.562373
62.6498	90.89	-0.983083	0.6613
63.5014	90.8656	-0.949591	0.648566
64.3788	90.8232	-0.903232	0.626831
65.4161	90.7227	-0.776894	0.576042
71.3555	90.924	-0.946234	0.672276
72.1312	90.9222	-0.950841	0.670789
72.9214	90.9003	-0.948186	0.659304
73.7065	90.8805	-0.948087	0.648816
74.496	90.8718	-0.94583	0.643875
75.3288	90.8177	-0.921921	0.616282
77.0337	90.6167	-0.854524	0.514624
77.6914	90.8191	-0.918215	0.615196
78.4079	90.8869	-0.952491	0.648548
89.4633	90.8951	-0.921904	0.644209
90.2236	90.9084	-0.934476	0.650238
91.0072	90.9083	-0.935471	0.649576
91.7874	90.9025	-0.938129	0.646067
92.5715	90.9007	-0.938894	0.644554
93.3558	90.8956	-0.939512	0.641383
94.1448	90.8837	-0.937858	0.634815
94.9225	90.8467	-0.941814	0.615664
95.6696	90.8531	-0.961123	0.618265
96.3991	90.7931	-0.989201	0.587671
97.1976	90.8688	-0.982833	0.624887
98.0639	90.9183	-0.942536	0.649015
98.8489	90.9093	-0.942966	0.643895
99.6352	90.9093	-0.942706	0.643253
100.425	90.9071	-0.940807	0.641541
101.22	90.915	-0.936289	0.644897
102.045	90.9821	-0.916621	0.677813
102.932	91.1457	-0.86607	0.759005
156.246	92.2457	-0.948004	1.27351
157.121	92.175	-0.903676	1.23784
157.894	92.1838	-0.910764	1.24194
158.675	92.1751	-0.913478	1.23727
159.451	92.1929	-0.918697	1.24588
160.243	92.2006	-0.915844	1.24947
161.028	92.2071	-0.916656	1.25244
161.827	92.2059	-0.910546	1.25155
162.614	92.2073	-0.909872	1.25203
163.386	92.2164	-0.917031	1.25631
164.171	92.2102	-0.917996	1.253
164.949	92.2224	-0.922343	1.25885
165.743	92.2189	-0.918244	1.25689
166.538	92.2174	-0.914006	1.25591
167.331	92.2132	-0.910644	1.25366
168.114	92.2169	-0.912304	1.25532
168.895	92.2203	-0.914592	1.25683
169.667	92.2614	-0.921795	1.27724
176.002	92.2247	-0.898491	1.25805
176.791	92.2451	-0.896873	1.26818
177.557	92.2186	-0.906945	1.25491
178.345	92.2171	-0.905765	1.25411
179.129	92.2156	-0.906836	1.25336
179.914	92.2127	-0.907006	1.25193
180.696	92.2123	-0.908805	1.25172
181.478	92.2101	-0.910926	1.25065
182.265	92.2123	-0.909992	1.25181
183.049	92.213	-0.910572	1.25223
183.834	92.2142	-0.910792	1.25288
184.621	92.2188	-0.910333	1.25525
185.406	92.2167	-0.910176	1.25429
186.196	92.2175	-0.907968	1.25483
186.981	92.2151	-0.908019	1.25375
187.761	92.2094	-0.910494	1.25109
188.544	92.2333	-0.911915	1.26315
-160.409	86.5721	-0.84065	-1.11227
-159.513	86.6208	-0.784105	-1.08802
-158.633	86.6591	-0.735949	-1.06897
-157.69	86.7913	-0.655762	-1.00293
-150.479	86.47	-0.967616	-1.16382
-149.695	86.4967	-0.967689	-1.15047
-148.918	86.5217	-0.970541	-1.13793
-148.127	86.5433	-0.966862	-1.12709
-147.357	86.5681	-0.973983	-1.11462
-146.571	86.5901	-0.973005	-1.10357
-145.789	86.612	-0.973559	-1.09257
-145.01	86.6397	-0.97596	-1.07864
-144.222	86.6678	-0.974093	-1.06448
-143.439	86.6981	-0.97435	-1.04925
-142.662	86.7297	-0.977703	-1.03332
-141.872	86.7618	-0.974592	-1.01717
-141.087	86.7895	-0.974318	-1.00321
-140.301	86.8144	-0.972858	-0.990677
-139.515	86.8426	-0.971899	-0.976435
-138.736	86.8707	-0.974365	-0.962265
-137.951	86.9001	-0.973806	-0.947381
-137.169	86.9288	-0.975057	-0.932903
-136.388	86.9548	-0.97664	-0.919754
-135.602	86.9804	-0.975189	-0.906774
-134.82	87.0022	-0.976347	-0.895708
-134.034	87.0248	-0.975402	-0.884247
-133.251	87.0517	-0.975731	-0.870633
-132.472	87.0797	-0.978274	-0.856416
-131.691	87.1082	-0.979717	-0.84201
-130.907	87.138	-0.98002	-0.826896
-130.118	87.1643	-0.9776	-0.813562
-129.335	87.1887	-0.97809	-0.801149
-128.549	87.216	-0.977265	-0.787298
-127.757	87.2499	-0.973033	-0.770115
-119.05	87.551	-0.932036	-0.616886
-118.314	87.6218	-0.956116	-0.58123
-117.831	87.8563	-1.10709	-0.463709
-109.665	88.5749	-0.552733	-0.101833
-109.617	88.7585	-0.920533	-0.00975932
-109.345	88.6672	-1.17678	-0.0551094
-108.214	88.627	-1.00332	-0.074906
-107.333	88.6053	-0.954491	-0.0854716
-106.419	88.6201	-0.889659	-0.0777503
-105.661	88.618	-0.902795	-0.0784832
-104.824	88.5965	-0.876615	-0.0889465
-103.781	88.5424	-0.746903	-0.11569
-103.153	88.0161	-0.82497	-0.378515
-102.446	87.7285	-0.863587	-0.522019
-101.801	87.5017	-0.932941	-0.635088
-101.015	87.4966	-0.932154	-0.637338
-100.229	87.4954	-0.930998	-0.637626
-99.4452	87.4908	-0.93118	-0.63959
-98.6693	87.5039	-0.935256	-0.632744
-97.9684	87.6212	-0.976827	-0.573769
-97.3414	87.8691	-1.05533	-0.449506
-96.7632	88.1446	-1.15823	-0.311431
-95.7329	88.2648	-1.0351	-0.251007
-94.501	88.2664	-0.811143	-0.249866
-93.3836	88.2889	-0.644438	-0.238334
-92.3459	88.3553	-0.517528	-0.20477
-88.4228	88.2958	-0.515854	-0.232938
-87.8977	88.2701	-0.645288	-0.245467
-81.6322	88.1807	-0.647957	-0.287658
-80.9661	88.0001	-0.70682	-0.377623
-80.1269	87.8829	-0.679139	-0.435928
-72.3939	87.3577	-0.731319	-0.69555
-71.9013	87.4348	-0.876845	-0.656677
-63.8015	87.7735	-0.74495	-0.484565
-63.4532	87.603	-0.962601	-0.569549
-62.7501	87.6433	-1.00281	-0.549177
-61.9681	87.6649	-1.00357	-0.538092
-61.1849	87.6852	-1.00373	-0.527687
-59.6267	87.7308	-1.00813	-0.504428
-58.8499	87.7597	-1.01147	-0.489728
-58.0692	87.7874	-1.01282	-0.475645
-57.2825	87.8153	-1.01121	-0.461433
-56.4989	87.8474	-1.0111	-0.445167
-55.7185	87.8781	-1.01266	-0.429587
-54.9367	87.9055	-1.01347	-0.415653
-54.1544	87.9325	-1.01399	-0.401909
-53.3733	87.9568	-1.01513	-0.389581
-52.5835	87.9843	-1.01193	-0.375621
-51.7995	88.0144	-1.01163	-0.36034
-51.0122	88.0411	-1.00966	-0.346802
-50.2325	88.0739	-1.01149	-0.330174
-49.4548	88.1035	-1.01433	-0.31518
-48.6705	88.1308	-1.01385	-0.301357
-47.8898	88.1609	-1.01515	-0.286105
-47.1052	88.1876	-1.0145	-0.272538
-46.3257	88.2145	-1.01641	-0.258902
-45.5428	88.243	-1.01664	-0.244516
-44.7593	88.2697	-1.01655	-0.230959
-43.9762	88.2958	-1.0166	-0.217739
-43.1918	88.3261	-1.01605	-0.20242
-42.4102	88.3521	-1.0169	-0.189257
-41.6269	88.3795	-1.01686	-0.175418
-40.8443	88.41	-1.01721	-0.160012
-40.0603	88.4385	-1.01683	-0.145625
-39.2771	88.4683	-1.01686	-0.130566
-38.4941	88.5033	-1.01699	-0.112957
-37.7112	88.5388	-1.01714	-0.0950713
-36.9281	88.5695	-1.01719	-0.079561
-36.1426	88.6005	-1.01604	-0.06396
-35.3488	88.6181	-1.01074	-0.0550558
-34.5489	88.6383	-1.00243	-0.0448282
-33.7485	88.6632	-0.993819	-0.0322443
-32.9192	88.6873	-0.970758	-0.0201143
-32.0826	88.7121	-0.944024	-0.00758222
-31.335	88.7411	-0.96185	0.00698415
-30.5985	88.7857	-0.985166	0.029391
-29.9495	88.872	-1.05225	0.0726355
-22.7666	88.8049	-0.984979	0.0396016
-21.982	88.7941	-0.984267	0.0342598
-21.1919	88.776	-0.980767	0.0252306
21.9578	89.834	-0.553263	0.547468
22.6218	89.9503	-0.61304	0.605359
23.2059	89.9298	-0.712726	0.594802
23.8189	89.8983	-0.79795	0.578764
24.3798	89.0838	-0.909276	0.171229
25.0783	88.7647	-0.951783	0.0113894
25.8534	88.7499	-0.956052	0.0036688
26.6356	88.7611	-0.956717	0.00897994
27.4152	88.7642	-0.958727	0.0101756
28.2029	88.7921	-0.956663	0.0238158
28.9686	88.795	-0.965649	0.0249211
29.7456	88.8102	-0.968945	0.0322331
30.5323	88.8663	-0.967453	0.0599096
31.3161	88.9017	-0.967362	0.077282
32.1017	88.9484	-0.966412	0.100252
32.8856	88.9761	-0.966307	0.113787
33.6687	89.0063	-0.96666	0.128495
34.4521	89.0359	-0.966793	0.142951
35.2355	89.0658	-0.966982	0.157546
36.0185	89.0948	-0.96738	0.17165
36.8017	89.1243	-0.967687	0.186006
37.5848	89.1543	-0.968033	0.200637
38.3683	89.1841	-0.968227	0.215124
39.1516	89.2143	-0.96849	0.22983
39.9338	89.2445	-0.969377	0.24453
40.7158	89.2742	-0.970333	0.259005
41.4981	89.3031	-0.971142	0.273051
42.2804	89.3331	-0.971938	0.287622
43.0635	89.3629	-0.972372	0.302108
43.8471	89.3928	-0.97259	0.31663
44.6304	89.4235	-0.972909	0.331569
45.4133	89.4534	-0.973489	0.346082
46.1973	89.4835	-0.973509	0.360667
46.9814	89.5136	-0.973505	0.375281
47.7658	89.5437	-0.973351	0.389886
48.5496	89.5734	-0.973535	0.404258
49.3331	89.6037	-0.973853	0.418956
50.1163	89.6334	-0.974333	0.433363
50.8986	89.6631	-0.975274	0.447733
51.6822	89.693	-0.975592	0.462245
52.4646	89.7221	-0.976505	0.476316
53.2479	89.7522	-0.976997	0.490885
54.031	89.7821	-0.977571	0.505323
54.8142	89.8115	-0.978146	0.519548
55.5983	89.8421	-0.97825	0.534359
56.3819	89.872	-0.978654	0.548824
57.1664	89.9009	-0.978563	0.562792
57.9524	89.9287	-0.977801	0.576146
58.7406	89.9535	-0.975914	0.588062
59.5315	89.9829	-0.972693	0.60223
60.4106	90.0166	-0.925356	0.618585
61.8507	90.0855	-0.989849	0.652009
62.6726	90.0923	-0.971161	0.654856
63.5041	90.088	-0.9477	0.652209
64.3126	90.0397	-0.935803	0.62753
70.5346	90.1514	-0.963687	0.67898
71.3378	90.1378	-0.954538	0.671634
72.1367	90.1255	-0.947529	0.664881
72.925	90.1216	-0.945818	0.662405
73.7097	90.0985	-0.94596	0.650267
74.4949	90.0906	-0.945835	0.645768
77.8849	89.8262	-0.820886	0.511247
78.4449	90.0648	-0.933433	0.629943
79.223	90.0879	-0.936911	0.640929
88.7937	90.2005	-0.863333	0.690007
89.4271	90.0956	-0.939388	0.636921
90.221	90.1168	-0.935177	0.646937
91.0056	90.1192	-0.93563	0.647521
91.7875	90.1157	-0.937454	0.64515
92.5691	90.1106	-0.939441	0.641989
93.3576	90.0848	-0.938017	0.628464
94.1645	90.0505	-0.927357	0.610707
94.8625	90.0704	-0.971173	0.620066
95.6869	90.0828	-0.951853	0.625647
96.4262	90.1345	-0.975057	0.650848
97.2692	90.1365	-0.946408	0.65126
98.0662	90.1313	-0.940762	0.648026
98.8487	90.1248	-0.942447	0.644133
99.6387	90.1279	-0.940308	0.645077
100.431	90.1313	-0.937293	0.646185
101.209	90.1233	-0.94097	0.641545
101.793	90.053	-1.04208	0.605778
125.726	90.984	-0.868574	1.05329
126.646	91.0487	-0.801976	1.08508
155.213	90.8406	-0.677472	0.964143
155.633	91.2716	-0.860736	1.1793
156.265	91.4463	-0.938481	1.26632
157.139	91.3604	-0.89438	1.22304
157.899	91.3852	-0.907899	1.23514
158.675	91.3869	-0.913058	1.23568
159.454	91.4075	-0.917048	1.24569
160.24	91.4214	-0.917028	1.25238
161.029	91.4225	-0.915828	1.25265
161.823	91.4196	-0.911868	1.25088
162.603	91.4231	-0.915354	1.25241
163.383	91.4265	-0.918285	1.25383
164.167	91.3795	-0.919923	1.23008
164.899	91.4671	-0.947012	1.27367
165.751	91.4243	-0.913832	1.25207
166.543	91.4286	-0.911311	1.25398
167.332	91.4272	-0.910124	1.25308
168.113	91.4338	-0.912347	1.25623
168.894	91.4377	-0.915065	1.25798
169.661	91.4466	-0.924743	1.26226
170.484	91.37	-0.906438	1.22381
175.238	91.5603	-0.887453	1.31833
175.982	91.4256	-0.908651	1.2509
176.766	91.4231	-0.909509	1.24957
177.556	91.4292	-0.907647	1.2526
178.345	91.4313	-0.906054	1.25361
179.129	91.429	-0.906807	1.25243
179.915	91.4294	-0.906454	1.25261
180.699	91.4291	-0.907276	1.25247
181.479	91.4251	-0.910433	1.25054
182.266	91.4264	-0.909544	1.2512
183.05	91.4274	-0.910461	1.25177
183.833	91.4275	-0.911626	1.25187
184.622	91.4324	-0.909842	1.25441
185.407	91.4312	-0.909878	1.25389
186.197	91.4325	-0.907688	1.25467
186.986	91.4315	-0.905615	1.25429
187.773	91.4297	-0.904636	1.25351
188.56	91.3941	-0.903952	1.23586
-187.908	85.5269	-0.901875	-1.23184
-173.866	85.5748	-0.915676	-1.21566
-160.493	85.7675	-0.882731	-1.12266
-159.572	85.8343	-0.813785	-1.08931
-158.736	85.8971	-0.787374	-1.058
-157.422	86.0783	-0.521987	-0.967476
-156.641	86.0251	-0.523058	-0.994145
-151.234	85.664	-0.953238	-1.17484
-150.455	85.6889	-0.955757	-1.16236
-149.671	85.7131	-0.955553	-1.15022
-148.891	85.7389	-0.95743	-1.13731
-148.106	85.765	-0.956732	-1.12418
-147.325	85.7923	-0.957972	-1.11047
-146.542	85.8176	-0.95813	-1.09779
-145.758	85.8421	-0.958308	-1.08546
-144.975	85.8693	-0.958749	-1.07178
-144.191	85.8954	-0.958751	-1.05861
-143.408	85.9235	-0.959151	-1.04447
-142.626	85.9514	-0.959949	-1.03043
-141.843	85.9795	-0.960259	-1.01627
-141.06	86.007	-0.960501	-1.00241
-140.275	86.0334	-0.960231	-0.989084
-139.491	86.0612	-0.960169	-0.975024
-138.708	86.089	-0.960634	-0.960991
-137.924	86.1172	-0.960751	-0.946768
-137.142	86.1443	-0.961597	-0.933073
-136.36	86.1701	-0.96237	-0.919995
-135.576	86.1962	-0.962475	-0.906811
-134.792	86.2204	-0.962454	-0.894515
-134.009	86.246	-0.962836	-0.88152
-133.225	86.273	-0.962947	-0.867843
-132.442	86.2999	-0.963494	-0.854221
-131.661	86.3269	-0.964902	-0.840545
-130.876	86.3546	-0.964655	-0.8265
-130.091	86.3803	-0.964305	-0.813442
-129.308	86.4054	-0.964609	-0.800674
-128.523	86.4323	-0.964253	-0.787027
-127.738	86.4622	-0.963711	-0.771814
-126.955	86.4952	-0.964569	-0.7551
-119.858	86.7147	-0.944254	-0.643167
-119.064	86.7222	-0.939685	-0.639138
-118.285	86.7427	-0.941915	-0.628642
-117.586	86.825	-0.984727	-0.587226
-116.803	86.9571	-0.985185	-0.520885
-115.605	86.9377	-0.778348	-0.530278
-102.58	86.7251	-0.930922	-0.631516
-101.796	86.7166	-0.93078	-0.635453
-101.012	86.7051	-0.930895	-0.640885
-100.218	86.6849	-0.925737	-0.650676
-99.445	86.706	-0.93143	-0.63979
-98.6895	86.7446	-0.94567	-0.620188
-97.8543	86.6687	-0.920091	-0.657797
-97.1725	86.8526	-0.971194	-0.565564
-96.5408	87.1095	-1.04734	-0.436767
-95.7722	87.1575	-1.05507	-0.412466
-94.9732	87.1617	-1.04756	-0.410034
-94.2661	87.4959	-1.08601	-0.242615
-93.3148	87.499	-1.00232	-0.240736
-86.0514	87.1738	-0.898262	-0.400475
-81.87	87.0197	-0.767185	-0.47595
-81.1218	86.9922	-0.784969	-0.489383
-72.0094	86.7378	-0.931154	-0.612961
-71.2184	86.7462	-0.927491	-0.608485
-69.5956	86.8202	-0.899757	-0.570913
-67.294	87.316	-0.53253	-0.322454
-64.1574	86.8206	-0.531384	-0.569094
-64.067	86.7794	-0.877988	-0.589437
-63.5013	86.8201	-0.986899	-0.568805
-62.7266	86.8542	-0.99133	-0.551512
-61.948	86.8792	-0.993775	-0.538742
-61.1655	86.9055	-0.99427	-0.525362
-60.3836	86.9333	-0.995058	-0.51121
-59.6022	86.9599	-0.996121	-0.497628
-58.8185	86.9863	-0.995978	-0.484185
-58.0365	87.0134	-0.996699	-0.470425
-57.2512	87.0407	-0.995799	-0.456524
-56.4693	87.0685	-0.996535	-0.442418
-55.6869	87.0963	-0.997048	-0.428277
-54.9042	87.1245	-0.99743	-0.413922
-54.1228	87.1525	-0.998409	-0.399736
-53.3406	87.18	-0.999014	-0.385764
-52.5577	87.2072	-0.999256	-0.371948
-51.7754	87.2349	-0.999807	-0.357866
-50.9918	87.2623	-0.999689	-0.343963
-50.2096	87.291	-1.00024	-0.329413
-49.4268	87.3183	-1.00052	-0.315579
-48.6439	87.3459	-1.00072	-0.301581
-47.8615	87.374	-1.00119	-0.287322
-47.0782	87.4015	-1.0012	-0.273397
-46.2958	87.4296	-1.00165	-0.259153
-45.5127	87.4569	-1.00177	-0.245334
-44.7297	87.4847	-1.00188	-0.231277
-43.9469	87.5119	-1.00214	-0.217481
-43.1638	87.539	-1.00224	-0.203773
-42.3814	87.5677	-1.00263	-0.189279
-41.5983	87.596	-1.00274	-0.174966
-40.8157	87.6249	-1.00307	-0.160346
-40.0319	87.6541	-1.0028	-0.145614
-39.2485	87.6826	-1.00271	-0.131234
-38.4664	87.7123	-1.00326	-0.116241
-37.6827	87.7462	-1.00302	-0.099151
-36.9007	87.7758	-1.00363	-0.0842195
-36.117	87.797	-1.00339	-0.0734979
-35.3305	87.817	-1.00173	-0.0633498
-34.5347	87.8795	-0.995395	-0.0320106
-33.7421	87.9033	-0.990736	-0.020009
-32.929	87.9338	-0.975741	-0.00463934
-32.1159	87.9562	-0.960803	0.00666984
-31.3473	87.9257	-0.968052	-0.00846459
-30.541	87.9385	-0.95651	-0.00200992
-29.776	87.9522	-0.965606	0.00492197
-28.9349	87.938	-0.936636	-0.00209037
-22.7739	88.0233	-0.988695	0.0410312
-21.9809	87.9705	-0.983733	0.014655
-21.1929	87.9727	-0.981298	0.0158137
9.33672	90.1806	-0.988269	1.11659
22.4647	89.2205	-0.691301	0.632755
23.0185	89.2002	-0.806134	0.622328
23.5367	88.3168	-0.938763	0.180319
24.2837	88.1265	-0.957023	0.0848712
25.0743	87.9834	-0.95352	0.0130275
25.8527	87.9771	-0.956096	0.0095676
26.6509	87.9875	-0.948778	0.0144893
27.4404	87.9778	-0.945779	0.00930709
28.226	88.006	-0.944799	0.0230527
28.9994	88.0145	-0.949928	0.0270072
29.779	88.0446	-0.951922	0.04172
30.5625	88.0775	-0.951992	0.057854
31.3455	88.1129	-0.952332	0.0751713
32.1311	88.1641	-0.951367	0.100451
32.9149	88.1935	-0.951327	0.114766
33.6975	88.2227	-0.951858	0.129035
34.4809	88.2524	-0.952055	0.143506
35.2637	88.2821	-0.952509	0.157994
36.0466	88.3108	-0.952949	0.171994
36.8296	88.3402	-0.953373	0.186291
37.6131	88.37	-0.953537	0.200822
38.3968	88.4003	-0.953598	0.215571
39.1801	88.4305	-0.953884	0.230266
39.9624	88.461	-0.954652	0.245113
40.7442	88.4908	-0.955705	0.259654
41.5264	88.5198	-0.956543	0.273707
42.309	88.5496	-0.957232	0.28821
43.0922	88.5792	-0.957627	0.302607
43.8762	88.6092	-0.957581	0.317171
44.6592	88.6403	-0.958119	0.332282
45.4421	88.6699	-0.958684	0.34668
46.2274	88.7	-0.958061	0.361286
47.0109	88.7302	-0.958306	0.375929
47.7955	88.7602	-0.958067	0.390504
48.5781	88.7894	-0.958818	0.404657
49.3606	88.8201	-0.959652	0.419556
50.1439	88.8494	-0.960065	0.433706
50.9262	88.8788	-0.961009	0.447976
51.7102	88.9091	-0.961123	0.462639
52.4926	88.9383	-0.962038	0.476752
53.276	88.9685	-0.962485	0.491416
54.059	88.9985	-0.963079	0.50592
54.8425	89.028	-0.963519	0.520204
55.627	89.0586	-0.963396	0.535013
56.4102	89.0882	-0.963997	0.549292
57.1948	89.1177	-0.963902	0.563557
57.9803	89.1467	-0.963334	0.577555
58.7677	89.1813	-0.96183	0.594335
59.5549	89.223	-0.960458	0.61467
60.3564	89.2638	-0.951942	0.634571
61.1375	89.2897	-0.953643	0.646995
61.9042	89.3009	-0.962584	0.652082
62.7136	89.3053	-0.950142	0.653799
63.5047	89.3027	-0.946905	0.651964
69.0679	89.2542	-0.911701	0.623914
69.7696	89.332	-0.953236	0.662266
70.562	89.3088	-0.949457	0.650119
71.3117	89.3496	-0.967	0.669935
72.124	89.3247	-0.953286	0.656941
72.9186	89.3165	-0.948447	0.652295
73.7084	89.3188	-0.946027	0.652829
74.501	89.3167	-0.942188	0.65125
75.318	89.3073	-0.92618	0.645969
77.9796	89.0428	-0.772918	0.511973
78.4386	89.2867	-0.935962	0.633323
79.206	89.3318	-0.944847	0.655316
80.0129	89.3211	-0.933932	0.649356
87.9488	89.3933	-0.892482	0.679478
88.669	89.3146	-0.925073	0.639519
89.4293	89.319	-0.937686	0.641131
90.2183	89.3285	-0.935918	0.645288
91.0034	89.3305	-0.936142	0.645657
91.7861	89.3283	-0.937573	0.643942
92.574	89.3252	-0.936402	0.641792
93.4132	89.327	-0.909607	0.642092
94.2203	89.4	-0.898854	0.677956
95	89.4291	-0.901822	0.691876
96.5679	89.4832	-0.903591	0.7177
97.2882	89.3594	-0.936305	0.655192
98.0675	89.3466	-0.939521	0.648172
98.8527	89.3435	-0.939813	0.646016
99.6441	89.3449	-0.937006	0.646113
100.459	89.3787	-0.922344	0.662387
101.195	89.3465	-0.947386	0.645679
107.239	89.2418	-1.06939	0.588372
108.123	89.3606	-1.02014	0.647194
108.5	89.3936	-1.22488	0.663061
109.115	89.6327	-1.31048	0.782001
109.865	90.0605	-1.32852	0.995279
110.36	89.8133	-1.47413	0.87109
111.652	89.5478	-1.22123	0.737705
112.725	89.5195	-1.07796	0.722985
113.649	89.5385	-1.00896	0.731879
114.448	89.56	-1.00259	0.741994
115.235	89.5848	-1.00222	0.753796
116.013	89.6093	-1.00619	0.76548
116.803	89.6312	-1.00431	0.775821
117.584	89.6565	-1.00718	0.787888
118.372	89.6807	-1.00639	0.79938
119.161	89.7056	-1.00472	0.811225
119.945	89.7322	-1.00594	0.823954
120.73	89.7612	-1.00687	0.837876
121.51	89.7843	-1.01023	0.848848
122.297	89.811	-1.00948	0.861599
124.769	89.9618	-0.953458	0.935313
125.59	90.0187	-0.936136	0.963176
126.401	90.0741	-0.923746	0.990317
127.196	90.1299	-0.919772	1.01767
127.934	90.1085	-0.943943	1.0064
128.716	90.1461	-0.946242	1.02464
129.694	90.1013	-0.85035	1.00171
130.694	90.051	-0.743829	0.97602
131.466	90.0947	-0.751099	0.997352
132.314	90.0262	-0.720512	0.962534
133.177	90.0768	-0.682087	0.987338
133.932	90.181	-0.697756	1.0389
154.668	89.9358	-0.556565	0.904654
155.182	90.1506	-0.69285	1.01169
155.64	90.5119	-0.857329	1.19199
156.25	90.7004	-0.945215	1.28589
157.13	90.5865	-0.898506	1.22863
157.899	90.6102	-0.90733	1.24016
158.684	90.581	-0.908418	1.22525
159.459	90.611	-0.914138	1.23993
160.243	90.6375	-0.915404	1.25288
161.034	90.6368	-0.913274	1.25228
161.828	90.6343	-0.909443	1.25075
162.626	90.6285	-0.903766	1.24757
163.446	90.5953	-0.886678	1.23072
164.312	90.4469	-0.846861	1.1563
164.896	90.6002	-0.948066	1.2327
165.763	90.6178	-0.907787	1.24128
166.547	90.6399	-0.90904	1.25212
167.332	90.6435	-0.909523	1.25372
168.113	90.6494	-0.912126	1.25647
168.893	90.6542	-0.91539	1.25867
169.672	90.6576	-0.919148	1.26024
170.449	90.6521	-0.92395	1.25732
171.248	90.6518	-0.917322	1.25701
174.421	90.6827	-0.903076	1.27198
175.178	90.6223	-0.917673	1.24171
175.987	90.6481	-0.906024	1.25454
176.769	90.6422	-0.908029	1.25153
177.558	90.6457	-0.906606	1.25322
178.347	90.6474	-0.90494	1.25407
179.129	90.6473	-0.906549	1.25396
179.916	90.6471	-0.906011	1.25389
180.703	90.6456	-0.905589	1.25312
181.484	90.6419	-0.907659	1.2513
182.269	90.643	-0.90787	1.25184
183.051	90.6423	-0.909766	1.25154
183.834	90.6411	-0.911299	1.25102
184.622	90.646	-0.910054	1.25354
185.406	90.644	-0.910594	1.2526
186.197	90.6429	-0.907953	1.25218
186.995	90.6385	-0.901468	1.25009
187.826	90.6367	-0.878628	1.24934
-187.921	84.7576	-0.907471	-1.22483
-187.097	84.6795	-0.886287	-1.26447
-180.894	84.7594	-0.910456	-1.22832
-158.873	85.1711	-0.855581	-1.02907
-157.827	85.3114	-0.72423	-0.958965
-157.31	84.8764	-0.857541	-1.17654
-156.564	84.8494	-0.876051	-1.19007
-155.793	84.8111	-0.882256	-1.20924
-155.09	84.7657	-0.922375	-1.232
-154.292	84.7822	-0.915474	-1.22375
-153.511	84.8203	-0.916521	-1.20469
-152.777	84.8144	-0.941165	-1.20764
-151.984	84.8504	-0.936377	-1.18966
-151.211	84.8813	-0.941741	-1.17416
-150.431	84.9066	-0.943595	-1.16152
-149.646	84.9311	-0.942862	-1.14921
-148.864	84.9569	-0.94403	-1.13627
-148.081	84.984	-0.94414	-1.12266
-147.298	85.0115	-0.944658	-1.10883
-146.515	85.0393	-0.94506	-1.09486
-145.731	85.0655	-0.945036	-1.08172
-144.949	85.0923	-0.945483	-1.0682
-144.165	85.1188	-0.945522	-1.05489
-143.382	85.1453	-0.945905	-1.04154
-142.599	85.1719	-0.946323	-1.02812
-141.816	85.199	-0.946869	-1.01443
-141.033	85.2257	-0.947232	-1.001
-140.249	85.2518	-0.947379	-0.987822
-139.465	85.2789	-0.94752	-0.974124
-138.682	85.3058	-0.947695	-0.960532
-137.898	85.3327	-0.94782	-0.946923
-137.115	85.3593	-0.948212	-0.933487
-136.332	85.3857	-0.948823	-0.920136
-135.549	85.4123	-0.949124	-0.906652
-134.765	85.4383	-0.949073	-0.893461
-133.981	85.4651	-0.949374	-0.879914
-133.198	85.4912	-0.949564	-0.866664
-132.414	85.5176	-0.94983	-0.853266
-131.632	85.544	-0.950649	-0.839849
-130.848	85.5707	-0.950792	-0.826343
-130.064	85.5973	-0.950984	-0.812806
-129.281	85.624	-0.951296	-0.799256
-128.497	85.6506	-0.951296	-0.785751
-127.712	85.6769	-0.951294	-0.772369
-126.93	85.7042	-0.952253	-0.758499
-126.147	85.7306	-0.952626	-0.745032
-125.363	85.7575	-0.952812	-0.73139
-124.58	85.783	-0.953231	-0.718384
-123.801	85.8184	-0.955873	-0.700428
-123.016	85.8472	-0.955698	-0.685786
-122.236	85.8781	-0.957276	-0.670075
-121.446	85.9036	-0.954822	-0.657085
-120.641	85.9196	-0.943979	-0.648824
-119.861	85.9316	-0.94646	-0.642554
-119.06	85.9473	-0.93795	-0.634422
-118.268	85.9583	-0.933646	-0.628656
-117.492	85.9697	-0.93804	-0.622722
-116.71	85.9703	-0.939243	-0.622141
-115.905	85.9495	-0.928376	-0.632218
-101.797	85.9274	-0.931778	-0.637862
-100.993	85.9227	-0.921898	-0.639914
-100.209	85.8951	-0.921547	-0.653404
-99.4791	85.9918	-0.948755	-0.604722
-98.8179	86.0986	-1.01019	-0.550988
-97.9198	85.9834	-0.953173	-0.608278
-97.1064	85.9489	-0.938458	-0.625226
-96.3148	85.9353	-0.934668	-0.631699
-95.5308	85.9375	-0.934681	-0.630261
-94.7587	85.9556	-0.940616	-0.620885
-94.0957	86.1971	-1.00111	-0.499817
-85.2171	86.1	-0.873388	-0.544861
-84.3113	86.208	-0.81238	-0.49054
-83.3302	86.4155	-0.713737	-0.386496
-82.5782	86.2932	-0.729653	-0.447301
-81.9832	86.125	-0.8241	-0.531112
-81.2967	86.0415	-0.872747	-0.57256
-80.6183	85.9253	-0.925428	-0.630329
-74.3566	85.9198	-0.929575	-0.630672
-72.775	85.9387	-0.922414	-0.620626
-71.9636	85.9796	-0.908547	-0.599902
-71.1964	85.9775	-0.916793	-0.600629
-70.4337	85.964	-0.927263	-0.607122
-69.6603	85.96	-0.932396	-0.608818
-68.7953	85.9923	-0.891676	-0.592381
-67.2766	86.0143	-0.524148	-0.581134
-66.7676	85.814	-0.661415	-0.681019
-65.8418	85.9	-0.590322	-0.637742
-64.9775	85.9238	-0.549928	-0.625573
-64.5203	86.0084	-0.713098	-0.583007
-64.1654	85.9935	-0.927464	-0.590153
-63.4777	86.0418	-0.975349	-0.565777
-62.6993	86.0681	-0.977933	-0.552343
-61.921	86.0942	-0.980532	-0.539054
-61.1383	86.1212	-0.980916	-0.525296
-60.3563	86.1489	-0.981656	-0.511198
-59.5728	86.1762	-0.98165	-0.497286
-58.7904	86.2034	-0.982193	-0.483459
-58.0084	86.2311	-0.982877	-0.46936
-57.2248	86.2582	-0.982797	-0.455586
-56.4425	86.2856	-0.983396	-0.441637
-55.6596	86.3134	-0.983659	-0.427528
-54.8769	86.341	-0.984007	-0.413495
-54.0945	86.3689	-0.984479	-0.399332
-53.3119	86.3966	-0.9849	-0.385228
-52.5291	86.4243	-0.985151	-0.371208
-51.7464	86.4517	-0.985487	-0.357273
-50.9628	86.4797	-0.985398	-0.343064
-50.1803	86.5079	-0.985815	-0.328786
-49.3978	86.5354	-0.986238	-0.314813
-48.6151	86.5634	-0.986519	-0.300599
-47.8325	86.5911	-0.986902	-0.286569
-47.0496	86.6189	-0.987104	-0.272476
-46.2667	86.6466	-0.9873	-0.258438
-45.4841	86.674	-0.987639	-0.244602
-44.7013	86.702	-0.987878	-0.230415
-43.9187	86.7293	-0.988216	-0.21657
-43.136	86.7568	-0.988483	-0.202678
-42.3532	86.7852	-0.988696	-0.188322
-41.5702	86.8132	-0.988826	-0.174141
-40.7869	86.8416	-0.988809	-0.159798
-40.0038	86.8699	-0.988862	-0.14549
-39.2203	86.8975	-0.988752	-0.131538
-38.4381	86.9264	-0.989228	-0.11697
-37.6579	86.9583	-0.990731	-0.100898
-36.8754	86.9885	-0.991121	-0.0856466
-36.0927	87.0076	-0.991328	-0.0759908
-35.3071	87.0743	-0.990162	-0.0424915
-34.5047	87.1216	-0.98053	-0.0187531
-33.7377	87.1417	-0.988601	-0.00858558
-32.9485	87.139	-0.985601	-0.00985213
-32.1329	87.1495	-0.969395	-0.00450214
-31.3397	87.1244	-0.964377	-0.0169124
-30.5509	87.1294	-0.961542	-0.0143259
-29.7952	87.1841	-0.975266	0.0130777
-28.9796	87.1532	-0.959036	-0.00225772
-28.1796	87.134	-0.950637	-0.0117806
-27.3904	87.1319	-0.947589	-0.0127813
-23.5703	87.2217	-0.995349	0.0323851
-22.7794	87.2081	-0.991488	0.0256311
-21.98	87.1837	-0.98333	0.0134888
-21.1962	87.2101	-0.98299	0.0266849
9.34145	88.0772	-0.985715	0.457125
22.898	87.5674	-0.866106	0.198208
23.4686	87.2353	-0.97256	0.0318512
24.289	87.1598	-0.954091	-0.00619619
25.1015	87.1492	-0.93962	-0.011765
25.8517	87.1666	-0.956293	-0.00337477
26.649	87.2466	-0.949379	0.0362798
27.4502	87.2356	-0.940586	0.0304921
28.2322	87.2271	-0.941363	0.0259257
29.0229	87.2436	-0.937848	0.0338687
29.8086	87.2699	-0.936774	0.0466738
30.5922	87.3009	-0.936803	0.0618194
31.3741	87.3378	-0.937685	0.0799573
32.1591	87.3816	-0.936999	0.10148
32.9424	87.4095	-0.937205	0.115109
33.7251	87.4389	-0.937737	0.12946
34.5084	87.4684	-0.937925	0.143813
35.2913	87.498	-0.938365	0.158259
36.074	87.527	-0.938902	0.172393
36.8579	87.5562	-0.938827	0.186592
37.6415	87.586	-0.938939	0.201127
38.4258	87.6163	-0.938698	0.215887
39.2084	87.6465	-0.939327	0.230625
39.9905	87.6773	-0.940201	0.24562
40.7725	87.7071	-0.941148	0.260104
41.5545	87.7363	-0.942103	0.274327
42.3373	87.7661	-0.942647	0.288814
43.121	87.7957	-0.94278	0.30317
43.9051	87.8255	-0.942714	0.317681
44.6878	87.8562	-0.943365	0.332605
45.4705	87.8862	-0.944051	0.347141
46.2563	87.9161	-0.94315	0.361666
47.0386	87.9464	-0.944006	0.376374
47.8236	87.9763	-0.943564	0.390884
48.6064	88.0061	-0.944206	0.405362
49.3878	88.0371	-0.94558	0.420365
50.1717	88.0664	-0.945709	0.434587
50.9541	88.096	-0.946582	0.448933
51.7378	88.1259	-0.946865	0.463416
52.5208	88.1545	-0.947481	0.477226
53.3041	88.1846	-0.94793	0.491821
54.0875	88.2146	-0.948363	0.50631
54.8705	88.2443	-0.949035	0.5207
55.6549	88.2749	-0.948972	0.535519
56.438	88.3044	-0.949581	0.549783
57.2223	88.334	-0.94965	0.564107
58.0074	88.363	-0.949275	0.578099
58.7839	88.3998	-0.953238	0.595996
59.5602	88.4379	-0.957304	0.614512
60.3661	88.4951	-0.946585	0.642613
61.1495	88.5039	-0.94714	0.646512
61.9287	88.5069	-0.949794	0.647482
62.7216	88.512	-0.945607	0.64953
63.5065	88.5361	-0.945477	0.661045
64.2989	88.532	-0.941569	0.658452
68.0795	88.5745	-1.01297	0.677002
69.0179	88.5079	-0.936149	0.643181
69.739	88.5458	-0.967997	0.661553
70.5557	88.5516	-0.952019	0.663921
71.3	88.5503	-0.972303	0.662735
72.1236	88.5284	-0.952942	0.651212
72.9187	88.5281	-0.947826	0.650505
73.7108	88.534	-0.944253	0.652858
74.4944	88.5353	-0.944925	0.652954
75.2982	88.5445	-0.935527	0.65699
78.3639	88.6254	-0.972761	0.695151
79.1795	88.5675	-0.957474	0.665594
79.9854	88.5581	-0.947125	0.660294
80.7901	88.5586	-0.937351	0.659972
86.9843	88.5165	-0.981421	0.634141
87.8481	88.5512	-0.942195	0.650909
88.6621	88.5632	-0.927921	0.656297
89.4343	88.5426	-0.934546	0.6454
90.2169	88.5435	-0.936031	0.645256
91.0015	88.5428	-0.93646	0.644308
91.7815	88.54	-0.939256	0.642253
92.5817	88.5497	-0.931951	0.646508
93.4447	88.5103	-0.893241	0.626229
94.5625	89.0772	-0.727116	0.909052
97.7681	89.2001	-0.695722	0.968041
98.2933	88.8366	-0.825977	0.78569
98.8598	88.562	-0.935666	0.647769
99.645	88.5538	-0.935945	0.643059
100.573	88.6728	-0.865105	0.701915
106.568	88.4891	-1.01098	0.605163
107.376	88.535	-1.00005	0.627514
108.142	88.5489	-1.01026	0.633866
108.88	88.5545	-1.03425	0.63605
109.687	88.5514	-1.02401	0.633864
110.519	88.5668	-1.00069	0.640983
111.302	88.6318	-1.00225	0.67287
112.133	88.6788	-0.980065	0.695774
112.884	88.7166	-0.997744	0.714038
113.68	88.7404	-0.992923	0.725337
114.468	88.7661	-0.991971	0.7376
115.257	88.7942	-0.990608	0.751044
116.043	88.8229	-0.990834	0.764789
116.829	88.8507	-0.99094	0.778132
117.615	88.8783	-0.991076	0.791298
118.404	88.907	-0.989507	0.805064
119.191	88.9334	-0.989252	0.817709
119.978	88.9609	-0.989072	0.830834
120.763	88.9889	-0.989943	0.844282
121.548	89.0165	-0.990594	0.857481
122.33	89.0439	-0.992418	0.870603
123.118	89.0731	-0.991732	0.884643
123.909	89.1028	-0.989701	0.898904
124.696	89.131	-0.989341	0.91247
125.483	89.1615	-0.98885	0.927149
126.27	89.1908	-0.988755	0.941215
127.058	89.2181	-0.988143	0.954332
127.848	89.2471	-0.986442	0.968273
128.643	89.2759	-0.982335	0.982125
129.446	89.2989	-0.974106	0.99308
130.316	89.314	-0.931989	1.00007
131.106	89.3473	-0.930676	1.01615
131.878	89.3602	-0.938039	1.02211
132.669	89.3908	-0.93566	1.03687
133.416	89.4283	-0.955248	1.05509
134.132	89.4632	-0.990882	1.07201
134.918	89.4955	-0.991235	1.08766
135.7	89.5248	-0.993447	1.10181
136.489	89.5565	-0.992102	1.11712
137.278	89.5847	-0.990901	1.13075
138.065	89.6133	-0.991023	1.14451
138.853	89.6394	-0.990222	1.15708
139.641	89.6706	-0.989497	1.17219
140.421	89.6921	-0.992676	1.18249
141.216	89.7219	-0.988964	1.19688
142.073	89.7905	-0.953438	1.23076
142.725	89.8132	-1.02112	1.2416
143.58	89.8245	-0.986951	1.24682
144.442	89.8258	-0.94931	1.24702
145.364	89.7825	-0.881238	1.22494
146.148	89.7935	-0.882773	1.22997
146.843	89.8048	-0.928604	1.2352
154.628	89.3444	-0.576323	1.00144
155.21	89.4699	-0.678244	1.06384
155.695	89.7285	-0.829504	1.19278
156.298	89.8833	-0.921292	1.26986
157.101	89.8499	-0.913024	1.25283
157.899	89.8468	-0.907292	1.25097
158.695	89.812	-0.902654	1.23327
159.467	89.8268	-0.909805	1.24033
160.246	89.8447	-0.913313	1.24901
161.033	89.8506	-0.913069	1.25166
161.82	89.8584	-0.913075	1.25528
162.606	89.8642	-0.913094	1.25792
163.42	89.8675	-0.89973	1.25932
164.222	89.7778	-0.891798	1.21424
165.009	89.7934	-0.891315	1.2218
165.746	89.8318	-0.916033	1.24075
166.545	89.8518	-0.909706	1.25055
167.334	89.8562	-0.9083	1.25254
168.117	89.8601	-0.910299	1.25429
168.898	89.864	-0.912714	1.25604
169.681	89.8665	-0.914243	1.25714
170.453	89.8799	-0.921461	1.26365
171.234	89.9061	-0.924169	1.27661
174.407	89.8788	-0.910134	1.26247
175.198	89.8634	-0.907664	1.25468
175.984	89.8619	-0.907332	1.25388
176.769	89.8583	-0.907683	1.25198
177.56	89.8638	-0.905376	1.25467
178.349	89.868	-0.903903	1.25675
179.138	89.87	-0.90224	1.25774
179.916	89.8644	-0.906015	1.2549
180.703	89.8613	-0.905449	1.25334
181.486	89.86	-0.906874	1.2527
182.27	89.8593	-0.907556	1.25237
183.053	89.8576	-0.908811	1.25156
183.836	89.8573	-0.91002	1.25145
184.624	89.8602	-0.90915	1.25297
185.409	89.8591	-0.908931	1.25252
186.201	89.8565	-0.905822	1.2513
186.995	89.8316	-0.901295	1.23896
187.826	89.7588	-0.878766	1.20271
201.112	89.8603	-0.905113	1.25796
201.864	89.9081	-0.920891	1.28228
-204.162	83.9798	-0.837659	-1.20686
-203.185	83.9999	-0.738803	-1.19771
-202.587	83.963	-0.829148	-1.21706
-187.134	83.9565	-0.903931	-1.23428
-186.388	84.0993	-0.921732	-1.16341
-185.528	84.0651	-0.882225	-1.18101
-184.732	84.0456	-0.874967	-1.19129
-184.093	84.153	-0.945932	-1.13803
-183.212	83.9986	-0.896179	-1.2157
-182.391	83.995	-0.876675	-1.21795
-181.675	84.0315	-0.909746	-1.20014
-180.897	83.996	-0.911295	-1.21831
-158.072	84.5042	-0.846777	-0.970606
-157.404	84.0592	-0.904393	-1.19314
-156.64	83.983	-0.913944	-1.23129
-155.866	83.9731	-0.919036	-1.2363
-155.072	83.991	-0.913505	-1.22736
-154.282	84.0192	-0.910228	-1.21325
-153.497	84.0372	-0.909609	-1.20424
-152.747	84.0605	-0.926405	-1.1926
-151.96	84.083	-0.924467	-1.18133
-151.185	84.0987	-0.9291	-1.17349
-150.403	84.122	-0.929544	-1.16178
-149.619	84.1468	-0.929514	-1.14934
-148.837	84.1731	-0.930556	-1.13612
-148.054	84.2003	-0.930946	-1.12247
-147.271	84.2276	-0.931364	-1.10874
-146.488	84.2551	-0.931691	-1.09493
-145.705	84.2818	-0.93175	-1.08149
-144.922	84.3088	-0.932228	-1.06793
-144.138	84.3355	-0.93205	-1.05447
-143.355	84.3623	-0.932476	-1.04096
-142.571	84.3889	-0.932696	-1.02757
-141.788	84.4157	-0.933179	-1.01406
-141.005	84.4419	-0.933606	-1.00082
-140.222	84.4681	-0.933882	-0.987564
-139.439	84.495	-0.934457	-0.973974
-138.655	84.522	-0.93458	-0.960367
-137.872	84.549	-0.934836	-0.946712
-137.088	84.5755	-0.935014	-0.933279
-136.305	84.6022	-0.935298	-0.919761
-135.521	84.6287	-0.935455	-0.906341
-134.737	84.6547	-0.935511	-0.893161
-133.954	84.6813	-0.935744	-0.879714
-133.17	84.7074	-0.936028	-0.866468
-132.387	84.7339	-0.936436	-0.853015
-131.604	84.7605	-0.936799	-0.83952
-130.82	84.7872	-0.937148	-0.825953
-130.036	84.8135	-0.937194	-0.812615
-129.252	84.8402	-0.937384	-0.799033
-128.469	84.8667	-0.937555	-0.785552
-127.685	84.8931	-0.937866	-0.772117
-126.903	84.9206	-0.938731	-0.758174
-126.119	84.9471	-0.939088	-0.744654
-125.336	84.9738	-0.939323	-0.731076
-124.552	84.999	-0.939567	-0.718227
-123.772	85.0334	-0.941801	-0.700784
-122.99	85.0642	-0.942646	-0.685141
-122.214	85.1091	-0.946599	-0.662433
-121.432	85.1373	-0.947866	-0.648102
-120.633	85.1467	-0.940308	-0.643111
-119.834	85.1559	-0.932888	-0.638262
-119.044	85.1691	-0.93019	-0.631399
-118.251	85.1797	-0.925851	-0.625847
-117.475	85.1745	-0.929888	-0.628154
-116.701	85.1672	-0.934694	-0.631526
-115.931	85.1989	-0.942097	-0.615381
-101.798	85.1362	-0.932398	-0.641313
-100.996	85.1269	-0.923282	-0.64562
-100.199	85.2179	-0.916815	-0.59981
-99.4738	85.1622	-0.94643	-0.627333
-98.8125	85.232	-1.0078	-0.59211
-97.9242	85.1798	-0.955683	-0.617889
-97.1143	85.1757	-0.942719	-0.619635
-96.3168	85.1516	-0.935996	-0.631346
-95.5305	85.1491	-0.934852	-0.632311
-94.7481	85.1573	-0.935649	-0.62786
-93.9598	85.1352	-0.933476	-0.638576
-93.177	85.1606	-0.934043	-0.625569
-86.0767	85.2059	-0.911568	-0.600058
-85.2968	85.1901	-0.913533	-0.607605
-84.5031	85.1776	-0.908596	-0.613578
-83.7557	85.1487	-0.926839	-0.627684
-82.9739	85.1463	-0.92782	-0.628593
-82.1916	85.1477	-0.928617	-0.627592
-81.4036	85.1492	-0.926483	-0.626515
-80.6147	85.1467	-0.923957	-0.627459
-79.8355	85.1472	-0.926223	-0.626879
-79.0494	85.1475	-0.925079	-0.626408
-78.27	85.1435	-0.927237	-0.628109
-77.485	85.1433	-0.92662	-0.627906
-71.1696	85.23	-0.903696	-0.58222
-70.5068	85.2121	-0.964116	-0.590889
-69.6106	85.2348	-0.907818	-0.579248
-68.837	85.1764	-0.912791	-0.60818
-68.0888	85.123	-0.9305	-0.634592
-67.2708	85.0914	-0.91331	-0.650114
-66.4944	85.1641	-0.916869	-0.6135
-65.784	85.1768	-0.953476	-0.606862
-64.9838	85.1969	-0.945139	-0.596529
-64.2169	85.216	-0.953468	-0.586746
-63.4541	85.2537	-0.96381	-0.567618
-62.6728	85.283	-0.964903	-0.552702
-61.8934	85.3103	-0.966962	-0.538813
-61.1099	85.3378	-0.966952	-0.524785
-60.3276	85.3654	-0.96754	-0.510776
-59.5436	85.3934	-0.967281	-0.496521
-58.7615	85.4206	-0.967945	-0.482643
-57.9798	85.4481	-0.968836	-0.468663
-57.1966	85.475	-0.968974	-0.454984
-56.4142	85.5024	-0.969472	-0.441048
-55.6313	85.5303	-0.969742	-0.426871
-54.8487	85.5578	-0.970115	-0.412908
-54.0664	85.5861	-0.970665	-0.398552
-53.2839	85.6138	-0.97109	-0.384457
-52.501	85.6414	-0.971339	-0.370425
-51.718	85.669	-0.971523	-0.356453
-50.9347	85.6969	-0.971542	-0.342292
-50.1519	85.7247	-0.971793	-0.328159
-49.3691	85.7525	-0.972075	-0.314086
-48.5863	85.7805	-0.972303	-0.299857
-47.8034	85.8082	-0.972546	-0.28585
-47.0208	85.8358	-0.972863	-0.271846
-46.2383	85.8634	-0.973249	-0.257869
-45.4556	85.8904	-0.97354	-0.244193
-44.6728	85.9184	-0.973814	-0.230006
-43.8904	85.9457	-0.974228	-0.216174
-43.1079	85.9735	-0.974599	-0.202145
-42.3252	86.0019	-0.974857	-0.187747
-41.5423	86.0299	-0.975029	-0.173622
-40.7587	86.0579	-0.974851	-0.159441
-39.9765	86.086	-0.975356	-0.145268
-39.1946	86.1136	-0.976035	-0.131338
-38.4121	86.1423	-0.976373	-0.11684
-37.6346	86.1697	-0.979223	-0.102976
-36.8476	86.1988	-0.977349	-0.088317
-36.0618	86.2366	-0.976034	-0.069268
-35.276	86.2895	-0.974724	-0.0427156
-34.4611	86.317	-0.958849	-0.0288347
-33.6905	86.344	-0.965143	-0.0152278
-32.9125	86.346	-0.967722	-0.0141516
-32.1502	86.3662	-0.97814	-0.00391351
-31.3588	86.354	-0.974022	-0.00991659
-30.5936	86.3934	-0.982966	0.00983812
-29.8125	86.4528	-0.984006	0.0396604
-28.9943	86.3932	-0.96649	0.0099415
-28.1847	86.3558	-0.953267	-0.00868103
-27.392	86.3555	-0.948477	-0.00877459
-23.5478	86.3749	-0.984151	0.00119702
-22.7721	86.3653	-0.98787	-0.00355322
-21.9785	86.355	-0.982596	-0.00868026
-21.1942	86.3967	-0.982036	0.0121917
9.34902	88.0015	-0.981738	0.811534
22.6395	86.659	-0.60334	0.136516
22.9071	86.6963	-0.86126	0.154924
23.488	86.4446	-0.962543	0.0287932
24.253	86.3929	-0.971777	0.00264928
25.0891	86.3783	-0.945481	-0.00495264
25.8676	86.3908	-0.948034	0.000999153
26.6687	86.4086	-0.939229	0.00956378
27.4697	86.4242	-0.930523	0.017063
28.2226	86.4344	-0.945855	0.0218547
29.0572	86.4797	-0.920343	0.0441761
29.8385	86.4999	-0.921482	0.0539564
30.6227	86.5294	-0.921233	0.0683793
31.4047	86.5628	-0.922022	0.0847464
32.1894	86.5988	-0.921545	0.102368
32.9712	86.6258	-0.922447	0.115544
33.7535	86.6548	-0.923178	0.129687
34.5365	86.6841	-0.923508	0.143953
35.3194	86.7139	-0.923963	0.158504
36.1029	86.7439	-0.924086	0.173144
36.8865	86.7728	-0.924176	0.187221
37.6698	86.8024	-0.924379	0.201613
38.4545	86.8326	-0.92398	0.216353
39.2367	86.8622	-0.92478	0.230773
40.0198	86.893	-0.925161	0.245754
40.8021	86.9231	-0.925959	0.260428
41.5833	86.9528	-0.927284	0.274864
42.3661	86.9827	-0.927851	0.289411
43.1497	87.0121	-0.928032	0.303681
43.9337	87.0418	-0.927991	0.318131
44.7164	87.0717	-0.928626	0.332675
45.4988	87.1025	-0.929474	0.34765
46.2845	87.1321	-0.928615	0.362009
47.0664	87.1622	-0.92971	0.376611
47.8519	87.1912	-0.92898	0.390676
48.6348	87.2203	-0.929565	0.404792
49.4165	87.2514	-0.930762	0.419863
50.2004	87.2813	-0.930885	0.434371
50.9825	87.3119	-0.93192	0.449198
51.7666	87.3416	-0.931963	0.463615
52.5485	87.3705	-0.933122	0.47757
53.3324	87.4009	-0.933309	0.492309
54.1154	87.4308	-0.933917	0.506788
54.8983	87.4611	-0.934623	0.521478
55.6824	87.4914	-0.93473	0.536121
56.4654	87.521	-0.935425	0.550443
57.2508	87.5516	-0.934889	0.565221
58.0369	87.5817	-0.934035	0.57979
58.815	87.6198	-0.937197	0.598366
59.5886	87.6598	-0.942586	0.617868
60.3595	87.6963	-0.949385	0.635601
61.1407	87.7089	-0.951042	0.641371
61.9217	87.746	-0.952764	0.659418
62.7327	87.7542	-0.939571	0.662996
63.5273	87.7497	-0.934526	0.660205
64.3125	87.7394	-0.934244	0.654555
65.0813	87.7121	-0.942163	0.640365
65.8576	87.7246	-0.946306	0.646101
67.4544	87.7289	-0.932625	0.647153
68.2322	87.7251	-0.936086	0.644722
68.9934	87.7272	-0.947859	0.645235
69.757	87.742	-0.958408	0.65207
70.5681	87.752	-0.945296	0.656504
71.3159	87.7476	-0.963792	0.653764
72.1191	87.741	-0.954649	0.649913
72.9165	87.7402	-0.948378	0.648943
73.7082	87.7447	-0.944997	0.65065
74.4923	87.7513	-0.945404	0.653378
75.2781	87.758	-0.944992	0.656149
78.3325	87.9102	-0.987843	0.72994
79.1611	87.7988	-0.966126	0.67366
79.9745	87.7816	-0.951996	0.664477
80.8245	87.7857	-0.919567	0.665942
81.6665	87.7788	-0.891169	0.661933
84.9476	87.8761	-0.821149	0.708189
85.6511	87.8429	-0.862056	0.691012
86.4028	87.8101	-0.878858	0.674041
87.0889	87.7958	-0.928486	0.66628
87.8782	87.7924	-0.926543	0.663977
88.6589	87.7764	-0.928918	0.65538
89.4326	87.7568	-0.93481	0.644973
90.215	87.7552	-0.936366	0.64357
90.9988	87.7567	-0.937235	0.643708
91.776	87.7606	-0.941387	0.645052
92.6366	87.8515	-0.903867	0.689873
93.5755	88.0399	-0.827242	0.783481
94.9385	88.7491	-0.538548	1.13745
98.1557	87.8643	-0.894192	0.69203
98.7349	87.6038	-0.997501	0.561132
99.628	87.7261	-0.943839	0.621673
100.465	87.769	-0.918309	0.642511
106.515	87.6766	-1.03682	0.591401
107.415	87.764	-0.980189	0.634488
108.245	87.7913	-0.957941	0.647532
109.008	87.7847	-0.969446	0.643625
109.823	87.791	-0.954971	0.646172
110.665	87.826	-0.927351	0.663076
111.45	87.8534	-0.928031	0.676171
112.134	87.8815	-0.978804	0.689636
112.916	87.9263	-0.981249	0.711441
113.711	87.9569	-0.976882	0.726128
114.496	87.9824	-0.977522	0.738292
115.283	88.0105	-0.976764	0.751722
116.069	88.0386	-0.977129	0.765169
116.855	88.0669	-0.977317	0.778734
117.641	88.0951	-0.977144	0.79224
118.43	88.123	-0.976032	0.805587
119.215	88.1495	-0.976682	0.818255
120.002	88.1778	-0.976445	0.831836
120.788	88.2056	-0.976568	0.845176
121.573	88.2342	-0.977158	0.85885
122.359	88.2628	-0.977624	0.872585
123.145	88.2908	-0.977714	0.886046
123.933	88.3198	-0.977139	0.899932
124.72	88.3479	-0.977014	0.913456
125.506	88.3758	-0.977043	0.926816
126.291	88.4039	-0.977652	0.940334
127.077	88.4315	-0.977817	0.953536
127.864	88.4596	-0.978005	0.967043
128.651	88.4886	-0.977626	0.981
129.438	88.5155	-0.977371	0.993905
130.232	88.5443	-0.97393	1.00778
131.02	88.5737	-0.973032	1.02192
131.803	88.5993	-0.974725	1.0342
132.589	88.6259	-0.974979	1.04693
133.373	88.6544	-0.976381	1.06069
134.153	88.6823	-0.979603	1.0741
134.94	88.7097	-0.979467	1.08731
135.725	88.7383	-0.980232	1.10106
136.512	88.7675	-0.98027	1.11519
137.3	88.7961	-0.979531	1.12897
138.086	88.8251	-0.980048	1.14299
138.87	88.8526	-0.981187	1.15623
139.655	88.8787	-0.981868	1.16879
140.436	88.9036	-0.9849	1.18077
141.222	88.9273	-0.985289	1.19215
142.046	88.9656	-0.966786	1.21084
142.901	88.9898	-0.932399	1.22244
143.764	89.0024	-0.894349	1.2283
144.553	89.0127	-0.893099	1.23299
145.372	89.0099	-0.87699	1.23113
[truncated: 50,298 more rows]

## Sheet: Fig. 4c
X (mm)	Y (mm)	UX (mm)	UY (mm)
5.12905	107.109	0.186318	1.11417
5.91021	107.099	0.183992	1.10339
6.68168	107.039	0.171974	1.04334
7.46132	106.999	0.168109	1.00317
8.24254	106.992	0.165814	0.995515
3.48858	106.207	0.113128	0.997221
4.32422	106.323	0.165301	1.11342
5.12829	106.342	0.185906	1.13187
6.68142	106.278	0.172076	1.0674
3.51172	105.49	0.136585	1.06547
4.32779	105.553	0.169205	1.12817
13.0218	104.433	0.244729	0.00390978
103.363	105.69	0.359045	1.14606
104.159	105.673	0.369418	1.12809
104.952	105.679	0.376295	1.13285
105.74	105.675	0.378273	1.12782
106.555	105.664	0.407951	1.11559
107.277	105.66	0.343558	1.11043
108.163	105.588	0.444017	1.03651
108.921	105.479	0.415228	0.927023
2.76394	104.764	0.172559	1.12492
3.53391	104.752	0.15909	1.11258
4.32701	104.775	0.168755	1.13508
10.9856	103.986	0.559549	0.34341
11.7579	103.787	0.548325	0.143774
12.4102	103.718	0.417181	0.0747925
13.0018	103.772	0.225249	0.127561
101.367	104.099	-0.0639954	0.342903
102.409	104.683	0.192328	0.926459
103.334	104.856	0.331498	1.0976
104.122	104.864	0.333331	1.10485
104.915	104.873	0.340086	1.11208
105.703	104.877	0.342944	1.11477
106.499	104.88	0.352684	1.1165
107.286	104.881	0.353904	1.11693
108.097	104.869	0.379147	1.10305
108.91	104.845	0.405421	1.07814
109.708	104.782	0.418157	1.01322
2.76402	103.992	0.172943	1.13825
3.53242	103.992	0.157916	1.13776
4.32249	103.995	0.164564	1.14067
11.5525	103.677	0.343403	0.819196
12.2072	103.151	0.214611	0.292214
12.8646	103.137	0.0884349	0.2785
101.541	103.7	0.11125	0.729137
102.469	103.971	0.253113	0.999236
103.347	104.074	0.345103	1.10093
104.136	104.081	0.34857	1.10727
104.919	104.085	0.34613	1.10978
105.704	104.088	0.345418	1.1115
106.494	104.091	0.348743	1.11306
107.279	104.096	0.348503	1.11692
108.06	104.1	0.343401	1.11937
108.846	104.12	0.343278	1.13828
109.638	104.153	0.348645	1.17042
2.75596	103.227	0.165184	1.15746
3.52845	103.219	0.154264	1.15004
4.31267	103.206	0.155072	1.13636
11.3904	103.137	0.181687	1.06399
12.0937	102.703	0.101494	0.629416
100.928	103.18	0.285414	0.996065
101.759	103.257	0.330286	1.072
102.564	103.29	0.34939	1.10392
103.35	103.29	0.349486	1.1028
104.137	103.299	0.350631	1.10983
104.922	103.3	0.349782	1.10948
105.706	103.301	0.348228	1.10959
106.496	103.303	0.351924	1.11021
107.282	103.312	0.352312	1.11831
108.065	103.312	0.349598	1.11702
108.848	103.322	0.346355	1.12551
109.628	103.324	0.340508	1.12599
110.386	103.257	0.312434	1.05764
184.528	102.581	0.55892	0.31852
185.429	102.699	0.674964	0.436788
186.236	102.722	0.69673	0.460867
187.029	102.725	0.704861	0.46421
187.818	102.724	0.709435	0.463555
188.603	102.722	0.709377	0.462207
189.384	102.72	0.705465	0.461193
190.17	102.709	0.707351	0.450282
190.923	102.68	0.675272	0.421818
191.665	102.673	0.63334	0.415862
1.99193	102.449	0.184832	1.1654
2.73643	102.435	0.145944	1.15137
3.51831	102.433	0.144435	1.14867
11.377	102.421	0.168759	1.13272
11.9787	101.918	-0.0130099	0.629006
100.337	102.674	0.481412	1.27632
101.027	102.562	0.385266	1.16368
101.78	102.511	0.352903	1.11089
102.564	102.509	0.350507	1.10757
103.352	102.507	0.353504	1.10446
104.14	102.513	0.354939	1.10933
104.923	102.515	0.352283	1.11047
105.707	102.519	0.349971	1.11293
106.493	102.521	0.35086	1.11342
107.28	102.529	0.351317	1.11983
108.064	102.53	0.34934	1.11974
108.849	102.535	0.348604	1.12425
109.632	102.54	0.345689	1.12741
110.415	102.533	0.34279	1.11948
183.903	101.938	0.718281	0.460469
184.672	101.929	0.702444	0.451597
185.451	101.935	0.696681	0.457957
186.244	101.941	0.703999	0.464184
187.033	101.944	0.708283	0.467766
187.818	101.945	0.708464	0.468835
188.602	101.943	0.708052	0.467881
189.389	101.943	0.710061	0.468476
190.178	101.937	0.714855	0.462762
190.954	101.919	0.706209	0.445178
191.729	101.888	0.695995	0.41518
192.534	101.838	0.717144	0.365334
1.96235	101.668	0.155539	1.16947
2.72133	101.648	0.131146	1.14903
3.50595	101.646	0.132383	1.14604
11.4107	101.804	0.202905	1.30044
11.7764	100.823	-0.214878	0.319285
99.3395	101.643	0.27085	1.03255
100.196	101.698	0.341619	1.08575
100.976	101.694	0.336053	1.08071
101.771	101.712	0.345518	1.09689
102.561	101.718	0.349153	1.10174
103.354	101.723	0.356337	1.10544
104.141	101.73	0.357227	1.11118
104.923	101.732	0.353941	1.11198
105.71	101.735	0.354363	1.11432
106.496	101.738	0.354667	1.116
107.284	101.743	0.356898	1.11945
108.064	101.742	0.350424	1.11696
108.852	101.747	0.352896	1.12065
109.635	101.749	0.35013	1.12221
110.418	101.745	0.347189	1.11641
183.079	101.112	0.679959	0.418469
183.888	101.15	0.702902	0.456348
184.672	101.151	0.701886	0.457931
185.457	101.155	0.702229	0.462524
186.246	101.156	0.705766	0.463334
187.031	101.154	0.706018	0.46224
187.817	101.153	0.707579	0.461312
188.603	101.152	0.708664	0.460644
189.391	101.152	0.711557	0.460966
190.179	101.151	0.715028	0.46076
190.966	101.151	0.716954	0.461446
191.725	101.142	0.691997	0.452904
192.497	101.137	0.678626	0.448427
1.09504	100.808	0.0718679	1.09459
1.93785	100.874	0.131322	1.15978
2.7155	100.87	0.12561	1.15532
3.49994	100.863	0.126679	1.14829
11.291	100.651	0.0836318	0.932492
11.715	100.014	-0.275801	0.294996
12.516	100.182	-0.258299	0.462984
98.5051	100.754	0.223465	0.929231
99.3842	100.854	0.316836	1.02819
100.197	100.909	0.344201	1.08246
100.986	100.916	0.347599	1.08793
101.774	100.926	0.349236	1.0966
102.56	100.93	0.349394	1.09947
103.352	100.937	0.355761	1.1048
104.139	100.945	0.356486	1.11139
104.924	100.947	0.356342	1.11299
105.71	100.95	0.355857	1.11416
106.495	100.949	0.354699	1.11251
107.281	100.952	0.35493	1.11382
108.06	100.952	0.347838	1.11208
108.855	100.953	0.357084	1.11202
109.638	100.961	0.353866	1.11868
110.418	100.99	0.347688	1.14652
183.118	100.379	0.718138	0.469357
183.895	100.376	0.709846	0.466708
184.674	100.369	0.703996	0.460368
185.457	100.367	0.701393	0.458642
186.242	100.367	0.701344	0.458864
187.027	100.367	0.70131	0.458917
187.814	100.366	0.703987	0.458583
188.602	100.368	0.706314	0.461008
189.389	100.368	0.708709	0.461464
190.176	100.366	0.711689	0.460141
190.963	100.369	0.713607	0.464299
191.743	100.361	0.70901	0.456912
192.514	100.357	0.69543	0.452716
193.308	100.403	0.704987	0.50023
-163.308	99.6201	-0.558938	0.636183
-162.472	99.4828	-0.505865	0.498297
-161.684	99.4461	-0.499924	0.46111
-160.934	99.4119	-0.533251	0.426508
-160.323	99.4573	-0.704853	0.471442
-159.535	99.4496	-0.699652	0.46329
1.10467	100.044	0.0817708	1.11468
1.91956	100.087	0.113315	1.15749
2.70968	100.092	0.120076	1.1623
10.9972	99.363	-0.2098	0.42965
11.6488	99.3002	-0.341584	0.366484
97.9808	100.444	0.486143	1.4061
98.5957	100.086	0.315345	1.04643
99.4107	100.118	0.344652	1.0772
100.202	100.133	0.350564	1.09141
100.987	100.134	0.348999	1.09111
101.773	100.141	0.349184	1.09694
102.56	100.143	0.350678	1.09771
103.351	100.151	0.35563	1.1048
104.137	100.157	0.355905	1.10912
104.924	100.16	0.357329	1.11043
105.708	100.163	0.355022	1.11275
106.493	100.164	0.35426	1.11211
107.282	100.171	0.357654	1.11807
108.062	100.164	0.351853	1.10991
108.858	100.168	0.360915	1.11211
109.637	100.177	0.354695	1.12013
110.412	100.2	0.343841	1.1415
182.322	99.5537	0.707696	0.428782
183.117	99.5896	0.716614	0.464975
183.892	99.5857	0.706413	0.461246
184.675	99.5831	0.70424	0.458927
185.458	99.5844	0.702667	0.460577
186.242	99.5831	0.701381	0.459614
187.027	99.581	0.701436	0.457896
187.817	99.5824	0.706343	0.459654
188.607	99.5792	0.71137	0.456875
189.392	99.5815	0.711193	0.459667
190.176	99.5803	0.710983	0.459034
190.958	99.5845	0.707986	0.4637
191.749	99.5786	0.713836	0.458396
192.521	99.5669	0.701294	0.44731
193.293	99.5655	0.689309	0.446606
-162.658	98.5577	-0.690819	0.35698
-161.818	98.6649	-0.633367	0.463667
-161.062	98.6627	-0.660312	0.460983
-160.316	98.6673	-0.696922	0.465203
-159.517	98.6517	-0.680816	0.449174
-158.655	98.7154	-0.601579	0.512425
-157.819	99.1587	-0.549159	0.955381
-156.74	98.2918	-0.252847	0.088163
0.32756	99.2919	0.0882505	1.14815
1.11653	99.285	0.0938968	1.14098
1.90869	99.3074	0.10272	1.16316
2.70212	99.3117	0.112807	1.16712
97.2019	99.5331	0.494203	1.28178
97.9178	99.4605	0.424445	1.20786
98.6359	99.3502	0.356827	1.09632
99.4157	99.3428	0.350858	1.08768
100.204	99.3494	0.353035	1.09302
100.991	99.3497	0.354199	1.092
101.779	99.355	0.356702	1.09609
102.564	99.3564	0.355688	1.09615
103.352	99.3637	0.358476	1.10226
104.137	99.3708	0.357684	1.10804
104.924	99.3749	0.358508	1.11091
105.708	99.3795	0.356174	1.11423
106.492	99.3802	0.35495	1.11363
107.276	99.385	0.352854	1.11726
108.066	99.3839	0.356366	1.1149
108.855	99.3859	0.359272	1.11562
109.632	99.3949	0.351077	1.12335
110.404	99.4193	0.336348	1.14651
181.562	98.8234	0.732365	0.48294
182.33	98.7894	0.714712	0.449084
183.113	98.8046	0.712639	0.464522
183.892	98.7997	0.706115	0.459833
184.675	98.797	0.703884	0.457398
185.458	98.7975	0.701667	0.458122
186.242	98.7971	0.70066	0.45813
187.028	98.7991	0.701457	0.460414
187.816	98.7993	0.704427	0.460984
188.603	98.7967	0.706608	0.458799
189.388	98.7946	0.707503	0.457237
190.175	98.795	0.709077	0.458117
190.957	98.7932	0.70664	0.456785
191.745	98.793	0.710066	0.457167
192.521	98.7852	0.701193	0.449939
193.294	98.8126	0.689142	0.477981
-163.427	97.8971	-0.6766	0.480556
-162.644	97.9042	-0.677014	0.487138
-161.863	97.8976	-0.678228	0.480098
-161.092	97.888	-0.690374	0.47004
-160.321	97.8849	-0.702271	0.466505
-159.521	97.8587	-0.684468	0.439886
-158.775	97.9019	-0.721647	0.482761
-157.841	98.1127	-0.570368	0.693212
-156.816	97.6101	-0.328671	0.190336
0.325005	98.5084	0.0859463	1.14945
1.11048	98.514	0.0881079	1.15478
1.90049	98.5302	0.0947957	1.17075
11.7856	97.7078	-0.204009	0.343819
97.1015	98.6344	0.395058	1.16823
97.8489	98.5661	0.356825	1.0987
98.6327	98.5582	0.35487	1.08949
99.4189	98.5607	0.35537	1.09071
100.206	98.5661	0.356538	1.09492
100.992	98.565	0.356645	1.09256
101.779	98.5704	0.3582	1.09664
102.564	98.5724	0.356824	1.09743
103.351	98.5795	0.358366	1.10326
104.135	98.5864	0.356535	1.1089
104.921	98.589	0.3564	1.11019
105.705	98.593	0.355242	1.11296
106.49	98.5922	0.353664	1.11089
107.275	98.5957	0.352599	1.11314
108.073	98.601	0.36501	1.11719
108.849	98.6036	0.354782	1.1185
109.545	98.7639	0.264899	1.27757
110.378	98.6191	0.311808	1.13154
181.549	98.0181	0.719191	0.462252
182.331	98.0174	0.716176	0.461745
183.111	98.0201	0.710606	0.464626
183.889	98.0156	0.703081	0.460266
184.673	98.0144	0.70182	0.459291
185.457	98.0146	0.701083	0.459846
186.242	98.0136	0.700988	0.459107
187.029	98.0145	0.702531	0.460324
187.816	98.0156	0.70493	0.461784
188.602	98.0142	0.705562	0.460851
189.386	98.0099	0.704313	0.456946
190.172	98.0104	0.706125	0.45792
190.955	98.012	0.704063	0.46002
191.742	98.0141	0.706361	0.46261
192.52	98.0192	0.699334	0.468312
193.282	98.0226	0.677394	0.472337
194.109	97.9751	0.718976	0.425462
-167.068	96.8228	-0.404577	0.192701
-166.597	97.0639	-0.716503	0.433224
-165.802	97.085	-0.703354	0.453717
-165.017	97.0893	-0.7012	0.457426
-164.214	97.0732	-0.681208	0.440886
-163.431	97.0827	-0.680851	0.449843
-162.656	97.1167	-0.688157	0.483336
-161.882	97.1112	-0.696368	0.477391
-161.099	97.1051	-0.696925	0.470945
-160.321	97.0948	-0.701058	0.460212
-159.532	97.0851	-0.695387	0.450088
-158.854	96.9781	-0.800305	0.34276
-157.93	97.1795	-0.658729	0.543869
-156.88	96.871	-0.392267	0.235016
0.322882	97.7353	0.0840724	1.16113
1.10593	97.7415	0.0838114	1.16714
1.89514	97.7458	0.0897165	1.17116
11.914	96.8532	-0.0750976	0.274034
96.2648	97.6578	0.345346	0.9781
97.0506	97.7557	0.345436	1.07468
97.8414	97.7663	0.350531	1.08405
98.6297	97.7683	0.353198	1.08474
99.4187	97.773	0.356437	1.0882
100.207	97.7794	0.359376	1.0934
100.991	97.7801	0.35754	1.09278
101.778	97.786	0.358192	1.09743
102.563	97.7882	0.357492	1.09838
103.35	97.7946	0.358855	1.10348
104.135	97.7998	0.358188	1.10748
104.922	97.8027	0.359016	1.10906
105.708	97.8072	0.358745	1.11235
106.492	97.8094	0.356891	1.11329
107.277	97.8132	0.355801	1.11585
108.068	97.8175	0.361382	1.11887
108.839	97.8175	0.346298	1.1176
109.036	97.7671	-0.24269	1.06592
167.406	97.2383	0.721101	0.469383
168.192	97.2298	0.721768	0.460594
168.959	97.2173	0.701736	0.447734
169.695	97.248	0.652528	0.478177
180.786	97.2299	0.741931	0.458609
181.555	97.2412	0.724977	0.46995
182.333	97.2421	0.718012	0.470986
183.111	97.2377	0.710802	0.466792
183.891	97.2349	0.705418	0.464188
184.672	97.2336	0.70068	0.46312
185.459	97.2323	0.702877	0.462014
186.246	97.2312	0.703826	0.461229
187.032	97.231	0.704946	0.461367
187.82	97.2307	0.708163	0.461408
188.603	97.2293	0.706329	0.460337
189.386	97.2261	0.703958	0.457636
190.17	97.2239	0.703102	0.45589
190.953	97.2261	0.701577	0.458543
191.74	97.2282	0.704062	0.461169
192.521	97.2355	0.699665	0.468938
193.284	97.2377	0.67866	0.471744
194.104	97.2625	0.713579	0.497153
194.917	97.2636	0.742618	0.498902
195.717	97.2619	0.757823	0.497956
196.497	97.2659	0.75336	0.502681
197.293	97.254	0.764784	0.491528
198.086	97.2481	0.773899	0.486379
198.911	97.2421	0.81453	0.481204
199.708	97.251	0.828286	0.490978
200.469	97.259	0.804811	0.499922
201.174	97.2507	0.725674	0.492599
201.951	97.2487	0.719819	0.49161
202.741	97.2548	0.725919	0.498693
203.477	97.2503	0.678331	0.495287
204.322	97.2598	0.739872	0.505916
205.123	97.2611	0.75701	0.508312
205.922	97.2414	0.773131	0.489799
206.732	97.2503	0.799418	0.499925
207.49	97.2535	0.774265	0.504404
208.28	97.2503	0.781897	0.502582
209.061	97.2535	0.779315	0.507056
209.774	97.2415	0.709476	0.496478
210.574	97.2297	0.726468	0.486164
211.375	97.2293	0.745515	0.487234
212.18	97.2321	0.768308	0.491568
212.987	97.2293	0.792475	0.49031
213.756	97.2287	0.77865	0.491402
214.522	97.229	0.763336	0.493358
215.281	97.2295	0.74039	0.495558
216.024	97.2288	0.701271	0.49658
216.824	97.2248	0.719622	0.494378
217.619	97.2258	0.732732	0.497281
218.421	97.2208	0.752875	0.494165
219.157	97.2227	0.707258	0.498018
219.871	97.2151	0.64037	0.492419
220.638	97.2051	0.626201	0.484447
221.459	97.2037	0.666086	0.485076
222.298	97.202	0.724423	0.485562
223.122	97.2046	0.766708	0.490349
223.877	97.2098	0.742001	0.497734
224.664	97.2069	0.748173	0.49719
225.475	97.2097	0.778339	0.502292
226.272	97.2124	0.795521	0.50742
-167.712	96.0271	-0.265932	0.18125
-167.175	96.1732	-0.510862	0.3267
-166.601	96.2809	-0.719379	0.433897
-165.801	96.3059	-0.702146	0.458245
-164.172	96.2924	-0.638198	0.443698
-163.439	96.3192	-0.687685	0.470088
-162.612	96.3131	-0.643343	0.463535
-161.887	96.3288	-0.700977	0.478786
-161.106	96.323	-0.703411	0.472575
-160.326	96.3123	-0.705868	0.461434
-159.537	96.3107	-0.700271	0.459524
-158.836	96.1848	-0.782083	0.333268
-158.017	96.3856	-0.745565	0.533812
-156.927	96.1293	-0.438523	0.277184
-155.886	95.9415	-0.180611	0.0891453
-73.5251	96.835	-0.125472	1.02375
-72.7675	96.8183	-0.151583	1.00762
-72.016	96.7954	-0.18381	0.985281
-71.2848	96.7866	-0.236398	0.97707
-70.487	96.8016	-0.222291	0.992649
-69.7254	96.805	-0.244378	0.9966
-0.500032	96.9384	0.0446915	1.14932
0.31437	96.9679	0.0758062	1.17852
1.10395	96.9638	0.0820971	1.17418
1.89058	96.9587	0.0854225	1.16887
95.4928	96.8225	0.36022	0.929227
96.2594	96.9279	0.341164	1.03335
97.0518	96.9721	0.347942	1.07625
97.8396	96.9812	0.350056	1.08415
98.6288	96.9849	0.353487	1.08659
99.419	96.988	0.358027	1.08842
100.21	96.9949	0.363632	1.09402
100.995	96.9939	0.362589	1.09179
101.784	97.0008	0.365439	1.09741
102.568	97.005	0.364183	1.10031
103.354	97.0118	0.364026	1.10589
104.139	97.0172	0.362787	1.11005
104.924	97.0222	0.362164	1.11376
105.71	97.0255	0.362505	1.11582
106.495	97.0268	0.361151	1.1158
107.28	97.0314	0.360042	1.11922
108.069	97.0307	0.363631	1.11724
108.861	97.0282	0.36938	1.11346
110.265	97.5154	0.987451	1.59946
164.266	96.4564	0.72721	0.474074
165.067	96.4648	0.741766	0.48201
165.84	96.4649	0.728693	0.481735
166.619	96.464	0.7209	0.480389
167.408	96.4635	0.723366	0.479498
168.192	96.4607	0.721594	0.476324
168.971	96.4625	0.714721	0.477793
169.74	96.5062	0.6974	0.521226
176.02	96.4855	0.689357	0.49893
176.852	96.4878	0.736307	0.501183
177.664	96.4836	0.762182	0.496892
178.463	96.4819	0.775394	0.495202
179.243	96.4802	0.770162	0.493517
180	96.4788	0.740867	0.492137
180.799	96.4738	0.754242	0.487117
181.555	96.4649	0.725133	0.478378
182.34	96.4578	0.72466	0.471337
183.114	96.4516	0.713652	0.465316
183.899	96.4507	0.712563	0.464622
184.668	96.4463	0.696462	0.460421
185.455	96.4434	0.698583	0.457671
186.238	96.4421	0.696467	0.456702
187.02	96.4396	0.692394	0.454442
187.823	96.4384	0.711201	0.453582
188.603	96.4391	0.705949	0.454703
189.386	96.4352	0.703939	0.451183
190.175	96.4347	0.708067	0.451067
190.953	96.439	0.701189	0.455827
191.741	96.4459	0.703776	0.463273
192.521	96.4538	0.699151	0.471679
193.296	96.4615	0.689558	0.479912
194.128	96.475	0.736804	0.494066
194.952	96.4766	0.777038	0.496261
195.791	96.477	0.831277	0.497349
196.54	96.4769	0.79543	0.497969
197.311	96.4766	0.782333	0.498418
198.102	96.474	0.789004	0.496587
198.882	96.4728	0.784908	0.496141
199.672	96.4722	0.791002	0.496423
200.459	96.4707	0.793644	0.495847
201.19	96.4685	0.740742	0.494594
201.956	96.4668	0.722868	0.493824
202.739	96.4664	0.722885	0.494401
203.516	96.4659	0.716425	0.494926
204.326	96.4652	0.742134	0.49537
205.128	96.464	0.761453	0.495239
205.92	96.4623	0.769405	0.494776
206.699	96.4606	0.764996	0.494244
207.482	96.4592	0.765123	0.494051
208.271	96.4578	0.771383	0.493924
209.058	96.4563	0.774671	0.493819
209.829	96.4566	0.76303	0.495513
210.618	96.4569	0.76936	0.497187
211.413	96.4554	0.782155	0.497179
212.186	96.4537	0.772451	0.496992
212.976	96.4526	0.780243	0.497439
213.771	96.4524	0.792379	0.498784
214.531	96.451	0.770722	0.499029
215.311	96.4508	0.768122	0.500526
216.111	96.4475	0.785803	0.498878
216.922	96.4457	0.815609	0.498911
217.728	96.4422	0.839228	0.497186
218.502	96.438	0.832421	0.494885
219.271	96.4361	0.819121	0.494921
219.998	96.4349	0.764744	0.495698
220.773	96.434	0.759303	0.496772
221.587	96.4326	0.791622	0.497467
222.368	96.4326	0.791436	0.499499
223.181	96.4252	0.823821	0.494241
223.958	96.4226	0.820015	0.493903
224.738	96.4286	0.819551	0.502104
225.502	96.4244	0.802958	0.500264
226.223	96.4207	0.744013	0.498889
-167.848	95.3942	-0.400762	0.331982
-167.321	95.5763	-0.656121	0.513424
-166.587	95.5277	-0.704908	0.464273
-163.273	95.4033	-0.521369	0.3379
-162.536	95.5031	-0.567588	0.437235
-161.821	95.5568	-0.634555	0.49055
-161.099	95.5521	-0.695426	0.485457
-160.321	95.538	-0.700734	0.470975
-159.537	95.5328	-0.699457	0.465421
-158.769	95.5356	-0.714755	0.46792
-158.024	95.4775	-0.752897	0.409499
-156.939	95.2951	-0.45019	0.226878
-155.884	95.175	-0.178897	0.106537
-75.8524	96.0067	-0.102079	0.978304
-75.0186	96.1067	-0.0520187	1.07888
-74.2192	96.1185	-0.0363655	1.09125
-73.5051	96.1016	-0.106066	1.07497
-72.7622	96.0529	-0.146879	1.02682
-72.0954	95.9506	-0.263792	0.925101
-71.3662	95.9349	-0.318345	0.910034
-70.5928	95.927	-0.328583	0.902716
-69.8464	95.9167	-0.365941	0.892915
-69.0765	95.9094	-0.379717	0.886202
-0.494848	96.1568	0.0501083	1.15237
0.3071	96.1861	0.0687805	1.18147
1.09412	96.1825	0.0725181	1.1776
1.88007	96.1758	0.0751804	1.17068
2.66334	96.1645	0.0751618	1.15905
76.6874	96.1242	0.403738	1.04551
77.4517	96.1131	0.382975	1.03324
78.262	96.108	0.408264	1.02695
78.9726	96.1229	0.33379	1.04059
79.7627	96.1086	0.338767	1.02513
94.6437	96.0187	0.297957	0.911751
95.4382	96.1073	0.30686	0.999087
96.2558	96.167	0.338858	1.05755
97.0524	96.1843	0.349741	1.07361
97.8441	96.1962	0.355803	1.08422
98.6306	96.1989	0.356619	1.08569
99.4192	96.202	0.359417	1.08749
100.208	96.2085	0.362343	1.09281
100.997	96.2103	0.366011	1.0933
101.784	96.2161	0.367233	1.09786
102.568	96.2219	0.365533	1.10238
103.353	96.2271	0.364532	1.10629
104.136	96.2293	0.361304	1.10732
104.92	96.2332	0.35966	1.10994
105.707	96.2364	0.360605	1.11184
106.494	96.2412	0.361149	1.11542
107.285	96.246	0.36672	1.11892
108.094	96.2547	0.389737	1.12638
108.926	96.313	0.43581	1.18342
161.776	95.5833	0.59571	0.387399
162.659	95.5766	0.693176	0.380139
163.492	95.6773	0.739364	0.480387
164.252	95.6788	0.713467	0.48143
165.075	95.6912	0.750188	0.493354
165.85	95.6961	0.739112	0.497844
166.61	95.6984	0.712594	0.499652
167.401	95.6964	0.717206	0.497354
168.188	95.693	0.718215	0.493516
168.972	95.6944	0.716176	0.494616
169.768	95.6826	0.725761	0.482438
170.578	95.6896	0.749174	0.489223
173.731	95.6726	0.758581	0.471246
174.531	95.6929	0.773126	0.491398
175.304	95.6952	0.759527	0.493477
176.085	95.6922	0.755086	0.490375
176.876	95.6934	0.759613	0.491471
177.67	95.6943	0.768211	0.492356
178.463	95.6973	0.775158	0.495253
179.255	95.6992	0.781859	0.497224
180.032	95.6991	0.773132	0.497112
180.817	95.7056	0.772462	0.503599
181.597	95.7058	0.766852	0.503932
182.375	95.7075	0.759102	0.50574
183.15	95.7063	0.749273	0.504625
183.939	95.7116	0.752559	0.510126
184.705	95.7078	0.733523	0.506461
185.47	95.705	0.712656	0.50389
186.246	95.6775	0.70409	0.476689
187.038	95.6626	0.710661	0.46207
187.834	95.654	0.721101	0.453728
188.61	95.6563	0.712218	0.456433
189.403	95.6562	0.719791	0.456672
190.191	95.6706	0.723646	0.471494
190.963	95.6838	0.710706	0.485137
191.771	95.6876	0.733345	0.489422
192.533	95.6922	0.710424	0.494542
193.35	95.7073	0.743002	0.510122
194.158	95.6931	0.766641	0.496511
194.937	95.6847	0.760601	0.48873
195.746	95.6832	0.785473	0.487876
196.517	95.6853	0.772186	0.490618
197.305	95.6846	0.775254	0.490726
198.098	95.6871	0.784166	0.493928
-168.032	94.721	-0.584932	0.442372
-167.34	94.8001	-0.674784	0.520959
-166.584	94.755	-0.701319	0.475228
-163.198	94.626	-0.446303	0.344367
-162.488	94.7282	-0.518958	0.446139
-161.789	94.7707	-0.602603	0.488174
-161.087	94.7682	-0.682962	0.485281
-160.318	94.7569	-0.697368	0.47369
-159.542	94.7581	-0.704651	0.474526
-158.77	94.7573	-0.715028	0.473458
-158.003	94.723	-0.731385	0.438836
-156.949	94.4863	-0.460364	0.201879
-155.915	94.3422	-0.209328	0.057579
-75.0036	95.3521	-0.0375898	1.10889
-74.2156	95.3809	-0.0333351	1.13821
-73.5172	95.3332	-0.11877	1.09108
-72.7784	95.2954	-0.163664	1.05396
-72.1133	95.1787	-0.282247	0.937795
-71.3783	95.1494	-0.33104	0.909075
-70.6357	95.1339	-0.372082	0.894122
-69.8642	95.1265	-0.384307	0.887283
-69.0825	95.1302	-0.38629	0.891607
-68.3039	95.0998	-0.39135	0.861723
-67.5245	95.2916	-0.395609	1.05405
-1.2822	95.3691	0.0462428	1.1496
-0.482208	95.4168	0.0629783	1.19712
0.303052	95.4093	0.0649744	1.18937
1.08602	95.3993	0.064671	1.17916
1.87121	95.3905	0.0665915	1.17013
2.65422	95.3796	0.0663181	1.1589
3.43951	95.3731	0.0683187	1.15218
4.21961	95.3661	0.0651193	1.14488
5.00604	95.3622	0.0682479	1.14066
5.78962	95.3497	0.0685189	1.12779
74.2484	95.3035	0.320734	1.01333
75.0439	95.3043	0.331363	1.01298
75.8414	95.3097	0.34384	1.01717
76.6385	95.3164	0.355982	1.02267
77.4197	95.3186	0.352147	1.02377
78.2084	95.3204	0.355816	1.02434
78.986	95.3261	0.348396	1.02885
79.7702	95.331	0.347477	1.03256
80.5305	95.3527	0.322657	1.05304
93.8959	95.2242	0.336997	0.903674
94.6614	95.3279	0.316907	1.0061
95.4735	95.3801	0.343465	1.05705
96.2625	95.3899	0.346827	1.06561
97.0527	95.4005	0.351304	1.07491
97.8449	95.4113	0.357835	1.0845
98.6328	95.4165	0.360028	1.08844
99.4197	95.4198	0.361202	1.09045
100.205	95.4263	0.360716	1.09573
100.995	95.4291	0.365178	1.09723
101.782	95.4336	0.365752	1.10048
102.565	95.436	0.362999	1.10163
103.351	95.4418	0.363303	1.10618
104.135	95.4435	0.361492	1.10666
104.92	95.4475	0.360596	1.10941
105.701	95.4464	0.356246	1.10704
106.495	95.4545	0.363584	1.11388
107.275	95.4434	0.35822	1.10155
108.118	95.4586	0.414774	1.11549
159.606	94.8804	0.785581	0.471156
160.268	94.8171	0.66193	0.407251
160.986	94.8111	0.593226	0.400751
161.958	94.842	0.779015	0.431101
162.912	94.8661	0.945921	0.454641
163.554	94.9211	0.801994	0.509129
164.281	94.9243	0.742468	0.511862
165.071	94.9163	0.746515	0.50338
165.843	94.9175	0.731853	0.504169
166.629	94.9141	0.731935	0.500278
167.429	94.9119	0.74578	0.49774
168.21	94.9194	0.740028	0.504799
168.987	94.9006	0.73073	0.485729
169.758	94.8917	0.71603	0.476451
170.588	94.9232	0.760062	0.507653
171.39	94.8859	0.775692	0.470057
172.146	94.8888	0.745527	0.472659
172.969	94.9099	0.783002	0.493574
173.733	94.9042	0.760306	0.487624
174.533	94.9106	0.774487	0.493861
175.315	94.9058	0.770459	0.488929
176.11	94.908	0.779774	0.490943
176.9	94.91	0.784159	0.492888
177.678	94.9081	0.775959	0.490917
178.466	94.9139	0.778254	0.49666
179.255	94.9137	0.781843	0.496401
180.048	94.9142	0.788732	0.4969
180.829	94.9179	0.784256	0.500581
181.604	94.9143	0.774328	0.497052
182.386	94.9107	0.770476	0.493554
183.166	94.9058	0.765121	0.488767
183.958	94.902	0.771897	0.485093
184.739	94.8965	0.767532	0.479794
185.504	94.8958	0.746399	0.479329
186.283	94.9027	0.740777	0.486382
187.072	94.9132	0.744713	0.497153
187.862	94.9077	0.749373	0.49195
188.661	94.9079	0.763309	0.492499
189.448	94.8967	0.764625	0.481708
190.235	94.8821	0.767319	0.467504
190.991	94.8827	0.7381	0.468515
191.799	94.8903	0.760837	0.476561
192.587	94.8873	0.764242	0.474077
193.359	94.8849	0.752045	0.472198
194.158	94.8711	0.76628	0.458926
194.946	94.8888	0.769767	0.477179
195.724	94.8846	0.762804	0.473677
196.525	94.8711	0.779192	0.460839
197.299	94.8883	0.768864	0.478689
-168.8	93.8214	-0.569154	0.326977
-168.123	93.9918	-0.67497	0.496826
-167.343	94.0105	-0.677092	0.514935
-163.46	93.8369	-0.707774	0.338997
-162.496	93.9317	-0.525935	0.433397
-161.814	93.9783	-0.627569	0.479542
-161.096	93.9901	-0.692519	0.491014
-160.32	93.9746	-0.699437	0.475236
-159.54	93.9769	-0.701533	0.477128
-158.776	93.9345	-0.720769	0.434455
-157.956	94.0256	-0.683589	0.525308
-156.946	93.7395	-0.45734	0.23899
-155.934	93.612	-0.2285	0.111232
-155.008	93.5072	-0.0851532	0.00625904
-77.6585	94.374	-0.341785	0.913447
-75.934	94.4993	-0.184852	1.03998
-75.0279	94.6137	-0.0625293	1.15502
-74.2412	94.6165	-0.0595322	1.15842
-73.561	94.5396	-0.163122	1.08209
-72.8425	94.4825	-0.228357	1.02556
-72.1963	94.3544	-0.365901	0.898074
-71.4471	94.353	-0.400352	0.897182
-70.6728	94.3543	-0.409762	0.899063
-69.8911	94.3501	-0.411724	0.89544
-69.1099	94.347	-0.414269	0.892942
-68.3283	94.3437	-0.416314	0.890189
-67.626	94.3722	-0.497626	0.919296
-66.5794	94.3313	-0.234713	0.878953
-1.28309	94.6321	0.0455733	1.19734
-0.485737	94.6378	0.059677	1.20279
0.295526	94.6253	0.0576878	1.19011
1.07943	94.6177	0.0583332	1.18223
1.86407	94.6084	0.0597127	1.17272
2.64576	94.5997	0.0581348	1.16366
3.42659	94.5901	0.0556883	1.15383
4.21026	94.5784	0.056074	1.14181
4.98283	94.5735	0.0453528	1.13661
5.77893	94.5668	0.0581537	1.12958
6.5683	94.5565	0.0642191	1.119
73.449	94.4838	0.307484	0.979774
74.2458	94.5019	0.319363	0.996762
75.0486	94.5146	0.337231	1.0083
75.8413	94.5223	0.344931	1.01485
76.6317	94.529	0.350313	1.02035
77.4175	94.534	0.351133	1.02415
78.2054	94.5355	0.353998	1.02445
78.99	94.538	0.353577	1.02578
79.7764	94.5418	0.354817	1.02843
80.5595	94.5478	0.352806	1.03323
81.4179	94.4672	0.426113	0.951372
93.1682	94.5851	0.396095	1.0509
93.9124	94.5778	0.35479	1.0424
94.7105	94.6236	0.367231	1.08691
95.4928	94.6244	0.36396	1.08641
96.274	94.6223	0.359565	1.0831
97.0588	94.6244	0.358707	1.08393
97.8472	94.6285	0.361408	1.08679
98.6351	94.6309	0.363607	1.08789
99.4187	94.6358	0.361444	1.09154
100.203	94.6419	0.359961	1.09645
100.995	94.6429	0.366407	1.09614
101.782	94.6482	0.367861	1.10024
102.562	94.646	0.361657	1.09673
103.349	94.6507	0.362823	1.10016
104.133	94.6548	0.360817	1.10303
104.919	94.6601	0.360902	1.1071
105.708	94.6663	0.363836	1.11206
106.496	94.663	0.366111	1.10753
107.272	94.5909	0.356528	1.03415
160.293	93.9932	0.686983	0.36833
161.116	94.0471	0.72404	0.421666
161.963	94.05	0.783931	0.42402
162.798	94.0055	0.832452	0.379049
167.461	94.0566	0.778075	0.427369
168.214	94.0761	0.744428	0.446434
168.984	94.1247	0.728391	0.494654
169.787	94.1268	0.745567	0.496462
170.586	94.1188	0.757838	0.488092
171.373	94.1194	0.75942	0.488386
172.169	94.1212	0.76914	0.489905
172.954	94.123	0.768003	0.491464
173.733	94.1193	0.760657	0.48755
174.534	94.1208	0.775734	0.488888
175.319	94.115	0.775259	0.482948
176.113	94.121	0.783497	0.488761
176.906	94.1315	0.790614	0.49918
177.68	94.132	0.778806	0.499533
178.466	94.1329	0.778623	0.500363
179.257	94.1343	0.784075	0.501724
180.054	94.1344	0.795534	0.501857
180.844	94.1314	0.799833	0.498793
181.632	94.1361	0.802131	0.50362
182.412	94.1356	0.796644	0.503111
183.192	94.1342	0.790727	0.501815
183.973	94.1279	0.786764	0.495624
184.748	94.1183	0.775638	0.486189
185.508	94.1205	0.750095	0.488582
186.293	94.1322	0.750477	0.500505
-184.496	93.0114	-0.629826	0.318072
-183.775	93.1036	-0.689971	0.409074
-183.009	93.1598	-0.704807	0.464164
-182.229	93.1674	-0.705968	0.470629
-169.581	92.9177	-0.56715	0.207551
-169.004	93.0646	-0.77291	0.353834
-168.138	93.193	-0.689511	0.481643
-167.353	93.2058	-0.686518	0.49396
-163.394	93.13	-0.641565	0.415857
-162.567	93.1435	-0.597037	0.428965
-161.846	93.208	-0.659073	0.49305
-161.092	93.1805	-0.687807	0.465267
-160.322	93.189	-0.700938	0.473375
-159.541	93.1894	-0.702839	0.47352
-158.753	93.2015	-0.697693	0.48533
-157.883	93.3116	-0.610945	0.595169
-156.941	92.9945	-0.451817	0.277851
-155.932	92.8952	-0.225696	0.17834
-155.008	92.7282	-0.0857124	0.0112014
-78.4513	93.5048	-0.351367	0.828249
-77.678	93.5179	-0.361867	0.841889
-76.876	93.5687	-0.343632	0.893294
-75.9728	93.7059	-0.224235	1.03112
-75.1939	93.7041	-0.229111	1.02997
-74.4115	93.7088	-0.2305	1.03526
-73.6044	93.7259	-0.207125	1.05287
-72.8664	93.6902	-0.252779	1.01779
-72.2264	93.5532	-0.396583	0.881424
-71.4448	93.5659	-0.398668	0.894702
-70.6659	93.5639	-0.403401	0.89322
-69.886	93.5636	-0.407239	0.893552
-69.1111	93.5638	-0.415967	0.894295
-68.3291	93.5651	-0.41766	0.896133
-67.6725	93.4793	-0.544705	0.810908
-66.6072	93.2488	-0.263072	0.580947
-65.7266	93.5443	-0.166103	0.876984
-64.7849	93.6835	-0.00800909	1.01677
-1.28232	93.8558	0.046555	1.20573
-0.493732	93.8509	0.0519072	1.20056
0.287538	93.8436	0.0499362	1.19306
1.06977	93.8348	0.0489259	1.18395
1.85282	93.8257	0.0487162	1.17462
2.64392	93.8134	0.0565595	1.16206
3.4163	93.8029	0.0456747	1.1513
4.20579	93.7957	0.0518911	1.1438
4.96914	93.7815	0.0319703	1.12928
5.76599	93.78	0.0455252	1.1275
6.55539	93.7723	0.0516382	1.11949
22.3558	93.5093	-0.599468	0.847084
23.0509	93.5656	-0.68783	0.90272
23.8209	93.7123	-0.701399	1.04889
25.0401	93.0347	-0.2658	0.370699
25.6603	93.0663	-0.429207	0.401696
26.5829	93.0901	-0.290144	0.424822
27.2289	93.2198	-0.427743	0.55392
28.7407	93.5079	0.30038	0.841408
29.5556	93.5162	0.331658	0.849038
30.3408	93.5111	0.333209	0.843321
31.1383	93.5176	0.347078	0.849075
31.9127	93.5218	0.337719	0.852619
32.6908	93.5256	0.332154	0.855752
33.4691	93.5291	0.326742	0.858532
34.2536	93.5339	0.327437	0.862574
35.0357	93.5364	0.325821	0.864403
35.822	93.5402	0.328334	0.86742
36.605	93.5456	0.327564	0.872129
37.3877	93.5487	0.32641	0.874418
38.175	93.5528	0.329833	0.87778
38.9569	93.5572	0.327914	0.881354
39.7406	93.5637	0.327715	0.887045
40.5262	93.5663	0.329443	0.888875
41.3103	93.5698	0.329602	0.891602
42.0916	93.5749	0.326956	0.895833
42.8825	93.578	0.333918	0.898132
43.6625	93.5827	0.329932	0.901988
44.4451	93.5878	0.328576	0.906259
45.2287	93.5917	0.32815	0.909314
46.0122	93.5952	0.32761	0.911908
46.7985	93.5977	0.329881	0.913497
47.5824	93.6006	0.329711	0.915503
48.3677	93.6041	0.330907	0.918141
49.1537	93.6059	0.332764	0.919006
49.9334	93.6134	0.328375	0.925585
50.7205	93.6208	0.331243	0.932132
51.5026	93.6242	0.329221	0.934584
52.2875	93.6284	0.329834	0.937792
53.0698	93.6334	0.327922	0.941883
53.8454	93.6372	0.319262	0.944671
54.6337	93.6428	0.323331	0.949303
55.4193	93.6462	0.324611	0.951789
56.2034	93.6512	0.32442	0.955757
59.2654	93.6103	0.248812	0.910838
60.0417	93.6185	0.240692	0.918039
60.7887	93.5727	0.203239	0.871187
61.5749	93.5892	0.204945	0.886696
62.4334	93.705	0.278918	1.00142
63.2858	93.7089	0.346744	1.00426
64.0625	93.7044	0.338895	0.998711
64.862	93.7114	0.353801	1.00459
65.6151	93.7125	0.322306	1.00461
66.3251	93.6858	0.24759	0.976864
67.0408	93.5906	0.178646	0.880606
67.9549	93.464	0.308043	0.752846
68.7877	93.0993	0.356171	0.387016
72.6885	93.711	0.332988	0.993129
73.4856	93.7253	0.345165	1.00629
74.2766	93.7352	0.351303	1.01504
75.0588	93.739	0.348578	1.01769
75.8434	93.7501	0.348243	1.02763
76.6294	93.7462	0.349269	1.02252
77.4167	93.7479	0.351551	1.02309
78.2035	93.7465	0.353256	1.02052
78.9897	93.7514	0.354453	1.02423
79.7783	93.7534	0.357949	1.02502
80.5646	93.7578	0.359134	1.02823
81.4065	93.6813	0.415905	0.950501
82.1623	93.6909	0.386502	0.958977
93.1442	93.8231	0.373361	1.07395
93.8957	93.7939	0.339311	1.04358
94.7048	93.8318	0.362809	1.08022
95.492	93.8377	0.364394	1.08487
96.274	93.8356	0.360784	1.08149
97.0587	93.8384	0.359813	1.08299
97.8406	93.8412	0.356053	1.0846
98.6247	93.8371	0.354424	1.0792
99.4207	93.8533	0.364727	1.09422
100.203	93.8575	0.361117	1.09714
100.991	93.8624	0.363744	1.10076
101.78	93.8692	0.367002	1.10633
102.561	93.8626	0.361861	1.09842
103.355	93.8703	0.370331	1.1049
104.139	93.8743	0.368223	1.10764
104.929	93.8832	0.372394	1.11531
105.731	93.8853	0.388136	1.11619
106.535	93.8798	0.406764	1.10937
154.51	92.9322	0.409855	0.0969183
161.907	93.2866	0.728525	0.445656
168.25	93.2732	0.781079	0.428476
169.022	93.2977	0.767282	0.452524
169.805	93.3238	0.763276	0.478265
170.6	93.3318	0.772558	0.486011
171.373	93.336	0.759694	0.489833
172.146	93.3334	0.745843	0.487035
172.937	93.3388	0.751641	0.492117
173.734	93.3376	0.761889	0.49067
174.536	93.3338	0.778502	0.486652
175.33	93.3324	0.78576	0.485096
176.117	93.3363	0.787718	0.48884
176.913	93.3437	0.796973	0.496158
177.688	93.3469	0.78687	0.499238
178.466	93.3495	0.778596	0.501736
179.255	93.3492	0.78173	0.501342
180.051	93.346	0.792056	0.498101
180.832	93.3454	0.787797	0.49753
181.622	93.3434	0.792174	0.495611
182.399	93.34	0.783703	0.492248
183.178	93.3415	0.776337	0.493839
183.962	93.3383	0.774788	0.490703
184.747	93.3351	0.774353	0.487684
185.521	93.3329	0.763045	0.485596
-223.83	92.227	-0.27637	0.427438
-222.777	92.2609	0.00127792	0.458
-221.666	92.3426	0.338135	0.536511
-220.431	92.3561	0.79771	0.546794
-214.746	92.2134	0.277557	0.380237
-214.062	92.2707	0.185227	0.434771
-213.384	92.2948	0.0871431	0.456169
-212.87	92.0149	-0.175379	0.173629
-202.192	92.6951	-0.386516	0.821243
-201.342	92.6332	-0.315482	0.757347
-200.39	92.5909	-0.141465	0.713119
-194.934	92.6703	-0.141212	0.779921
-194.263	92.6457	-0.250309	0.753684
-193.515	92.6438	-0.281485	0.750102
-192.719	92.5858	-0.26601	0.690579
-186.905	92.3816	-0.695276	0.475172
-183.798	92.3793	-0.71164	0.468076
-183.011	92.3877	-0.705791	0.475331
-182.234	92.3913	-0.710325	0.477838
-181.424	92.3666	-0.681165	0.452098
-180.596	92.2242	-0.634419	0.308688
-169.783	92.1538	-0.769002	0.227325
-169.003	92.2964	-0.77116	0.369348
-168.148	92.39	-0.698966	0.46239
-161.885	92.4103	-0.69703	0.479186
-161.104	92.4054	-0.699579	0.473887
-160.327	92.4032	-0.705398	0.471462
-159.542	92.4183	-0.7038	0.486269
-158.69	92.5043	-0.634381	0.572006
-157.86	92.5178	-0.587849	0.585269
-156.923	92.1353	-0.43379	0.20251
-155.923	92.1146	-0.216789	0.181677
-155.012	91.9394	-0.0891205	0.00628512
-79.2619	92.746	-0.37881	0.853333
-78.4764	92.7546	-0.37709	0.862549
-77.7001	92.7666	-0.384575	0.875161
-76.9035	92.7936	-0.371783	0.902772
-76.0603	92.8586	-0.31234	0.968359
-75.2927	92.8466	-0.328515	0.956948
-74.5139	92.8484	-0.333414	0.959348
-73.7408	92.8332	-0.344059	0.944708
-72.9874	92.8037	-0.374376	0.915803
-72.2325	92.7709	-0.403241	0.883608
-71.4451	92.7817	-0.399545	0.895011
-70.6626	92.7687	-0.400721	0.8826
-69.9116	92.7522	-0.433424	0.866619
-69.115	92.771	-0.420462	0.885969
-68.3199	92.7754	-0.409039	0.891007
-67.7702	92.8586	-0.642957	0.974765
-66.8866	93.056	-0.543034	1.17271
-65.7778	93.1072	-0.217824	1.22443
-64.6728	93.0591	0.103543	1.17684
-2.10584	93.0318	0.00646273	1.16653
-1.29322	93.0662	0.0358704	1.20069
-0.5072	93.0602	0.0386627	1.19448
0.277668	93.0574	0.0403014	1.19148
1.06028	93.0504	0.0396826	1.18423
1.84538	93.0336	0.0415398	1.16719
2.62606	92.9901	0.0389676	1.12343
3.41852	93.0512	0.0481814	1.18422
4.17478	93.0363	0.0211784	1.16905
4.95516	92.9933	0.0182914	1.1258
5.75367	92.9885	0.0335279	1.1206
6.54512	92.9845	0.0416899	1.11629
6.93024	92.0788	-0.356479	0.210283
22.4399	92.7278	-0.514741	0.850242
23.113	92.7803	-0.625204	0.902147
24.201	92.7454	-0.320719	0.866727
25.0887	92.4227	-0.216626	0.543392
25.6965	92.4436	-0.392349	0.563717
26.4264	92.3195	-0.446035	0.438951
27.3123	92.3788	-0.343747	0.497667
28.7717	92.712	0.332021	0.830264
29.5831	92.7141	0.359857	0.831663
30.3408	92.7214	0.333852	0.838367
31.1246	92.7327	0.334053	0.848968
31.9076	92.7347	0.333355	0.850289
32.6936	92.7386	0.335592	0.853522
33.4772	92.7429	0.33547	0.857042
34.2591	92.7469	0.333709	0.860314
35.0407	92.7502	0.331546	0.86294
35.8247	92.7541	0.331723	0.866055
36.6086	92.7587	0.331825	0.869927
37.392	92.7623	0.331509	0.872841
38.1767	92.7668	0.332333	0.876533
38.9593	92.7712	0.331135	0.880118
39.7429	92.7755	0.330843	0.883646
40.5267	92.7797	0.330776	0.887065
41.3105	92.7836	0.330668	0.890208
42.0938	92.7879	0.330043	0.89365
42.8787	92.7917	0.33095	0.896632
43.6626	92.7958	0.330895	0.899889
44.4467	92.8	0.330992	0.903263
45.2317	92.804	0.332039	0.906397
46.016	92.8087	0.332277	0.910247
46.8003	92.8123	0.332515	0.912948
47.584	92.8167	0.332147	0.916469
48.3684	92.8216	0.332484	0.920464
49.153	92.826	0.33304	0.924005
49.9379	92.8317	0.333769	0.928735
50.7234	92.8373	0.335142	0.93349
51.507	92.8409	0.334566	0.936138
52.2913	92.8451	0.334584	0.939356
53.0747	92.8489	0.33378	0.942248
53.8584	92.8531	0.333247	0.945458
54.6431	92.8584	0.333714	0.949854
55.4271	92.8627	0.333343	0.953163
56.2113	92.8667	0.333281	0.956207
56.9968	92.871	0.334425	0.959476
57.7817	92.8743	0.334925	0.961729
58.5693	92.8765	0.33819	0.962972
59.3328	92.8764	0.317304	0.961819
60.0592	92.8561	0.25921	0.94054
60.8205	92.8296	0.236049	0.912982
61.6067	92.8022	0.237761	0.884595
62.4242	92.8639	0.270735	0.945206
63.2874	92.8985	0.349468	0.978726
64.0677	92.9097	0.345197	0.988905
64.8594	92.9093	0.352251	0.987395
65.6332	92.9242	0.341414	1.00128
66.4023	92.8572	0.325925	0.933197
67.1925	92.7934	0.331459	0.86831
67.9908	92.708	0.345114	0.781835
68.7725	92.5422	0.342028	0.614934
72.7113	92.9303	0.356863	0.997377
73.4922	92.9452	0.352919	1.01118
74.2772	92.9507	0.353003	1.01546
75.064	92.9534	0.354874	1.01701
75.8484	92.9604	0.354388	1.0229
76.6334	92.9603	0.354351	1.02164
77.4194	92.9659	0.355368	1.02603
78.2008	92.9622	0.35175	1.02119
78.9888	92.9628	0.354665	1.02059
79.7777	92.9663	0.358562	1.02294
80.5645	92.9754	0.360249	1.03083
81.3566	92.9632	0.367144	1.01746
82.1176	92.9641	0.343013	1.0172
82.7921	92.7079	0.232377	0.759795
92.3731	93.0544	0.389073	1.09163
93.1412	93.0421	0.3716	1.07808
93.9203	93.0414	0.365199	1.07607
94.7077	93.0494	0.367001	1.0829
95.4916	93.0513	0.365313	1.08354
96.2736	93.0502	0.361635	1.08114
97.0531	93.0479	0.355474	1.07763
97.8242	93.0437	0.340863	1.07215
98.4888	92.9714	0.219771	0.998653
99.2618	92.8811	0.207026	0.907046
100.2	93.0676	0.359555	1.09236
100.991	93.0781	0.364942	1.10154
101.783	93.0802	0.370461	1.1024
102.563	93.0774	0.364976	1.09841
103.364	93.0937	0.379876	1.11339
104.147	93.0971	0.377804	1.11561
104.974	93.1506	0.418054	1.16779
105.844	93.1394	0.502605	1.15538
154.512	92.2354	0.413213	0.18518
167.434	92.5282	0.752036	0.468807
168.218	92.5106	0.749523	0.450756
169.007	92.517	0.752411	0.456778
169.79	92.5331	0.749488	0.472491
170.593	92.5585	0.765725	0.497573
171.376	92.5552	0.763016	0.493906
172.148	92.5642	0.748802	0.502701
172.928	92.5662	0.742686	0.504404
173.731	92.5556	0.759267	0.493586
176.116	92.5544	0.78655	0.491804
176.912	92.5521	0.796937	0.489361
177.685	92.5646	0.783253	0.501696
178.461	92.5611	0.774084	0.498107
179.237	92.5559	0.764052	0.492841
180.038	92.5565	0.779046	0.493375
180.811	92.5531	0.766367	0.489945
181.602	92.5524	0.771595	0.489241
182.389	92.5483	0.773342	0.48527
183.178	92.5493	0.776263	0.486333
183.962	92.5516	0.775296	0.488699
184.749	92.5559	0.777075	0.493138
-223.788	91.5288	-0.230925	0.51081
-222.645	91.5412	0.136537	0.519985
-221.176	91.6018	0.831689	0.577325
-215.334	91.5372	0.468474	0.488776
-214.88	91.5253	0.146552	0.474129
-214.324	91.5457	-0.0742559	0.491871
-213.691	91.5706	-0.217869	0.514097
-213.025	91.5435	-0.328362	0.484353
-212.319	91.5274	-0.398943	0.465668
-211.569	91.5354	-0.425859	0.471138
-210.778	91.5338	-0.412367	0.466985
-209.96	91.5279	-0.37147	0.458633
-209.17	91.5152	-0.35908	0.443578
-208.44	91.5002	-0.406429	0.426186
-207.636	91.4939	-0.380471	0.417634
-206.889	91.4947	-0.410961	0.416155
-206.119	91.4997	-0.419094	0.418953
-205.342	91.5151	-0.420726	0.432136
-204.607	91.5271	-0.463585	0.441981
-202.936	91.5213	-0.349615	0.432094
-202.096	91.5398	-0.287935	0.44852
-201.37	91.6439	-0.34155	0.550666
-200.378	91.6606	-0.127805	0.565427
-199.327	91.6642	0.144457	0.567205
-196.227	91.7298	0.126507	0.625628
-195.526	91.7728	0.0479758	0.666867
-194.822	91.7692	-0.027641	0.661705
-194.122	91.7379	-0.107702	0.628739
-193.428	91.7257	-0.193434	0.614935
-192.663	91.6758	-0.207813	0.563531
-191.969	91.59	-0.294495	0.476268
-187.713	91.6084	-0.720735	0.486405
-186.933	91.6077	-0.721127	0.484436
-186.175	91.5921	-0.744873	0.467544
-184.619	91.5825	-0.750327	0.455679
-183.823	91.6049	-0.735274	0.476885
-183.02	91.6119	-0.713855	0.482833
-182.242	91.6128	-0.71712	0.482662
-181.443	91.6039	-0.699719	0.472747
-180.605	91.4801	-0.643125	0.347949
-179.708	91.336	-0.527782	0.202937
-177.889	91.2939	-0.271318	0.158938
-176.834	91.146	0.00125684	0.010213
-170.569	91.3514	-0.771768	0.209088
-169.989	91.3287	-0.973951	0.185807
-168.946	91.5936	-0.713501	0.450129
-168.14	91.6211	-0.690674	0.477096
-161.113	91.6187	-0.708125	0.471052
-160.33	91.6207	-0.707986	0.472808
-159.469	91.7302	-0.630467	0.582002
-158.621	91.8146	-0.565467	0.666158
-157.74	91.9017	-0.467813	0.753055
-156.878	91.4187	-0.388503	0.269883
-155.891	91.4001	-0.18478	0.251082
-155.009	91.1495	-0.0857593	0.000262548
-80.1333	92.0515	-0.46705	0.94268
-79.2712	91.9791	-0.388707	0.870848
-78.4871	91.9816	-0.388385	0.873979
-77.712	91.9959	-0.397126	0.888884
-76.9247	92.0058	-0.393543	0.89939
-76.1579	91.9931	-0.410546	0.887326
-75.37	91.9998	-0.40636	0.894644
-74.5899	92.0005	-0.410005	0.895939
-73.8041	91.9996	-0.408013	0.895621
-73.0049	92.0194	-0.39252	0.915973
-72.2351	91.9837	-0.406401	0.880926
-71.4416	91.9869	-0.396649	0.884669
-70.6647	91.9897	-0.403416	0.888079
-69.8879	91.9977	-0.410285	0.896601
-69.1222	91.9927	-0.428203	0.892226
-68.3162	91.9942	-0.405852	0.89428
-67.6259	92.092	-0.499205	0.992637
-66.7369	92.1564	-0.393803	1.05753
-65.7212	92.2125	-0.161799	1.11427
-64.7007	92.1396	0.0750855	1.04182
-2.10857	92.2518	0.00393222	1.17115
-1.30275	92.2776	0.0265475	1.19673
-0.518021	92.2706	0.028062	1.18947
0.2673	92.2698	0.0301657	1.1885
1.0509	92.265	0.030544	1.18342
1.83662	92.2626	0.033032	1.18079
2.47403	92.069	-0.112789	0.986886
3.27264	91.9497	-0.0974231	0.867388
4.16969	92.1356	0.0163756	1.05299
4.94587	92.1966	0.00929905	1.11365
5.7462	92.2015	0.0263716	1.1183
22.495	91.9709	-0.459092	0.878054
26.7881	91.7884	-0.0836835	0.692564
27.6764	91.8307	0.0210408	0.734247
28.7902	91.9315	0.351147	0.83446
29.5978	91.924	0.375136	0.826303
30.3522	91.9454	0.345932	0.847057
31.1363	91.9479	0.346393	0.848863
31.9159	91.9504	0.342274	0.850648
32.6927	91.9539	0.335407	0.85353
33.4765	91.9572	0.335554	0.856119
34.2606	91.9608	0.335927	0.858985
35.0433	91.9644	0.334883	0.861901
35.8268	91.9686	0.334588	0.865311
36.6105	91.9728	0.33456	0.868784
37.3943	91.9771	0.334569	0.872318
38.1789	91.9816	0.335283	0.876061
38.9622	91.9856	0.334781	0.879347
39.7462	91.9897	0.334893	0.882674
40.5299	91.9938	0.334747	0.885993
41.3143	91.998	0.335303	0.889325
42.0976	92.0021	0.334651	0.892618
42.8817	92.0062	0.334835	0.895956
43.6658	92.0107	0.334979	0.899557
44.45	92.0149	0.33514	0.902898
45.2343	92.0191	0.335539	0.906245
46.0184	92.0237	0.335623	0.910025
46.8028	92.0278	0.335931	0.913256
47.5866	92.0325	0.33565	0.917043
48.3708	92.0373	0.335838	0.921015
49.1553	92.0419	0.336223	0.924719
49.94	92.0462	0.336748	0.928127
50.7245	92.0511	0.337126	0.932035
51.5089	92.0549	0.337397	0.934948
52.2931	92.0595	0.337399	0.938613
53.0772	92.064	0.337196	0.942137
53.8616	92.0682	0.337421	0.945419
54.6464	92.0731	0.337914	0.949341
55.4308	92.0771	0.338053	0.952374
56.2152	92.081	0.33814	0.955327
56.9998	92.0848	0.338437	0.958104
57.7841	92.0884	0.338358	0.960729
58.5694	92.0923	0.339321	0.963674
59.3564	92.0972	0.341864	0.967555
60.0919	92.0857	0.29294	0.954979
60.8526	92.077	0.269148	0.945258
61.6643	92.102	0.296375	0.969239
62.4181	92.11	0.265673	0.976247
63.2891	92.12	0.352188	0.985155
64.0715	92.1227	0.350022	0.98682
64.8625	92.1205	0.356395	0.983545
65.6302	92.1357	0.339514	0.997694
66.3584	92.1257	0.283144	0.986565
67.095	92.1	0.235046	0.959759
67.8704	92.0694	0.22573	0.928092
68.7314	91.9614	0.302088	0.819043
69.6229	91.8267	0.408837	0.68324
72.7029	92.1226	0.349666	0.974583
73.4921	92.1584	0.353938	1.00928
74.278	92.1644	0.354971	1.01412
75.0675	92.1698	0.359558	1.01841
75.8524	92.1766	0.359474	1.02409
76.6341	92.18	0.356218	1.02627
77.424	92.1813	0.361134	1.02639
78.2	92.1888	0.352101	1.03272
78.984	92.1827	0.351066	1.02553
79.7754	92.1818	0.357439	1.02344
80.5641	92.1894	0.360995	1.02987
81.3566	92.1827	0.368361	1.02192
82.1405	92.1775	0.367124	1.01556
82.9053	92.11	0.346772	0.946894
83.6136	91.9094	0.269781	0.745019
91.5604	92.2814	0.363067	1.1049
92.3435	92.2516	0.360657	1.07379
93.1349	92.2535	0.366531	1.07444
93.9213	92.2595	0.367397	1.0793
94.7071	92.2643	0.367599	1.08278
95.4923	92.2666	0.367238	1.08386
96.2735	92.2592	0.36274	1.07518
97.0288	92.2162	0.332452	1.03096
97.6953	92.039	0.213249	0.852543
97.942	91.5115	-0.325772	0.323812
99.0465	91.8037	-0.00702922	0.614717
100.183	92.2579	0.343695	1.06769
100.993	92.2901	0.368168	1.09867
101.781	92.2947	0.369815	1.10197
102.562	92.29	0.365708	1.09601
103.362	92.3022	0.379685	1.10696
104.143	92.3149	0.374291	1.11844
105.032	92.4132	0.478149	1.21555
105.945	92.3267	0.605205	1.12781
143.835	91.7692	0.749503	0.51579
144.507	91.7872	0.634851	0.532882
145.294	91.7585	0.634782	0.503271
146.097	91.7504	0.650878	0.494189
146.895	91.7501	0.662942	0.493001
147.751	91.7353	0.731572	0.477373
148.586	91.7266	0.780351	0.467849
149.373	91.7353	0.780671	0.475692
154.518	91.5239	0.419609	0.258737
161.814	91.9422	0.636883	0.671237
166.597	91.7673	0.701779	0.493247
167.463	91.8052	0.780902	0.530644
168.218	91.7473	0.749591	0.472378
169.008	91.7494	0.75372	0.474059
169.782	91.758	0.741142	0.482321
170.574	91.7759	0.747089	0.499913
171.364	91.7805	0.751341	0.5041
172.138	91.7942	0.73932	0.517494
176.905	91.7734	0.789879	0.495419
177.68	91.7775	0.778304	0.499371
178.45	91.7739	0.76282	0.495714
179.223	91.7682	0.750213	0.489893
180.016	91.7686	0.757473	0.490274
180.786	91.7625	0.741189	0.484166
181.576	91.7688	0.74556	0.490415
-223.615	90.7328	-0.054803	0.496459
-222.276	90.7388	0.509164	0.499165
-216.409	90.7543	0.948849	0.493516
-215.975	90.7507	0.607198	0.487146
-215.539	90.7563	0.266932	0.489984
-215.088	90.7592	-0.0583145	0.490115
-214.532	90.7639	-0.278875	0.492151
-213.881	90.7681	-0.404724	0.493654
-213.201	90.7697	-0.501566	0.492702
-212.711	90.7731	-0.788341	0.493516
-211.975	90.7808	-0.829987	0.498774
-211.23	90.781	-0.86235	0.496541
-210.425	90.7832	-0.834511	0.496306
-209.61	90.7862	-0.796419	0.496957
-208.848	90.7884	-0.812692	0.496793
-207.993	90.7914	-0.735042	0.497543
-207.178	90.7923	-0.697662	0.496222
-206.253	90.7911	-0.550993	0.492836
-205.439	90.7921	-0.51506	0.491672
-204.652	90.7937	-0.506589	0.491117
-203.786	90.7954	-0.419301	0.490803
-202.916	90.7969	-0.327304	0.490281
-202.081	90.8009	-0.270945	0.492264
-201.208	90.8013	-0.177048	0.490741
-200.321	90.804	-0.0694757	0.491592
-199.507	90.8069	-0.034343	0.492552
-198.533	90.8131	0.160905	0.496958
-197.751	90.8192	0.163778	0.501279
-197.011	90.8201	0.124425	0.500417
-196.31	90.8194	0.045955	0.498077
-195.561	90.8253	0.0145885	0.50226
-194.931	90.8268	-0.134382	0.502181
-194.21	90.828	-0.19412	0.501741
-193.515	90.8305	-0.27809	0.502768
-192.793	90.8315	-0.336996	0.502186
-192.243	90.8285	-0.566418	0.49773
-191.695	90.8104	-0.79878	0.478215
-187.724	90.8339	-0.730854	0.49508
-186.955	90.8342	-0.742876	0.494139
-186.185	90.8362	-0.752844	0.494865
-185.404	90.8369	-0.753652	0.494471
-184.621	90.8361	-0.75181	0.492539
-183.841	90.843	-0.752079	0.498343
-183.036	90.8417	-0.728493	0.495988
-182.262	90.8425	-0.736467	0.495715
-181.473	90.8393	-0.728282	0.491543
-180.679	90.8295	-0.715574	0.480717
-179.826	90.726	-0.644056	0.376289
-178.697	90.6184	-0.297347	0.267769
-177.832	90.5225	-0.213844	0.171017
-176.814	90.403	0.0222181	0.0507187
-176.029	90.3699	0.0255745	0.0167413
-175.26	90.3552	0.0128637	0.00122842
-171.748	90.3992	-0.385898	0.0417821
-171.57	90.471	-0.990405	0.112911
-170.593	90.651	-0.795751	0.292371
-169.763	90.7362	-0.748087	0.376957
-168.931	90.83	-0.698347	0.470225
-161.12	90.8304	-0.714677	0.46658
-160.342	90.818	-0.719791	0.45396
-159.152	91.3864	-0.312428	1.02206
-158.455	91.2968	-0.399134	0.932219
-157.639	91.1415	-0.366484	0.776728
-156.825	90.8019	-0.335108	0.436906
-155.905	90.6636	-0.198524	0.298451
-123.875	90.982	-0.303392	0.624604
-122.649	90.6945	-0.645566	0.338056
-117.215	91.1572	0.0832461	0.803701
-116.269	91.0713	0.245103	0.718344
-115.205	90.8433	0.525088	0.490812
-114.591	90.6934	0.355342	0.341461
-81.2503	91.3118	-0.80085	0.9868
-80.3352	91.1926	-0.669487	0.868195
-79.2966	91.2121	-0.414752	0.888389
-78.4925	91.2058	-0.394473	0.88268
-77.7175	91.2124	-0.403218	0.889922
-76.9313	91.2144	-0.400814	0.892453
-76.1569	91.2057	-0.410131	0.884362
-73.8033	91.2165	-0.407748	0.896952
-73.0188	91.2382	-0.406971	0.919308
-72.2438	91.2109	-0.415718	0.892564
-71.434	91.2087	-0.389574	0.890924
-70.6499	91.2106	-0.389214	0.893413
-69.8644	91.2242	-0.38729	0.907648
-69.0958	91.2175	-0.40244	0.901441
-68.3039	91.2158	-0.394153	0.900385
-67.6002	91.272	-0.474071	0.957053
-66.6797	91.3412	-0.337209	1.02687
-65.6901	91.5086	-0.131175	1.1948
-64.7128	91.5651	0.0625168	1.25188
-2.91847	91.429	-0.0225798	1.13312
-2.10701	91.4797	0.00568406	1.18363
-1.3095	91.4989	0.0200074	1.2026
-0.526482	91.4891	0.0198195	1.19262
0.25921	91.4865	0.0223058	1.18975
1.03977	91.4796	0.0196559	1.18257
1.82454	91.4791	0.0212038	1.18189
2.57791	91.3569	-0.00864822	1.05942
3.37206	91.3861	0.00227238	1.08838
4.18321	91.4236	0.0301805	1.12553
4.949	91.4222	0.0127315	1.12384
27.9234	91.0759	0.268578	0.764149
28.7929	91.1499	0.354484	0.837474
29.597	91.1394	0.37502	0.826417
30.3666	91.1653	0.360965	0.85161
31.1467	91.1712	0.357405	0.856867
31.916	91.1651	0.343055	0.850067
32.6969	91.1681	0.340324	0.85239
33.4783	91.1726	0.338016	0.856223
34.2625	91.1754	0.338497	0.858271
35.0459	91.1789	0.338167	0.861058
35.8291	91.183	0.337614	0.864484
36.6127	91.187	0.33746	0.867683
37.3968	91.1916	0.337767	0.871558
38.1811	91.196	0.338244	0.875269
38.9646	91.2002	0.337981	0.878689
39.7489	91.2047	0.338395	0.88234
40.5324	91.209	0.338033	0.885874
41.3168	91.2132	0.338535	0.889284
42.1003	91.2171	0.338151	0.89241
42.8845	91.2215	0.338396	0.895952
43.6685	91.2258	0.338496	0.899481
44.4522	91.23	0.338252	0.902799
45.2365	91.234	0.33858	0.905933
46.0206	91.2383	0.33859	0.909414
46.8048	91.2426	0.338776	0.912794
47.5888	91.2472	0.338786	0.916593
48.3733	91.2522	0.339155	0.920667
49.1576	91.2569	0.33936	0.92448
49.9422	91.2608	0.339917	0.92752
50.7267	91.2654	0.340206	0.931159
51.5113	91.2694	0.340656	0.934227
52.2958	91.2738	0.340963	0.93773
53.08	91.2784	0.341018	0.94143
53.8645	91.2829	0.341304	0.944966
54.6491	91.2875	0.341617	0.948534
55.4334	91.2916	0.341672	0.951758
56.2178	91.2957	0.341777	0.954868
57.0024	91.2995	0.341993	0.957617
57.7868	91.3034	0.342008	0.960611
58.5711	91.3077	0.342027	0.963861
59.3558	91.3129	0.342239	0.968073
60.1274	91.3155	0.329491	0.969608
60.8925	91.315	0.310071	0.968158
61.65	91.319	0.283163	0.971091
62.4579	91.3316	0.306553	0.982622
63.2832	91.3328	0.347347	0.982797
64.0652	91.3321	0.344764	0.98104
64.8565	91.3368	0.351549	0.984718
65.6271	91.3551	0.337493	1.00199
66.3539	91.4203	0.279721	1.0661
67.0993	91.4204	0.240451	1.06507
67.8467	91.418	0.203143	1.0616
68.677	91.3162	0.248776	0.958732
69.82	91.1746	0.607076	0.816017
70.4654	91.252	0.467728	0.892334
71.9152	91.3598	0.347869	0.99784
72.7001	91.3553	0.347986	0.992253
73.4931	91.3733	0.356097	1.00913
74.2787	91.3794	0.356846	1.01412
75.0674	91.3858	0.360607	1.01938
75.8553	91.392	0.363584	1.02439
76.6344	91.3948	0.357688	1.02602
77.4183	91.3962	0.356662	1.02629
79.772	91.4033	0.355133	1.02989
80.5631	91.4041	0.3612	1.02952
81.3512	91.4043	0.364173	1.02847
82.1367	91.3993	0.36447	1.02236
82.9249	91.3806	0.367519	1.00244
83.7058	91.2096	0.363222	0.830206
90.5118	91.8226	0.101207	1.43231
91.4761	91.383	0.280048	0.99143
92.3522	91.4669	0.370591	1.07412
93.1393	91.472	0.372176	1.07806
93.9233	91.4748	0.370642	1.07954
94.7082	91.477	0.369988	1.08054
95.4948	91.4789	0.370931	1.08122
96.2714	91.4444	0.361939	1.04549
96.8244	91.0287	0.129225	0.628518
97.4174	90.9718	-0.0633832	0.570433
98.269	90.9479	0.00249615	0.545235
99.2696	91.267	0.21737	0.863133
100.198	91.4862	0.359902	1.08103
100.993	91.5037	0.369599	1.09728
101.779	91.5083	0.369652	1.10065
102.573	91.5143	0.377474	1.10545
103.361	91.5218	0.379355	1.11165
104.03	91.4561	0.26322	1.04476
104.861	91.2287	0.308362	0.816086
129.721	91.2261	0.794273	0.776347
130.504	91.2111	0.791595	0.760247
131.293	91.1944	0.793301	0.742438
132.079	91.1797	0.793568	0.726644
132.864	91.1676	0.791096	0.713443
133.649	91.1548	0.790393	0.699576
134.435	91.1428	0.789173	0.686471
135.22	91.1297	0.787626	0.672371
136.009	91.1141	0.78982	0.655669
136.794	91.0984	0.788557	0.638923
137.58	91.0847	0.788569	0.624196
138.364	91.0695	0.785763	0.608052
139.149	91.0541	0.784115	0.591604
139.935	91.0375	0.782948	0.573974
140.72	91.02	0.781861	0.555517
141.508	91.0073	0.783113	0.541862
142.293	90.9919	0.781359	0.52544
143.079	90.9796	0.780536	0.512216
143.859	90.9701	0.774187	0.501742
144.661	90.9639	0.78973	0.494683
145.454	90.9477	0.796073	0.47752
146.203	90.9348	0.757964	0.463731
146.982	90.9298	0.750405	0.457834
147.768	90.9261	0.749878	0.453253
148.557	90.9254	0.751935	0.451719
149.337	90.9335	0.745215	0.458893
150.127	90.9551	0.749425	0.479652
154.519	90.8691	0.421578	0.388986
161.706	91.4892	0.529271	1.00315
162.585	91.0692	0.621573	0.582574
164.296	90.8569	0.760279	0.369235
165.086	90.8544	0.763777	0.366227
165.776	90.782	0.66768	0.293389
166.53	90.8755	0.634658	0.386386
167.458	91.0141	0.777078	0.524521
168.203	90.942	0.734948	0.451973
169.012	90.9696	0.757845	0.479157
169.776	90.9743	0.735802	0.483539
170.573	90.9941	0.746241	0.502988
176.107	90.9862	0.777492	0.493155
176.899	90.9879	0.784167	0.494718
177.676	90.9899	0.774354	0.496597
178.452	90.9899	0.765218	0.496472
179.229	90.9894	0.75585	0.495919
-223.27	89.9528	0.293041	0.498079
-221.906	89.951	0.881997	0.49304
-216.568	90.024	0.792808	0.545225
-216.149	90.0134	0.435658	0.531864
-215.707	89.9991	0.101099	0.51477
-215.408	89.9874	-0.376472	0.500424
-214.802	89.97	-0.546752	0.480307
-214.138	89.9791	-0.658796	0.486859
-213.475	89.9903	-0.772935	0.495523
-212.728	90.0003	-0.802897	0.502972
-211.262	90.0145	-0.891395	0.512268
-210.492	90.0148	-0.899356	0.510252
-209.722	90.0171	-0.906937	0.510183
-208.96	90.0275	-0.922346	0.518259
-208.168	90.0258	-0.907571	0.514352
-207.37	90.0149	-0.887626	0.50129
-206.525	90.0245	-0.82148	0.508702
-205.703	90.0284	-0.776954	0.51051
-204.895	90.0255	-0.74778	0.505524
-203.996	90.0277	-0.626602	0.505695
-202.995	90.0351	-0.405066	0.511134
-202.05	90.0296	-0.238342	0.503694
-201.099	90.0138	-0.0658113	0.485934
-200.131	89.9966	0.12324	0.466912
-199.205	89.9758	0.270187	0.444289
-198.259	89.9776	0.436858	0.444299
-197.558	89.9694	0.358613	0.434316
-196.881	89.9622	0.25613	0.425389
-196.188	89.9514	0.169124	0.412902
-195.488	89.9644	0.0892232	0.424307
-194.829	89.9949	-0.0307984	0.45318
-194.21	90.017	-0.192183	0.473729
-193.571	90.038	-0.332922	0.493213
-192.886	90.0503	-0.427989	0.50398
-192.267	90.0892	-0.589641	0.541441
-191.738	90.13	-0.841022	0.580818
-188.672	90.0655	-0.896193	0.51107
-187.736	90.0542	-0.741394	0.498564
-186.976	90.0516	-0.762606	0.494675
-186.185	90.0563	-0.752175	0.498195
-185.421	90.0496	-0.769612	0.490358
-184.631	90.0535	-0.760694	0.493157
-183.855	90.0559	-0.765049	0.494475
-183.065	90.0597	-0.756854	0.497308
-182.306	90.065	-0.778847	0.501544
-181.503	90.0618	-0.757873	0.497339
-180.714	90.0604	-0.749715	0.495039
-179.889	90.0433	-0.706165	0.477038
-178.759	89.9112	-0.35769	0.344003
-177.769	89.7951	-0.149539	0.227079
-176.785	89.6697	0.0528443	0.100836
-176.05	89.6299	0.0058489	0.0602129
-175.272	89.5846	0.00117404	0.0141635
-172.058	89.6641	-0.695273	0.0902924
-171.476	89.7386	-0.895177	0.164103
-170.603	89.8496	-0.804345	0.274608
-161.891	90.0768	-0.702316	0.497132
-161.1	90.0802	-0.694375	0.500204
-160.299	90.0864	-0.676483	0.506127
-159.162	90.5924	-0.322647	1.01197
-158.548	90.4244	-0.491873	0.843667
-156.871	90.0665	-0.380992	0.485443
-155.923	89.8864	-0.216479	0.305167
-126.767	90.2616	-0.0601147	0.686669
-126.001	90.297	-0.0775279	0.722519
-124.756	90.2875	-0.400518	0.713921
-123.991	90.2408	-0.419894	0.667685
-123.271	90.289	-0.484215	0.716326
-122.657	90.1833	-0.654441	0.611107
-121.799	90.2181	-0.580101	0.64641
-119.457	90.3743	-0.590747	0.804062
-118.348	90.4421	-0.265985	0.872427
-117.414	90.4086	-0.115835	0.839428
-116.507	90.2941	0.00663125	0.725416
-115.623	90.0901	0.10672	0.521979
-114.795	89.9851	0.150922	0.41755
-114.042	89.8754	0.119009	0.308328
-113.163	89.7113	0.21411	0.144854
-112.446	89.7085	0.147467	0.14253
-111.782	89.7135	0.0268245	0.148118
-104.948	89.8724	-0.980518	0.312896
-82.1503	90.263	-0.917583	0.721842
-81.3774	90.3392	-0.928503	0.798621
-80.5027	90.3452	-0.837672	0.805253
-79.3192	90.4191	-0.437952	0.879852
-78.4924	90.4231	-0.394918	0.884465
-77.7139	90.4217	-0.400229	0.883684
-76.925	90.4271	-0.395142	0.889639
-73.0174	90.4524	-0.406218	0.917961
-72.2481	90.4101	-0.420577	0.876236
-71.431	90.4085	-0.387192	0.875253
-70.6401	90.4373	-0.379979	0.90455
-69.8531	90.4401	-0.376641	0.907921
-69.0702	90.4431	-0.377388	0.911563
-68.2746	90.4638	-0.365357	0.932757
-67.5275	90.5705	-0.401944	1.04005
-66.6221	90.8472	-0.280171	1.31737
-65.6639	90.7147	-0.105558	1.18536
-64.7032	90.615	0.0715666	1.08625
-64.046	90.6043	-0.0548651	1.07601
-13.8552	90.8823	0.0050452	1.3723
-13.0761	90.8699	0.00102101	1.35995
-12.2899	90.861	0.00408797	1.35096
-11.5026	90.851	0.00825992	1.34089
-10.7171	90.8413	0.0105769	1.33115
-9.9353	90.8334	0.00921861	1.32316
-9.15079	90.8246	0.0105825	1.31432
-8.36476	90.8134	0.0134602	1.30299
-7.5656	90.8143	0.0294678	1.30378
-6.73985	90.7978	0.0720563	1.28717
-2.88731	90.6862	0.00875683	1.17485
-2.10915	90.7102	0.00374448	1.19861
-1.3151	90.7249	0.0146091	1.21309
-0.534306	90.7109	0.0122118	1.19891
0.248956	90.7015	0.0122793	1.18927
1.02995	90.697	0.0100779	1.18455
1.8195	90.7172	0.0164133	1.20454
2.55878	90.5876	-0.027517	1.07464
3.38075	90.6089	0.0112383	1.0957
4.16562	90.642	0.0128785	1.12856
4.94747	90.6548	0.0114957	1.14101
5.7323	90.6461	0.0130841	1.13208
22.5569	90.1496	-0.396117	0.626042
27.2187	90.3703	0.34815	0.843819
28.0024	90.3554	0.348278	0.828272
28.7901	90.3615	0.352344	0.83376
29.5807	90.356	0.359323	0.827595
30.3563	90.3725	0.351364	0.843446
31.1361	90.3761	0.347548	0.846467
31.9163	90.3781	0.344018	0.847729
32.6972	90.382	0.341317	0.851034
33.479	90.3849	0.339438	0.853202
34.2646	90.3902	0.341344	0.857835
35.0487	90.394	0.34168	0.860915
35.832	90.398	0.341284	0.864157
36.6155	90.4021	0.341048	0.867545
37.3995	90.4065	0.341243	0.871152
38.1835	90.4108	0.341399	0.874716
38.9672	90.4151	0.341315	0.8783
39.7514	90.4198	0.341666	0.882178
40.5348	90.4241	0.341195	0.88567
41.3189	90.4282	0.341435	0.889063
42.1024	90.4321	0.341109	0.892118
42.8865	90.4364	0.341252	0.895636
43.6707	90.4409	0.341542	0.899319
44.4547	90.4452	0.341568	0.902764
45.239	90.4493	0.341931	0.906025
46.0229	90.4535	0.341834	0.90933
46.8069	90.4577	0.341817	0.912642
47.591	90.4621	0.341861	0.916244
48.3755	90.4672	0.342236	0.920486
49.1599	90.4718	0.342622	0.924114
49.9445	90.4758	0.343056	0.9272
50.7287	90.48	0.34319	0.930562
51.5135	90.4839	0.343782	0.933532
52.2979	90.4884	0.344033	0.937146
53.0825	90.4932	0.344414	0.94099
53.867	90.4976	0.344693	0.944417
54.6516	90.5018	0.345051	0.947702
55.4357	90.5062	0.344914	0.951081
56.2202	90.5102	0.345142	0.95414
57.005	90.5142	0.34556	0.957154
57.7893	90.5183	0.345579	0.960237
58.5737	90.5229	0.345598	0.963891
59.3577	90.5275	0.34517	0.967483
60.1414	90.5329	0.344514	0.971862
60.927	90.54	0.345621	0.977949
61.7175	90.5474	0.351668	0.984318
62.5084	90.557	0.358127	0.99295
63.2881	90.5543	0.353243	0.989199
64.0702	90.5525	0.350877	0.986328
64.8584	90.5539	0.354486	0.986677
65.635	90.5651	0.34649	0.996818
66.3912	90.6359	0.3181	1.06651
67.1421	90.6263	0.284351	1.05585
67.8587	90.6596	0.216214	1.08812
68.6994	90.6265	0.272248	1.05389
69.5084	90.6133	0.296573	1.0396
70.3956	90.5696	0.398988	0.994762
71.0677	90.5897	0.286267	1.01382
71.9286	90.5793	0.3624	1.00224
72.7076	90.5925	0.356591	1.01438
73.4922	90.5971	0.356299	1.01779
74.2776	90.5951	0.356904	1.01467
75.0679	90.601	0.362285	1.01948
75.8535	90.6038	0.362963	1.02107
76.6451	90.6243	0.369609	1.04042
80.5583	90.6222	0.357533	1.0325
81.3438	90.6205	0.357968	1.02968
82.1268	90.6212	0.355832	1.02919
82.9116	90.6281	0.355429	1.03492
83.678	90.6149	0.33657	1.02049
84.2914	90.6134	0.164753	1.01776
88.0281	90.9575	-0.0250349	1.35582
89.6872	90.9407	0.0632738	1.33667
90.6232	90.9365	0.213837	1.33116
91.5206	90.6198	0.325752	1.0133
92.3497	90.6771	0.369351	1.06934
93.1368	90.6826	0.370875	1.07362
93.9214	90.6861	0.369974	1.07592
94.7055	90.689	0.368535	1.07756
95.5057	90.7009	0.38304	1.08818
96.3006	90.6961	0.392406	1.0822
96.7986	90.3846	0.104759	0.769442
97.7078	90.4871	0.228205	0.870727
98.4142	90.4708	0.148911	0.853209
99.3749	90.6492	0.323879	1.03032
100.202	90.7074	0.365473	1.08732
100.992	90.7162	0.369019	1.09488
101.775	90.718	0.366743	1.0954
102.55	90.7042	0.355541	1.08033
103.261	90.6253	0.281276	1.00027
103.891	90.4499	0.125366	0.823582
112.585	90.5844	0.958906	0.945701
112.779	90.7067	0.366422	1.06678
113.087	90.7016	-0.11094	1.06045
114.66	90.7362	0.675578	1.09387
115.557	90.7147	0.786345	1.07115
116.344	90.6912	0.787325	1.04645
117.129	90.6626	0.786172	1.01666
117.903	90.6366	0.773714	0.989417
118.692	90.6197	0.776842	0.971355
119.48	90.6119	0.778162	0.962383
120.267	90.6038	0.779183	0.953052
121.058	90.5937	0.78325	0.941741
121.839	90.5755	0.778316	0.922333
122.623	90.5603	0.776069	0.906045
123.409	90.5452	0.775093	0.88972
124.193	90.532	0.772698	0.87539
124.979	90.5226	0.772193	0.864778
125.765	90.5105	0.772536	0.851504
126.552	90.4972	0.772803	0.837056
127.34	90.4837	0.774707	0.822419
128.127	90.4684	0.775173	0.806031
128.913	90.4533	0.774388	0.789833
129.7	90.4391	0.774565	0.774498
130.486	90.4247	0.773968	0.759002
131.273	90.4096	0.774842	0.742795
132.06	90.395	0.774978	0.727122
132.846	90.3809	0.775025	0.711856
133.632	90.3664	0.774543	0.696288
134.418	90.3528	0.773574	0.681661
135.204	90.3393	0.772728	0.667099
135.99	90.3244	0.772634	0.651077
136.776	90.3103	0.771478	0.635976
137.563	90.2963	0.772024	0.620923
138.349	90.2817	0.771208	0.605355
139.135	90.2678	0.770905	0.590445
139.922	90.2527	0.770954	0.57433
140.708	90.237	0.770185	0.557663
141.494	90.2229	0.770211	0.542529
142.278	90.2088	0.767721	0.52742
143.063	90.1953	0.765435	0.513018
143.845	90.1844	0.761238	0.5012
144.642	90.1602	0.771204	0.476055
145.417	90.1342	0.75969	0.449116
146.199	90.1317	0.754942	0.445744
146.965	90.125	0.734009	0.438065
147.741	90.1285	0.724221	0.440768
148.536	90.1229	0.732389	0.434305
149.331	90.1197	0.740756	0.43019
150.126	90.1335	0.74856	0.443142
154.521	90.1992	0.424391	0.504108
161.618	90.724	0.441933	1.02294
162.484	90.5291	0.521848	0.827492
163.367	90.3547	0.61794	0.652568
164.301	90.0967	0.765775	0.393964
165.09	90.1188	0.768275	0.41559
165.831	90.0884	0.722806	0.384707
166.588	90.087	0.693494	0.382852
167.442	90.1817	0.760823	0.477039
168.246	90.2019	0.778947	0.496857
169.033	90.201	0.779054	0.495491
169.806	90.2065	0.765751	0.500659
176.102	90.2028	0.773261	0.494624
176.892	90.2035	0.776922	0.495124
177.672	90.2031	0.771374	0.494565
178.454	90.2128	0.766928	0.504212
-187.753	89.2679	-0.756677	0.495439
-186.217	89.2641	-0.78249	0.489329
-185.433	89.2557	-0.780029	0.479791
-184.658	89.2601	-0.786052	0.483116
-183.869	89.2594	-0.778048	0.481326
-183.087	89.2559	-0.777824	0.476866
-181.53	89.2633	-0.783254	0.482262
-180.758	89.2903	-0.792545	0.508337
-179.917	89.2928	-0.733249	0.509976
-178.834	89.1825	-0.432033	0.398738
-177.737	89.0821	-0.116814	0.297553
-176.925	89.0264	-0.086427	0.241054
-176.186	88.9769	-0.12979	0.190759
-175.4	88.8976	-0.125851	0.110757
-174.569	88.8327	-0.0764617	0.0450712
-172.542	88.8778	-0.396162	0.0881951
-172.14	89.0473	-0.776601	0.257064
-171.351	89.1429	-0.769841	0.352059
-162.674	89.2875	-0.702224	0.491879
-161.883	89.2973	-0.694624	0.50146
-161.088	89.2913	-0.682639	0.495176
-160.296	89.289	-0.67352	0.492595
-159.705	88.99	-0.865621	0.193394
-132.602	89.4696	-0.406366	0.676258
-131.83	89.4839	-0.418451	0.690928
-130.957	89.5062	-0.32973	0.71357
-130.192	89.5174	-0.349298	0.72519
-129.452	89.5203	-0.393311	0.728436
-128.634	89.5236	-0.359261	0.732108
-127.87	89.5293	-0.378925	0.738274
-127.096	89.5388	-0.389458	0.748136
-126.326	89.5503	-0.403502	0.760067
-125.573	89.5657	-0.434805	0.775971
-124.8	89.5734	-0.445805	0.784112
-124.079	89.5513	-0.508084	0.762427
-123.346	89.5593	-0.559535	0.77097
-122.583	89.5594	-0.581209	0.7715
-121.776	89.5594	-0.557484	0.771964
-121.032	89.5826	-0.598262	0.795711
-120.25	89.5896	-0.599784	0.803219
-119.347	89.6286	-0.481076	0.842731
-118.47	89.6349	-0.3881	0.849522
-117.629	89.6169	-0.331893	0.831994
-116.774	89.5752	-0.260642	0.79089
-115.767	89.3812	-0.0377614	0.597424
-115.087	89.3657	-0.141992	0.582396
-114.216	89.3017	-0.0551047	0.518975
-113.384	89.252	-0.00761118	0.469884
-112.589	89.2283	0.00337272	0.446663
-111.87	89.1873	-0.0613641	0.406314
-106.261	89.0134	-0.725485	0.237057
-105.599	89.0392	-0.847092	0.263468
-104.783	89.0842	-0.815581	0.309105
-103.877	89.1529	-0.693601	0.37848
-102.901	89.3071	-0.501589	0.533224
-102.122	89.4039	-0.506659	0.630637
-101.236	89.6421	-0.404469	0.869531
-81.4149	89.3291	-0.966652	0.572986
-79.3034	89.6309	-0.422737	0.876015
-78.4938	89.6409	-0.396962	0.886605
-72.2282	89.6263	-0.401219	0.8769
-71.4114	89.6022	-0.368195	0.853357
-70.6031	89.5982	-0.343502	0.849926
-69.8268	89.642	-0.350909	0.894323
-68.998	89.6996	-0.305698	0.952465
-68.2625	89.6661	-0.353868	0.919557
-67.5144	89.821	-0.389358	1.07499
-66.5143	90.0482	-0.172898	1.30278
-65.6271	89.9281	-0.0692781	1.18318
-64.697	89.8125	0.0772109	1.06811
-64.037	89.6444	-0.0463842	0.900647
-63.2756	89.6404	-0.068544	0.897138
-62.5054	89.6542	-0.0819232	0.911454
-61.7417	89.6874	-0.101748	0.945152
-16.9946	90.1263	-0.00183444	1.40088
-16.2085	90.1204	0.00112814	1.39496
-15.424	90.1103	0.00249894	1.38481
-14.6425	90.1018	0.000940074	1.37638
-13.8639	90.0959	-0.00365021	1.37048
-13.0809	90.0853	-0.00375084	1.35979
-12.2944	90.0753	-0.000413427	1.34977
-11.5095	90.061	0.00140236	1.33545
-10.7234	90.0491	0.0043656	1.32349
-9.93589	90.0361	0.00871258	1.31043
-9.15327	90.029	0.00818704	1.3032
-8.36953	90.0169	0.00878901	1.29105
-7.58292	90.0162	0.0122624	1.29018
-6.77192	90.0046	0.0401148	1.27849
-3.67872	89.9305	0.000691256	1.20379
-2.89804	89.9378	-0.00178941	1.21094
-2.11486	89.9363	-0.00178159	1.20923
-1.31981	89.9517	0.010096	1.22445
-0.539925	89.9363	0.00680675	1.20883
0.240686	89.9247	0.00423501	1.19705
1.02384	89.9272	0.00420467	1.19927
1.80421	89.9364	0.00137954	1.20829
2.58576	89.8688	-0.000274937	1.14036
3.37836	89.8709	0.00911426	1.14225
4.15602	89.872	0.0035651	1.14311
4.93861	89.8674	0.00292977	1.13815
5.72301	89.8577	0.00409804	1.12813
22.6297	89.1836	-0.322765	0.444625
23.7289	89.516	-0.00696734	0.776443
24.7768	89.5419	0.257358	0.801826
25.6487	89.6072	0.345788	0.866503
26.4296	89.5854	0.343125	0.844183
27.2155	89.5745	0.345515	0.832674
[truncated: 52,686 more rows]

## Sheet: Fig. 4d
X (mm)	Y (mm)	UX (mm)	UY (mm)
5.69937	108.508	-0.0280431	-0.0672736
7.29521	108.573	0.000719998	-0.00355597
8.0808	108.569	0.00276264	-0.00770626
8.86414	108.575	0.00253886	-0.00199814
9.65491	108.576	0.00974321	-0.00109221
8.1048	107.472	0.0271629	-0.318858
10.0602	107.749	-0.368129	-0.043953
4.00055	104.992	-0.1588	-1.22732
4.88055	105.114	-0.0622809	-1.10565
3.23911	104.279	-0.136434	-1.15481
3.9941	104.198	-0.164913	-1.23627
4.79018	104.231	-0.152298	-1.20331
12.3347	105.574	-0.442949	0.135153
3.22633	103.44	-0.14889	-1.20824
3.99915	103.412	-0.159525	-1.23687
11.1099	104.769	-0.883754	0.115829
12.3322	104.686	-0.44496	0.0321786
102.005	104.127	-0.213589	-0.639539
102.684	104.031	-0.320696	-0.737322
103.423	103.988	-0.367112	-0.781129
104.218	103.986	-0.358356	-0.784356
104.99	103.981	-0.371917	-0.790771
105.786	103.981	-0.362143	-0.791547
106.565	103.984	-0.369021	-0.790401
107.336	103.987	-0.383336	-0.788411
108.098	103.981	-0.407633	-0.795196
2.46148	102.698	-0.129995	-1.1658
3.22504	102.627	-0.149863	-1.23619
4.00474	102.626	-0.153606	-1.23766
11.3125	103.936	-0.680661	0.0684844
12.4676	103.853	-0.309135	-0.015184
99.886	103.983	0.0262014	0.00557771
101.311	103.667	-0.120432	-0.313398
101.942	103.322	-0.275109	-0.659709
102.642	103.221	-0.360565	-0.761868
103.42	103.207	-0.368943	-0.777123
104.206	103.204	-0.368363	-0.78082
104.992	103.2	-0.36834	-0.786399
105.783	103.198	-0.363559	-0.789894
106.562	103.199	-0.370415	-0.789565
107.347	103.203	-0.371459	-0.786671
108.116	103.207	-0.388328	-0.784246
108.854	103.205	-0.436038	-0.78756
2.45605	101.886	-0.135122	-1.19237
3.23807	101.839	-0.136524	-1.23977
4.0124	101.841	-0.145615	-1.23747
10.7693	101.978	-0.439968	-1.10426
11.7492	102.402	-0.243508	-0.680339
12.7761	102.613	-0.000125911	-0.469831
99.0666	103.185	-0.00624753	-0.00615842
99.8699	103.15	0.0113782	-0.0422847
100.489	102.878	-0.15568	-0.315854
101.157	102.562	-0.273081	-0.632711
101.863	102.449	-0.353014	-0.74743
102.63	102.426	-0.371589	-0.771224
103.418	102.423	-0.369683	-0.77522
104.205	102.418	-0.368394	-0.781706
104.991	102.415	-0.368672	-0.786547
105.778	102.414	-0.367254	-0.788626
106.562	102.414	-0.368937	-0.789576
107.348	102.416	-0.369413	-0.788543
108.13	102.421	-0.373157	-0.785485
108.906	102.436	-0.383548	-0.771738
109.697	102.46	-0.378196	-0.748244
1.61352	101.074	-0.193941	-1.21868
2.45565	101.053	-0.13522	-1.24059
3.24517	101.043	-0.129101	-1.25065
4.02417	101.052	-0.133523	-1.24163
11.8561	101.273	-0.136239	-1.0248
99.7439	102.125	-0.113383	-0.282331
100.307	101.759	-0.336321	-0.649112
101.058	101.638	-0.370576	-0.771631
101.842	101.633	-0.372767	-0.777843
102.623	101.638	-0.377858	-0.774493
103.413	101.641	-0.373701	-0.772153
104.198	101.636	-0.374134	-0.778442
104.986	101.632	-0.371968	-0.783712
105.774	101.628	-0.370329	-0.78901
106.56	101.627	-0.369878	-0.791391
107.344	101.628	-0.371551	-0.791814
108.131	101.628	-0.370499	-0.793025
108.914	101.631	-0.373921	-0.791002
109.701	101.627	-0.373164	-0.796358
183.033	103.382	-0.936455	0.895837
183.871	103.297	-0.883027	0.811083
184.618	103.269	-0.920643	0.784003
185.413	103.269	-0.910682	0.78398
186.203	103.265	-0.905976	0.780633
186.993	103.266	-0.900586	0.782487
187.802	103.263	-0.876644	0.779864
188.59	103.263	-0.872925	0.780428
189.358	103.323	-0.889762	0.840534
190.2	103.364	-0.831897	0.882507
-163.552	101.556	-0.0226043	-0.00183729
-162.033	101.816	-0.0686286	0.256214
1.65315	100.275	-0.154025	-1.23355
2.46718	100.246	-0.123386	-1.26205
3.25359	100.256	-0.120371	-1.25248
11.2369	100.792	0.0285033	-0.720702
11.992	100.882	0.000194453	-0.630663
99.6061	101.122	-0.249913	-0.499881
100.296	100.901	-0.345949	-0.721783
101.057	100.851	-0.371025	-0.773561
101.841	100.848	-0.372481	-0.777561
102.621	100.856	-0.378406	-0.771138
103.41	100.856	-0.37541	-0.772277
104.195	100.854	-0.376041	-0.775403
104.982	100.849	-0.375249	-0.781576
105.768	100.844	-0.3746	-0.788099
106.557	100.843	-0.372205	-0.790491
107.341	100.844	-0.37396	-0.790179
108.13	100.841	-0.370766	-0.794479
108.913	100.838	-0.373223	-0.798658
109.692	100.835	-0.38094	-0.802848
182.311	102.559	-0.873433	0.856474
183.016	102.467	-0.953051	0.765411
183.852	102.481	-0.902211	0.779283
184.632	102.477	-0.90697	0.776295
185.417	102.473	-0.906966	0.771947
186.206	102.474	-0.903314	0.77397
186.992	102.471	-0.901947	0.771609
187.783	102.463	-0.895742	0.764048
188.565	102.47	-0.898347	0.771107
189.33	102.518	-0.918363	0.819747
190.099	102.602	-0.93349	0.904926
190.827	102.691	-0.990443	0.994053
-164.327	100.771	-0.0146271	-0.00314388
-156.532	101.446	-0.0460556	0.667199
0.953115	99.7072	-0.0704028	-1.01568
1.6807	99.4673	-0.126196	-1.25589
2.47865	99.4558	-0.111618	-1.26769
3.26249	99.4695	-0.111164	-1.25426
11.3197	100.335	0.111795	-0.392271
12.1308	100.384	0.139349	-0.344258
98.6793	100.136	-0.389681	-0.699176
99.4821	100.093	-0.372654	-0.742955
100.261	100.062	-0.379848	-0.775728
101.048	100.06	-0.377873	-0.778534
101.837	100.061	-0.374937	-0.77876
102.621	100.064	-0.377382	-0.77714
103.404	100.066	-0.379917	-0.777159
104.186	100.064	-0.383235	-0.779821
104.974	100.061	-0.382128	-0.784103
105.761	100.056	-0.380256	-0.790375
106.551	100.054	-0.376822	-0.794208
107.338	100.055	-0.375777	-0.79375
108.123	100.053	-0.37632	-0.797487
108.909	100.05	-0.376715	-0.801313
109.693	100.052	-0.378766	-0.801078
181.504	101.704	-0.895731	0.785644
182.283	101.72	-0.901271	0.802737
183.072	101.708	-0.897975	0.790229
183.857	101.702	-0.897602	0.785057
184.641	101.697	-0.899158	0.780738
185.424	101.698	-0.900746	0.782093
186.21	101.699	-0.899579	0.783238
186.998	101.699	-0.896539	0.783635
187.778	101.695	-0.901539	0.780662
188.555	101.686	-0.909057	0.771561
189.343	101.683	-0.905416	0.769068
190.209	101.654	-0.824476	0.740978
191.044	101.637	-0.773394	0.725075
-165.11	99.9851	-0.0138784	-0.00453939
-161.938	100.719	0.0273955	0.727218
-161.066	100.759	0.117431	0.766674
-156.567	100.944	-0.0810906	0.949015
0.9387	98.7484	-0.0845474	-1.18953
1.70398	98.6643	-0.102633	-1.27396
2.49143	98.6742	-0.0985409	-1.26435
3.27389	98.6851	-0.099456	-1.25369
11.394	99.6168	0.186466	-0.325627
12.1841	99.6712	0.193158	-0.271731
12.8538	99.7986	0.0793623	-0.144704
97.9498	99.4832	-0.33222	-0.565469
98.6848	99.2942	-0.382902	-0.755712
99.4717	99.2794	-0.381805	-0.771776
100.261	99.2778	-0.378076	-0.77466
101.045	99.276	-0.380303	-0.777739
101.834	99.2733	-0.377024	-0.781693
102.619	99.2768	-0.377814	-0.779423
103.401	99.2753	-0.381239	-0.782214
104.185	99.2746	-0.383959	-0.784149
104.97	99.2748	-0.383948	-0.785288
105.757	99.2738	-0.38342	-0.787491
106.545	99.2705	-0.381039	-0.792031
107.338	99.2812	-0.373941	-0.78267
108.125	99.2786	-0.372769	-0.786528
108.909	99.2729	-0.375697	-0.793396
109.682	99.248	-0.388036	-0.819577
181.462	100.881	-0.93757	0.747218
182.278	100.923	-0.906563	0.789993
183.071	100.92	-0.898783	0.786973
183.857	100.921	-0.898519	0.788986
184.642	100.919	-0.897804	0.787269
185.427	100.917	-0.898414	0.785665
186.209	100.912	-0.90118	0.781103
186.996	100.911	-0.899174	0.779821
187.779	100.912	-0.900759	0.781744
188.558	100.909	-0.906776	0.779652
189.338	100.898	-0.9108	0.768393
190.131	100.899	-0.903144	0.769986
190.934	100.915	-0.884476	0.786966
191.713	100.913	-0.890431	0.785957
-165.879	99.1925	0.000163743	-0.0129225
-165.104	99.1881	-0.00710127	-0.0179615
-161.758	99.97	0.208367	0.761652
-160.958	99.9535	0.226146	0.744622
-159.717	100.058	0.684007	0.848826
-158.788	100.002	0.830038	0.792188
-158.216	100.066	0.619248	0.855541
-157.046	100.013	0.223909	0.801709
-156.479	100.197	0.00812545	0.985115
0.943851	97.9455	-0.079128	-1.2076
1.72013	97.8887	-0.0862005	-1.26471
2.50534	97.8975	-0.0843444	-1.25615
11.4164	98.8306	0.209301	-0.326998
12.2422	98.8666	0.251699	-0.291397
13.0326	98.8114	0.258633	-0.347002
97.0695	98.4909	-0.425516	-0.771303
97.9195	98.5513	-0.361168	-0.712142
98.6873	98.4967	-0.379127	-0.767977
99.4762	98.4917	-0.375956	-0.774294
100.262	98.4919	-0.376415	-0.775303
101.041	98.4861	-0.382785	-0.782391
101.829	98.4866	-0.38086	-0.783136
102.611	98.4872	-0.383952	-0.78383
103.398	98.4846	-0.383346	-0.787748
104.186	98.4863	-0.381109	-0.78731
104.971	98.4843	-0.382113	-0.790516
105.756	98.4857	-0.383248	-0.790353
106.547	98.4873	-0.377937	-0.790086
107.331	98.4867	-0.379798	-0.791935
108.112	98.4851	-0.384497	-0.794759
108.904	98.4856	-0.378907	-0.795562
109.698	98.4755	-0.370927	-0.806856
180.709	100.136	-0.905637	0.787367
181.496	100.139	-0.904169	0.789965
182.284	100.139	-0.901136	0.790222
183.071	100.138	-0.899365	0.789871
183.856	100.138	-0.899554	0.790071
184.642	100.136	-0.898909	0.78816
185.429	100.137	-0.896899	0.789875
186.214	100.137	-0.896786	0.789863
187.005	100.136	-0.891021	0.789875
187.785	100.127	-0.895592	0.781534
188.558	100.127	-0.907125	0.781496
189.343	100.12	-0.907368	0.775572
190.113	100.118	-0.92113	0.773939
190.924	100.128	-0.894866	0.784771
191.7	100.138	-0.904028	0.795387
-166.606	98.385	0.0555915	-0.0362168
-165.766	98.3625	0.11329	-0.0592712
-165.011	98.3605	0.0863242	-0.0619123
-164.13	98.4757	0.184558	0.0526819
-162.837	98.7373	-0.0879381	0.313184
-161.641	99.0748	0.325602	0.65017
-160.646	99.1436	0.538105	0.718439
-159.536	99.1998	0.865454	0.77421
-158.741	99.2118	0.877929	0.785723
-158.056	99.2498	0.779999	0.82336
-157.502	99.3224	0.551173	0.895567
-156.923	99.3328	0.346745	0.905606
-156.458	99.4208	0.0290949	0.993192
-155.763	99.3094	-0.0588966	0.881513
0.164321	97.2091	-0.0750612	-1.15885
0.959836	97.1427	-0.0628768	-1.22558
1.73713	97.1115	-0.0689217	-1.25704
2.51562	97.1092	-0.0737782	-1.25957
10.5198	97.6848	0.0965335	-0.68745
11.4178	97.925	0.21112	-0.447714
12.3726	97.9957	0.3825	-0.377359
13.0451	98.0985	0.27151	-0.274985
96.4768	98.0787	-0.231288	-0.396988
97.0848	97.6961	-0.408983	-0.780804
97.9062	97.7228	-0.373275	-0.755381
98.6863	97.7048	-0.378891	-0.774728
99.474	97.7089	-0.3769	-0.771902
100.258	97.7072	-0.379145	-0.774778
101.04	97.7042	-0.38246	-0.779066
101.824	97.7052	-0.383962	-0.779372
102.607	97.7006	-0.387222	-0.785249
103.394	97.6991	-0.38577	-0.787969
104.183	97.7013	-0.382768	-0.787054
104.971	97.7013	-0.380634	-0.788353
105.757	97.7034	-0.380297	-0.787492
106.548	97.7055	-0.376081	-0.786632
107.329	97.7077	-0.380335	-0.7857
108.115	97.7067	-0.38086	-0.787952
108.907	97.7073	-0.37457	-0.788641
109.7	97.693	-0.368129	-0.804098
180.708	99.3352	-0.906403	0.770696
181.494	99.3496	-0.906171	0.78537
182.28	99.349	-0.905232	0.784993
183.067	99.3524	-0.903965	0.788601
183.853	99.3523	-0.902942	0.788774
184.639	99.3507	-0.901817	0.787578
185.425	99.3513	-0.901408	0.788483
186.209	99.347	-0.901767	0.784589
186.994	99.3529	-0.90204	0.790954
187.776	99.3675	-0.904375	0.805992
188.557	99.3561	-0.908712	0.795081
189.348	99.3539	-0.902795	0.79335
190.115	99.3435	-0.920495	0.783513
190.918	99.3522	-0.902159	0.792816
191.693	99.3489	-0.910937	0.790229
-166.548	97.5807	0.114136	-0.0569154
-165.711	97.6846	0.169472	0.0463422
-164.895	97.707	0.203055	0.0682111
-161.233	98.3277	0.734001	0.686703
-160.489	98.378	0.695842	0.736611
-159.493	98.4115	0.908996	0.769623
-158.719	98.4238	0.900551	0.781504
-157.97	98.4573	0.866181	0.814558
-157.371	98.5504	0.682787	0.907298
-70.9574	96.4135	0.0923179	-1.18942
-70.1925	96.3806	0.0735025	-1.22171
0.173811	96.3793	-0.0653191	-1.20388
0.968604	96.3311	-0.0538457	-1.25233
1.74399	96.3229	-0.0617897	-1.26078
9.52027	96.1985	-0.11915	-1.38847
10.48	96.775	0.0571491	-0.812389
11.3277	97.0132	0.121422	-0.574576
12.2521	97.2529	0.26242	-0.335291
95.7517	97.3541	-0.169443	-0.335091
96.3722	97.0328	-0.334573	-0.657673
97.0952	96.9102	-0.397301	-0.781603
97.8962	96.9199	-0.381928	-0.773146
98.6878	96.9166	-0.37608	-0.777679
99.4721	96.919	-0.377532	-0.7766
100.257	96.919	-0.378789	-0.77786
101.039	96.918	-0.382542	-0.780053
101.821	96.9199	-0.386549	-0.779419
102.604	96.9171	-0.388525	-0.783524
103.393	96.9132	-0.38552	-0.788654
104.183	96.9156	-0.381333	-0.787546
104.969	96.9141	-0.38175	-0.79028
105.755	96.9158	-0.381426	-0.789914
106.546	96.9207	-0.376158	-0.786198
107.326	96.9257	-0.382588	-0.782509
108.118	96.9288	-0.376645	-0.780597
108.913	96.9368	-0.367253	-0.773861
109.688	96.9029	-0.378707	-0.809016
162.612	98.5613	-0.928084	0.784851
163.399	98.5677	-0.927183	0.790869
164.193	98.5706	-0.919963	0.793346
164.966	98.5539	-0.932786	0.776218
165.743	98.545	-0.941913	0.767025
179.955	98.5544	-0.874284	0.774357
180.704	98.5536	-0.910829	0.773712
181.492	98.563	-0.908867	0.783365
182.28	98.5694	-0.90523	0.789957
183.067	98.5714	-0.904362	0.792128
183.85	98.5667	-0.905696	0.787788
184.638	98.5694	-0.903172	0.790718
185.424	98.5677	-0.902855	0.789385
186.207	98.5619	-0.904132	0.783939
186.994	98.5676	-0.902566	0.790092
187.785	98.5944	-0.896048	0.817335
188.565	98.5849	-0.901224	0.808319
189.353	98.5728	-0.897789	0.796653
190.13	98.565	-0.905809	0.789456
190.917	98.532	-0.903062	0.75696
191.687	98.5056	-0.917818	0.731175
-167.332	96.7957	0.113873	-0.0576292
-166.501	96.7797	0.162275	-0.0742658
-165.503	97.0138	0.377698	0.159167
-160.28	97.6199	0.904906	0.762156
-159.495	97.6268	0.907331	0.768651
-158.717	97.6433	0.902848	0.784729
-157.939	97.6602	0.897427	0.80127
-156.178	97.7458	0.309857	0.885843
-72.4388	95.652	0.177887	-1.16744
-71.6271	95.6518	0.205833	-1.16701
-70.8535	95.6505	0.195647	-1.16783
-70.0976	95.6157	0.167901	-1.20198
-69.2726	95.5895	0.20917	-1.22761
-68.4813	95.5505	0.216768	-1.26614
-0.546545	95.7079	-0.00212385	-1.0902
0.204624	95.5657	-0.0342571	-1.23264
0.975771	95.5347	-0.0464176	-1.26393
1.75365	95.5333	-0.051849	-1.26558
8.7975	95.6389	-0.0581432	-1.16293
9.58452	95.6388	-0.0545082	-1.16336
10.4377	95.9272	0.0152538	-0.875339
11.1912	96.067	-0.0146638	-0.735973
12.0755	96.5227	0.0862826	-0.280744
80.1882	96.6605	-0.0236007	-0.21872
94.6768	96.163	-0.45739	-0.739826
95.6103	96.3228	-0.309535	-0.581209
96.3442	96.1889	-0.361271	-0.716456
97.1012	96.1307	-0.389963	-0.775916
97.8924	96.1286	-0.384482	-0.779254
98.6807	96.128	-0.3819	-0.78114
99.4686	96.1329	-0.37984	-0.777521
100.256	96.1363	-0.378179	-0.775373
101.039	96.1356	-0.38145	-0.777289
101.82	96.1361	-0.385713	-0.778051
102.603	96.1301	-0.388937	-0.785323
103.389	96.1252	-0.388035	-0.791533
104.177	96.1259	-0.38646	-0.792028
104.966	96.1277	-0.383679	-0.79151
105.751	96.1291	-0.384354	-0.791395
106.543	96.1285	-0.377926	-0.793226
107.33	96.1458	-0.377567	-0.777224
108.13	96.1778	-0.36367	-0.746395
108.952	96.2658	-0.327022	-0.659696
109.814	96.4223	-0.250838	-0.504464
160.089	97.8242	-0.305983	0.834659
160.724	97.8592	-0.457108	0.869104
161.314	97.8082	-0.653002	0.817571
162.035	97.8519	-0.718622	0.860788
162.593	97.7738	-0.947272	0.782252
163.392	97.7838	-0.933715	0.791799
164.177	97.7872	-0.935154	0.794812
164.962	97.7863	-0.936533	0.793522
165.736	97.7849	-0.948652	0.791794
166.529	97.7766	-0.941512	0.783083
167.35	97.765	-0.906873	0.771197
168.164	97.7838	-0.878706	0.789763
179.059	97.7774	-0.98484	0.781895
179.929	97.7858	-0.900551	0.790383
180.717	97.7947	-0.898217	0.799427
181.5	97.7962	-0.90106	0.801093
182.285	97.7985	-0.900983	0.803597
183.07	97.799	-0.9009	0.804354
183.852	97.7983	-0.904726	0.803893
184.635	97.7933	-0.906424	0.799199
185.422	97.7842	-0.905203	0.790382
186.205	97.781	-0.906916	0.787587
186.997	97.7841	-0.899901	0.79102
187.793	97.8007	-0.888997	0.808019
188.58	97.8084	-0.886915	0.816251
189.353	97.7963	-0.898206	0.804642
190.133	97.7894	-0.90362	0.798176
190.92	97.7787	-0.901113	0.788038
191.703	97.777	-0.902475	0.786925
192.422	97.769	-0.968354	0.779624
-168.146	96.0035	0.0821175	-0.06554
-167.335	95.9942	0.111015	-0.0754999
-166.482	96.0557	0.182169	-0.0146258
-165.349	96.3272	0.532695	0.256236
-164.294	96.7145	0.804794	0.64295
-161.065	96.8322	0.903302	0.758719
-160.276	96.8324	0.90966	0.758401
-159.491	96.8356	0.912128	0.761254
-158.715	96.8568	0.905337	0.782061
-157.931	96.8675	0.906287	0.792337
-73.2924	94.862	0.107444	-1.17341
-72.4684	94.9043	0.147621	-1.13047
-71.6323	94.931	0.200005	-1.10328
-70.7204	94.955	0.328187	-1.07872
-69.9542	94.9317	0.310716	-1.10145
-69.1075	94.9193	0.373687	-1.11326
-68.4079	94.9123	0.289627	-1.1197
-67.6899	94.891	0.22393	-1.14041
-0.537683	94.8287	0.00697349	-1.18465
0.212612	94.7579	-0.0260219	-1.25571
0.982626	94.74	-0.0393038	-1.27388
1.76301	94.7463	-0.0422219	-1.26779
2.54298	94.7546	-0.0455597	-1.25977
8.82475	94.8505	-0.0305168	-1.16653
9.59028	94.8644	-0.0483647	-1.15295
10.4044	95.0399	-0.0176104	-0.977855
11.2595	95.2723	0.0540242	-0.745826
79.0851	95.4075	-0.340345	-0.68538
80.1138	95.354	-0.0968494	-0.74011
80.7099	95.7274	-0.285894	-0.367843
81.7713	96.0979	-0.00965932	0.00135134
94.707	95.385	-0.42597	-0.732603
95.5591	95.4109	-0.359447	-0.707944
96.3184	95.3552	-0.385893	-0.76499
97.1015	95.3492	-0.388466	-0.772173
97.8844	95.3426	-0.391255	-0.780123
98.6733	95.3444	-0.388105	-0.779536
99.461	95.3504	-0.386086	-0.774781
100.251	95.3548	-0.381938	-0.771718
101.037	95.3574	-0.381624	-0.770337
101.821	95.3528	-0.383781	-0.776223
102.604	95.3463	-0.386751	-0.783915
103.388	95.3412	-0.388236	-0.790299
104.172	95.3427	-0.389881	-0.790077
104.962	95.3434	-0.386065	-0.790599
105.747	95.3453	-0.386521	-0.790015
106.533	95.3455	-0.38725	-0.791049
107.314	95.3569	-0.392403	-0.780912
108.134	95.4525	-0.358238	-0.68656
109.014	95.641	-0.263939	-0.499267
158.337	97.0291	-0.484171	0.825587
159.376	97.0695	-0.231913	0.865415
160.061	97.0996	-0.333535	0.894943
160.677	97.1095	-0.503804	0.904338
161.304	97.1132	-0.662915	0.907527
161.921	97.0809	-0.83222	0.874764
162.608	97.0191	-0.93182	0.812523
163.397	97.0189	-0.929122	0.811904
164.184	97.0192	-0.927927	0.811754
164.966	97.019	-0.932195	0.811103
165.747	97.0175	-0.937432	0.809295
166.526	97.0181	-0.944791	0.809493
167.331	97.0189	-0.925866	0.810002
168.123	97.0644	-0.920113	0.855136
175.231	97.0384	-0.885103	0.827542
175.986	97.0482	-0.915933	0.837254
176.787	97.0524	-0.900704	0.841415
177.564	97.0394	-0.909593	0.828517
178.333	97.0324	-0.92563	0.821517
179.112	97.0326	-0.932044	0.821776
179.939	97.0249	-0.890397	0.81412
180.726	97.031	-0.889299	0.820374
181.504	97.0341	-0.896724	0.823634
182.28	97.0358	-0.906586	0.825457
183.06	97.0366	-0.91127	0.826518
183.845	97.0359	-0.91172	0.82604
184.63	97.0332	-0.91222	0.8236
185.425	97.0287	-0.902136	0.819439
186.21	97.0264	-0.902242	0.817462
187.003	97.0274	-0.894318	0.818802
187.802	97.0344	-0.880048	0.826232
188.595	97.041	-0.872272	0.83322
189.359	97.0318	-0.892785	0.824507
190.14	97.0218	-0.897023	0.81502
190.926	97.0123	-0.895814	0.80607
191.72	97.0097	-0.886424	0.80408
192.416	97.0211	-0.974408	0.816076
193.198	97.0252	-0.97717	0.820769
-169.02	95.2792	-0.00901349	-0.00560141
-168.144	95.2015	0.0855442	-0.0840226
-167.338	95.1934	0.108912	-0.0927055
-166.303	95.29	0.360931	0.0033145
-165.308	95.5982	0.57399	0.310918
-164.225	96.0273	0.874129	0.739479
-162.619	96.0523	0.914917	0.763448
-161.845	96.045	0.906468	0.755692
-161.082	96.0518	0.886355	0.762051
-160.294	96.0465	0.891963	0.756331
-159.494	96.0449	0.909076	0.754328
-158.722	96.0512	0.898497	0.760243
-157.923	96.0588	0.914018	0.76751
-74.1638	93.985	0.0191594	-1.26644
-73.3052	94.0006	0.0940383	-1.25021
-72.4506	94.092	0.164896	-1.1582
-71.5112	94.1888	0.320554	-1.0609
-70.6546	94.2268	0.393474	-1.02228
-69.8232	94.2435	0.441106	-1.00505
-68.949	94.2486	0.531634	-0.999318
-68.3693	94.2878	0.327694	-0.959579
-67.4727	94.1573	0.440578	-1.08954
-66.717	94.0346	0.412589	-1.2117
-1.37182	93.989	-0.0436541	-1.23939
-0.564976	93.9414	-0.0200867	-1.28716
0.211448	93.942	-0.0269411	-1.28682
0.991974	93.9454	-0.029699	-1.2837
1.77482	93.9579	-0.030139	-1.2714
2.55543	93.9659	-0.0328349	-1.26369
3.33821	93.9818	-0.0333563	-1.24807
4.12633	93.9967	-0.0285394	-1.23349
4.91111	94.0054	-0.0270781	-1.22507
5.692	94.0099	-0.0295128	-1.22089
6.47185	94.019	-0.033002	-1.21215
8.0428	94.0465	-0.0287381	-1.18534
8.82456	94.0684	-0.0303366	-1.16386
9.59113	94.0861	-0.047125	-1.14647
10.3447	94.1133	-0.0769204	-1.11966
11.2208	94.2149	0.0158216	-1.01846
73.8207	95.1322	-0.108397	-0.167306
74.4835	94.7332	-0.230523	-0.567467
75.2008	94.6238	-0.298254	-0.67808
75.9482	94.586	-0.335811	-0.717021
76.6972	94.5638	-0.371882	-0.740426
77.4671	94.5657	-0.386968	-0.739724
78.2595	94.5623	-0.379686	-0.74433
79.0497	94.5638	-0.374625	-0.743994
79.8981	94.5568	-0.311329	-0.752194
80.9143	94.7528	-0.0802906	-0.557367
81.616	94.983	-0.163726	-0.328406
82.5577	95.3256	-0.00728822	0.0130055
83.3463	95.3183	-0.00390247	0.00448682
94.0315	94.717	-0.314564	-0.614243
94.7302	94.567	-0.401516	-0.765513
95.5281	94.5726	-0.38921	-0.76116
96.3112	94.5666	-0.391797	-0.768406
97.0989	94.5641	-0.389782	-0.772134
97.8844	94.5605	-0.389977	-0.777007
98.672	94.5608	-0.388142	-0.777988
99.4598	94.5646	-0.386103	-0.7755
100.248	94.5663	-0.383995	-0.775057
101.034	94.565	-0.383317	-0.777535
101.818	94.5608	-0.385431	-0.783032
102.601	94.5578	-0.388041	-0.7873
103.385	94.5561	-0.389797	-0.790227
104.167	94.5564	-0.393635	-0.791178
104.956	94.5575	-0.391255	-0.791383
105.742	94.5614	-0.390366	-0.788729
106.527	94.5683	-0.391868	-0.783059
107.33	94.6117	-0.37436	-0.740959
108.236	94.8385	-0.254979	-0.515392
156.42	96.2228	-0.827571	0.80554
157.289	96.2404	-0.745903	0.82245
158.183	96.3048	-0.638043	0.886327
159.224	96.3697	-0.383185	0.950607
159.916	96.3802	-0.478041	0.960555
160.537	96.3786	-0.642832	0.958435
161.204	96.4051	-0.76258	0.984442
161.794	96.3114	-0.958273	0.890252
162.626	96.2445	-0.912902	0.822813
163.401	96.2397	-0.924382	0.817624
164.193	96.2396	-0.918329	0.816999
164.972	96.24	-0.925309	0.817071
165.754	96.2426	-0.930265	0.819211
166.531	96.2454	-0.939241	0.821681
167.305	96.2484	-0.951683	0.824311
168.089	96.297	-0.953571	0.872586
171.948	96.219	-1.02409	0.793396
172.74	96.2208	-1.01866	0.794989
173.516	96.2259	-1.02825	0.800023
174.319	96.2351	-1.01101	0.809027
175.114	96.2395	-1.00202	0.813353
175.906	96.2416	-0.99525	0.815459
176.697	96.2428	-0.990953	0.816619
177.488	96.2437	-0.985487	0.817476
178.286	96.2445	-0.972771	0.818291
179.105	96.2448	-0.939884	0.818591
179.909	96.2513	-0.920605	0.8252
180.708	96.2557	-0.9072	0.829746
181.472	96.258	-0.928943	0.832115
182.245	96.2621	-0.941292	0.836406
183.023	96.266	-0.948929	0.840489
183.808	96.2748	-0.948926	0.849567
184.628	96.2857	-0.913877	0.860702
185.439	96.2898	-0.888547	0.8651
186.222	96.2948	-0.890915	0.870349
186.989	96.2906	-0.908913	0.866579
187.775	96.2889	-0.908088	0.86526
188.537	96.2772	-0.930727	0.853966
189.371	96.2774	-0.881438	0.85461
190.171	96.2761	-0.866748	0.853792
190.936	96.2736	-0.886467	0.851782
191.693	96.2635	-0.9138	0.84227
192.406	96.2458	-0.985731	0.825111
193.154	96.2386	-1.02228	0.818525
-169.811	94.4925	-0.0169138	-0.00803643
-168.959	94.4517	0.0533874	-0.0495241
-168.107	94.3995	0.122401	-0.102419
-167.265	94.3585	0.181861	-0.143969
-166.167	94.672	0.497939	0.16891
-161.857	95.2666	0.894734	0.761042
-161.09	95.2665	0.878751	0.760456
-160.301	95.2623	0.88562	0.755839
-159.509	95.2592	0.894696	0.752371
-158.717	95.267	0.904046	0.759873
-74.9672	93.2014	-0.00109935	-1.26605
-74.161	93.1305	0.0213644	-1.33637
-73.3045	93.1852	0.0941737	-1.28105
-72.4318	93.2729	0.183071	-1.19277
-71.4812	93.4099	0.349934	-1.0552
-70.6083	93.4671	0.439215	-0.99739
-69.7484	93.4818	0.515379	-0.982135
-68.9518	93.4928	0.528271	-0.970576
-68.2035	93.53	0.49287	-0.932829
-67.2661	93.3904	0.64662	-1.07184
-66.5013	93.2234	0.627804	-1.23829
-66.0775	93.353	0.267915	-1.10814
-65.4519	93.2127	0.109887	-1.2479
-1.35369	93.1554	-0.0253063	-1.28821
-0.557513	93.1545	-0.0123923	-1.28939
0.22126	93.1553	-0.016887	-1.28886
1.00377	93.1645	-0.0176471	-1.2799
1.78586	93.1727	-0.0188338	-1.27194
2.5683	93.1838	-0.0196832	-1.26104
3.34897	93.1996	-0.0223024	-1.24556
4.13652	93.2102	-0.018057	-1.23531
4.92032	93.2217	-0.017563	-1.22409
5.7017	93.2288	-0.0194923	-1.21727
6.48234	93.2347	-0.0221758	-1.21176
7.26629	93.2533	-0.0215468	-1.19344
8.05596	93.2641	-0.0152147	-1.18303
8.83139	93.2789	-0.0231297	-1.1686
9.5901	93.3124	-0.0477739	-1.13547
10.51	94.0271	0.0887859	-0.421155
24.5296	93.6511	0.789518	-0.805488
24.6278	94.3892	0.104089	-0.0680121
24.7566	95.2177	-0.550655	0.759906
26.4701	94.6241	0.379219	0.165719
59.6387	94.5009	-0.164677	0.00632764
60.4215	94.6665	-0.166313	0.170852
61.1902	93.9955	-0.182155	-0.501235
61.8713	93.8734	-0.285586	-0.624394
62.6623	93.883	-0.279213	-0.615857
63.4328	93.8685	-0.293228	-0.631354
64.2234	93.841	-0.28727	-0.659992
65.0007	93.7986	-0.294586	-0.703465
65.8722	93.7725	-0.207746	-0.730617
66.7023	93.723	-0.162336	-0.781222
67.446	93.7659	-0.20335	-0.739507
68.0784	93.8507	-0.355673	-0.65576
72.969	93.9469	-0.174056	-0.566394
73.7117	93.9272	-0.216289	-0.587235
74.4291	93.8389	-0.283788	-0.676777
75.1514	93.7952	-0.346481	-0.721633
75.9178	93.7828	-0.365058	-0.73517
76.6933	93.7805	-0.374595	-0.738628
77.4717	93.7783	-0.381183	-0.742036
78.2612	93.7762	-0.37684	-0.745332
79.0454	93.7759	-0.377701	-0.746782
79.8403	93.7685	-0.367895	-0.755473
80.7264	93.656	-0.266953	-0.869103
81.5796	94.1172	-0.198904	-0.409089
82.45	94.2224	-0.113714	-0.305124
84.1274	94.5223	-0.00684767	-0.00768771
84.902	94.52	-0.0174446	-0.011214
93.1634	93.9158	-0.395869	-0.629029
93.9604	93.8123	-0.384426	-0.733826
94.7101	93.7493	-0.420309	-0.798058
95.521	93.7782	-0.395078	-0.770458
96.3031	93.7726	-0.398646	-0.777244
97.0881	93.7717	-0.399356	-0.779424
97.8814	93.7713	-0.391774	-0.781061
98.6685	93.78	-0.390348	-0.773646
99.4535	93.7816	-0.391109	-0.773321
100.242	93.7811	-0.388123	-0.775035
101.028	93.7833	-0.387735	-0.774094
101.815	93.78	-0.386829	-0.778733
102.599	93.7765	-0.38875	-0.783425
103.385	93.7755	-0.389012	-0.785658
104.166	93.775	-0.393143	-0.787496
104.953	93.7758	-0.392432	-0.787912
105.74	93.7818	-0.391754	-0.783221
106.53	93.8142	-0.387849	-0.751986
107.447	94.0522	-0.256021	-0.515292
155.697	95.4386	-0.764346	0.806912
156.415	95.4477	-0.832366	0.815441
157.416	95.469	-0.618244	0.836098
158.184	95.5146	-0.636244	0.881118
159.031	95.5855	-0.576025	0.951349
159.741	95.5955	-0.651927	0.960874
160.338	95.5782	-0.841292	0.943002
160.992	95.5963	-0.973987	0.960579
161.691	95.5109	-1.06137	0.874651
162.6	95.4688	-0.93871	0.832082
163.431	95.4741	-0.893619	0.836939
164.202	95.4716	-0.90925	0.833959
164.982	95.4736	-0.915573	0.835593
165.739	95.469	-0.944324	0.830562
166.515	95.466	-0.954433	0.827183
167.302	95.462	-0.954157	0.822815
168.09	95.4714	-0.952432	0.831899
168.882	95.4926	-0.946219	0.852784
170.466	95.4391	-0.933905	0.798758
171.164	95.4315	-1.02214	0.790957
171.962	95.4507	-1.01051	0.809961
172.742	95.4463	-1.0164	0.80538
173.56	95.4573	-0.984556	0.816148
174.343	95.4579	-0.986931	0.816629
175.124	95.4585	-0.991536	0.817185
175.908	95.4601	-0.993257	0.818621
176.697	95.4582	-0.990533	0.816749
177.484	95.4588	-0.989573	0.817306
178.277	95.459	-0.982192	0.817541
179.08	95.4584	-0.964326	0.816904
179.877	95.4513	-0.952535	0.809913
180.673	95.4497	-0.942561	0.808424
181.463	95.4447	-0.938421	0.803523
182.233	95.449	-0.953533	0.807961
183.01	95.4504	-0.961897	0.809491
183.785	95.4427	-0.972158	0.802037
184.552	95.4505	-0.990184	0.810023
185.365	95.4511	-0.962953	0.81096
186.14	95.4455	-0.972553	0.805668
186.926	95.4666	-0.972445	0.827044
187.713	95.4679	-0.969697	0.828701
188.504	95.4614	-0.963978	0.822613
189.294	95.4871	-0.958417	0.848781
190.096	95.4732	-0.941379	0.835304
190.861	95.4678	-0.961295	0.830388
191.651	95.4709	-0.956062	0.833992
192.402	95.4276	-0.989639	0.791346
193.17	95.4382	-1.00616	0.802457
-169.758	93.6992	0.0367516	-0.0178517
-168.947	93.6671	0.0658491	-0.0505533
-168.066	93.6074	0.164543	-0.110838
-167.189	93.5254	0.258546	-0.193453
-161.84	94.4963	0.912015	0.774397
-161.098	94.4852	0.871795	0.762938
-160.302	94.4792	0.88495	0.756501
-159.511	94.4724	0.893026	0.749347
-158.722	94.4792	0.898786	0.755801
-75.5843	92.4116	0.165052	-1.2719
-74.9744	92.328	-0.00886544	-1.35482
-74.146	92.2926	0.0358391	-1.38971
-73.2205	92.427	0.177566	-1.25468
-72.2992	92.5268	0.315138	-1.15427
-71.4	92.6414	0.430641	-1.03914
-70.5252	92.69	0.521706	-0.989923
-69.7071	92.7066	0.55611	-0.972763
-68.9112	92.7131	0.56835	-0.965705
-68.1242	92.7049	0.571598	-0.973281
-67.285	92.6014	0.627111	-1.07625
-66.3864	92.4708	0.742124	-1.20631
-65.9856	92.6704	0.359255	-1.00611
-65.4059	92.6321	0.155356	-1.04389
-64.8146	92.5868	-0.0369488	-1.08869
-1.34427	92.3405	-0.0156706	-1.31851
-0.551467	92.3587	-0.00611855	-1.30054
0.230166	92.368	-0.00774056	-1.29139
1.01247	92.3771	-0.00869931	-1.2826
1.79442	92.3867	-0.0100154	-1.27323
2.58007	92.401	-0.00763787	-1.25914
3.36458	92.4131	-0.00640458	-1.24735
4.14657	92.4228	-0.00770646	-1.23793
4.93376	92.4403	-0.00380914	-1.22072
5.71378	92.4458	-0.00709358	-1.21556
6.49231	92.453	-0.0118637	-1.20867
7.27662	92.4678	-0.010875	-1.19424
8.06113	92.4847	-0.00968823	-1.17773
8.83651	92.4982	-0.0176417	-1.1645
9.59897	92.5754	-0.0385303	-1.08767
10.5374	93.5981	0.116572	-0.065416
24.5187	92.8831	0.779226	-0.788703
24.7164	93.3705	0.193351	-0.301933
25.1047	93.9641	-0.201937	0.291148
26.617	93.5752	0.526796	-0.0984202
58.7719	93.3222	-0.246	-0.386388
59.5261	93.3577	-0.276247	-0.351992
60.4018	93.5207	-0.185066	-0.189952
61.1753	93.3296	-0.19602	-0.382132
61.8047	93.0319	-0.351102	-0.680847
62.5137	92.9981	-0.426728	-0.71578
63.2654	92.9873	-0.459596	-0.727638
64.0609	92.9922	-0.448648	-0.723797
64.9257	93.0136	-0.368529	-0.703505
65.7824	93.0151	-0.296453	-0.703027
66.6503	93.0323	-0.213282	-0.687019
67.369	93.0385	-0.279299	-0.68187
68.0326	93.0787	-0.400353	-0.642779
72.8233	93.0673	-0.318626	-0.661031
73.5633	93.0056	-0.363536	-0.723885
74.3439	93.0021	-0.367817	-0.728535
75.1216	92.9934	-0.37508	-0.738397
75.9054	92.9901	-0.37626	-0.742824
76.6938	92.9916	-0.372912	-0.742559
77.4764	92.9923	-0.375386	-0.743005
78.2618	92.9916	-0.374987	-0.74487
79.0456	92.9909	-0.376336	-0.746812
79.8316	92.985	-0.375371	-0.753831
80.6495	92.9535	-0.342694	-0.786603
81.5241	93.1365	-0.253202	-0.604742
92.3477	93.0892	-0.424762	-0.669285
93.1611	93.0361	-0.396922	-0.723671
93.947	92.993	-0.396609	-0.767958
94.7238	92.9801	-0.405423	-0.782166
95.5168	92.991	-0.398011	-0.77256
96.3011	92.9904	-0.399413	-0.774387
97.0889	92.9928	-0.397247	-0.773241
97.8802	92.9954	-0.391638	-0.771843
98.6591	92.9893	-0.398503	-0.779259
99.4452	92.9916	-0.398188	-0.77822
100.237	92.9949	-0.392289	-0.77613
101.025	92.9965	-0.390108	-0.77585
101.81	92.9952	-0.390968	-0.778345
102.593	92.993	-0.393392	-0.781832
103.38	92.993	-0.392706	-0.783109
104.163	92.9933	-0.394986	-0.784007
104.948	92.9947	-0.396717	-0.783854
105.724	93.0056	-0.405807	-0.774249
106.453	93.0616	-0.463185	-0.719489
154.551	93.8129	-0.336226	-0.0323795
156.298	94.5826	-0.94868	0.735304
157.098	94.5887	-0.935308	0.740807
158.027	94.6124	-0.792415	0.763907
158.928	94.7974	-0.677646	0.948292
159.561	94.8123	-0.831816	0.962648
160.13	94.7718	-1.04917	0.921603
165.765	94.6589	-0.918592	0.80541
166.523	94.6708	-0.946517	0.816868
167.308	94.6878	-0.947596	0.833468
168.078	94.6829	-0.964122	0.828307
168.858	94.6914	-0.969475	0.83647
169.614	94.6589	-0.99997	0.803652
170.42	94.6743	-0.979922	0.818769
171.186	94.667	-0.999689	0.811238
171.985	94.6689	-0.987315	0.812945
172.778	94.6712	-0.980472	0.815048
173.577	94.6779	-0.967475	0.821577
174.347	94.6731	-0.982782	0.816661
175.124	94.6756	-0.991478	0.819036
175.909	94.6772	-0.992763	0.820499
176.699	94.6768	-0.988031	0.820027
177.484	94.6766	-0.988823	0.819861
178.274	94.6781	-0.98442	0.821276
179.053	94.6802	-0.991091	0.823403
179.846	94.6792	-0.98406	0.822441
180.638	94.6744	-0.977737	0.817712
181.428	94.664	-0.973556	0.8074
182.232	94.6668	-0.954952	0.810419
183.002	94.659	-0.970485	0.802698
183.776	94.657	-0.981715	0.800923
184.547	94.6656	-0.995594	0.809739
185.357	94.6604	-0.970986	0.80479
186.92	94.6727	-0.978322	0.817729
187.713	94.6617	-0.969934	0.807074
188.483	94.6557	-0.985632	0.801459
189.267	94.6635	-0.985834	0.809654
190.046	94.6546	-0.992422	0.801195
-170.588	92.9242	-0.0097803	-0.00854052
-169.745	92.9214	0.0504124	-0.0119654
-168.905	92.8885	0.107862	-0.0455729
-167.986	92.8484	0.244838	-0.0862214
-167.079	92.6852	0.369118	-0.249998
-161.834	93.7126	0.918243	0.774461
-161.083	93.7044	0.886982	0.765885
-160.291	93.6978	0.896004	0.758921
-159.507	93.6991	0.89755	0.759909
-158.723	93.6892	0.898653	0.749667
-76.1523	91.8159	0.380228	-1.08365
-75.469	91.7055	0.27974	-1.19338
-74.7051	91.7099	0.259811	-1.18845
-73.9689	91.6671	0.212353	-1.23061
-73.1218	91.728	0.275675	-1.16915
-72.2788	91.7453	0.334982	-1.15129
-71.2786	91.9407	0.551439	-0.955314
-70.4809	91.9363	0.565406	-0.959125
-69.695	91.9355	0.567578	-0.959327
-68.9083	91.9339	0.570594	-0.960307
-68.1228	91.9285	0.572491	-0.965133
-67.289	91.8757	0.622601	-1.01743
-66.2276	91.6719	0.900309	-1.22066
-65.8056	91.7741	0.538684	-1.11792
-65.3257	91.8552	0.235017	-1.03621
-64.9641	90.9636	-0.186987	-1.92728
-13.0589	91.3812	0.0180551	-1.49118
-12.2768	91.3911	0.0169362	-1.48134
-11.5039	91.3973	0.0066222	-1.47524
-10.7321	91.4073	-0.00470299	-1.46524
-9.95637	91.4286	-0.0122089	-1.44406
-9.17095	91.4685	-0.00998248	-1.40422
-2.12405	91.5836	-0.012	-1.29047
-1.32724	91.5647	0.00157153	-1.30956
-0.542235	91.5723	0.00333941	-1.30225
0.240093	91.5819	0.00242392	-1.29284
1.02184	91.5909	0.000917138	-1.28412
1.80638	91.6039	0.00221003	-1.27137
2.59649	91.6292	0.00905168	-1.24635
3.35369	91.6282	-0.0170098	-1.24761
4.14321	91.6234	-0.0107719	-1.25268
4.94632	91.6638	0.00905811	-1.21256
5.72667	91.6676	0.0061172	-1.20913
6.50615	91.6739	0.00230184	-1.20314
7.28752	91.6892	0.000369963	-1.18814
8.06957	91.7	-0.000894666	-1.17768
8.85305	91.7191	-0.000743365	-1.15891
9.61262	91.8157	-0.0244966	-1.06273
10.4905	92.1169	0.0700084	-0.761884
23.5094	92.0567	0.553978	-0.829749
24.4409	92.0433	0.701991	-0.843707
24.4773	92.5075	-0.0451593	-0.380172
25.3296	92.7294	0.0235855	-0.158778
26.5019	92.5899	0.412242	-0.298963
27.6359	92.4945	0.7627	-0.394905
28.82	92.0226	-0.404121	-0.868782
29.5571	92.0238	-0.450688	-0.868247
30.3542	92.0282	-0.437278	-0.864544
31.1441	92.0365	-0.431068	-0.856887
31.9569	92.0393	-0.401952	-0.854832
32.7344	92.0433	-0.408187	-0.85147
33.5099	92.0479	-0.416407	-0.847631
34.2994	92.051	-0.410747	-0.845243
35.0811	92.0564	-0.412788	-0.840607
35.8651	92.061	-0.412596	-0.836762
36.6485	92.0679	-0.412985	-0.830573
37.4298	92.0722	-0.4156	-0.827074
38.2152	92.0755	-0.414013	-0.824524
39.0012	92.0807	-0.411929	-0.820183
39.7842	92.0847	-0.412823	-0.816937
40.57	92.091	-0.410939	-0.811475
41.3569	92.0958	-0.407919	-0.807429
42.134	92.1022	-0.414799	-0.801875
42.9171	92.1059	-0.41566	-0.799078
43.7002	92.1117	-0.416585	-0.794115
44.4841	92.116	-0.416715	-0.790625
45.2724	92.123	-0.412392	-0.784477
46.0558	92.1267	-0.41305	-0.781733
46.8423	92.1331	-0.410661	-0.776166
47.628	92.1365	-0.409037	-0.773654
48.4137	92.1411	-0.407429	-0.77003
49.1995	92.1435	-0.405825	-0.768462
49.9847	92.1472	-0.404826	-0.76571
50.768	92.154	-0.405654	-0.759921
51.5513	92.1582	-0.406594	-0.75665
52.3346	92.1643	-0.407531	-0.751484
53.1183	92.1684	-0.408067	-0.748354
53.9038	92.1721	-0.406908	-0.745628
54.688	92.1754	-0.407021	-0.743272
55.4743	92.1809	-0.405026	-0.738815
56.2556	92.187	-0.408026	-0.733673
57.0371	92.1927	-0.410928	-0.729011
57.8258	92.1977	-0.406617	-0.724941
58.6574	92.2214	-0.3595	-0.702324
59.5214	92.2542	-0.279938	-0.670544
60.3522	92.3337	-0.233555	-0.592098
61.1567	92.3783	-0.213618	-0.548522
61.8476	92.2423	-0.307159	-0.685557
62.5519	92.2456	-0.387468	-0.683294
63.29	92.2136	-0.433905	-0.716345
64.0687	92.2168	-0.439844	-0.714299
64.8487	92.2217	-0.444395	-0.710419
65.7227	92.2396	-0.355064	-0.693651
66.5102	92.2691	-0.352237	-0.665221
67.286	92.3466	-0.361129	-0.588774
68.0866	92.5383	-0.345256	-0.398195
71.9536	92.2386	-0.402237	-0.70356
72.7532	92.1997	-0.387495	-0.743643
73.5438	92.205	-0.381851	-0.739413
74.3274	92.2075	-0.38313	-0.738108
75.1135	92.2068	-0.382038	-0.739959
75.8973	92.2042	-0.383257	-0.743783
76.6861	92.2062	-0.379462	-0.742952
77.4742	92.209	-0.376335	-0.74132
78.264	92.208	-0.371633	-0.74344
79.0446	92.204	-0.3761	-0.748706
79.8254	92.1981	-0.380416	-0.755761
80.6283	92.1869	-0.362699	-0.768186
81.4369	92.2864	-0.339263	-0.669839
82.3481	92.5958	-0.213169	-0.361661
91.5498	92.309	-0.435837	-0.663165
92.3358	92.2205	-0.435376	-0.752935
93.1566	92.2173	-0.400174	-0.757338
93.9442	92.2087	-0.398101	-0.767203
94.7274	92.2034	-0.400543	-0.773804
95.518	92.2117	-0.395565	-0.766744
96.3041	92.2148	-0.395141	-0.764855
97.0984	92.2251	-0.386509	-0.755821
97.9023	92.2267	-0.368268	-0.75545
98.6713	92.2219	-0.385052	-0.761531
99.4589	92.2145	-0.383174	-0.770218
100.236	92.2096	-0.391819	-0.776384
101.02	92.2096	-0.393273	-0.777587
101.807	92.2103	-0.392795	-0.778179
102.587	92.2089	-0.398	-0.780828
103.369	92.2025	-0.402632	-0.788443
104.149	92.1964	-0.407808	-0.795794
104.921	92.1938	-0.42172	-0.799647
105.618	92.1623	-0.510585	-0.832435
153.656	92.9439	-0.443696	-0.115638
158.671	93.8675	-0.934732	0.803399
159.457	93.8346	-0.935249	0.769918
160.311	93.7432	-0.867091	0.677938
166.527	93.8789	-0.942059	0.809873
167.302	93.8906	-0.952785	0.821213
168.083	93.8968	-0.958088	0.827101
168.855	93.8897	-0.972211	0.819663
169.617	93.8833	-0.997074	0.812929
170.417	93.8914	-0.983052	0.82079
171.207	93.8903	-0.979002	0.819372
171.99	93.8886	-0.981903	0.817514
172.779	93.8912	-0.979332	0.819869
173.567	93.8944	-0.976586	0.822861
174.339	93.8864	-0.99128	0.814766
175.123	93.8903	-0.993159	0.81847
175.908	93.894	-0.993708	0.822069
176.697	93.894	-0.990541	0.821976
177.484	93.8957	-0.988616	0.823709
178.275	93.8925	-0.983367	0.820405
179.056	93.8937	-0.988941	0.821592
179.846	93.8918	-0.9846	0.81975
180.634	93.8834	-0.981991	0.811455
181.436	93.8751	-0.964955	0.803235
182.222	93.878	-0.964298	0.806221
182.993	93.87	-0.978838	0.798383
-171.371	92.14	-0.00974628	-0.00855287
-170.52	92.1354	0.0581305	-0.0138165
-169.688	92.1374	0.108764	-0.0123957
-168.794	92.1109	0.219578	-0.0395074
-167.794	92.0938	0.438001	-0.0571797
-158.748	92.8569	0.873942	0.701192
-94.9002	91.3416	0.445297	-0.788447
-76.7572	91.0971	0.558519	-1.01853
-76.0717	91.082	0.460215	-1.033
-75.3699	91.0153	0.378199	-1.09914
-74.5374	91.0557	0.426988	-1.05814
-73.7677	91.0468	0.412955	-1.06645
-73.0489	90.9715	0.347987	-1.14116
-72.1831	91.0748	0.430046	-1.03724
-71.2828	91.184	0.546654	-0.927454
-70.487	91.1902	0.558748	-0.920636
-69.7035	91.1822	0.558526	-0.928126
-68.8865	91.2608	0.591899	-0.848952
-68.1331	91.1432	0.561624	-0.965911
-67.3212	91.1052	0.589814	-1.00339
-66.0535	90.3914	1.07386	-1.71667
-65.2746	90.532	0.285508	-1.57497
-64.974	90.3619	-0.197495	-1.74444
-13.8404	90.587	0.0198068	-1.50079
-13.0526	90.5998	0.0243357	-1.488
-12.2727	90.611	0.0211227	-1.47682
-11.4934	90.6184	0.0171991	-1.46952
-10.7127	90.627	0.0147229	-1.46093
-9.92648	90.6354	0.0177659	-1.45266
-9.15433	90.6652	0.00673294	-1.42288
-8.38102	90.7029	-0.00314729	-1.38528
-2.08992	90.7979	0.0223251	-1.29155
-1.31163	90.7802	0.0173988	-1.30944
-0.53149	90.7877	0.0143088	-1.30214
0.249989	90.7959	0.0125558	-1.29421
1.03157	90.8074	0.0108983	-1.28293
1.82111	90.821	0.0171981	-1.26956
2.58258	90.8181	-0.00458937	-1.27277
3.38384	90.8358	0.0134143	-1.25538
4.1287	90.8674	-0.0249857	-1.22405
4.95347	90.8729	0.0165141	-1.21885
5.737	90.8867	0.0167647	-1.20532
6.51773	90.8952	0.0142081	-1.19718
7.30072	90.9113	0.0139077	-1.18136
8.07998	90.9142	0.00986784	-1.17883
8.86097	90.9318	0.00754727	-1.16158
9.61721	91.0314	-0.0195377	-1.06231
23.1118	91.3221	0.157	-0.779601
24.1408	91.3001	0.402489	-0.802201
24.2146	91.6613	-0.307257	-0.441576
25.29	91.7208	-0.0154595	-0.382668
26.4656	91.632	0.376625	-0.472079
27.5044	91.4927	0.631796	-0.612066
29.5657	91.2622	-0.441448	-0.845115
30.3477	91.2716	-0.443098	-0.836378
31.152	91.2512	-0.422472	-0.857487
31.9588	91.2537	-0.399364	-0.855632
32.7359	91.2575	-0.405991	-0.852575
33.5158	91.2624	-0.409798	-0.848329
34.2998	91.2668	-0.409631	-0.844722
35.0832	91.2718	-0.409938	-0.840456
35.8671	91.2766	-0.409823	-0.836397
36.6504	91.2816	-0.410363	-0.83211
37.4338	91.2861	-0.410733	-0.828349
38.2181	91.29	-0.410292	-0.825276
39.002	91.2953	-0.41029	-0.820742
39.7858	91.3003	-0.410399	-0.816587
40.5692	91.305	-0.410888	-0.812661
41.3542	91.3099	-0.409763	-0.808611
42.1368	91.3149	-0.41117	-0.80435
42.9214	91.3191	-0.410491	-0.801047
43.7059	91.3246	-0.410014	-0.796387
44.4898	91.3301	-0.410079	-0.791767
45.2747	91.3353	-0.409287	-0.787381
46.0578	91.3401	-0.410166	-0.783504
46.8428	91.3444	-0.409307	-0.780053
47.6277	91.3487	-0.408428	-0.776687
48.4129	91.353	-0.407376	-0.773249
49.1984	91.3568	-0.405997	-0.77036
49.9837	91.3613	-0.404838	-0.766826
50.7679	91.3664	-0.404865	-0.762609
51.5513	91.3712	-0.405631	-0.758739
52.3354	91.3761	-0.405823	-0.754797
53.1182	91.3809	-0.407257	-0.750998
53.9031	91.3856	-0.406562	-0.747214
54.6888	91.3908	-0.405242	-0.743046
55.4738	91.3958	-0.404556	-0.738976
56.2584	91.4009	-0.404296	-0.734861
57.0416	91.4063	-0.405402	-0.730488
57.8262	91.4107	-0.405262	-0.727063
58.606	91.4185	-0.409845	-0.720278
59.4938	91.4525	-0.30648	-0.687282
60.3064	91.5063	-0.278322	-0.634568
61.1058	91.5482	-0.263391	-0.59365
61.8616	91.5005	-0.292119	-0.642446
62.5312	91.4679	-0.407034	-0.676133
63.3077	91.4489	-0.415103	-0.696139
64.0911	91.4607	-0.416356	-0.685458
64.8693	91.4529	-0.422718	-0.694272
65.7268	91.4967	-0.34992	-0.651563
66.5377	91.5331	-0.323644	-0.616262
67.3662	91.5356	-0.279828	-0.61491
68.1766	91.6034	-0.254181	-0.548128
71.9728	91.4607	-0.381901	-0.69652
72.754	91.4142	-0.385636	-0.744159
73.5421	91.4182	-0.382381	-0.741245
74.3231	91.4218	-0.386329	-0.738875
75.1112	91.4231	-0.383163	-0.73873
75.896	91.4229	-0.383395	-0.740096
76.6858	91.4223	-0.378566	-0.741829
77.4649	91.4212	-0.3845	-0.744111
78.2593	91.4203	-0.37509	-0.746126
79.0428	91.418	-0.376758	-0.749625
79.8207	91.4119	-0.383895	-0.756972
80.612	91.4156	-0.377762	-0.754412
81.3894	91.4532	-0.385569	-0.718039
82.3044	91.7438	-0.255713	-0.428682
91.5852	91.4795	-0.399255	-0.707639
92.3644	91.4221	-0.405547	-0.766305
93.1564	91.4251	-0.399071	-0.764535
93.9433	91.4246	-0.397795	-0.766209
94.7294	91.4243	-0.397266	-0.767806
95.5205	91.4339	-0.391849	-0.759442
96.3159	91.4505	-0.382086	-0.744068
99.0802	91.7574	0.0250628	-0.44098
99.4581	91.4517	-0.38278	-0.747876
100.233	91.4348	-0.393706	-0.766012
101.017	91.4286	-0.395859	-0.77348
101.802	91.426	-0.396084	-0.777316
102.578	91.4212	-0.406097	-0.78338
103.356	91.4086	-0.413847	-0.797254
104.107	91.3597	-0.448606	-0.847443
104.842	91.2853	-0.499803	-0.92302
152.79	92.1172	-0.522935	-0.156603
153.644	92.1425	-0.455238	-0.13202
159.64	92.1943	-0.75089	-0.0853988
160.305	92.2622	-0.872784	-0.0180508
166.5	93.0986	-0.968628	0.814471
167.284	93.1124	-0.970611	0.827896
168.072	93.1199	-0.969174	0.835054
168.846	93.109	-0.980747	0.823833
169.616	93.1034	-0.997623	0.817933
170.391	93.1085	-1.00801	0.822675
171.208	93.1084	-0.978101	0.822368
172.004	93.1027	-0.967227	0.81639
174.336	93.1016	-0.993361	0.814763
175.123	93.1055	-0.992747	0.818533
175.906	93.1112	-0.995347	0.824063
176.7	93.1054	-0.987338	0.81813
177.486	93.1054	-0.987275	0.818109
178.276	93.1011	-0.982333	0.813767
179.058	93.1002	-0.986169	0.812859
179.843	93.1033	-0.987225	0.815974
180.638	93.0989	-0.977487	0.811598
181.439	93.0971	-0.961918	0.809938
182.222	93.1002	-0.964931	0.813144
-172.149	91.359	-0.00557763	-0.00525304
-171.289	91.3608	0.0729158	-0.00417257
-170.416	91.3709	0.163357	0.00535596
-169.648	91.372	0.14939	0.00580899
-158.09	91.8995	0.748786	0.527318
-156.321	91.4277	0.168138	0.0548608
-154.965	91.3766	-0.0420476	0.00337287
-126.708	91.376	-0.000238528	0.00852324
-125.843	91.3658	0.0816396	-0.00132709
-125.115	91.4172	0.0247978	0.0505517
-124.381	91.4105	-0.0247419	0.0442671
-123.547	91.3207	0.0254073	-0.0450517
-115.129	90.7665	-0.965883	-0.593369
-113.73	90.8999	-0.351716	-0.459365
-97.9297	90.4698	0.5512	-0.878307
-97.1579	90.4695	0.539001	-0.877916
-96.3774	90.4708	0.535421	-0.876048
-95.6895	90.5602	0.439336	-0.78596
-94.886	90.579	0.458808	-0.766587
-93.989	90.6674	0.571869	-0.677561
-93.0653	90.7755	0.711536	-0.568764
-92.2821	90.7069	0.710713	-0.636734
-91.2384	90.7036	0.970506	-0.639418
-90.666	90.5718	0.758868	-0.770595
-77.5459	90.314	0.552943	-1.01778
-76.7755	90.3342	0.539517	-0.9969
-76.0186	90.3464	0.512666	-0.984148
-75.2141	90.3632	0.533388	-0.966671
-74.4168	90.373	0.546931	-0.956361
-73.63	90.3772	0.550027	-0.951551
-72.8455	90.3771	0.550811	-0.950981
-72.0719	90.3657	0.540651	-0.961822
-71.2852	90.3751	0.543652	-0.951887
-70.4957	90.3793	0.549453	-0.947073
-69.705	90.3748	0.556484	-0.951035
-68.9096	90.3735	0.568189	-0.951735
-68.1145	90.3594	0.57962	-0.965223
-67.3442	90.3533	0.566305	-0.970814
-66.0846	90.1618	1.04228	-1.16174
-65.5537	89.972	0.789465	-1.351
-65.3135	89.9227	0.246115	-1.3997
-64.9673	90.1743	-0.191317	-1.14757
-15.4026	89.7707	0.0238871	-1.53248
-14.6139	89.7869	0.0294528	-1.51625
-13.8306	89.7972	0.0296234	-1.50596
-13.0415	89.8106	0.035479	-1.49261
-12.26	89.8216	0.0338683	-1.48165
-11.4798	89.8293	0.030863	-1.47398
-10.7013	89.8392	0.0262189	-1.46415
-9.91622	89.8498	0.0281188	-1.45363
-9.13814	89.8671	0.0230193	-1.43649
-8.36486	89.8824	0.0131225	-1.42127
-7.60698	89.8986	-0.0121836	-1.40514
-2.86196	90.0511	0.0336916	-1.25358
-2.08309	89.9896	0.0293558	-1.31523
-1.30739	89.98	0.0218441	-1.32508
-0.523513	89.9974	0.0225077	-1.30788
0.258587	90.0066	0.0213863	-1.29892
1.04558	90.0253	0.025156	-1.28041
1.83884	90.0426	0.0351758	-1.26334
2.58371	90.0079	-0.00318744	-1.29838
3.38536	90.0185	0.0152125	-1.28798
4.14704	90.0861	-0.00635643	-1.22075
4.96488	90.0872	0.0282244	-1.21988
5.74763	90.1012	0.027705	-1.20624
6.52832	90.1145	0.0251294	-1.1932
7.31412	90.1352	0.0276453	-1.17281
8.08955	90.1352	0.0197851	-1.17315
8.88353	90.2135	0.0304623	-1.09521
22.9195	90.5611	-0.0347181	-0.755958
23.6795	90.4969	-0.0583054	-0.820723
24.2318	90.7462	-0.289501	-0.572011
25.1862	90.8157	-0.118659	-0.503042
26.285	90.7234	0.19662	-0.595982
26.978	90.6397	0.105998	-0.680285
29.5659	90.4621	-0.440537	-0.860441
30.344	90.4648	-0.446159	-0.858459
31.169	90.4662	-0.404815	-0.857694
31.9527	90.4684	-0.404795	-0.856155
32.7363	90.4718	-0.404839	-0.853455
33.5185	90.4772	-0.40646	-0.84879
34.3017	90.482	-0.406955	-0.844771
35.0852	90.4872	-0.407179	-0.840287
35.869	90.4919	-0.407153	-0.836264
36.6528	90.4966	-0.407162	-0.832379
37.4369	90.5014	-0.406892	-0.82833
38.2212	90.5055	-0.406444	-0.825004
39.0052	90.5107	-0.406269	-0.820623
39.7892	90.5159	-0.406132	-0.816193
40.5724	90.5206	-0.406836	-0.812308
41.357	90.5253	-0.406211	-0.808397
42.1409	90.5298	-0.406249	-0.804713
42.9253	90.5342	-0.405738	-0.801178
43.7097	90.5392	-0.405378	-0.796969
44.4936	90.5438	-0.405429	-0.793235
45.2779	90.5487	-0.405186	-0.789171
46.0612	90.5535	-0.405933	-0.785224
46.8457	90.5581	-0.405518	-0.78159
47.6306	90.5627	-0.404691	-0.777854
48.4151	90.5676	-0.40422	-0.773818
49.2002	90.5723	-0.403296	-0.770062
49.985	90.5771	-0.402642	-0.766153
50.7689	90.5821	-0.402865	-0.762046
51.5529	90.5872	-0.403121	-0.757887
52.337	90.5919	-0.403183	-0.754161
53.1207	90.5965	-0.403729	-0.750535
53.9055	90.601	-0.403204	-0.746965
54.6905	90.6058	-0.402527	-0.743176
55.475	90.6109	-0.402363	-0.739041
56.2598	90.6161	-0.401908	-0.734839
57.0437	90.6213	-0.402357	-0.730588
57.8283	90.6258	-0.40208	-0.727101
58.6117	90.6304	-0.403132	-0.723556
59.45	90.653	-0.349238	-0.701948
60.2642	90.6802	-0.319521	-0.675805
61.0583	90.6773	-0.309894	-0.679716
61.8453	90.646	-0.307429	-0.712081
62.5035	90.6532	-0.433736	-0.705875
63.3272	90.6585	-0.394586	-0.701622
64.1144	90.6666	-0.391933	-0.694643
64.8915	90.671	-0.399453	-0.691316
65.7641	90.634	-0.311487	-0.729378
66.6174	90.6379	-0.242886	-0.726535
67.4724	90.6307	-0.172505	-0.734834
68.3259	90.6997	-0.103753	-0.666911
69.124	90.7614	-0.0904198	-0.606328
71.9754	90.7225	-0.378192	-0.649749
72.7541	90.6456	-0.384323	-0.727736
73.5402	90.6417	-0.383162	-0.732831
74.3212	90.6416	-0.387035	-0.734065
75.1066	90.6398	-0.386612	-0.737072
75.8932	90.6407	-0.384939	-0.73724
76.6842	90.6426	-0.378946	-0.736515
77.4443	90.6479	-0.40392	-0.732435
78.2518	90.636	-0.381461	-0.745467
79.0337	90.6367	-0.384665	-0.745949
79.8143	90.6314	-0.38913	-0.752428
80.6022	90.6344	-0.386341	-0.750611
81.3756	90.6673	-0.398089	-0.718954
82.1532	90.788	-0.405693	-0.599455
83.0288	91.2263	-0.315279	-0.162334
90.8384	90.7672	-0.359295	-0.633622
91.594	90.6752	-0.389137	-0.72685
92.3689	90.6426	-0.39983	-0.760718
93.1548	90.642	-0.399478	-0.762592
93.9405	90.6417	-0.399352	-0.764089
94.7279	90.6446	-0.397579	-0.762435
95.5153	90.6492	-0.395789	-0.759105
99.4813	90.7044	-0.358284	-0.710122
100.234	90.6508	-0.391488	-0.764946
101.009	90.6367	-0.402407	-0.780341
101.789	90.6299	-0.407788	-0.788348
102.559	90.6234	-0.424074	-0.796112
103.317	90.5667	-0.451583	-0.854049
104.122	90.5115	-0.43258	-0.910483
142.758	92.1365	-1.11487	0.657781
145.295	92.2759	-0.937943	0.794525
146.031	92.3165	-0.987857	0.834271
146.772	92.3277	-1.03335	0.844546
147.542	92.3272	-1.05026	0.843222
152.854	91.5664	-0.458263	0.0776518
153.635	91.5319	-0.46369	0.0424216
159.788	91.3848	-0.602642	-0.109955
160.454	91.4759	-0.723056	-0.019403
165.676	92.2988	-1.00567	0.799998
166.478	92.3382	-0.990539	0.839014
167.28	92.3363	-0.974433	0.836673
168.075	92.3334	-0.965296	0.833404
168.836	92.32	-0.990837	0.819729
169.619	92.3179	-0.99451	0.817264
170.382	92.3171	-1.01702	0.816211
171.223	92.3181	-0.96212	0.81689
175.122	92.3291	-0.993187	0.82685
175.904	92.3211	-0.997024	0.818721
176.7	92.319	-0.987475	0.81658
177.494	92.3194	-0.97929	0.816838
178.28	92.3151	-0.978639	0.812573
179.059	92.3101	-0.985318	0.807474
179.834	92.3126	-0.996319	0.810034
180.614	92.3197	-1.00136	0.817183
181.419	92.3217	-0.982565	0.819151
182.203	92.3185	-0.983821	0.816039
182.983	92.3167	-0.989207	0.814378
-171.257	90.5635	0.104963	-0.0178059
-170.36	90.5757	0.219809	-0.00623478
-159.072	90.8503	0.550527	0.26221
-158.111	91.0801	0.728173	0.491783
-155.737	90.3401	-0.0309883	-0.249024
-154.963	90.5627	-0.0396054	-0.0265134
-154.167	90.5905	-0.0273541	0.00107543
-136.123	90.58	-0.00767283	-0.00737198
-135.34	90.5802	-0.00852831	-0.00686295
-134.556	90.5833	-0.00805763	-0.00349489
-131.412	90.5787	-0.000178171	-0.00677567
-130.642	90.5787	-0.0142342	-0.00645722
-129.85	90.576	-0.00582164	-0.00878777
-129.067	90.5744	-0.0068902	-0.00999406
-128.279	90.5751	-0.00315041	-0.00891171
-127.476	90.6621	0.016015	0.0784474
-126.699	90.5905	0.0089615	0.00726521
-125.759	90.5576	0.164307	-0.0252223
-124.981	90.5512	0.159125	-0.0312226
-124.333	90.4448	0.0226526	-0.137141
-116.432	89.963	-0.701109	-0.61356
-115.798	90.1099	-0.851534	-0.466158
-114.847	90.2443	-0.685097	-0.33117
-113.515	90.1965	-0.137151	-0.378444
-112.697	90.1677	-0.103297	-0.406737
-111.941	90.248	-0.131472	-0.325858
-111.169	90.3641	-0.14357	-0.209114
-110.496	90.4345	-0.254573	-0.138224
-110.028	90.491	-0.570152	-0.0811207
-109.351	90.4195	-0.677696	-0.152019
-100.25	89.7384	0.582825	-0.827093
-99.5017	89.6948	0.546723	-0.870097
-98.7163	89.6891	0.548098	-0.875121
-97.9247	89.6849	0.555581	-0.878728
-97.144	89.6809	0.552305	-0.882094
-96.36	89.6805	0.552288	-0.881893
-95.6389	89.7518	0.489287	-0.809982
-94.8782	89.8049	0.465955	-0.756263
-94.1023	89.8525	0.457866	-0.707938
-93.1167	89.9422	0.659451	-0.617655
-92.3273	89.8951	0.664916	-0.664084
-91.2512	89.8861	0.956983	-0.672496
-90.6031	89.8284	0.821145	-0.729593
-89.8685	89.8026	0.771832	-0.754696
-78.3652	89.5567	0.516847	-0.991178
-77.5763	89.5572	0.521895	-0.990107
-76.796	89.5736	0.518423	-0.973011
-76.004	89.5865	0.526639	-0.959514
-75.2037	89.5972	0.543191	-0.948221
-74.4139	89.5962	0.549273	-0.948681
-72.8434	89.5979	0.552274	-0.945707
-72.0659	89.5739	0.546095	-0.969192
-71.2889	89.5837	0.53934	-0.958772
-70.5104	89.582	0.534154	-0.959841
-69.7212	89.5752	0.539708	-0.966076
-68.932	89.5709	0.545211	-0.969876
-68.1463	89.5582	0.547233	-0.981958
-67.3584	89.57	0.551509	-0.969602
-64.9543	89.9324	-0.178881	-0.604943
-17.7334	88.9961	0.04259	-1.52252
-16.9577	88.9804	0.0351369	-1.53819
-16.1727	88.9787	0.036987	-1.53991
-15.3903	88.9905	0.0362389	-1.52804
-14.6017	89.0043	0.0416852	-1.51431
-13.8167	89.0165	0.0434761	-1.50216
-13.0304	89.0261	0.0466204	-1.49252
-12.2494	89.0385	0.0445472	-1.48018
-11.4668	89.0463	0.0439765	-1.47247
-10.6907	89.0577	0.0368536	-1.4611
-9.90466	89.0666	0.0397573	-1.45226
-9.11757	89.0759	0.0436859	-1.44304
-8.33623	89.0835	0.0418525	-1.43557
-7.56912	89.1045	0.0257985	-1.41471
-2.84522	89.2547	0.0506163	-1.26537
-2.07959	89.1921	0.0330522	-1.3282
-1.29857	89.1926	0.0308745	-1.32783
-0.51383	89.2105	0.0324093	-1.31021
0.270839	89.2265	0.033869	-1.29444
1.0602	89.2444	0.0400126	-1.27673
1.85802	89.2636	0.0546179	-1.25778
2.63705	89.2997	0.0504129	-1.22193
3.37258	89.2792	0.00271841	-1.24269
4.17732	89.3173	0.0242116	-1.20495
4.97017	89.2956	0.0338157	-1.22691
5.75288	89.3055	0.0332729	-1.21726
6.53458	89.3159	0.0317118	-1.20719
7.3191	89.3314	0.0329593	-1.19208
8.10398	89.3582	0.0345595	-1.16562
22.9192	89.7701	-0.0345248	-0.762239
23.5798	89.7157	-0.157442	-0.817246
24.1331	89.7649	-0.387638	-0.768599
25.0176	89.7583	-0.286666	-0.77579
25.7723	89.7481	-0.315551	-0.786609
26.5674	89.7439	-0.303952	-0.791396
27.3929	89.7188	-0.262103	-0.817123
28.8	89.6772	-0.422192	-0.859972
29.5669	89.6807	-0.438884	-0.857174
30.3621	89.6941	-0.427332	-0.844383
31.1727	89.6863	-0.400375	-0.852883
31.9541	89.6827	-0.402718	-0.857171
32.738	89.6852	-0.40252	-0.855407
33.5208	89.6924	-0.403408	-0.848855
34.3042	89.6981	-0.403758	-0.843879
35.0878	89.7032	-0.403885	-0.839535
35.872	89.7077	-0.403444	-0.835785
36.6559	89.7121	-0.403337	-0.832109
37.4403	89.7167	-0.402748	-0.828261
38.2247	89.721	-0.40218	-0.824783
39.0087	89.726	-0.402023	-0.820504
39.7926	89.7315	-0.401958	-0.81581
40.5759	89.7359	-0.402567	-0.812221
41.3601	89.7408	-0.402238	-0.808155
42.1444	89.7451	-0.401941	-0.804621
42.9286	89.7494	-0.401595	-0.801131
43.7129	89.7544	-0.40128	-0.796973
44.4968	89.759	-0.401412	-0.793226
45.2807	89.764	-0.401466	-0.789131
46.0643	89.7689	-0.401944	-0.785054
46.8485	89.7734	-0.401793	-0.781412
47.6334	89.7781	-0.400925	-0.777621
48.4177	89.7831	-0.400755	-0.773576
49.2023	89.7879	-0.400315	-0.769645
49.9868	89.7925	-0.39992	-0.765944
50.7708	89.7975	-0.400113	-0.761867
51.5552	89.8023	-0.399881	-0.758005
52.3395	89.807	-0.399757	-0.754248
53.1239	89.8117	-0.399637	-0.750465
53.9085	89.8165	-0.399304	-0.746703
54.6929	89.8216	-0.399106	-0.742525
55.4774	89.8264	-0.398925	-0.7387
56.262	89.8313	-0.398724	-0.734782
57.0462	89.8364	-0.398823	-0.730622
57.831	89.8408	-0.398435	-0.727244
58.6154	89.8448	-0.398411	-0.724256
59.4059	89.8501	-0.392335	-0.720032
60.2036	89.8576	-0.379122	-0.713526
61.0162	89.8643	-0.350953	-0.707862
61.8142	89.8537	-0.337491	-0.719463
62.5439	89.874	-0.39224	-0.700192
63.3367	89.88	-0.383985	-0.695287
64.1159	89.8849	-0.389445	-0.691395
64.9	89.8887	-0.389862	-0.68868
65.7279	89.8155	-0.346593	-0.762976
66.5762	89.7974	-0.282963	-0.782174
67.4697	89.7477	-0.174169	-0.832918
68.4266	89.6989	-0.00199191	-0.882835
68.9971	89.9556	-0.216136	-0.627278
69.5779	89.8998	-0.420099	-0.684177
71.1925	89.8753	-0.37512	-0.710872
71.9642	89.8639	-0.388305	-0.723444
72.7505	89.8551	-0.386815	-0.733332
73.5368	89.8512	-0.385422	-0.738347
74.319	89.852	-0.388105	-0.738765
75.1072	89.851	-0.384893	-0.740833
75.8868	89.8473	-0.390204	-0.74573
76.6853	89.845	-0.376714	-0.749234
77.4537	89.8523	-0.393298	-0.743044
78.2415	89.8673	-0.390572	-0.72928
79.0203	89.8528	-0.396872	-0.744887
79.8157	89.8489	-0.386566	-0.749984
80.6052	89.8485	-0.382162	-0.751574
81.3868	89.8627	-0.385757	-0.738551
82.1577	89.8992	-0.399992	-0.703203
82.906	90.1045	-0.436924	-0.499152
83.846	90.4432	-0.28214	-0.16166
89.9916	89.9788	-0.419386	-0.635744
90.8074	89.9175	-0.389018	-0.698285
91.583	89.8656	-0.398987	-0.751461
92.3687	89.8627	-0.398791	-0.755536
93.1516	89.8582	-0.401378	-0.761324
93.9386	89.8595	-0.400027	-0.761274
95.912	90.3797	0.00217197	-0.24352
96.385	90.1645	-0.310495	-0.459972
98.7166	89.9562	-0.335983	-0.671966
99.4602	89.8842	-0.378178	-0.745271
100.228	89.8608	-0.396355	-0.76985
101.006	89.8485	-0.403765	-0.783462
101.789	89.8451	-0.407146	-0.788043
102.574	89.8392	-0.407559	-0.795248
103.342	89.781	-0.425655	-0.854648
104.196	89.7842	-0.35728	-0.852707
124.788	90.4717	-0.992477	-0.197834
125.575	90.5056	-0.992604	-0.165037
126.359	90.5418	-0.994176	-0.13001
127.143	90.5787	-0.997193	-0.0942538
127.926	90.6207	-1.00107	-0.0533805
128.709	90.6572	-1.00458	-0.0179368
129.491	90.6944	-1.00819	0.0181489
130.275	90.7324	-1.01091	0.0550097
131.06	90.7711	-1.01236	0.0926802
131.846	90.8075	-1.01334	0.127969
132.635	90.8432	-1.01039	0.16259
133.417	90.8778	-1.01531	0.196151
134.206	90.9138	-1.01312	0.231125
134.995	90.9494	-1.01019	0.2656
135.779	90.9889	-1.01296	0.304126
136.566	91.027	-1.01309	0.341149
137.351	91.0652	-1.01392	0.378361
138.136	91.1021	-1.0158	0.414296
138.923	91.1397	-1.01539	0.450928
139.708	91.1765	-1.01685	0.486689
140.491	91.2155	-1.02076	0.524756
141.276	91.2551	-1.02261	0.563362
142.055	91.2971	-1.02973	0.604502
142.857	91.3452	-1.01498	0.651659
143.502	91.3841	-1.1564	0.689657
144.373	91.4429	-1.07254	0.747509
145.252	91.4747	-0.979735	0.778375
146.009	91.5085	-1.00902	0.811322
146.77	91.5297	-1.03487	0.831641
147.519	91.5391	-1.07298	0.840273
148.277	91.5505	-1.10136	0.850805
153.613	90.9199	-0.485308	0.21547
160.562	90.8105	-0.614533	0.100192
164.869	91.5636	-1.02627	0.850193
165.689	91.5291	-0.992652	0.81528
166.494	91.5562	-0.973448	0.841923
167.287	91.5511	-0.966899	0.836396
168.064	91.5417	-0.975962	0.826633
168.828	91.5314	-0.998347	0.815965
169.609	91.5396	-1.00383	0.823824
175.121	91.5353	-0.993846	0.817877
175.907	91.536	-0.99399	0.818443
176.71	91.5349	-0.976634	0.817256
177.496	91.5268	-0.977373	0.809082
-159.686	90.3047	0.719596	0.500738
-159.039	90.0943	0.58296	0.290126
-156.398	89.9437	0.0920188	0.1387
-155.738	89.9222	-0.0316237	0.117038
-154.968	89.8501	-0.0443137	0.0448213
-154.171	89.8099	-0.0308164	0.00441055
-153.361	89.8019	-0.00436358	-0.00364652
-144.747	89.7991	-0.00960076	-0.0062156
-143.959	89.7996	-0.00550026	-0.00561916
-143.176	89.8043	-0.00627531	-0.000764948
-142.392	89.8055	-0.00523823	0.000553929
-139.258	89.7967	-0.00700961	-0.0074563
-138.476	89.7999	-0.00901028	-0.00405602
-137.691	89.7919	-0.00751085	-0.0117628
-136.914	89.7956	-0.0149596	-0.00779886
-136.128	89.7956	-0.0126471	-0.00761314
-135.338	89.7928	-0.00644767	-0.0100915
-134.558	89.7922	-0.0102065	-0.0104223
-133.769	89.7857	-0.00583991	-0.0165779
-131.972	89.7544	0.223511	-0.0472179
-131.343	89.7376	0.0683336	-0.0636778
-130.642	89.7319	-0.0146814	-0.0689755
-129.851	89.7227	-0.00739779	-0.0778929
-129.066	89.6988	-0.00689997	-0.101358
-128.267	89.7814	0.00800102	-0.0183442
-127.459	89.8516	0.0324797	0.0522278
-126.497	89.764	0.21008	-0.0349861
-125.623	89.736	0.300533	-0.0625268
-124.778	89.5204	0.361557	-0.277747
-123.972	89.4699	0.383569	-0.327791
-123.196	89.4543	0.374809	-0.342929
-117.254	89.0118	0.0440289	-0.781486
-116.538	89.0903	-0.0241377	-0.702409
-116.075	89.2119	-0.345153	-0.580328
-115.379	89.2867	-0.433179	-0.50501
-114.353	89.4568	-0.191757	-0.334389
-113.395	89.5242	-0.0172542	-0.266341
-112.714	89.4649	-0.12111	-0.325171
-111.905	89.4748	-0.096208	-0.314658
-111.055	89.5331	-0.029471	-0.255795
-110.089	89.555	0.152187	-0.233356
-109.344	89.5352	0.112894	-0.252544
-108.758	89.5144	-0.0856711	-0.272777
-107.835	89.4848	0.0538311	-0.301737
-107.077	89.4634	0.0274101	-0.322594
-106.427	89.4444	-0.106737	-0.340947
-105.326	89.4259	0.210665	-0.358917
-104.347	89.4096	0.405088	-0.374609
-103.277	89.3907	0.691437	-0.392816
-102.467	89.3694	0.716906	-0.413583
-101.694	89.3006	0.70549	-0.481751
-100.929	89.1382	0.687389	-0.643471
-100.241	88.9584	0.591146	-0.822709
-99.491	88.9147	0.556754	-0.865821
-98.7146	88.9106	0.549102	-0.869232
-97.9306	88.9043	0.549114	-0.874964
-97.1453	88.8976	0.550307	-0.880984
-96.359	88.8931	0.552583	-0.88489
-95.6008	88.9363	0.526773	-0.840988
-94.8564	88.9972	0.487181	-0.779508
-94.1251	89.1019	0.434422	-0.674175
-93.1733	89.1066	0.602245	-0.668786
-92.3465	89.089	0.64502	-0.685744
-91.5305	89.0515	0.677108	-0.722698
-90.5632	89.0619	0.860423	-0.711621
-89.7573	89.0689	0.882305	-0.704021
-89.4453	89.0597	0.410427	-0.7125
-79.4648	88.6862	0.200461	-1.0778
-78.3659	88.7706	0.515492	-0.992775
-77.5877	88.7838	0.509937	-0.978978
-76.8083	88.7991	0.505541	-0.963074
-75.9958	88.8074	0.534266	-0.954151
-72.0658	88.7891	0.545594	-0.969506
-71.2639	88.814	0.563767	-0.943993
-70.5302	88.7869	0.513768	-0.970558
-69.7386	88.7717	0.5217	-0.985148
-68.9429	88.7845	0.533755	-0.971805
-68.1615	88.7707	0.531532	-0.985008
-17.7369	88.1692	0.0390957	-1.56494
-16.9455	88.1849	0.0473465	-1.5492
-16.1558	88.1959	0.0538355	-1.53821
-15.377	88.208	0.0495288	-1.52605
-14.5907	88.2207	0.0527233	-1.51336
-13.8046	88.2315	0.0556394	-1.50255
-13.0225	88.2416	0.054583	-1.49254
-12.2448	88.2509	0.0491661	-1.48329
-11.4556	88.2589	0.0552055	-1.47528
-10.6838	88.2793	0.043881	-1.45496
-9.89907	88.2896	0.0454313	-1.44472
-9.10573	88.292	0.0556178	-1.44248
-8.32345	88.3085	0.0547365	-1.42604
-7.53564	88.304	0.0593976	-1.43061
-6.76355	88.2858	0.0483224	-1.44894
-3.65113	88.4369	0.0280644	-1.29842
-2.84942	88.4154	0.0466017	-1.3201
-2.07024	88.403	0.042592	-1.33273
-1.28511	88.4158	0.0445409	-1.32011
-0.500959	88.4277	0.0454978	-1.30839
0.282503	88.4403	0.0457617	-1.29607
1.06453	88.4493	0.0445841	-1.28728
1.87034	88.4687	0.0671902	-1.26813
2.64445	88.4919	0.0580823	-1.24514
3.40485	88.5334	0.0352539	-1.20396
4.19867	88.5215	0.045852	-1.21614
4.98314	88.5115	0.0470801	-1.22646
5.76398	88.5217	0.0446759	-1.21654
6.54571	88.5313	0.0431555	-1.20726
7.32977	88.5503	0.0439603	-1.18852
8.11201	88.5611	0.0429293	-1.17807
23.2158	88.873	0.262689	-0.8747
23.5361	88.9898	-0.200489	-0.758488
24.1146	88.9626	-0.405588	-0.786231
24.9088	88.9279	-0.394859	-0.821541
25.7093	88.8914	-0.377873	-0.858697
26.5246	88.8896	-0.346115	-0.861022
27.3112	88.8835	-0.343175	-0.867784
28.0446	88.883	-0.393346	-0.868919
28.8095	88.8852	-0.411993	-0.867344
29.5971	88.8853	-0.408039	-0.867876
30.383	88.8866	-0.405733	-0.8673
31.1742	88.892	-0.398274	-0.862559
31.9567	88.8976	-0.399362	-0.857567
32.7409	88.9015	-0.398846	-0.854413
33.5231	88.9061	-0.400379	-0.850472
34.3073	88.9135	-0.399916	-0.843817
35.0908	88.9183	-0.400111	-0.839715
35.8752	88.923	-0.399554	-0.835742
36.6593	88.9274	-0.399159	-0.832084
37.4436	88.9318	-0.39867	-0.828454
38.2281	88.9362	-0.398005	-0.824839
39.0119	88.9409	-0.398076	-0.820919
39.7959	88.9463	-0.397888	-0.816339
40.5795	88.9508	-0.398213	-0.812618
41.3635	88.956	-0.398024	-0.808235
42.1479	88.9605	-0.397548	-0.804543
42.932	88.965	-0.39742	-0.800861
43.7162	88.97	-0.397196	-0.796686
44.5002	88.9743	-0.397197	-0.793214
45.284	88.9791	-0.397336	-0.789266
46.068	88.9842	-0.397385	-0.78506
46.8519	88.9885	-0.397511	-0.781625
47.6366	88.993	-0.396893	-0.777994
48.4206	88.998	-0.396957	-0.773838
49.2049	89.0029	-0.396808	-0.769859
49.9894	89.0077	-0.396409	-0.765931
50.7734	89.0128	-0.396512	-0.761818
51.5583	89.0175	-0.395814	-0.758049
52.3427	89.0224	-0.395629	-0.754006
53.1271	89.027	-0.39542	-0.750401
53.9115	89.0317	-0.395349	-0.746608
54.6955	89.0367	-0.395591	-0.742637
55.4797	89.0413	-0.395634	-0.738962
56.2643	89.0463	-0.395432	-0.734927
57.0488	89.0516	-0.395283	-0.730606
57.8334	89.0561	-0.394989	-0.727136
58.618	89.0605	-0.394778	-0.723708
59.4025	89.0639	-0.394692	-0.72132
60.1881	89.0713	-0.39353	-0.714931
60.9775	89.083	-0.388596	-0.704279
61.7631	89.0927	-0.38748	-0.695655
62.5468	89.0934	-0.388359	-0.695943
63.3262	89.0896	-0.393493	-0.700789
64.1081	89.1004	-0.396159	-0.691121
64.8992	89.1037	-0.389653	-0.688863
65.7545	89.0071	-0.31893	-0.786495
66.5579	89.0062	-0.300197	-0.788493
67.4122	88.9923	-0.230547	-0.803499
68.162	88.999	-0.265454	-0.797884
68.9206	89.0286	-0.291574	-0.769358
69.6022	89.0889	-0.394738	-0.71014
70.4008	89.097	-0.380924	-0.703126
71.1807	89.0917	-0.38576	-0.709553
71.9651	89.0716	-0.386208	-0.730811
72.7462	89.0742	-0.38995	-0.729337
73.5334	89.0662	-0.387661	-0.738489
74.3174	89.0656	-0.388576	-0.740165
75.1052	89.0624	-0.385731	-0.74458
75.8862	89.0722	-0.389666	-0.735865
76.6537	89.1858	-0.407125	-0.62342
77.1607	89.3722	-0.685139	-0.438224
77.7742	89.8081	-0.856731	-0.0034811
78.8538	89.3738	-0.562201	-0.438981
79.8117	89.0625	-0.389356	-0.751438
80.6025	89.0631	-0.38367	-0.751975
81.3898	89.0752	-0.38153	-0.741072
82.1644	89.0928	-0.392122	-0.724665
82.925	89.1613	-0.416758	-0.657391
83.7028	89.3871	-0.424111	-0.432796
87.574	89.1445	-0.479453	-0.68144
88.3417	89.2018	-0.497233	-0.625291
89.1804	89.1558	-0.443912	-0.672523
89.9893	89.1385	-0.420472	-0.691126
90.801	89.0987	-0.394186	-0.732061
91.5794	89.0774	-0.401317	-0.75466
92.3662	89.0775	-0.400035	-0.755774
93.1494	89.0744	-0.402362	-0.760076
96.4685	89.2567	-0.225751	-0.582778
97.1775	89.2008	-0.302413	-0.639855
97.9255	89.1362	-0.340086	-0.705732
98.6727	89.0934	-0.378673	-0.749715
99.443	89.074	-0.394072	-0.770442
100.221	89.0664	-0.401838	-0.779199
101.001	89.0595	-0.408144	-0.787355
101.786	89.0616	-0.408393	-0.786561
102.638	89.1129	-0.34251	-0.736509
103.594	89.2978	-0.172731	-0.55286
109.256	89.5014	-0.011594	-0.35785
109.904	89.2877	-0.150563	-0.572785
110.358	89.084	-0.481771	-0.777732
110.773	88.943	-0.853695	-0.92
111.366	88.9908	-1.04683	-0.873369
112.917	89.1355	-1.06739	-0.731141
113.834	89.1698	-0.937005	-0.698063
114.605	89.2032	-0.95179	-0.665881
115.392	89.2366	-0.951711	-0.633643
116.175	89.2726	-0.954661	-0.598884
116.959	89.3172	-0.95716	-0.555512
117.745	89.3562	-0.957563	-0.517671
118.529	89.3944	-0.959105	-0.480701
119.314	89.4281	-0.961104	-0.448179
120.103	89.4627	-0.958676	-0.414697
120.889	89.5038	-0.958709	-0.374827
121.676	89.5417	-0.957437	-0.338049
122.46	89.5799	-0.960494	-0.301095
123.246	89.6178	-0.96102	-0.264333
124.03	89.6515	-0.96326	-0.231757
124.816	89.6879	-0.963899	-0.196537
125.601	89.7243	-0.964579	-0.161221
126.387	89.762	-0.96566	-0.124716
127.173	89.7994	-0.966242	-0.088431
127.958	89.8364	-0.967922	-0.0525398
128.743	89.8736	-0.969004	-0.0164579
129.529	89.9101	-0.96948	0.0189847
130.316	89.9476	-0.96947	0.0553964
131.101	89.9852	-0.970995	0.0918517
131.886	90.0225	-0.972164	0.12805
132.671	90.0596	-0.973914	0.164157
133.456	90.0967	-0.975821	0.200133
134.241	90.1342	-0.97687	0.236607
135.026	90.1707	-0.978228	0.272012
135.813	90.2084	-0.978569	0.308761
136.598	90.2457	-0.979362	0.344971
137.384	90.2824	-0.980367	0.380711
138.17	90.3197	-0.98135	0.416969
138.957	90.3567	-0.981119	0.452959
139.742	90.393	-0.982189	0.48828
140.528	90.4294	-0.983088	0.523786
141.315	90.4676	-0.983053	0.560958
142.096	90.5049	-0.988358	0.597333
142.894	90.5618	-0.977332	0.653284
143.668	90.5842	-0.989341	0.674842
144.505	90.6391	-0.939165	0.728773
145.323	90.6642	-0.908014	0.752958
146.104	90.6876	-0.913201	0.775517
146.84	90.7207	-0.964234	0.8078
147.61	90.7454	-0.980886	0.831586
148.389	90.7642	-0.988213	0.849565
153.596	90.2743	-0.501551	0.354949
160.639	90.1434	-0.53721	0.218048
163.398	90.7073	-0.923908	0.779823
164.167	90.7453	-0.941307	0.81735
164.907	90.7657	-0.987812	0.837228
165.707	90.7651	-0.974091	0.836233
166.488	90.7643	-0.979135	0.834985
167.288	90.7582	-0.965461	0.828428
168.062	90.7602	-0.977666	0.830092
168.841	90.7459	-0.985278	0.815374
174.331	90.7515	-0.997623	0.819126
175.119	90.754	-0.996343	0.821439
175.909	90.7521	-0.992214	0.819398
176.706	90.752	-0.980634	0.81919
-171.168	88.9239	0.195566	-0.0902191
-170.199	89.0418	0.381647	0.0270702
-160.394	89.6534	0.794525	0.633543
-159.695	89.5019	0.710459	0.481802
-158.971	89.4018	0.651574	0.381419
-155.725	89.1148	-0.0188088	0.0935788
-154.953	89.0584	-0.029213	0.0369912
-154.152	89.0155	-0.0121833	-0.00595037
-153.356	89.0184	0.000405763	-0.00321666
-152.584	89.0235	-0.0104442	0.00183739
-151.807	89.0286	-0.016776	0.0069446
-147.11	89.036	-0.0218916	0.0144847
-146.319	89.0343	-0.0137431	0.0128407
-145.535	89.0305	-0.0139978	0.00912444
-144.747	89.0212	-0.00995537	-3.71786e-05
-143.965	89.0135	-0.0114319	-0.00763665
-143.178	89.0269	-0.007692	0.00594854
-138.268	89.0295	0.199348	0.00970507
-137.444	89.0269	0.239121	0.00739605
-136.66	89.032	0.239382	0.0127145
-135.886	89.0224	0.229396	0.0033842
-135.1	89	0.231451	-0.0186958
-134.343	88.9999	0.2044	-0.0185425
-133.418	88.9799	0.344867	-0.0381856
-132.485	88.9578	0.494719	-0.0599755
-131.694	88.9184	0.501736	-0.0989739
-130.903	88.8694	0.508367	-0.147643
-130.23	88.8264	0.397401	-0.190307
-129.403	88.7925	0.440216	-0.223847
-128.621	88.7859	0.437892	-0.230025
-127.855	88.7639	0.420595	-0.251589
-127.02	88.7392	0.471206	-0.275925
-126.147	88.6921	0.559818	-0.322572
-125.303	88.6321	0.619846	-0.382192
-124.463	88.5737	0.675456	-0.440102
-123.701	88.5194	0.653938	-0.494008
-122.891	88.4856	0.679332	-0.527281
-122.055	88.4638	0.731004	-0.548691
-121.363	88.4725	0.639443	-0.539496
-120.678	88.4737	0.540731	-0.537787
-118.372	88.314	0.49397	-0.696018
-117.804	88.285	0.277261	-0.724518
-117.042	88.2784	0.255151	-0.730558
-116.229	88.3116	0.284349	-0.696782
-115.672	88.4567	0.0572051	-0.551186
-114.784	88.4438	0.161489	-0.563539
-114.065	88.5024	0.096334	-0.504364
-113.253	88.5513	0.123465	-0.454931
-112.537	88.5562	0.0553641	-0.449483
-111.766	88.5967	0.0429444	-0.408417
-110.99	88.6474	0.0341128	-0.357138
-110.115	88.7406	0.125496	-0.263384
-109.198	88.7497	0.258685	-0.253716
-108.398	88.7897	0.273771	-0.213108
-107.651	88.779	0.236975	-0.223226
-106.846	88.7248	0.257553	-0.276791
-106.137	88.7073	0.182489	-0.293689
-105.373	88.6816	0.162694	-0.318808
-104.395	88.6536	0.356683	-0.346168
-103.461	88.6191	0.506867	-0.380103
-102.557	88.5752	0.626165	-0.423332
-101.742	88.4576	0.657636	-0.54034
-100.987	88.3436	0.627883	-0.653724
-100.262	88.186	0.569662	-0.810683
-99.4964	88.13	0.550721	-0.866052
-98.7131	88.1253	0.55001	-0.870188
-97.9341	88.118	0.544982	-0.876829
-97.1419	88.1094	0.553158	-0.884772
-96.3546	88.0996	0.55641	-0.893945
-95.5807	88.1219	0.546284	-0.871025
-94.8225	88.1521	0.520476	-0.840227
-94.0871	88.2167	0.471839	-0.774908
-93.2304	88.2618	0.544476	-0.72917
-92.3583	88.2576	0.632586	-0.732761
-91.524	88.2453	0.682972	-0.744482
-90.8356	88.2559	0.587354	-0.733175
-90.2672	88.1792	0.371793	-0.809247
-89.6412	88.1796	0.213857	-0.8082
-79.226	88.0136	0.438656	-0.965965
-78.3779	88.0039	0.502884	-0.975051
-77.582	88.0155	0.515049	-0.962821
-76.7925	88.0226	0.520777	-0.955178
-71.2763	88.0318	0.550814	-0.941803
-70.5187	88.0775	0.52474	-0.895451
-69.7658	88.0284	0.493986	-0.94401
-68.9689	87.9861	0.507137	-0.985684
-44.9571	87.5716	0.2311	-1.3853
-44.165	87.5558	0.239822	-1.40077
-43.3715	87.5326	0.250076	-1.42361
-42.5922	87.5091	0.246084	-1.4467
-41.8189	87.4903	0.236036	-1.46523
-41.0351	87.4707	0.236555	-1.48444
-40.2521	87.4567	0.236266	-1.49816
-39.4692	87.4442	0.235961	-1.51036
-38.6797	87.4287	0.242119	-1.52548
-37.893	87.4085	0.245591	-1.54541
[truncated: 54,350 more rows]

## Sheet: Fig. 4f
X (mm)	Y (mm)	UX (mm)	UY (mm)
-26.0248	161.304	-0.993366	-0.171105
-25.2192	161.25	-0.982561	-0.198358
-24.4272	160.594	-0.978609	-0.526154
-26.0284	160.585	-0.99505	-0.137999
-25.2254	160.503	-0.985509	-0.179076
-24.4322	159.822	-0.980918	-0.519749
-26.0176	159.803	-0.989479	-0.135908
-25.2395	159.723	-0.992411	-0.176432
-24.4322	158.965	-0.980767	-0.555301
-26.0218	159.259	-0.991433	-0.0151671
-25.2439	158.969	-0.994508	-0.160591
-24.4256	158.288	-0.977332	-0.500943
-26.0208	158.402	-0.990839	-0.051349
-25.2404	158.178	-0.992622	-0.163097
-24.4341	157.623	-0.981474	-0.441048
-26.0215	157.483	-0.991045	-0.118037
-25.2307	157.348	-0.987629	-0.185713
-24.4314	156.978	-0.979979	-0.370774
-26.019	156.634	-0.989649	-0.149606
-25.2285	156.486	-0.986376	-0.223945
-24.4367	156.298	-0.982485	-0.317981
-26.0227	155.763	-0.991395	-0.192107
-25.2256	155.696	-0.984816	-0.225744
-24.4283	155.611	-0.978143	-0.268789
-26.0164	155.057	-0.988126	-0.152677
-25.2281	154.989	-0.985956	-0.186736
-24.4321	154.912	-0.979953	-0.225481
-26.0171	154.337	-0.988361	-0.119927
-25.2313	154.262	-0.987448	-0.157439
-24.4443	154.203	-0.985926	-0.186855
-26.026	153.645	-0.992721	-0.0729369
-25.2313	153.574	-0.987307	-0.108701
-24.4457	153.501	-0.986491	-0.145479
-26.0264	152.965	-0.992792	-0.0204745
-25.2346	152.871	-0.988889	-0.0672097
-24.4542	152.783	-0.990649	-0.111283
-26.0321	152.189	-0.995566	-0.0155396
-25.2301	152.121	-0.986509	-0.0497033
-24.441	152.058	-0.983954	-0.0809328
-26.0305	151.391	-0.994665	-0.0215873
-25.233	151.346	-0.987885	-0.0442214
-24.4138	151.305	-0.97024	-0.0647382
-26.0346	150.593	-0.996589	-0.0277126
-25.2335	150.536	-0.988033	-0.0564922
-24.4303	150.523	-0.978362	-0.0630924
-26.0366	149.843	-0.997519	-0.010228
-25.2381	149.783	-0.990195	-0.0400213
-24.4245	149.761	-0.975401	-0.0514198
-26.0339	149.055	-0.99608	-0.011141
-25.2349	149.004	-0.988536	-0.0369196
-24.4101	148.974	-0.968109	-0.0519012
-26.0327	148.331	-0.995391	0.0193304
-25.2316	148.273	-0.986788	-0.00940631
-24.413	148.222	-0.969429	-0.0353323
-26.0302	147.534	-0.994067	0.0140689
-25.2299	147.491	-0.985838	-0.00781749
-24.4132	147.472	-0.969462	-0.0174359
-26.0274	146.689	-0.992581	-0.0158091
-25.231	146.7	-0.986333	-0.0105187
-24.4384	146.703	-0.981992	-0.00878752
-26.022	146.192	-0.98983	0.128394
-25.2343	145.867	-0.98792	-0.0341361
-24.4463	145.905	-0.985823	-0.0151528
-26.015	145.401	-0.986259	0.1256
-25.2361	145.059	-0.988735	-0.0452268
-24.4508	145.12	-0.988027	-0.0149336
-23.6681	145.133	-0.988605	-0.00859941
-26.0178	144.72	-0.987547	0.178021
-25.2382	144.284	-0.989709	-0.0397118
-24.4538	144.351	-0.989453	-0.0066672
-23.6633	144.352	-0.986093	-0.00599839
-26.0266	144.061	-0.991892	0.241386
-25.2365	143.517	-0.988801	-0.0305942
-24.4565	143.57	-0.990693	-0.00427249
-23.6796	143.564	-0.994164	-0.00717012
-26.0353	143.364	-0.996181	0.285658
-25.2385	142.762	-0.989698	-0.0155061
-24.4609	142.786	-0.992818	-0.00323637
-23.6837	142.788	-0.996167	-0.00247058
-26.0275	142.575	-0.992246	0.284063
-25.2403	142.002	-0.990558	-0.00252578
-24.4603	142.017	-0.992472	0.00510597
-23.682	142.015	-0.995264	0.00380682
-26.0475	141.763	-1.0022	0.270813
-25.2375	141.199	-0.989081	-0.0110801
-24.458	141.215	-0.991257	-0.00298217
-23.6874	141.209	-0.997862	-0.00645292
-26.0269	140.508	-0.991804	0.0360683
-25.2375	140.471	-0.989047	0.0175688
-24.4486	140.468	-0.986513	0.0160131
-23.6753	140.453	-0.991759	0.00874252
-26.0372	139.749	-0.996907	0.0493305
-25.2357	139.723	-0.988058	0.0364562
-24.4481	139.686	-0.98619	0.0177254
-23.6592	139.661	-0.983646	0.00527372
-26.0399	138.973	-0.998223	0.0543476
-25.2328	138.962	-0.986572	0.0488918
-24.4251	138.916	-0.974624	0.025773
-26.0362	138.19	-0.996352	0.0555454
-25.2341	138.157	-0.987204	0.0393383
-24.4415	138.12	-0.982803	0.020626
-26.0393	137.413	-0.997859	0.0598461
-25.2337	137.346	-0.986958	0.0263781
-24.452	137.328	-0.987968	0.0176469
-26.0366	136.618	-0.996451	0.0552247
-25.233	136.526	-0.986519	0.00942651
-24.4565	136.537	-0.990202	0.0149396
-26.0235	135.795	-0.989874	0.0366203
-25.2346	135.721	-0.987317	-0.000654639
-24.452	135.737	-0.987869	0.00762658
6.06101	139.209	-1.01623	1.73824
-26.0115	134.926	-0.983828	-0.00498795
-25.2349	134.908	-0.987406	-0.0142345
-24.4338	135.11	-0.978767	0.0868071
-23.6887	135.048	-0.998094	0.056036
6.06216	137.814	-1.01542	1.43357
6.98881	138.179	-0.944063	1.61555
-26.0117	134.134	-0.983923	-0.00807978
-25.2321	134.108	-0.986002	-0.0211162
-24.436	134.424	-0.979798	0.136581
6.06796	136.63	-1.01228	1.2345
6.98938	137.179	-0.943531	1.50837
-26.0227	133.297	-0.989395	-0.0342149
-25.233	133.261	-0.986392	-0.0520908
-24.4407	133.729	-0.982128	0.181693
6.08389	135.619	-1.00407	1.12186
6.9843	136.253	-0.945825	1.43829
-26.0341	132.582	-0.99504	0.00141922
-25.2351	132.502	-0.987413	-0.0389499
-24.4429	132.988	-0.983206	0.204161
6.0949	134.707	-0.998326	1.05842
6.9457	135.373	-0.96488	1.39103
-26.0384	131.835	-0.997181	0.0207801
-25.2413	132.403	-0.990517	0.304574
-24.4519	132.144	-0.987639	0.175264
6.1065	133.871	-0.992287	1.03357
6.94584	134.614	-0.964567	1.40465
-26.0427	131.107	-0.999318	0.04932
-25.2415	131.431	-0.990572	0.21124
-24.4596	131.306	-0.991458	0.148656
6.11255	133.058	-0.989022	1.01959
6.94158	133.808	-0.966455	1.39453
-26.0357	130.407	-0.995818	0.0922498
-25.2423	130.532	-0.990952	0.154378
-24.4642	130.441	-0.993749	0.10888
6.11916	132.25	-0.985479	1.00874
6.93567	133.076	-0.969168	1.42111
-26.0355	129.728	-0.995682	0.145235
-25.2416	129.702	-0.990586	0.132233
-24.4557	129.597	-0.989465	0.0796502
-26.0312	128.992	-0.993501	0.170112
-25.2418	128.887	-0.990653	0.117482
-24.4498	128.731	-0.986499	0.0395293
181.292	131.423	-0.933509	1.30775
182.087	131.425	-0.927801	1.30948
182.844	131.411	-0.941347	1.30291
183.62	131.403	-0.944966	1.29991
-26.0152	128.186	-0.985504	0.15971
-25.2423	128.043	-0.990884	0.0882642
-24.4385	127.855	-0.98085	-0.00556162
180.486	130.615	-0.945152	1.29503
181.281	130.629	-0.939758	1.30257
182.071	130.628	-0.93641	1.30252
182.856	130.624	-0.936046	1.30147
183.633	130.623	-0.939239	1.30153
184.42	130.622	-0.937352	1.30185
185.203	130.619	-0.937889	1.30096
186.006	130.603	-0.92786	1.29355
186.806	130.574	-0.919552	1.27968
-26.0192	127.367	-0.987484	0.143003
-25.2431	127.214	-0.991257	0.0665283
-24.4437	126.999	-0.983403	-0.0410533
179.698	129.851	-0.947749	1.30399
180.491	129.833	-0.943075	1.296
181.283	129.839	-0.939253	1.29948
182.071	129.839	-0.937024	1.30011
182.858	129.842	-0.935712	1.30201
183.638	129.841	-0.93733	1.30208
184.423	129.839	-0.93665	1.30171
185.206	129.835	-0.936894	1.30044
185.991	129.832	-0.936363	1.29956
186.782	129.821	-0.932207	1.29509
187.54	129.828	-0.945124	1.29924
-26.0186	126.553	-0.987193	0.128731
-25.2428	126.367	-0.991106	0.0359015
-24.4634	126.184	-0.993235	-0.0553635
179.706	129.053	-0.944357	1.29715
180.5	129.055	-0.939354	1.29849
181.287	129.054	-0.937936	1.29865
182.073	129.054	-0.936685	1.29915
182.858	129.055	-0.936047	1.30026
183.64	129.054	-0.937166	1.30066
184.425	129.054	-0.936424	1.30089
185.208	129.051	-0.936676	1.30024
185.991	129.05	-0.937166	1.3004
186.779	129.046	-0.934578	1.29936
187.557	129.043	-0.937526	1.2985
188.344	128.979	-0.935754	1.2669
-26.0129	125.704	-0.984346	0.097072
-25.2425	125.548	-0.990953	0.0192713
-24.4743	125.409	-0.998679	-0.0501509
178.93	128.293	-0.94051	1.30862
179.715	128.273	-0.940154	1.29908
180.502	128.271	-0.938882	1.2985
181.287	128.27	-0.938239	1.29819
182.073	128.269	-0.937199	1.29853
182.858	128.268	-0.936851	1.29862
183.641	128.269	-0.937232	1.29952
184.425	128.268	-0.937044	1.29976
185.208	128.268	-0.937493	1.30056
185.992	128.268	-0.937212	1.30091
186.779	128.267	-0.935548	1.30119
187.562	128.263	-0.935528	1.29999
188.34	128.257	-0.938354	1.29797
-26.0235	124.88	-0.989643	0.0777589
-25.2388	124.737	-0.989094	0.0064024
-24.4684	124.589	-0.995719	-0.0674777
178.136	127.534	-0.946259	1.32048
178.931	127.493	-0.94051	1.30027
179.718	127.49	-0.939096	1.29935
180.505	127.487	-0.937914	1.29842
181.288	127.486	-0.938538	1.29804
182.075	127.483	-0.93706	1.29742
182.859	127.485	-0.936684	1.29862
183.642	127.484	-0.937039	1.29874
184.427	127.484	-0.936658	1.29972
185.21	127.486	-0.936817	1.30105
185.995	127.483	-0.936098	1.30036
186.781	127.483	-0.934956	1.30104
187.564	127.477	-0.935337	1.29856
188.345	127.461	-0.936293	1.29141
-26.0189	124.045	-0.987333	0.0529385
-25.2396	124.061	-0.989502	0.0608943
-24.4712	123.928	-0.997102	-0.00532741
178.143	126.715	-0.943086	1.30287
178.934	126.708	-0.939506	1.29975
179.72	126.705	-0.938609	1.29836
180.506	126.702	-0.93799	1.29737
181.288	126.7	-0.938912	1.2971
182.074	126.7	-0.937783	1.29772
182.859	126.702	-0.937321	1.29914
183.643	126.701	-0.937494	1.29919
184.428	126.7	-0.936872	1.29926
185.212	126.701	-0.936496	1.30044
185.997	126.698	-0.935731	1.29976
186.783	126.697	-0.934607	1.29955
187.565	126.69	-0.935517	1.29713
188.343	126.677	-0.938031	1.29129
-26.0225	123.239	-0.989137	0.0428924
-25.2392	123.3	-0.989318	0.0733513
-24.4614	123.182	-0.992175	0.0142506
-23.6847	123.142	-0.995673	-0.00541804
177.38	125.974	-0.932893	1.32351
178.146	125.919	-0.942066	1.2965
178.935	125.922	-0.939799	1.29855
179.719	125.92	-0.939541	1.29785
180.507	125.919	-0.937974	1.29788
181.289	125.919	-0.938665	1.29822
182.076	125.915	-0.937379	1.29687
182.859	125.916	-0.93813	1.29784
183.643	125.917	-0.937807	1.29902
184.428	125.916	-0.937164	1.29923
185.211	125.913	-0.937848	1.29809
185.995	125.912	-0.937381	1.2984
186.781	125.911	-0.936358	1.29868
187.564	125.905	-0.936817	1.29614
188.346	125.91	-0.937239	1.29956
-26.033	122.493	-0.994406	0.0625134
-25.2393	122.491	-0.989319	0.0614053
-24.459	122.413	-0.991016	0.0226257
-23.6765	122.37	-0.991567	0.00100211
161.739	124.994	-0.511393	1.22169
162.472	125.161	-0.930327	1.30498
163.247	125.161	-0.935518	1.30498
177.376	125.155	-0.935114	1.30626
178.156	125.149	-0.937381	1.30341
178.939	125.145	-0.93813	1.30211
179.721	125.142	-0.938964	1.3007
180.508	125.137	-0.937858	1.29873
181.289	125.134	-0.939308	1.29765
182.075	125.129	-0.938513	1.29593
182.86	125.13	-0.937864	1.29665
183.642	125.129	-0.938814	1.29706
184.426	125.127	-0.938727	1.29652
185.208	125.12	-0.93995	1.29367
185.992	125.118	-0.939849	1.29287
186.78	125.12	-0.937783	1.29488
187.565	125.124	-0.936857	1.29742
188.35	125.133	-0.935927	1.30273
-26.0339	121.739	-0.994827	0.0784572
-25.2383	121.657	-0.988856	0.0373812
-24.4529	121.608	-0.987949	0.0130116
-23.652	121.575	-0.979277	-0.00369151
157.112	124.426	-0.860805	1.32961
158.146	124.536	-0.736759	1.38459
159.274	124.677	-0.565289	1.45535
160.097	124.653	-0.546608	1.44334
160.877	124.569	-0.54972	1.40131
162.443	124.387	-0.944557	1.31021
163.233	124.38	-0.942114	1.30705
164.025	124.371	-0.939095	1.30257
176.563	124.37	-0.949808	1.30514
177.373	124.369	-0.93709	1.30485
178.157	124.363	-0.937216	1.30272
178.939	124.36	-0.938272	1.30119
179.721	124.355	-0.939465	1.29926
180.507	124.35	-0.938566	1.29705
181.293	124.347	-0.937809	1.29604
182.078	124.344	-0.937231	1.29518
182.862	124.341	-0.937343	1.29422
183.643	124.34	-0.939182	1.29405
184.424	124.336	-0.940599	1.29269
185.209	124.333	-0.939724	1.29204
185.991	124.331	-0.940593	1.29124
186.782	124.339	-0.937019	1.29621
187.571	124.354	-0.934368	1.30393
188.351	124.347	-0.936339	1.30109
-26.0403	120.956	-0.998059	0.0794028
-25.2367	120.836	-0.988032	0.0192801
-24.4144	120.727	-0.968706	-0.0348789
6.95975	123.628	-0.954315	1.41093
156.15	123.618	-0.949206	1.31797
156.939	123.61	-0.94728	1.31392
157.747	123.615	-0.93612	1.31656
158.918	123.866	-0.743479	1.44202
163.224	123.598	-0.946927	1.30821
164.017	123.595	-0.943203	1.30665
164.808	123.574	-0.940395	1.29612
165.621	123.536	-0.92642	1.27727
176.581	123.576	-0.940869	1.30045
177.374	123.584	-0.936995	1.30475
178.16	123.583	-0.936106	1.30429
178.94	123.578	-0.938314	1.30223
179.721	123.574	-0.939835	1.30074
180.507	123.567	-0.939024	1.29767
181.29	123.562	-0.939779	1.29569
182.078	123.561	-0.937933	1.29546
182.863	123.557	-0.937509	1.29428
183.644	123.554	-0.93916	1.29332
184.423	123.55	-0.941422	1.29174
185.21	123.55	-0.9399	1.29231
185.991	123.548	-0.941653	1.29168
186.78	123.552	-0.939045	1.29428
187.566	123.558	-0.937617	1.29808
188.388	123.6	-0.918673	1.31943
-26.0474	120.114	-1.00163	0.0512974
-25.2352	120.002	-0.98729	-0.00463377
-24.411	119.906	-0.966984	-0.053072
6.08077	122.335	-1.00171	1.15735
6.96547	121.359	-0.951228	0.669467
155.454	122.862	-0.904105	1.33276
156.159	122.824	-0.944386	1.3134
156.942	122.818	-0.94551	1.31052
157.728	122.825	-0.945355	1.31382
163.225	122.81	-0.946612	1.30628
164.014	122.817	-0.944759	1.30974
164.795	122.816	-0.94676	1.30943
165.585	122.815	-0.944487	1.30888
175.795	122.788	-0.942099	1.29795
176.585	122.793	-0.939547	1.30082
177.372	122.796	-0.938268	1.30265
178.156	122.791	-0.938713	1.30062
178.937	122.789	-0.940058	1.29972
179.721	122.786	-0.940504	1.29885
180.507	122.784	-0.939712	1.29818
181.289	122.78	-0.940816	1.29664
182.077	122.779	-0.938987	1.29658
182.861	122.777	-0.938767	1.29612
183.643	122.773	-0.940101	1.29452
184.426	122.77	-0.940502	1.29358
185.211	122.768	-0.939891	1.29313
185.995	122.77	-0.940028	1.29474
186.783	122.773	-0.938085	1.29661
187.546	122.73	-0.948225	1.27586
-26.0354	119.284	-0.995621	0.0290281
-25.2363	119.186	-0.987835	-0.0203849
-24.4152	119.111	-0.969106	-0.0576705
6.05777	120.52	-1.01299	0.642648
155.408	122.066	-0.926883	1.32668
156.163	122.039	-0.942177	1.31337
156.948	122.038	-0.942706	1.31254
162.435	122.004	-0.94876	1.29561
163.229	122.024	-0.944448	1.30543
164.013	122.03	-0.945151	1.30859
164.797	122.031	-0.945909	1.30903
165.581	122.024	-0.946564	1.30553
166.359	122.01	-0.950375	1.29863
175.8	122.008	-0.939988	1.29975
176.584	122.008	-0.940334	1.30015
177.37	122.008	-0.939402	1.30037
178.154	122.002	-0.939955	1.29816
178.938	122.001	-0.94011	1.29761
179.721	121.996	-0.940638	1.29542
180.506	121.994	-0.940499	1.29499
181.289	121.993	-0.941037	1.2952
182.076	121.994	-0.939737	1.2961
182.859	121.993	-0.94035	1.29583
183.642	121.989	-0.941259	1.29442
184.426	121.984	-0.941082	1.29253
185.211	121.984	-0.940531	1.29298
185.999	121.992	-0.938444	1.29766
186.79	121.999	-0.934994	1.30137
187.566	121.987	-0.938694	1.29589
-26.0303	118.455	-0.993084	0.0071532
-25.2376	118.392	-0.988527	-0.0244019
-24.4322	118.362	-0.977602	-0.0395452
155.379	121.275	-0.941521	1.3236
156.16	121.249	-0.943548	1.3104
156.944	121.254	-0.944399	1.31298
162.443	121.222	-0.944805	1.29674
163.236	121.235	-0.941145	1.30343
164.013	121.242	-0.945259	1.30686
164.797	121.245	-0.945706	1.30817
165.586	121.242	-0.944309	1.30692
166.364	121.238	-0.947814	1.30496
175.008	121.215	-0.943943	1.29527
175.803	121.23	-0.938682	1.30306
176.584	121.224	-0.940426	1.3002
177.369	121.223	-0.940198	1.29987
178.152	121.218	-0.941101	1.29809
178.938	121.218	-0.940597	1.29843
179.72	121.213	-0.941601	1.29627
180.505	121.211	-0.941521	1.29554
181.287	121.211	-0.942521	1.29573
182.074	121.212	-0.941241	1.29679
182.859	121.211	-0.940892	1.29704
183.643	121.209	-0.941096	1.29604
184.429	121.205	-0.940162	1.29482
185.213	121.204	-0.940305	1.29466
185.999	121.21	-0.939246	1.29851
186.801	121.271	-0.930275	1.3295
-26.0316	117.493	-0.993752	-0.0812948
-25.2379	117.596	-0.988692	-0.0297545
-24.4284	117.581	-0.975718	-0.0372511
-23.6028	117.536	-0.954692	-0.0596849
5.95102	117.274	-1.06593	-0.194967
155.381	120.446	-0.940257	1.30173
156.159	120.456	-0.944246	1.30637
156.941	120.464	-0.945759	1.31053
162.424	120.44	-0.954012	1.29815
163.248	120.436	-0.934946	1.29617
164.02	120.449	-0.941651	1.30269
164.799	120.455	-0.945069	1.30561
165.583	120.459	-0.945537	1.30743
166.376	120.46	-0.941804	1.30788
167.244	120.414	-0.9006	1.28516
174.189	120.452	-0.961019	1.30579
175.014	120.446	-0.941238	1.30291
175.8	120.441	-0.94026	1.30054
176.586	120.438	-0.93987	1.29954
177.371	120.436	-0.939942	1.29876
178.153	120.434	-0.941222	1.29786
178.939	120.433	-0.940271	1.29789
179.721	120.429	-0.941491	1.29595
180.506	120.427	-0.94128	1.29548
181.29	120.428	-0.941351	1.29627
182.075	120.428	-0.941436	1.29661
182.858	120.427	-0.941782	1.29686
183.642	120.427	-0.941983	1.29704
184.429	120.422	-0.940345	1.29529
185.215	120.424	-0.939751	1.2968
186.001	120.432	-0.938517	1.30134
-26.0289	116.722	-0.992425	-0.0743831
-25.2376	116.793	-0.988552	-0.038711
-24.4236	116.814	-0.973295	-0.0279063
-23.6384	116.831	-0.972479	-0.0198278
5.60902	117.418	-1.23672	0.269843
7.80389	117.633	-0.531124	0.377243
155.388	119.478	-0.936701	1.21003
156.158	119.661	-0.944288	1.30121
156.942	119.676	-0.94525	1.30874
162.036	119.138	-0.755328	1.03927
162.565	119.473	-0.883859	1.20692
163.278	119.59	-0.919953	1.26534
164.028	119.649	-0.937778	1.29457
164.802	119.665	-0.943365	1.30272
165.584	119.669	-0.945134	1.3046
166.373	119.669	-0.943321	1.30486
167.184	119.661	-0.930556	1.30084
168.107	119.531	-0.861795	1.23594
174.224	119.677	-0.944046	1.31029
175.016	119.66	-0.940112	1.30178
175.8	119.655	-0.940483	1.29947
176.586	119.652	-0.940119	1.29848
177.373	119.651	-0.938867	1.29825
178.153	119.647	-0.941142	1.29675
178.941	119.647	-0.939847	1.29685
179.722	119.644	-0.941611	1.29587
180.506	119.643	-0.941508	1.29549
181.291	119.644	-0.941653	1.29657
182.075	119.646	-0.941666	1.298
182.858	119.645	-0.94233	1.29753
183.644	119.645	-0.941663	1.29813
184.43	119.64	-0.940669	1.29601
185.224	119.653	-0.935683	1.30326
186.034	119.682	-0.922582	1.3181
-26.0431	115.971	-0.999538	-0.0570646
-25.2364	116.029	-0.987966	-0.0278646
-24.4169	116.043	-0.969962	-0.0207696
5.6034	116.373	-1.23931	0.139846
7.81037	116.542	-0.527661	0.224386
155.409	118.675	-0.925985	1.20065
156.161	118.859	-0.942664	1.29254
156.945	118.883	-0.943975	1.30458
158.001	118.429	-0.808541	1.07741
161.998	118.425	-0.774434	1.07522
163.285	118.76	-0.916476	1.24245
164.043	118.834	-0.930088	1.27967
164.81	118.871	-0.939747	1.29817
165.587	118.885	-0.943792	1.30513
166.373	118.882	-0.943262	1.3038
167.167	118.879	-0.938975	1.3021
168.028	118.823	-0.901506	1.27429
173.409	118.882	-0.958954	1.30465
174.224	118.878	-0.943869	1.3026
175.014	118.871	-0.941292	1.29939
175.8	118.869	-0.940821	1.29902
176.586	118.868	-0.940371	1.29857
177.374	118.867	-0.938961	1.29841
178.152	118.864	-0.942367	1.29727
178.941	118.859	-0.940219	1.29498
179.72	118.863	-0.942742	1.29704
180.505	118.861	-0.942594	1.29664
181.29	118.86	-0.942433	1.29636
182.075	118.862	-0.942204	1.29757
182.858	118.859	-0.942494	1.2966
183.645	118.858	-0.941324	1.29667
184.432	118.853	-0.940258	1.29479
185.225	118.865	-0.935354	1.30091
-26.0585	115.313	-1.00726	0.00646543
-25.2356	115.27	-0.987582	-0.0147943
-24.4442	115.257	-0.983622	-0.0212427
7.82048	114.903	-0.52239	-0.202398
97.1362	116.825	-0.978168	0.702213
97.9779	116.771	-0.950146	0.674852
98.7521	116.77	-0.955943	0.67376
99.4893	116.751	-0.980204	0.663287
100.267	116.752	-0.984431	0.663178
101.059	116.756	-0.981198	0.664628
101.85	116.765	-0.97869	0.668504
102.632	116.773	-0.980508	0.67206
103.427	116.811	-0.975906	0.690598
156.156	118.063	-0.945209	1.28682
156.946	118.093	-0.9429	1.30182
158.254	117.299	-0.68189	0.904976
159.331	116.912	-0.536579	0.711264
160.159	116.872	-0.515204	0.690879
161.575	117.151	-0.593153	0.830515
164.182	117.823	-0.861014	1.16652
164.827	118.053	-0.931168	1.28144
165.59	118.096	-0.94254	1.30264
166.371	118.097	-0.944376	1.30355
167.159	118.097	-0.943255	1.3033
167.965	118.078	-0.932814	1.29415
168.846	117.996	-0.885143	1.25302
173.414	118.074	-0.956742	1.2927
174.226	118.082	-0.943295	1.29705
175.013	118.083	-0.942001	1.29785
175.799	118.084	-0.94158	1.29854
176.583	118.083	-0.941906	1.29828
177.369	118.08	-0.941701	1.29667
178.144	118.08	-0.946421	1.29699
178.941	118.081	-0.940111	1.29778
179.718	118.074	-0.943878	1.29486
180.506	118.075	-0.942323	1.2956
181.29	118.074	-0.942708	1.29535
182.076	118.075	-0.942038	1.29634
182.861	118.074	-0.94172	1.29615
183.647	118.074	-0.940716	1.29641
184.429	118.066	-0.942041	1.293
185.242	118.116	-0.927543	1.31824
-26.0442	114.595	-1.00013	0.0402354
-25.2371	114.502	-0.988352	-0.00616856
-24.4425	114.471	-0.982801	-0.021904
70.5208	115.905	-0.933794	0.656241
71.3329	115.916	-0.920263	0.660948
96.3468	116.017	-0.979383	0.691913
97.1294	115.97	-0.980938	0.667731
97.9189	115.965	-0.979061	0.66448
98.7064	115.966	-0.978172	0.66412
99.4876	115.963	-0.980441	0.662436
100.272	115.967	-0.981225	0.663738
101.058	115.97	-0.980867	0.664665
101.846	115.976	-0.980001	0.667111
102.637	115.983	-0.977449	0.66988
103.42	115.998	-0.978576	0.676547
104.21	116.052	-0.976875	0.702982
156.95	117.293	-0.941063	1.29433
158.178	116.652	-0.72003	0.973659
163.649	116.653	-0.734385	0.973459
164.859	117.17	-0.914939	1.23201
165.595	117.289	-0.939615	1.29134
166.368	117.312	-0.946157	1.30291
167.151	117.313	-0.947396	1.30341
167.943	117.31	-0.944091	1.30215
168.726	117.312	-0.945304	1.30309
169.416	117.396	-0.992721	1.34536
172.617	117.321	-0.962866	1.30839
173.441	117.316	-0.94343	1.3058
174.231	117.305	-0.940932	1.30054
175.013	117.298	-0.942244	1.29733
175.799	117.3	-0.942151	1.2984
176.578	117.293	-0.945045	1.29541
177.363	117.28	-0.944843	1.28886
178.166	117.301	-0.93556	1.29964
178.916	117.262	-0.953202	1.28057
179.722	117.301	-0.942346	1.30052
180.507	117.3	-0.942128	1.3
181.29	117.292	-0.943188	1.29663
182.075	117.29	-0.942681	1.29561
182.86	117.287	-0.942384	1.29493
183.646	117.287	-0.941639	1.29534
184.419	117.277	-0.947155	1.29063
196.954	117.264	-0.94928	1.29349
197.748	117.26	-0.94411	1.29227
198.506	117.264	-0.956366	1.29502
199.294	117.263	-0.953828	1.29545
200.063	117.264	-0.960418	1.29696
-26.0519	113.826	-1.00403	0.0484513
-25.2368	113.754	-0.988212	0.0122983
-24.4375	113.703	-0.980286	-0.013031
70.4505	115.133	-0.96835	0.663072
71.2076	115.132	-0.982275	0.661912
95.6839	115.303	-0.917327	0.727985
96.3609	115.183	-0.971687	0.667467
97.1302	115.176	-0.979925	0.663152
97.9162	115.178	-0.979779	0.663705
98.7014	115.181	-0.980053	0.664403
99.4887	115.182	-0.979304	0.664384
100.275	115.185	-0.978983	0.665216
101.061	115.187	-0.978795	0.665669
101.848	115.189	-0.978252	0.666024
102.635	115.194	-0.977866	0.667804
103.422	115.199	-0.976954	0.669896
104.211	115.211	-0.975689	0.675138
156.938	116.533	-0.946833	1.30679
165.606	116.445	-0.934218	1.26178
166.365	116.524	-0.947453	1.30155
167.144	116.531	-0.950909	1.30496
167.933	116.528	-0.949034	1.30329
168.722	116.533	-0.947303	1.30573
169.5	116.538	-0.951091	1.30836
170.27	116.528	-0.958712	1.30373
171.062	116.552	-0.955208	1.31568
171.826	116.562	-0.965664	1.32092
172.652	116.541	-0.9457	1.3104
173.447	116.528	-0.940575	1.30391
174.232	116.521	-0.94083	1.3009
175.014	116.518	-0.941914	1.29958
175.799	116.521	-0.942364	1.30108
176.581	116.525	-0.943703	1.30321
177.432	116.613	-0.910728	1.34783
178.251	116.679	-0.893567	1.38062
178.974	116.602	-0.924386	1.34285
179.72	116.505	-0.94371	1.29422
180.506	116.509	-0.943157	1.29695
181.29	116.505	-0.943482	1.29522
182.074	116.503	-0.94342	1.29424
182.859	116.5	-0.943456	1.29305
183.642	116.504	-0.944291	1.29586
184.417	116.51	-0.948783	1.29924
193.828	116.467	-0.946612	1.2838
194.575	116.468	-0.964607	1.28499
195.386	116.476	-0.950881	1.28996
196.171	116.478	-0.94985	1.29154
196.957	116.479	-0.948691	1.29281
197.754	116.48	-0.94167	1.29404
198.536	116.477	-0.941874	1.29324
199.311	116.476	-0.946253	1.29354
200.082	116.477	-0.95179	1.29483
200.94	116.412	-0.914429	1.26309
-26.0343	113.003	-0.99523	0.0293147
-25.2366	112.953	-0.988109	0.00430039
-24.4446	112.918	-0.983866	-0.0127745
-23.6553	112.906	-0.980963	-0.0187959
6.06786	113.331	-1.00623	0.189696
70.4227	114.347	-0.981652	0.662486
71.1973	114.341	-0.986827	0.659376
95.6145	114.457	-0.951403	0.697564
96.3524	114.399	-0.975329	0.668217
97.1314	114.391	-0.978652	0.663358
97.9183	114.39	-0.978108	0.662409
98.7021	114.392	-0.979065	0.662673
99.4898	114.391	-0.978128	0.661759
100.274	114.396	-0.978896	0.663528
101.06	114.401	-0.978636	0.665228
101.846	114.402	-0.978942	0.665479
102.63	114.406	-0.979497	0.666425
103.424	114.41	-0.975416	0.668138
104.22	114.408	-0.970666	0.66649
105.032	114.4	-0.95762	0.66178
156.951	115.74	-0.940272	1.30269
157.709	115.761	-0.954167	1.31281
162.423	115.746	-0.954434	1.30492
165.567	115.655	-0.953865	1.2593
166.363	115.731	-0.948623	1.29716
167.142	115.749	-0.95167	1.30615
167.928	115.744	-0.951389	1.3035
168.712	115.75	-0.952245	1.30653
169.495	115.76	-0.953552	1.31159
170.294	115.759	-0.946809	1.31148
171.06	115.764	-0.956129	1.31372
171.858	115.772	-0.949966	1.31785
172.662	115.765	-0.940588	1.31481
173.449	115.757	-0.93951	1.31079
174.235	115.748	-0.939366	1.30644
175.016	115.744	-0.941194	1.30471
175.797	115.743	-0.943132	1.3042
176.574	115.747	-0.947332	1.30633
177.353	115.745	-0.950054	1.30553
178.137	115.742	-0.950682	1.30444
178.94	115.76	-0.941645	1.31355
179.725	115.728	-0.941638	1.29793
180.505	115.72	-0.943902	1.29413
181.29	115.719	-0.943767	1.29426
182.074	115.716	-0.943896	1.29305
182.86	115.72	-0.943437	1.29505
183.641	115.755	-0.945164	1.31296
193.065	115.7	-0.937121	1.29174
193.824	115.69	-0.94918	1.28705
194.608	115.692	-0.948926	1.2889
195.395	115.697	-0.947404	1.29209
196.18	115.699	-0.946264	1.29361
196.969	115.699	-0.943354	1.29434
197.752	115.697	-0.943242	1.29417
198.537	115.694	-0.942529	1.29352
199.317	115.691	-0.943696	1.29277
200.097	115.689	-0.945404	1.29271
200.885	115.678	-0.942556	1.2881
201.672	115.665	-0.940488	1.28244
-26.03	112.272	-0.99311	0.056365
-25.2361	112.169	-0.987893	0.00505816
-24.4475	112.135	-0.985341	-0.0117072
-23.6478	112.136	-0.977228	-0.0112195
6.0949	112.17	-0.992505	0.00186846
71.201	113.553	-0.984389	0.657715
94.7445	113.545	-0.992956	0.635062
95.5678	113.62	-0.974149	0.672244
96.3491	113.611	-0.976328	0.66677
97.1314	113.608	-0.978051	0.664562
97.9192	113.607	-0.977004	0.663453
98.7047	113.607	-0.977151	0.663221
99.4928	113.606	-0.975995	0.661798
100.275	113.61	-0.977984	0.663125
101.059	113.615	-0.978913	0.664875
101.844	113.618	-0.979115	0.66604
102.629	113.621	-0.979511	0.666702
103.42	113.623	-0.976819	0.667186
104.214	113.624	-0.97276	0.66718
105.022	113.648	-0.962024	0.678249
157.732	114.963	-0.942567	1.3063
158.52	114.972	-0.941548	1.3106
159.296	114.976	-0.946257	1.31238
160.079	114.979	-0.947956	1.31387
160.857	114.969	-0.951809	1.30891
161.643	114.952	-0.951607	1.30039
162.425	114.938	-0.95343	1.29315
166.348	114.961	-0.955843	1.30465
167.139	114.975	-0.953249	1.3112
167.928	114.973	-0.951552	1.31033
168.712	114.968	-0.952166	1.30802
169.49	114.969	-0.956197	1.30854
170.275	114.972	-0.956244	1.31028
171.055	114.978	-0.959137	1.31295
171.854	114.973	-0.95223	1.31074
172.643	114.987	-0.950002	1.31772
173.439	114.988	-0.944636	1.31843
174.233	114.979	-0.940543	1.31412
175.011	114.971	-0.943759	1.3101
175.783	114.963	-0.950447	1.30661
176.538	114.965	-0.965454	1.30752
177.35	114.952	-0.951841	1.3015
178.102	114.954	-0.968365	1.30255
178.934	114.957	-0.944738	1.30413
179.733	114.956	-0.937923	1.30401
180.513	114.95	-0.939936	1.30123
181.295	114.944	-0.941538	1.29853
182.074	114.934	-0.944216	1.294
182.86	114.944	-0.943484	1.29929
183.645	114.977	-0.943569	1.316
193.049	114.9	-0.945512	1.28365
193.824	114.902	-0.949796	1.28513
194.616	114.913	-0.94546	1.2913
195.399	114.916	-0.945692	1.29337
196.183	114.917	-0.945262	1.2946
196.968	114.915	-0.944593	1.2941
197.752	114.912	-0.944403	1.29372
198.535	114.911	-0.94412	1.29391
199.318	114.909	-0.944108	1.29375
200.096	114.91	-0.946646	1.29509
200.876	114.911	-0.947686	1.29606
201.66	114.911	-0.947186	1.29692
-26.0385	111.56	-0.997392	0.0933464
-25.2357	111.381	-0.987701	0.00368747
-24.4522	111.362	-0.987676	-0.00588966
-23.6456	111.356	-0.976131	-0.00882908
6.09468	111.354	-0.992411	-0.0133038
6.90565	111.642	-0.978724	0.130285
94.7311	112.772	-0.999034	0.641301
95.559	112.82	-0.977893	0.664767
96.3455	112.821	-0.977488	0.664811
97.1296	112.822	-0.97832	0.664412
97.9162	112.821	-0.977899	0.663542
98.7021	112.823	-0.977798	0.663482
99.4915	112.823	-0.97602	0.663152
100.274	112.827	-0.977432	0.664475
101.058	112.831	-0.978445	0.665684
101.841	112.832	-0.979995	0.665821
102.628	112.838	-0.979156	0.66825
103.418	112.84	-0.977192	0.668577
104.212	112.84	-0.973329	0.667576
105.013	112.846	-0.965803	0.670186
158.588	114.152	-0.907463	1.29305
159.313	114.185	-0.937972	1.30962
160.072	114.208	-0.951323	1.32062
160.853	114.193	-0.953385	1.31326
161.64	114.177	-0.952989	1.30514
162.413	114.159	-0.959583	1.29588
166.338	114.196	-0.961308	1.31439
167.144	114.186	-0.950664	1.30918
167.93	114.185	-0.950741	1.30861
168.71	114.187	-0.953163	1.30991
169.489	114.189	-0.956768	1.31079
170.269	114.191	-0.959108	1.31194
171.049	114.198	-0.962065	1.31533
171.838	114.204	-0.960405	1.31857
172.621	114.205	-0.961319	1.31882
173.419	114.208	-0.955007	1.32093
174.211	114.206	-0.951569	1.3199
174.99	114.204	-0.954871	1.31885
175.767	114.201	-0.958755	1.31787
176.545	114.199	-0.962131	1.31697
177.335	114.197	-0.959603	1.31593
178.124	114.196	-0.957563	1.31575
178.947	114.183	-0.93869	1.30929
179.734	114.175	-0.937559	1.30571
180.514	114.167	-0.940036	1.30213
181.292	114.157	-0.943362	1.29701
182.076	114.152	-0.943827	1.29501
182.858	114.176	-0.944974	1.30734
193.052	114.114	-0.944839	1.28216
193.83	114.12	-0.947385	1.28598
194.619	114.133	-0.944914	1.29323
195.401	114.133	-0.945418	1.29396
196.185	114.132	-0.945362	1.29409
196.968	114.13	-0.945479	1.29339
197.752	114.126	-0.94513	1.29232
198.536	114.125	-0.944412	1.29239
199.319	114.122	-0.944505	1.29203
200.1	114.122	-0.945167	1.29279
200.885	114.113	-0.944154	1.28887
201.664	114.105	-0.945874	1.28573
-26.038	110.737	-0.997155	0.0743054
-25.2361	110.629	-0.987958	0.0203783
-24.4537	110.605	-0.988458	0.00838832
-23.6397	110.58	-0.973187	-0.00403874
6.10518	110.547	-0.986953	-0.0240719
6.88269	110.683	-0.989992	0.0432946
76.6947	111.994	-0.984171	0.659426
94.07	112.055	-0.936113	0.676185
94.7654	112.022	-0.981237	0.659268
95.56	112.036	-0.976779	0.665231
96.3458	112.036	-0.976737	0.664991
97.131	112.037	-0.976975	0.664562
97.917	112.037	-0.97684	0.664078
98.7029	112.039	-0.976768	0.664606
99.493	112.039	-0.974611	0.663831
100.274	112.042	-0.977116	0.664689
101.058	112.046	-0.978138	0.665864
101.839	112.048	-0.980541	0.666398
102.626	112.05	-0.979532	0.666539
103.417	112.055	-0.977119	0.668378
104.209	112.053	-0.974007	0.667046
105.005	112.048	-0.96907	0.664016
159.323	113.394	-0.932363	1.30616
160.053	113.432	-0.960485	1.3249
160.856	113.417	-0.951731	1.31742
161.661	113.417	-0.942341	1.31721
162.43	113.402	-0.950777	1.30957
167.141	113.395	-0.952212	1.30608
167.931	113.396	-0.950117	1.30627
168.71	113.405	-0.95341	1.311
169.491	113.409	-0.955823	1.31295
170.266	113.411	-0.960647	1.31397
171.043	113.412	-0.965147	1.31484
171.827	113.418	-0.965914	1.31764
172.618	113.427	-0.962711	1.32242
173.413	113.435	-0.957874	1.32653
174.193	113.434	-0.960525	1.32624
174.973	113.433	-0.963334	1.32577
175.751	113.43	-0.966943	1.32435
176.533	113.424	-0.968285	1.32147
177.323	113.42	-0.965874	1.31945
178.141	113.418	-0.949527	1.31909
178.952	113.414	-0.936165	1.31712
179.74	113.41	-0.934974	1.31537
180.517	113.396	-0.938617	1.3084
181.293	113.383	-0.943029	1.30237
182.067	113.374	-0.948638	1.29835
182.84	113.388	-0.954247	1.30545
183.618	113.414	-0.95767	1.31892
193.055	113.335	-0.943725	1.28454
193.832	113.327	-0.947242	1.28155
194.619	113.336	-0.945693	1.28646
195.402	113.349	-0.945769	1.29377
196.185	113.35	-0.945625	1.29472
196.968	113.346	-0.945773	1.29363
197.752	113.342	-0.945466	1.29239
198.537	113.343	-0.944706	1.29343
199.318	113.34	-0.945616	1.29269
200.102	113.341	-0.945238	1.29376
200.885	113.327	-0.945289	1.28779
201.662	113.308	-0.947851	1.27884
-26.0492	109.95	-1.0028	0.0734262
-25.2374	109.834	-0.988598	0.0151529
-24.4451	109.801	-0.984204	-0.00139803
-23.6354	109.79	-0.971032	-0.00679024
6.10691	109.746	-0.985885	-0.0322674
6.87713	109.865	-0.992563	0.0268683
93.4666	111.413	-0.844345	0.748375
94.0293	111.292	-0.955818	0.687359
94.7716	111.243	-0.977496	0.662405
95.5614	111.251	-0.975414	0.665393
96.3482	111.252	-0.974879	0.665596
97.1296	111.252	-0.977025	0.664893
97.9161	111.254	-0.976648	0.66536
98.6976	111.257	-0.978819	0.666168
99.4878	111.257	-0.976596	0.665386
100.27	111.261	-0.978384	0.666557
101.056	111.262	-0.978332	0.666884
101.839	111.263	-0.979761	0.666415
102.628	111.262	-0.978297	0.66546
103.416	111.267	-0.977069	0.667515
104.207	111.262	-0.97475	0.664234
105.007	111.271	-0.96766	0.668093
160.049	112.639	-0.962503	1.32091
160.843	112.65	-0.95832	1.3266
161.657	112.672	-0.94421	1.33702
162.442	112.657	-0.944476	1.32949
163.231	112.624	-0.943125	1.31298
167.134	112.601	-0.956079	1.30134
167.925	112.613	-0.953223	1.30716
168.712	112.619	-0.952482	1.31037
169.483	112.637	-0.959857	1.31942
170.264	112.638	-0.96211	1.32002
171.037	112.635	-0.968229	1.31836
171.818	112.637	-0.970514	1.31933
172.612	112.651	-0.966178	1.32649
173.404	112.654	-0.962792	1.32802
174.184	112.649	-0.965282	1.32591
174.968	112.646	-0.965868	1.32428
175.748	112.642	-0.968671	1.32243
176.534	112.641	-0.968317	1.32212
177.321	112.639	-0.967082	1.32147
178.116	112.636	-0.96216	1.3202
178.917	112.633	-0.954236	1.31891
179.721	112.63	-0.944725	1.31747
180.514	112.623	-0.940375	1.31428
181.291	112.613	-0.944469	1.30947
182.066	112.604	-0.949242	1.30543
182.843	112.608	-0.95287	1.30739
183.617	112.653	-0.958384	1.33035
193.058	112.546	-0.943154	1.28232
193.831	112.545	-0.94827	1.28239
194.62	112.543	-0.945701	1.28178
195.403	112.555	-0.945948	1.28873
196.186	112.56	-0.945864	1.29185
196.972	112.561	-0.944794	1.29292
197.754	112.56	-0.94529	1.29285
198.542	112.562	-0.942751	1.29475
199.322	112.558	-0.944263	1.29341
200.105	112.561	-0.944429	1.29551
200.886	112.553	-0.945443	1.29269
201.659	112.579	-0.950454	1.30624
-26.0711	109.019	-1.0138	0.000442972
-25.2371	109.008	-0.988496	-0.00521637
-24.4477	109.01	-0.98549	-0.00431438
-23.6444	109.009	-0.97558	-0.00445162
6.09993	108.977	-0.989167	-0.0239814
6.87526	109.065	-0.993285	0.0197247
69.6298	110.394	-0.982614	0.650395
76.6837	110.421	-0.988452	0.658402
93.2763	110.476	-0.938847	0.672694
93.9951	110.467	-0.972252	0.667628
94.7727	110.461	-0.976308	0.663828
95.5594	110.464	-0.975806	0.664958
96.3458	110.467	-0.975438	0.665598
97.1281	110.465	-0.977147	0.664209
97.9141	110.468	-0.977028	0.664768
98.6986	110.469	-0.977665	0.664933
99.4872	110.469	-0.976254	0.664335
100.269	110.473	-0.97817	0.665289
101.056	110.477	-0.977874	0.666779
101.841	110.475	-0.977949	0.6654
102.628	110.478	-0.97738	0.665867
103.417	110.479	-0.976184	0.666015
104.202	110.458	-0.976386	0.65503
104.972	110.436	-0.984405	0.643216
160.813	111.904	-0.973139	1.34576
161.61	111.893	-0.967568	1.34036
162.415	111.864	-0.957987	1.32565
163.224	111.811	-0.9466	1.29908
163.987	111.853	-0.958144	1.31972
166.358	111.82	-0.951012	1.30333
167.104	111.818	-0.971028	1.30226
167.914	111.831	-0.958707	1.30875
168.701	111.835	-0.957908	1.31052
169.479	111.848	-0.961887	1.31727
170.26	111.86	-0.964063	1.32304
171.035	111.86	-0.968968	1.32306
171.82	111.868	-0.969437	1.32725
172.614	111.871	-0.964992	1.32858
173.403	111.872	-0.963434	1.32933
174.182	111.866	-0.96639	1.3263
174.964	111.861	-0.96806	1.32396
175.745	111.857	-0.97015	1.32219
176.54	111.859	-0.965401	1.32347
177.324	111.857	-0.965972	1.32268
178.101	111.859	-0.969903	1.32377
178.901	111.854	-0.962135	1.3213
179.698	111.845	-0.956422	1.31729
180.485	111.837	-0.95539	1.31342
181.27	111.834	-0.954984	1.31237
182.06	111.825	-0.952664	1.30779
182.839	111.82	-0.955386	1.30546
183.627	111.825	-0.953595	1.30842
184.434	111.804	-0.94241	1.29815
193.06	111.764	-0.942541	1.28322
193.835	111.757	-0.947013	1.28011
194.621	111.762	-0.945835	1.28346
195.404	111.772	-0.946002	1.28903
196.187	111.778	-0.945923	1.29256
196.973	111.781	-0.944975	1.29464
197.751	111.778	-0.947304	1.29395
198.542	111.781	-0.943477	1.29591
199.321	111.775	-0.94542	1.29349
200.107	111.778	-0.944208	1.29602
200.888	111.775	-0.945352	1.29537
201.664	111.785	-0.948344	1.30097
-26.0652	108.252	-1.01086	0.00923917
-25.2366	108.233	-0.988296	0.000101221
-24.4495	108.227	-0.986453	-0.00322984
-23.6533	108.206	-0.98003	-0.0133457
6.09863	107.787	-0.989618	-0.226363
6.87375	108.281	-0.993834	0.0201116
68.9666	109.308	-0.921131	0.500797
69.6307	109.591	-0.981558	0.641625
75.9113	109.476	-0.98144	0.579061
92.4694	109.624	-0.948849	0.640141
93.2082	109.66	-0.972258	0.657466
93.985	109.672	-0.976696	0.66256
94.7681	109.674	-0.977974	0.662865
95.5555	109.676	-0.977129	0.663418
96.3409	109.678	-0.977246	0.66364
97.1274	109.679	-0.976888	0.663516
97.9133	109.68	-0.97682	0.663454
98.6989	109.684	-0.976875	0.664734
99.4828	109.683	-0.977824	0.663676
100.265	109.685	-0.979536	0.664291
101.053	109.69	-0.978329	0.666072
101.836	109.688	-0.980198	0.664251
102.624	109.692	-0.978662	0.665879
103.415	109.687	-0.976258	0.662806
104.206	109.66	-0.974003	0.648604
161.627	111.102	-0.95902	1.33702
162.405	111.065	-0.962962	1.31844
163.193	111.025	-0.961872	1.29824
164.004	111.021	-0.949497	1.29633
164.778	111.034	-0.955241	1.30253
165.559	111.023	-0.957635	1.29704
168.682	111.013	-0.967475	1.29186
169.473	111.058	-0.964928	1.31425
170.247	111.092	-0.970584	1.33161
171.037	111.094	-0.96806	1.33242
171.83	111.093	-0.964323	1.33222
172.617	111.092	-0.963888	1.33146
173.4	111.085	-0.964976	1.32789
174.184	111.081	-0.965427	1.3264
174.971	111.079	-0.964744	1.32531
175.763	111.076	-0.961118	1.32382
176.552	111.075	-0.959441	1.32355
177.328	111.074	-0.963757	1.32327
178.108	111.074	-0.966549	1.32334
178.89	111.076	-0.967873	1.32477
179.672	111.076	-0.969566	1.32458
180.456	111.068	-0.970091	1.32119
181.244	111.063	-0.968453	1.31871
182.036	111.051	-0.964673	1.31287
182.829	111.037	-0.960478	1.3065
183.629	111.026	-0.953033	1.30086
184.432	111.023	-0.943632	1.3001
185.253	111.01	-0.925436	1.29352
193.06	110.992	-0.942965	1.28911
193.837	110.969	-0.946329	1.27823
194.62	110.975	-0.946632	1.28184
195.408	110.985	-0.944776	1.28752
196.189	110.992	-0.945738	1.29141
199.326	110.993	-0.944122	1.29462
200.105	111.024	-0.946047	1.31067
200.889	111.018	-0.945548	1.30845
201.653	110.988	-0.955055	1.29409
202.458	110.974	-0.943677	1.28807
-26.0362	107.441	-0.99641	-0.00375244
-25.2365	107.421	-0.988242	-0.0135997
-24.4565	107.432	-0.989947	-0.00793204
-23.6794	107.412	-0.993113	-0.0178198
6.09259	107.003	-0.992439	-0.225675
6.88154	107.54	-0.989731	0.0421824
69.6314	108.775	-0.980613	0.626011
75.9915	108.546	-0.940752	0.506745
76.6864	108.823	-0.985878	0.645004
92.4272	108.875	-0.969345	0.658273
93.205	108.886	-0.973249	0.663119
93.9851	108.888	-0.976003	0.663172
94.7706	108.892	-0.976096	0.664785
95.5575	108.891	-0.975495	0.663676
96.3434	108.895	-0.975371	0.664879
97.1256	108.895	-0.977122	0.664279
97.9107	108.897	-0.977491	0.664811
98.6959	108.899	-0.977766	0.665258
99.4795	108.899	-0.978834	0.664463
100.265	108.902	-0.979134	0.665476
101.054	108.905	-0.977555	0.66624
101.838	108.904	-0.978473	0.664923
102.625	108.901	-0.9778	0.66295
103.408	108.884	-0.979129	0.65359
162.323	110.36	-1.00392	1.35824
163.169	110.262	-0.973804	1.30929
163.972	110.253	-0.965306	1.30433
164.773	110.272	-0.957806	1.31374
169.433	110.255	-0.984778	1.30518
170.234	110.282	-0.977192	1.31868
171.035	110.301	-0.969386	1.32811
171.818	110.301	-0.970442	1.32839
172.606	110.303	-0.969336	1.32908
173.387	110.296	-0.971489	1.32575
174.18	110.298	-0.967794	1.32712
174.976	110.299	-0.962469	1.32761
175.753	110.292	-0.96634	1.32418
176.547	110.292	-0.962048	1.32432
177.335	110.289	-0.96088	1.32272
178.104	110.289	-0.968681	1.32324
178.881	110.289	-0.972491	1.32343
179.674	110.287	-0.968708	1.32237
180.457	110.288	-0.969895	1.32327
181.241	110.281	-0.97012	1.32
182.031	110.27	-0.967825	1.31467
182.823	110.26	-0.96418	1.31012
183.622	110.237	-0.95707	1.29883
184.43	110.223	-0.945258	1.29197
185.224	110.229	-0.940694	1.2955
193.064	110.229	-0.941673	1.29959
193.841	110.204	-0.945103	1.28756
194.622	110.205	-0.946089	1.28869
195.409	110.206	-0.944875	1.2898
200.111	110.244	-0.943627	1.3126
200.893	110.26	-0.944142	1.32154
201.658	110.245	-0.953159	1.31448
202.445	110.232	-0.951248	1.30868
203.206	110.196	-0.961787	1.29143
-26.0469	106.683	-1.00179	0.00999156
-25.2358	106.671	-0.98793	0.00409135
-24.4572	106.66	-0.990356	-0.00141473
-23.6753	106.638	-0.9911	-0.0124151
6.09437	106.289	-0.991345	-0.190341
6.87951	106.777	-0.990541	0.0532767
76.6461	108.122	-1.00537	0.686822
77.3518	108.375	-1.04513	0.812774
91.6425	108.092	-0.968248	0.659894
92.4243	108.107	-0.970112	0.667024
93.2029	108.1	-0.973662	0.662884
93.9851	108.104	-0.975389	0.664119
94.7684	108.107	-0.976535	0.6647
95.5568	108.106	-0.975175	0.663784
96.3401	108.108	-0.976373	0.664249
97.1251	108.11	-0.97674	0.664313
97.91	108.112	-0.97716	0.664897
98.694	108.116	-0.978068	0.66615
99.4785	108.116	-0.97869	0.665849
100.264	108.118	-0.978865	0.665766
101.051	108.121	-0.978275	0.667087
101.838	108.117	-0.977877	0.664132
102.623	108.103	-0.978146	0.656665
103.401	108.063	-0.981876	0.636016
163.163	109.51	-0.976591	1.32572
163.976	109.484	-0.96325	1.31243
164.76	109.466	-0.964061	1.30334
165.64	109.506	-0.916775	1.32329
169.433	109.444	-0.984816	1.29184
170.236	109.481	-0.97628	1.31065
171.028	109.506	-0.972688	1.32301
171.816	109.512	-0.971613	1.32618
172.605	109.516	-0.969851	1.32813
173.39	109.513	-0.970214	1.32663
174.177	109.512	-0.96921	1.32638
174.967	109.513	-0.967066	1.3269
175.759	109.511	-0.963579	1.32601
176.559	109.509	-0.955957	1.32518
177.344	109.501	-0.956087	1.3212
178.121	109.497	-0.960439	1.31914
178.887	109.501	-0.970095	1.32142
179.674	109.496	-0.969125	1.31939
180.455	109.497	-0.971099	1.32
181.24	109.497	-0.970891	1.32026
182.03	109.487	-0.96819	1.31534
182.824	109.478	-0.96366	1.31093
183.617	109.463	-0.959854	1.3037
184.42	109.444	-0.950702	1.29483
185.2	109.487	-0.952924	1.31622
185.966	109.488	-0.96189	1.3171
193.839	109.431	-0.946613	1.29331
194.623	109.423	-0.946175	1.28946
195.41	109.426	-0.944616	1.29152
200.103	109.452	-0.948297	1.30856
200.894	109.481	-0.944221	1.32365
201.695	109.512	-0.935511	1.33979
202.558	109.463	-0.895393	1.31601
203.371	109.414	-0.880292	1.29231
-26.0303	105.963	-0.993545	0.0425806
-25.2365	105.91	-0.988307	0.0159093
-24.4575	105.896	-0.990498	0.00893881
-23.6741	105.864	-0.99052	-0.00692266
6.09327	105.618	-0.9917	-0.133222
6.87836	106.018	-0.99091	0.0663528
72.7646	107.272	-0.982796	0.657414
73.5565	107.24	-0.979375	0.641252
76.5849	107.397	-1.0354	0.717092
77.2954	107.695	-1.0727	0.865455
77.9438	108.016	-1.14108	1.02545
79.0503	107.285	-0.98047	0.659476
79.8468	107.257	-0.974798	0.644688
90.7687	107.106	-1.01173	0.560178
91.5975	107.248	-0.990094	0.630837
92.4156	107.314	-0.973835	0.662935
93.202	107.316	-0.973436	0.663484
93.9862	107.319	-0.974178	0.664391
94.7678	107.32	-0.976196	0.664001
95.5569	107.321	-0.974482	0.663976
96.3399	107.324	-0.975867	0.664771
97.1245	107.324	-0.976419	0.664336
97.9097	107.325	-0.976689	0.663982
98.6925	107.327	-0.978177	0.664397
99.4774	107.329	-0.978652	0.664964
100.264	107.331	-0.978104	0.665179
101.051	107.334	-0.977463	0.666231
101.839	107.329	-0.976568	0.662901
102.607	107.262	-0.985567	0.628806
103.232	107.084	-1.066	0.539084
163.196	108.676	-0.959819	1.30101
164.018	108.744	-0.942017	1.33478
164.855	108.803	-0.916408	1.36425
168.661	108.685	-0.97799	1.30463
169.438	108.654	-0.982416	1.28958
170.238	108.699	-0.97485	1.31161
171.029	108.721	-0.972144	1.3226
171.815	108.724	-0.971933	1.32436
172.599	108.719	-0.972768	1.32207
173.389	108.731	-0.970827	1.32815
174.169	108.723	-0.973421	1.32399
174.969	108.735	-0.965767	1.32982
175.776	108.737	-0.955263	1.33093
176.584	108.73	-0.943869	1.32754
177.29	108.724	-0.983588	1.32486
178.046	108.742	-0.997884	1.33406
178.849	108.742	-0.989212	1.33401
179.661	108.722	-0.975763	1.32419
180.449	108.715	-0.973934	1.3213
181.233	108.717	-0.974725	1.32204
182.026	108.708	-0.970616	1.31796
182.819	108.694	-0.966388	1.31099
183.607	108.682	-0.964733	1.30567
184.407	108.669	-0.957383	1.29914
185.209	108.675	-0.948572	1.30239
185.994	108.691	-0.948639	1.31112
193.066	108.647	-0.941415	1.29249
193.841	108.661	-0.945819	1.29986
194.623	108.645	-0.947019	1.29241
195.409	108.648	-0.945779	1.29441
200.123	108.675	-0.938946	1.31171
200.942	108.692	-0.920863	1.32106
201.867	108.669	-0.850219	1.31021
202.839	108.649	-0.755664	1.30085
203.762	108.603	-0.685275	1.27871
-26.0271	105.163	-0.991958	0.0349028
-25.2371	105.135	-0.98868	0.021057
-24.4476	105.133	-0.985572	0.0199948
-23.6616	105.082	-0.984274	-0.00537074
6.09668	104.927	-0.989797	-0.0860398
6.88025	105.198	-0.989763	0.0489495
72.7552	106.489	-0.986883	0.659002
73.5596	106.466	-0.977226	0.646809
77.2181	107.034	-1.11075	0.927654
77.8873	107.324	-1.16875	1.07195
79.0501	106.511	-0.979947	0.664748
79.8365	106.496	-0.97937	0.656738
80.6372	106.465	-0.971648	0.640564
90.7894	106.429	-1.00074	0.614229
91.6167	106.506	-0.979879	0.652569
92.4105	106.525	-0.97576	0.661023
93.1995	106.529	-0.974061	0.662527
93.9866	106.534	-0.973328	0.664359
94.7693	106.537	-0.974842	0.665381
95.5586	106.538	-0.973026	0.665162
96.3409	106.54	-0.97472	0.6653
97.1242	106.54	-0.975932	0.664667
97.9103	106.539	-0.975744	0.663511
98.6932	106.542	-0.977201	0.664756
99.4776	106.545	-0.977884	0.665455
100.266	106.547	-0.976766	0.665935
101.051	106.545	-0.97677	0.664256
101.848	106.544	-0.971658	0.662901
102.596	106.405	-0.990265	0.593077
168.667	107.956	-0.974911	1.33255
169.449	107.91	-0.976648	1.30964
170.241	107.927	-0.973741	1.31789
171.027	107.931	-0.973559	1.32009
171.812	107.931	-0.973436	1.32023
172.594	107.928	-0.975412	1.31849
173.384	107.94	-0.973393	1.32461
174.164	107.932	-0.97608	1.32055
174.968	107.954	-0.966616	1.33196
175.774	107.95	-0.956059	1.33013
176.547	107.933	-0.962581	1.32138
177.293	107.949	-0.981892	1.32941
178.055	107.968	-0.993579	1.33925
178.836	107.981	-0.995821	1.34601
179.65	107.955	-0.9814	1.33306
180.45	107.93	-0.974034	1.32056
181.232	107.928	-0.975137	1.32006
182.027	107.921	-0.970402	1.31658
182.813	107.902	-0.969506	1.30751
183.613	107.898	-0.962031	1.30554
184.4	107.886	-0.960957	1.3
185.208	107.876	-0.949539	1.29531
185.995	107.895	-0.948083	1.30518
193.082	107.8	-0.933914	1.26115
193.844	107.879	-0.944872	1.30124
194.625	107.857	-0.946662	1.29043
195.409	107.864	-0.946547	1.29444
200.154	107.907	-0.924351	1.31996
-26.0439	104.421	-1.00042	0.0563757
-25.2362	104.34	-0.988255	0.0157621
-24.4503	104.345	-0.986947	0.0186136
-23.6637	104.316	-0.985373	0.00384164
6.09056	104.153	-0.992662	-0.0804559
6.88081	104.389	-0.989281	0.0372465
72.7488	105.696	-0.989483	0.655119
73.5463	105.694	-0.983263	0.653323
74.3515	105.646	-0.9732	0.628745
77.1342	106.251	-1.1521	0.928682
78.1085	106.25	-1.05753	0.927655
79.0478	105.729	-0.980463	0.666795
79.8324	105.728	-0.980765	0.665527
80.6173	105.728	-0.980966	0.664851
81.1641	105.916	-1.10019	0.758304
89.9665	105.518	-1.01877	0.552127
90.818	105.698	-0.98581	0.64183
91.6237	105.736	-0.975725	0.659886
92.4132	105.744	-0.973757	0.663165
93.2033	105.749	-0.971554	0.665115
93.9885	105.752	-0.971754	0.665904
94.7686	105.762	-0.974534	0.670556
95.5594	105.756	-0.971978	0.666821
96.3398	105.758	-0.974637	0.666918
97.1249	105.754	-0.974956	0.664336
97.9105	105.753	-0.975013	0.66314
98.6952	105.755	-0.975572	0.663848
99.4794	105.758	-0.976338	0.664556
100.268	105.762	-0.975214	0.666104
101.054	105.758	-0.975055	0.663271
101.863	105.74	-0.963151	0.653886
168.667	107.196	-0.974697	1.345
169.452	107.134	-0.975414	1.31416
170.239	107.145	-0.974468	1.31943
171.026	107.148	-0.973993	1.3211
171.814	107.156	-0.972639	1.32512
172.602	107.17	-0.971448	1.33198
173.385	107.161	-0.972469	1.32771
174.163	107.14	-0.976312	1.31688
174.945	107.126	-0.978161	1.31019
175.76	107.125	-0.963183	1.30944
176.527	107.095	-0.97256	1.29462
177.312	107.144	-0.972429	1.31947
178.075	107.185	-0.983962	1.3402
178.857	107.199	-0.985535	1.3469
179.657	107.172	-0.977934	1.33376
180.451	107.142	-0.973523	1.31882
181.231	107.149	-0.975829	1.32272
182.025	107.136	-0.971391	1.31652
182.812	107.121	-0.970662	1.30901
183.613	107.111	-0.9625	1.30449
184.394	107.102	-0.964172	1.30002
185.202	107.085	-0.952535	1.29204
186.01	107.09	-0.941158	1.29488
193.104	107.075	-0.923673	1.29047
193.848	107.1	-0.943568	1.30364
194.624	107.061	-0.947461	1.28477
195.403	107.074	-0.949794	1.29171
-26.038	103.588	-0.997511	0.0325687
-25.2356	103.528	-0.988	0.00220564
-24.4547	103.558	-0.989191	0.0172889
-23.665	103.545	-0.986046	0.0108732
6.08604	103.389	-0.994724	-0.0700721
6.88423	103.572	-0.987373	0.0212466
72.7441	104.908	-0.991264	0.653591
73.5438	104.911	-0.983916	0.654553
74.3373	104.904	-0.979712	0.650294
75.0789	104.94	-1.00144	0.667628
77.2146	105.439	-1.11127	0.915346
77.9767	105.617	-1.12281	1.0036
79.0415	104.942	-0.982994	0.665768
79.8347	104.947	-0.979011	0.667574
80.6228	104.955	-0.977585	0.671111
81.3029	105.101	-1.03018	0.743423
89.3643	104.938	-0.926465	0.655382
90.0462	104.922	-0.978273	0.646845
90.8335	104.941	-0.977411	0.655839
91.6252	104.953	-0.974363	0.66105
92.4131	104.958	-0.973211	0.662997
93.2052	104.964	-0.969935	0.66512
93.9888	104.966	-0.970988	0.665785
94.7626	105.007	-0.97689	0.68535
95.5717	104.99	-0.965172	0.676499
96.345	104.979	-0.971383	0.670499
97.1256	104.971	-0.973959	0.665641
97.9081	104.966	-0.975604	0.662691
98.6932	104.969	-0.97595	0.663275
99.479	104.97	-0.975941	0.663307
100.269	104.977	-0.973853	0.665942
101.053	104.961	-0.974722	0.657635
101.892	104.917	-0.948254	0.634787
168.662	106.432	-0.977053	1.35553
169.453	106.359	-0.974434	1.31878
170.239	106.365	-0.974553	1.32157
171.025	106.366	-0.974181	1.32236
171.811	106.372	-0.974242	1.32532
172.596	106.375	-0.974521	1.32688
173.382	106.376	-0.974278	1.32739
174.163	106.331	-0.976294	1.3046
174.948	106.316	-0.976824	1.29761
175.726	106.336	-0.980254	1.30744
176.501	106.363	-0.985859	1.32087
177.309	106.399	-0.974213	1.33899
178.1	106.424	-0.971249	1.35179
178.866	106.377	-0.981162	1.32835
179.667	106.38	-0.973148	1.32986
180.451	106.353	-0.973524	1.31681
181.233	106.354	-0.975412	1.31744
182.025	106.351	-0.971801	1.31582
182.809	106.32	-0.972011	1.30056
183.605	106.322	-0.966491	1.30201
184.389	106.309	-0.967025	1.29593
185.2	106.288	-0.954202	1.28535
186.014	106.293	-0.939433	1.28848
193.131	106.408	-0.910438	1.34903
193.845	106.293	-0.945368	1.29189
194.625	106.265	-0.947524	1.27875
195.403	106.289	-0.950142	1.29093
-26.0407	102.801	-0.998917	0.0312417
-25.2352	102.716	-0.987799	-0.0111324
-24.4555	102.746	-0.989639	0.00406748
-23.6673	102.763	-0.98718	0.0122024
6.08932	102.628	-0.992891	-0.058292
6.88631	102.774	-0.986133	0.0144606
71.9429	104.111	-0.998765	0.648059
72.7379	104.122	-0.99374	0.653286
73.5361	104.13	-0.987154	0.656492
74.3268	104.129	-0.984331	0.65544
75.0892	104.122	-0.995687	0.651149
78.2151	104.215	-1.00301	0.695279
79.0352	104.147	-0.985515	0.661044
79.8313	104.155	-0.98007	0.664165
80.6231	104.159	-0.976821	0.66545
81.4032	104.196	-0.979408	0.683386
89.2957	104.142	-0.960145	0.650352
90.0556	104.161	-0.972939	0.658951
90.8353	104.16	-0.975863	0.65813
91.6231	104.166	-0.974772	0.660367
92.4123	104.172	-0.972937	0.662651
93.2211	104.19	-0.961353	0.670956
94.0269	104.262	-0.951288	0.706394
94.8793	104.373	-0.917924	0.761002
95.6037	104.267	-0.948562	0.707653
96.3493	104.191	-0.9686	0.668911
97.1262	104.185	-0.973027	0.665496
97.9074	104.182	-0.975304	0.663281
98.693	104.185	-0.975418	0.664151
99.48	104.186	-0.974782	0.66399
100.272	104.195	-0.971656	0.667712
101.147	104.278	-0.926925	0.708429
162.412	105.561	-0.958337	1.3131
163.237	105.531	-0.938977	1.29816
163.976	105.535	-0.962639	1.29977
168.664	105.655	-0.976222	1.35939
169.453	105.584	-0.974433	1.3238
170.237	105.585	-0.975562	1.32409
171.024	105.586	-0.974744	1.32446
171.809	105.581	-0.975384	1.3219
172.598	105.559	-0.973227	1.31125
173.381	105.585	-0.974969	1.324
174.171	105.556	-0.972656	1.30985
174.962	105.542	-0.969797	1.30265
175.735	105.568	-0.975873	1.31557
176.47	105.556	-1.00106	1.30982
177.293	105.598	-0.982175	1.33106
178.064	105.59	-0.989437	1.32692
178.88	105.609	-0.974343	1.33641
179.678	105.616	-0.967982	1.34051
180.45	105.575	-0.974207	1.31987
181.226	105.529	-0.978727	1.29683
182.02	105.549	-0.974536	1.30714
182.813	105.57	-0.970592	1.31802
183.612	105.542	-0.963417	1.3044
184.398	105.528	-0.962697	1.29734
185.215	105.518	-0.946558	1.29291
186.029	105.519	-0.932266	1.29359
193.13	105.526	-0.911678	1.30041
193.846	105.501	-0.945614	1.28835
194.625	105.489	-0.94797	1.28247
195.4	105.503	-0.952165	1.2899
-26.0352	102.008	-0.99621	0.0275043
-25.2334	101.914	-0.986963	-0.0198821
-24.4692	101.938	-0.996516	-0.00755038
-23.6976	101.958	-1.00236	0.0022566
6.09234	101.915	-0.991193	-0.0222155
6.88404	102.01	-0.987069	0.0250577
71.9436	103.314	-0.997828	0.642393
72.7401	103.34	-0.99208	0.654914
73.5354	103.342	-0.986915	0.655045
74.327	103.347	-0.983635	0.656956
75.1078	103.345	-0.985762	0.655722
75.8834	103.41	-0.990534	0.687316
79.0496	103.333	-0.977733	0.646284
79.8329	103.362	-0.978659	0.660399
80.6231	103.366	-0.976181	0.661911
81.4189	103.372	-0.970907	0.663846
88.5313	103.453	-0.948941	0.699057
89.2653	103.359	-0.974718	0.651189
90.0536	103.374	-0.973328	0.658091
90.8371	103.379	-0.974336	0.660277
91.6232	103.383	-0.974083	0.66144
92.4189	103.384	-0.969039	0.661467
93.2467	103.419	-0.947943	0.678106
94.0359	103.576	-0.946149	0.755941
95.8079	103.705	-0.845804	0.818975
96.3483	103.397	-0.96848	0.66436
97.1256	103.397	-0.972695	0.664073
97.9065	103.401	-0.975102	0.665165
98.6908	103.399	-0.975873	0.66379
99.4766	103.397	-0.975841	0.662045
100.261	103.379	-0.976797	0.652616
160.089	104.782	-0.940715	1.31655
160.845	104.767	-0.955873	1.3089
161.63	104.755	-0.956368	1.30266
162.42	104.755	-0.954501	1.30259
163.23	104.752	-0.942196	1.30118
163.982	104.761	-0.959528	1.30539
168.653	104.875	-0.981418	1.36181
169.45	104.815	-0.976098	1.33162
170.235	104.804	-0.976542	1.3261
171.024	104.8	-0.974777	1.32422
171.807	104.801	-0.975994	1.32423
172.594	104.811	-0.975618	1.32939
173.376	104.809	-0.977055	1.32855
174.166	104.794	-0.975205	1.32114
174.97	104.767	-0.965575	1.30769
175.748	104.782	-0.969324	1.3149
176.52	104.793	-0.976362	1.32079
177.3	104.809	-0.978893	1.32892
178.095	104.812	-0.974288	1.33048
178.884	104.804	-0.972443	1.32614
179.675	104.819	-0.969361	1.33388
180.448	104.788	-0.975675	1.31876
181.227	104.769	-0.978462	1.30916
182.019	104.78	-0.975156	1.31513
182.814	104.784	-0.970165	1.31727
183.612	104.766	-0.963734	1.30854
184.398	104.738	-0.963123	1.29474
185.224	104.719	-0.942695	1.2854
186.034	104.709	-0.929805	1.28047
186.88	104.692	-0.899078	1.27245
193.105	104.793	-0.924541	1.32583
193.844	104.72	-0.947104	1.28963
194.626	104.716	-0.947964	1.28825
195.404	104.727	-0.951012	1.29397
200.141	104.731	-0.933263	1.29929
-26.0352	101.246	-0.996212	0.0389357
-25.2328	101.152	-0.986713	-0.00817304
-24.464	101.165	-0.993945	-0.00193557
-23.7049	101.161	-1.00607	-0.00390449
6.09756	101.202	-0.988391	0.0140192
6.88404	101.245	-0.986872	0.0350213
71.9329	102.503	-1.00257	0.629515
72.7381	102.549	-0.992463	0.651963
73.5373	102.557	-0.985375	0.655109
74.3281	102.562	-0.982475	0.657415
75.1127	102.565	-0.982726	0.658281
75.8926	102.582	-0.985293	0.66575
79.0589	102.548	-0.97246	0.646438
79.8324	102.586	-0.978302	0.664871
80.6208	102.58	-0.976712	0.661418
81.4107	102.586	-0.974399	0.663697
82.1298	102.822	-1.00749	0.781274
88.5981	102.781	-0.914934	0.755316
89.2793	102.61	-0.967051	0.669611
90.0553	102.597	-0.971807	0.66248
90.8373	102.596	-0.973608	0.661404
91.6235	102.599	-0.97327	0.661859
92.441	102.615	-0.957342	0.669188
93.2965	102.667	-0.922394	0.694829
96.344	102.614	-0.970004	0.665501
97.1247	102.612	-0.972526	0.663994
97.9067	102.612	-0.974392	0.663379
98.6907	102.613	-0.97527	0.663193
99.4787	102.611	-0.974159	0.661617
100.293	102.629	-0.959908	0.669873
156.88	103.95	-0.972554	1.29425
157.639	103.942	-0.986263	1.28989
158.433	103.954	-0.982115	1.29567
159.25	103.968	-0.966928	1.30246
160.861	103.972	-0.947606	1.30403
161.636	103.965	-0.952869	1.30023
162.432	103.966	-0.948341	1.30056
163.209	103.97	-0.952477	1.30235
163.984	104.001	-0.958084	1.31783
168.645	104.075	-0.985628	1.35379
169.449	104.017	-0.976278	1.32496
170.234	104.026	-0.977068	1.32925
171.021	104.021	-0.976251	1.32676
171.808	104.016	-0.975818	1.32438
172.594	104.015	-0.975333	1.3239
173.378	104.015	-0.976039	1.32389
174.163	104.016	-0.976813	1.32453
174.963	104	-0.96951	1.31628
175.749	104.005	-0.969236	1.31872
176.53	104.011	-0.971519	1.32211
177.297	104.009	-0.980669	1.32094
178.09	104.009	-0.976771	1.32093
178.88	104.012	-0.974464	1.32245
179.675	104.024	-0.969501	1.32878
180.46	104.026	-0.969827	1.32985
181.228	103.992	-0.9782	1.31308
182.022	104.009	-0.97355	1.32148
182.815	103.999	-0.969962	1.31682
183.605	103.985	-0.967145	1.30984
184.404	103.963	-0.960138	1.29911
185.215	103.952	-0.947034	1.29389
185.999	103.95	-0.947754	1.29343
186.762	103.951	-0.958427	1.29393
187.569	103.933	-0.947448	1.28527
188.384	103.907	-0.932262	1.27257
192.307	103.984	-0.931727	1.31279
193.083	104.009	-0.93589	1.32582
193.841	103.944	-0.949012	1.29392
194.627	103.943	-0.948122	1.29387
195.411	103.943	-0.947805	1.29429
200.152	103.953	-0.928168	1.30247
200.996	103.955	-0.898214	1.3041
201.924	103.954	-0.825895	1.30408
202.616	104.012	-0.871149	1.33367
203.306	103.984	-0.917637	1.32054
-26.0223	100.429	-0.98985	0.022542
-25.232	100.343	-0.986329	-0.0201735
-24.4593	100.376	-0.991657	-0.00362776
-23.6995	100.377	-1.00341	-0.00331966
6.09725	100.465	-0.988356	0.0376722
6.88512	100.5	-0.986135	0.0551721
71.9306	101.629	-1.00314	0.58524
72.7347	101.758	-0.993563	0.649083
73.5376	101.771	-0.984593	0.654779
74.3277	101.777	-0.982061	0.657174
75.1136	101.785	-0.98165	0.6606
75.8995	101.801	-0.98127	0.66813
79.0184	101.829	-0.992102	0.679791
79.8273	101.814	-0.980219	0.671693
80.6166	101.797	-0.9782	0.662184
81.4095	101.788	-0.974399	0.657506
82.1935	101.803	-0.975022	0.664037
82.9952	101.749	-0.966822	0.63658
87.5849	101.685	-1.02815	0.600993
88.4546	101.776	-0.986029	0.645902
89.2611	101.8	-0.975524	0.657206
90.0501	101.806	-0.973778	0.659495
90.8364	101.81	-0.973428	0.660587
91.6244	101.799	-0.97219	0.65456
92.4073	101.761	-0.97355	0.635043
93.1939	101.748	-0.973074	0.628068
93.9954	101.735	-0.965145	0.62077
95.557	101.819	-0.970014	0.661293
96.3339	101.818	-0.974427	0.660563
97.12	101.823	-0.974213	0.66242
97.9059	101.825	-0.974165	0.662611
98.6932	101.828	-0.973403	0.663209
99.4824	101.805	-0.971678	0.651195
155.061	103.108	-1.09561	1.26593
155.978	103.146	-1.0299	1.28498
156.878	103.176	-0.973241	1.29963
157.679	103.18	-0.966031	1.30135
158.627	103.221	-0.885243	1.3215
161.828	103.237	-0.856984	1.3285
162.441	103.192	-0.943641	1.30605
163.216	103.19	-0.949081	1.30465
163.986	103.215	-0.957215	1.31733
164.718	103.238	-0.984081	1.32859
169.456	103.227	-0.97272	1.32241
170.232	103.241	-0.978027	1.32932
171.018	103.237	-0.977683	1.32723
171.808	103.232	-0.975625	1.32446
172.595	103.227	-0.974816	1.32199
173.378	103.231	-0.97649	1.32431
174.163	103.231	-0.976715	1.32395
174.938	103.234	-0.981734	1.32571
175.683	103.251	-1.00202	1.33413
176.499	103.23	-0.986952	1.32391
177.291	103.221	-0.983532	1.31948
178.07	103.216	-0.986973	1.31674
178.846	103.203	-0.991517	1.31041
179.658	103.218	-0.978162	1.31795
180.454	103.23	-0.972765	1.32405
181.234	103.223	-0.975154	1.32092
182.026	103.23	-0.971786	1.32438
182.815	103.214	-0.969998	1.31675
183.606	103.2	-0.966838	1.30971
184.404	103.174	-0.960345	1.29725
185.209	103.168	-0.950237	1.29439
185.991	103.159	-0.952122	1.29001
186.778	103.161	-0.951023	1.29144
187.547	103.17	-0.958694	1.29625
188.36	103.16	-0.94438	1.2911
189.142	103.166	-0.94587	1.29443
189.994	103.139	-0.912003	1.28153
190.719	103.182	-0.941849	1.30325
191.499	103.188	-0.944133	1.30639
192.291	103.189	-0.940135	1.30757
193.065	103.191	-0.945416	1.30897
193.843	103.197	-0.948267	1.31243
194.623	103.168	-0.950294	1.29825
195.41	103.166	-0.94886	1.29782
200.169	103.183	-0.920728	1.30932
201.035	103.282	-0.879107	1.35932
201.943	103.216	-0.816823	1.32733
202.612	103.2	-0.873831	1.31958
203.234	103.155	-0.954449	1.29802
-26.0077	99.56	-0.982571	-0.019445
-25.2325	99.5264	-0.986646	-0.036239
-24.4564	99.5998	-0.990202	0.000522795
-23.6777	99.5806	-0.99253	-0.00902625
6.08943	99.6835	-0.992076	0.0394965
6.88142	99.7336	-0.987796	0.0643546
72.7372	100.964	-0.991699	0.644514
73.5399	100.988	-0.982874	0.655879
74.329	100.996	-0.980822	0.659501
75.1149	101	-0.980408	0.660899
75.9024	101.005	-0.979198	0.662915
76.6737	101.024	-0.986085	0.671521
79.8227	101.026	-0.981937	0.670381
80.6157	101.008	-0.978061	0.660305
81.4034	101.004	-0.976798	0.658044
82.1892	101.013	-0.976564	0.661649
83.0008	100.949	-0.963417	0.629312
86.8661	100.912	-0.994182	0.607776
87.6614	100.98	-0.989256	0.640998
88.4676	101.012	-0.97891	0.656042
89.261	101.016	-0.974957	0.657822
90.0502	101.024	-0.973084	0.660815
90.8399	101.029	-0.971019	0.662913
91.6573	101.042	-0.955131	0.668807
92.4727	100.986	-0.940204	0.640261
93.0551	100.806	-1.04182	0.549525
93.9776	100.88	-0.973406	0.585926
94.7587	101.011	-0.975658	0.650954
95.5439	101.024	-0.975927	0.656379
96.33	101.033	-0.975725	0.660523
97.1197	101.04	-0.973725	0.663208
97.908	101.043	-0.972472	0.664183
98.6966	101.031	-0.971028	0.657288
99.5034	100.851	-0.960537	0.566786
155.061	102.306	-1.0953	1.25773
155.94	102.334	-1.04873	1.27152
156.842	102.375	-0.990765	1.29168
157.675	102.391	-0.967587	1.29929
158.646	102.444	-0.875016	1.32571
162.451	102.402	-0.938337	1.3035
163.219	102.391	-0.947506	1.29776
163.988	102.428	-0.956076	1.31628
164.734	102.441	-0.976066	1.32263
168.695	102.442	-0.960127	1.32241
169.45	102.466	-0.975814	1.33422
170.24	102.446	-0.973719	1.324
171.02	102.447	-0.976743	1.32436
171.805	102.449	-0.976895	1.32525
172.592	102.445	-0.976582	1.32367
173.379	102.445	-0.975772	1.32338
174.159	102.446	-0.978578	1.32412
174.939	102.447	-0.981387	1.32454
175.722	102.446	-0.982476	1.32384
176.509	102.443	-0.98177	1.32263
177.299	102.441	-0.979577	1.3214
178.099	102.442	-0.972239	1.32216
178.863	102.431	-0.982951	1.31668
179.662	102.435	-0.976425	1.31905
180.446	102.436	-0.97701	1.31928
181.232	102.436	-0.976616	1.31966
182.02	102.436	-0.974955	1.31975
182.816	102.437	-0.969798	1.32023
183.605	102.426	-0.967941	1.31517
184.397	102.399	-0.964141	1.30161
185.196	102.388	-0.956971	1.29657
185.994	102.377	-0.950648	1.29093
186.784	102.369	-0.948217	1.28758
187.569	102.381	-0.947924	1.2939
188.349	102.381	-0.950508	1.2938
189.131	102.382	-0.951712	1.29453
189.922	102.376	-0.948326	1.29189
190.705	102.379	-0.949022	1.294
191.493	102.392	-0.947389	1.30063
192.278	102.388	-0.947068	1.29904
193.055	102.393	-0.950782	1.30177
193.836	102.378	-0.952363	1.29499
194.622	102.381	-0.951422	1.29679
195.416	102.375	-0.946458	1.29444
200.191	102.4	-0.910175	1.30985
201.089	102.594	-0.852897	1.40755
201.976	102.489	-0.800819	1.35572
202.587	102.4	-0.886983	1.31176
203.204	102.318	-0.970209	1.2715
-26.0652	95.4998	-1.01138	-1.65718
-25.2336	98.6226	-0.987214	-0.0956914
-24.4501	98.8096	-0.987116	-0.00218699
-23.6578	98.79	-0.982586	-0.0119643
6.09074	98.8328	-0.991235	0.00662452
6.88318	98.897	-0.98672	0.0385375
7.68213	98.9127	-0.978954	0.0461654
72.7389	100.169	-0.990284	0.639482
73.5394	100.211	-0.982523	0.660012
74.3274	100.214	-0.981022	0.660772
75.1165	100.216	-0.979018	0.661228
75.9035	100.216	-0.978022	0.660695
76.6862	100.236	-0.979267	0.6702
79.8311	100.252	-0.977094	0.675661
80.6114	100.231	-0.979579	0.664566
81.3946	100.225	-0.980586	0.660855
82.1845	100.228	-0.978306	0.661954
82.9816	100.219	-0.972367	0.656752
87.6873	100.241	-0.975692	0.663927
88.4731	100.233	-0.975543	0.65922
89.2621	100.234	-0.973758	0.659187
90.0484	100.237	-0.973377	0.659891
90.8435	100.237	-0.96862	0.659283
91.6871	100.266	-0.939578	0.673598
92.4992	100.381	-0.926326	0.730367
93.5521	100.833	-0.7927	0.955729
93.9948	100.27	-0.96416	0.673566
94.7744	100.267	-0.967165	0.671451
95.5509	100.258	-0.971801	0.665972
96.3333	100.255	-0.973452	0.663993
97.1208	100.252	-0.972553	0.661677
97.9031	100.228	-0.974288	0.649404
98.7159	100.181	-0.960768	0.62531
155.116	101.533	-1.06757	1.26348
155.948	101.545	-1.04452	1.26944
156.8	101.572	-1.01191	1.28258
157.608	101.577	-1.00088	1.28457
158.612	101.635	-0.892091	1.31346
161.844	101.622	-0.848401	1.30589
162.44	101.586	-0.943472	1.28771
163.219	101.598	-0.947198	1.29359
163.988	101.629	-0.955481	1.30904
164.746	101.635	-0.969556	1.31206
165.501	101.63	-0.985333	1.30898
167.901	101.67	-0.964231	1.3288
168.688	101.633	-0.963583	1.31002
169.454	101.652	-0.973706	1.31946
170.239	101.655	-0.973954	1.32114
171.022	101.657	-0.97552	1.32187
171.81	101.657	-0.974619	1.32207
172.593	101.657	-0.975783	1.32205
173.381	101.657	-0.974936	1.32166
174.167	101.655	-0.974613	1.32078
174.942	101.66	-0.979686	1.32312
175.702	101.668	-0.992732	1.32709
176.506	101.662	-0.983482	1.32427
177.309	101.661	-0.974964	1.32401
178.087	101.652	-0.978387	1.31922
178.859	101.646	-0.98531	1.31672
179.652	101.646	-0.981281	1.31675
180.441	101.648	-0.979573	1.31784
181.233	101.653	-0.976065	1.32033
182.027	101.652	-0.971749	1.3199
182.815	101.647	-0.97028	1.31764
183.605	101.635	-0.967859	1.31185
184.392	101.607	-0.966822	1.29797
185.189	101.599	-0.960683	1.294
185.988	101.591	-0.953832	1.29057
187.57	101.596	-0.947721	1.29332
188.353	101.596	-0.948734	1.29344
189.135	101.595	-0.949766	1.29366
189.916	101.594	-0.951486	1.29317
190.702	101.591	-0.950858	1.2921
191.497	101.586	-0.945562	1.29008
192.285	101.584	-0.943839	1.28906
193.055	101.584	-0.950913	1.28975
193.838	101.584	-0.951763	1.29024
194.621	101.588	-0.952257	1.2922
195.411	101.587	-0.949478	1.29253
200.23	101.618	-0.891001	1.31105
201.135	101.744	-0.830416	1.37459
201.829	101.629	-0.875194	1.31748
202.411	101.566	-0.975698	1.28677
203.245	101.507	-0.950423	1.25776
-25.2378	98.1901	-0.989351	0.0804155
-24.451	98.0245	-0.987608	-0.00233638
-23.6536	98.0012	-0.980509	-0.0139503
6.09002	98.0534	-0.991411	0.00934287
6.88799	98.0617	-0.984124	0.0132991
7.69785	98.102	-0.970898	0.0332347
73.5399	99.4286	-0.981689	0.661406
74.3247	99.4313	-0.981798	0.66219
75.1137	99.4324	-0.979817	0.662158
75.8995	99.4285	-0.979455	0.659562
76.6856	99.4296	-0.978922	0.659521
77.5021	99.5329	-0.963224	0.710593
80.6155	99.4426	-0.976925	0.662979
81.3977	99.4403	-0.978416	0.661199
82.1892	99.4393	-0.975298	0.660122
82.9824	99.4295	-0.971338	0.654609
83.8018	99.3542	-0.954341	0.616324
86.907	99.4603	-0.972497	0.666896
87.6812	99.4393	-0.978115	0.655752
88.4733	99.4448	-0.974805	0.657869
89.2639	99.4536	-0.972251	0.66164
90.0589	99.4641	-0.967484	0.66624
90.8889	99.5012	-0.945277	0.684183
91.7935	99.7682	-0.885738	0.817061
92.599	99.7082	-0.875783	0.786433
93.2443	99.5097	-0.945928	0.68654
93.9783	99.466	-0.971778	0.664058
94.7645	99.4706	-0.971501	0.665711
95.5499	99.4717	-0.97164	0.665641
96.3365	99.471	-0.971183	0.664625
97.1266	99.4736	-0.969016	0.665312
97.9413	99.48	-0.954553	0.667891
146.58	100.715	-1.00964	1.25075
147.461	100.785	-0.962631	1.28558
148.259	100.819	-0.956605	1.30233
149.024	100.82	-0.967595	1.30211
149.786	100.812	-0.97971	1.29785
150.506	100.799	-1.01277	1.29101
151.266	100.785	-1.02602	1.28379
152.058	100.789	-1.02346	1.28523
154.406	100.793	-1.02898	1.28659
155.249	100.797	-1.00047	1.28809
156.086	100.814	-0.97506	1.29635
156.841	100.807	-0.990743	1.29239
157.66	100.842	-0.974388	1.30986
158.873	100.954	-0.761241	1.36532
160.009	101.025	-0.586451	1.40086
161.147	100.889	-0.803836	1.33206
161.74	100.802	-0.900249	1.2887
162.333	100.611	-0.997102	1.19292
163.222	100.785	-0.945443	1.27955
163.994	100.828	-0.952685	1.30082
164.756	100.853	-0.96449	1.31347
165.525	100.852	-0.973173	1.31267
166.336	100.879	-0.960755	1.32591
167.087	100.852	-0.978407	1.3122
167.9	100.871	-0.96486	1.32161
168.694	100.869	-0.960654	1.3206
169.466	100.86	-0.967521	1.31603
170.246	100.869	-0.970773	1.32032
171.032	100.864	-0.970344	1.31799
171.82	100.863	-0.969304	1.3172
172.607	100.864	-0.969032	1.31759
173.397	100.86	-0.966698	1.31581
174.178	100.863	-0.969042	1.31706
174.952	100.87	-0.975039	1.32048
175.721	100.874	-0.98306	1.32249
176.504	100.873	-0.984521	1.32195
177.291	100.871	-0.983931	1.32121
178.091	100.87	-0.976594	1.3207
178.87	100.866	-0.979924	1.3187
179.662	100.867	-0.976251	1.3192
180.449	100.866	-0.975799	1.31918
181.244	100.869	-0.970549	1.32067
182.029	100.86	-0.970808	1.31607
182.815	100.851	-0.97027	1.31207
183.608	100.844	-0.966602	1.30835
184.393	100.821	-0.966658	1.29734
185.192	100.816	-0.959688	1.29508
188.367	100.813	-0.941907	1.29456
189.139	100.809	-0.948333	1.2925
189.917	100.805	-0.951427	1.29082
190.703	100.8	-0.950957	1.28891
191.504	100.793	-0.942682	1.28536
192.282	100.781	-0.945586	1.27991
193.059	100.793	-0.949497	1.28617
193.838	100.797	-0.951912	1.28873
194.622	100.8	-0.952372	1.29076
195.408	100.8	-0.950965	1.29111
[truncated: 51,214 more rows]

## Sheet: Fig. 4g
X (mm)	Y (mm)	UX (mm)	UY (mm)
185.723	129.047	0.731879	0.503319
186.491	129.038	0.717348	0.494142
187.26	129.04	0.704666	0.496113
188.044	129.042	0.705867	0.4981
188.836	129.046	0.715874	0.502111
189.619	129.045	0.716292	0.501987
190.388	129.053	0.702888	0.509075
191.116	129.089	0.648041	0.545592
184.939	128.259	0.730944	0.4977
185.722	128.26	0.731578	0.499336
186.5	128.26	0.727065	0.49867
187.28	128.259	0.724277	0.498367
188.058	128.259	0.719685	0.498464
188.843	128.26	0.722096	0.499127
189.629	128.259	0.726393	0.498287
190.411	128.258	0.725732	0.496991
191.183	128.267	0.714871	0.506373
191.927	128.266	0.676294	0.505053
184.173	127.501	0.747125	0.522305
184.939	127.48	0.730811	0.501937
185.72	127.478	0.729323	0.49986
186.499	127.475	0.72604	0.496851
187.283	127.474	0.72691	0.495495
188.061	127.474	0.72308	0.495828
188.846	127.475	0.725525	0.496461
189.632	127.475	0.728769	0.496892
190.416	127.475	0.730957	0.496349
191.196	127.472	0.728296	0.493253
191.986	127.446	0.735255	0.467418
184.157	126.701	0.731487	0.505004
184.937	126.696	0.728167	0.49993
185.718	126.695	0.727057	0.499019
186.499	126.693	0.725432	0.496605
187.283	126.692	0.727045	0.495745
188.063	126.691	0.724875	0.494504
188.848	126.691	0.727197	0.494573
189.631	126.692	0.72848	0.495484
190.414	126.693	0.729045	0.497157
191.199	126.694	0.731314	0.497855
191.984	126.684	0.73409	0.487409
192.736	126.71	0.703711	0.513724
183.381	125.937	0.737951	0.523445
184.154	125.917	0.728458	0.503246
184.937	125.913	0.728686	0.49911
185.718	125.912	0.727085	0.498722
186.499	125.911	0.72613	0.497649
187.284	125.911	0.728311	0.497279
188.065	125.91	0.726552	0.496362
188.85	125.91	0.729973	0.49678
189.633	125.91	0.729627	0.496647
190.414	125.913	0.728313	0.499563
191.201	125.913	0.73279	0.498859
191.983	125.905	0.733159	0.491223
192.772	125.89	0.739512	0.476202
182.588	125.141	0.726723	0.509819
183.38	125.149	0.736448	0.518176
184.158	125.137	0.732277	0.505928
184.939	125.129	0.730202	0.498066
185.719	125.128	0.728033	0.49724
186.501	125.127	0.727545	0.495889
187.284	125.128	0.728099	0.497198
188.065	125.129	0.727188	0.497513
188.849	125.129	0.728753	0.497894
189.632	125.131	0.72926	0.500031
190.414	125.135	0.72837	0.50387
191.198	125.134	0.730293	0.502715
191.98	125.13	0.72962	0.498294
192.766	125.108	0.732819	0.476523
163.535	124.418	0.452898	0.568966
164.422	124.47	0.557173	0.620716
181.768	124.273	0.689753	0.42417
182.584	124.343	0.723043	0.494487
183.382	124.365	0.738271	0.516579
184.159	124.356	0.73337	0.507116
184.939	124.348	0.730534	0.499156
185.719	124.347	0.728234	0.498035
186.503	124.348	0.729983	0.498961
187.285	124.348	0.729078	0.498903
188.068	124.349	0.729923	0.499696
188.852	124.351	0.731351	0.502487
189.634	124.354	0.73076	0.505646
190.416	124.358	0.730593	0.509466
191.196	124.356	0.72789	0.506713
191.977	124.346	0.727107	0.496975
192.757	124.297	0.724781	0.448187
161.933	123.537	0.415749	0.471091
162.646	123.51	0.345976	0.443577
163.54	123.542	0.457818	0.475921
164.475	123.562	0.610132	0.495763
165.406	123.586	0.758505	0.519341
166.194	123.583	0.764597	0.517024
166.95	123.585	0.738225	0.518625
167.778	123.552	0.783002	0.485844
181.792	123.561	0.713902	0.494293
182.589	123.568	0.728191	0.501897
183.377	123.573	0.733138	0.506593
184.16	123.573	0.73405	0.506563
184.941	123.568	0.732545	0.502107
185.721	123.566	0.730312	0.499382
186.504	123.568	0.730863	0.501405
187.286	123.568	0.729875	0.501723
188.067	123.568	0.729358	0.50178
188.852	123.569	0.73185	0.502608
189.636	123.572	0.733065	0.505944
190.416	123.572	0.73099	0.505911
191.197	123.572	0.729425	0.505802
191.978	123.568	0.727563	0.501724
192.755	123.535	0.722313	0.469114
161.2	122.786	0.46462	0.502026
162.002	122.716	0.484477	0.432043
162.77	122.682	0.47013	0.397814
163.627	122.688	0.544629	0.404374
164.522	122.748	0.656613	0.463682
165.394	122.8	0.746313	0.516297
166.176	122.802	0.745829	0.518159
166.953	122.799	0.741168	0.515404
167.747	122.784	0.752591	0.50031
168.541	122.738	0.764241	0.454299
180.919	122.602	0.623211	0.318282
181.8	122.775	0.721075	0.490582
182.593	122.791	0.731752	0.507191
183.376	122.793	0.732882	0.508863
184.16	122.792	0.733741	0.507966
184.941	122.79	0.733037	0.505692
185.724	122.788	0.732914	0.503597
186.506	122.787	0.732782	0.503404
187.286	122.786	0.730344	0.501978
188.068	122.787	0.729746	0.502974
188.853	122.79	0.732145	0.506324
189.636	122.79	0.732775	0.506164
190.418	122.79	0.732346	0.506
191.197	122.787	0.729309	0.502919
191.976	122.777	0.725781	0.493173
192.729	122.726	0.696706	0.442078
159.203	122.001	0.81512	0.499504
159.995	122.013	0.825035	0.511526
160.749	122.022	0.795824	0.520411
161.332	121.958	0.596398	0.456063
162.128	121.938	0.610749	0.436491
162.982	121.963	0.682207	0.461422
163.794	121.968	0.711632	0.466419
164.58	121.99	0.714807	0.488155
165.397	122.021	0.749202	0.519183
166.178	122.021	0.748506	0.519649
166.957	122.018	0.744304	0.516986
167.741	122.013	0.745861	0.511842
168.523	122.003	0.745827	0.50121
169.274	122.007	0.714215	0.505145
181.01	121.973	0.713919	0.471184
181.807	122.008	0.728763	0.506265
182.592	122.013	0.731168	0.511214
183.375	122.013	0.731349	0.51199
184.158	122.012	0.732106	0.51018
184.942	122.011	0.733357	0.509557
185.726	122.013	0.735421	0.511246
186.508	122.011	0.734375	0.509818
187.288	122.008	0.732407	0.506415
188.069	122.007	0.730888	0.505865
188.853	122.009	0.732524	0.507645
189.637	122.009	0.73378	0.507746
190.418	122.009	0.732205	0.507306
191.2	122.007	0.731664	0.505217
191.982	122.005	0.731611	0.50389
192.764	122.009	0.731472	0.507465
159.169	121.226	0.780699	0.50722
159.935	121.239	0.764442	0.519585
160.702	121.241	0.749229	0.522245
161.479	121.238	0.744157	0.518538
162.281	121.226	0.763493	0.507042
163.071	121.234	0.770609	0.514469
163.842	121.246	0.759388	0.526759
164.618	121.243	0.752882	0.524126
165.4	121.238	0.752609	0.518482
166.181	121.24	0.751676	0.520761
166.957	121.236	0.744909	0.516599
167.742	121.232	0.747341	0.513164
168.521	121.23	0.743776	0.511416
169.285	121.225	0.7257	0.506285
180.21	121.186	0.696541	0.467104
181.028	121.226	0.731375	0.506487
181.811	121.231	0.732025	0.512033
182.593	121.233	0.73174	0.513585
183.376	121.234	0.732982	0.515231
184.159	121.234	0.732829	0.5153
184.942	121.233	0.733588	0.514122
185.727	121.233	0.736008	0.514172
186.509	121.23	0.735961	0.510997
187.289	121.228	0.733716	0.509106
188.072	121.229	0.733891	0.510401
188.856	121.231	0.735487	0.512105
189.638	121.232	0.73523	0.513187
190.419	121.231	0.733808	0.512002
191.202	121.23	0.734186	0.510513
191.978	121.227	0.727929	0.508028
192.751	121.228	0.718176	0.509133
193.551	121.235	0.735597	0.51617
159.147	120.45	0.758972	0.513346
159.929	120.453	0.758777	0.516047
160.702	120.457	0.749403	0.52015
161.484	120.451	0.748389	0.514561
162.277	120.447	0.759288	0.510074
163.054	120.449	0.754322	0.512264
163.832	120.457	0.749816	0.520288
164.619	120.459	0.75427	0.522423
165.401	120.463	0.753681	0.526057
166.172	120.464	0.742651	0.527242
166.945	120.464	0.732547	0.527044
167.736	120.458	0.74123	0.521074
168.516	120.453	0.738478	0.516474
169.292	120.457	0.732328	0.520044
175.52	120.417	0.701167	0.480651
176.374	120.428	0.772721	0.491117
176.964	120.393	0.579754	0.45627
177.714	120.396	0.54787	0.459163
178.554	120.421	0.605481	0.484523
179.432	120.443	0.70062	0.506203
180.232	120.445	0.71872	0.508543
181.036	120.455	0.739755	0.518473
181.819	120.458	0.739935	0.521464
182.602	120.46	0.740921	0.523557
183.387	120.46	0.74381	0.523594
184.176	120.461	0.749966	0.524155
184.963	120.46	0.754395	0.523547
185.741	120.459	0.75017	0.522435
186.523	120.457	0.750141	0.520217
187.307	120.455	0.751195	0.518229
188.094	120.456	0.756022	0.51898
188.874	120.456	0.75347	0.519188
189.647	120.456	0.743782	0.519259
190.426	120.455	0.740448	0.518064
191.211	120.451	0.743518	0.514675
191.996	120.451	0.745568	0.513951
192.779	120.451	0.746381	0.513954
193.555	120.453	0.739479	0.516146
194.357	120.454	0.759616	0.516925
195.1	120.451	0.719835	0.51447
195.816	120.449	0.65303	0.51288
196.575	120.446	0.630299	0.509647
197.332	120.444	0.605025	0.507106
198.091	120.444	0.5811	0.507685
198.937	120.444	0.644771	0.507326
199.792	120.445	0.717151	0.508021
200.679	120.446	0.821624	0.509325
201.512	120.448	0.872258	0.511333
202.396	120.448	0.974394	0.510935
210.988	120.452	0.959284	0.515187
211.6	120.447	0.788577	0.51065
212.208	120.446	0.614807	0.509263
212.883	120.444	0.50672	0.507538
213.564	120.444	0.405545	0.507172
214.266	120.445	0.325467	0.508867
214.944	120.446	0.220092	0.509775
215.65	120.446	0.14431	0.509828
216.374	120.448	0.0853395	0.511281
217.044	120.447	-0.0268175	0.510751
217.782	120.445	-0.0707464	0.508048
218.519	120.441	-0.1165	0.504838
219.256	120.438	-0.162464	0.501872
219.981	120.433	-0.219831	0.496758
220.69	120.434	-0.293379	0.497668
221.439	120.436	-0.325987	0.499708
222.238	120.431	-0.309481	0.494655
223.057	120.434	-0.273297	0.497244
223.951	120.434	-0.16139	0.497495
159.146	119.672	0.758149	0.518316
159.916	119.68	0.745533	0.525858
160.698	119.675	0.745015	0.521053
161.474	119.668	0.738568	0.51412
162.259	119.66	0.741834	0.506162
163.041	119.664	0.740593	0.509842
163.832	119.676	0.749991	0.5216
164.623	119.684	0.757652	0.529438
165.408	119.695	0.760586	0.541117
166.156	119.694	0.72651	0.540223
166.923	119.692	0.711167	0.538202
167.731	119.674	0.736331	0.520057
168.515	119.668	0.737391	0.513475
169.293	119.67	0.733149	0.515811
174.007	119.656	0.752944	0.502012
174.777	119.648	0.740393	0.494073
175.55	119.645	0.730642	0.491112
176.292	119.639	0.690468	0.484407
177.047	119.64	0.662641	0.486037
177.83	119.652	0.663221	0.49744
178.689	119.671	0.740486	0.516898
179.487	119.672	0.755417	0.518219
180.267	119.672	0.75281	0.518151
181.045	119.673	0.74888	0.518935
181.809	119.673	0.730779	0.519269
182.601	119.681	0.740204	0.526474
183.388	119.68	0.744688	0.526196
184.176	119.681	0.749923	0.526803
184.976	119.68	0.76725	0.526103
185.755	119.667	0.764454	0.513204
186.542	119.672	0.768329	0.517333
187.333	119.676	0.777305	0.52213
188.128	119.673	0.790402	0.518493
188.923	119.682	0.802235	0.527997
189.687	119.687	0.784016	0.532418
190.472	119.687	0.786918	0.533194
191.248	119.686	0.78055	0.531349
192.027	119.678	0.777043	0.523997
192.814	119.672	0.78099	0.517668
193.567	119.67	0.751592	0.515884
194.344	119.671	0.746667	0.517028
195.099	119.676	0.719269	0.521344
195.829	119.675	0.666518	0.520331
196.602	119.677	0.656789	0.522784
197.329	119.681	0.601182	0.526819
198.016	119.677	0.505743	0.523274
198.765	119.677	0.473031	0.523073
199.542	119.669	0.466938	0.51435
200.292	119.655	0.434786	0.500865
201.021	119.659	0.381173	0.50499
201.689	119.673	0.26692	0.518894
202.379	119.681	0.174539	0.526442
203.024	119.676	0.0368101	0.521474
203.696	119.665	-0.0732763	0.510486
204.359	119.657	-0.192993	0.502752
205.044	119.66	-0.289737	0.505558
205.706	119.659	-0.411003	0.504736
206.421	119.666	-0.477573	0.511493
207.167	119.665	-0.514958	0.510898
207.921	119.664	-0.542521	0.509557
208.68	119.664	-0.56653	0.509656
209.514	119.661	-0.515216	0.507142
210.315	119.67	-0.496194	0.516144
211.159	119.675	-0.434645	0.520695
211.995	119.673	-0.380996	0.518561
212.844	119.668	-0.314894	0.514115
213.744	119.66	-0.196878	0.505591
214.687	119.66	-0.0365227	0.505679
215.578	119.674	0.071656	0.52003
216.462	119.672	0.173992	0.518202
217.274	119.674	0.203551	0.519691
218.141	119.673	0.287645	0.519003
219.009	119.681	0.373632	0.526516
219.876	119.678	0.45757	0.523749
220.788	119.691	0.587455	0.536896
221.709	119.691	0.725595	0.536767
222.601	119.69	0.83536	0.5362
223.431	119.688	0.882991	0.534188
224.224	119.688	0.893786	0.534313
224.917	119.677	0.804602	0.522608
225.669	119.673	0.774062	0.518829
159.912	118.9	0.74137	0.528676
160.701	118.884	0.747768	0.512267
161.491	118.881	0.755561	0.509153
162.255	118.945	0.737699	0.572774
169.307	118.87	0.747884	0.497841
170.092	118.879	0.750002	0.507039
172.44	118.874	0.750818	0.502208
173.254	118.877	0.781776	0.505353
174.026	118.885	0.772012	0.51284
174.81	118.887	0.773258	0.515209
175.591	118.888	0.77223	0.516069
176.316	118.878	0.714572	0.506558
177.091	118.889	0.70698	0.517663
177.904	118.884	0.738076	0.512743
178.721	118.9	0.771968	0.528402
179.502	118.901	0.770284	0.528914
180.291	118.895	0.77764	0.522809
181.073	118.899	0.776709	0.527417
181.843	118.892	0.764038	0.519982
182.636	118.893	0.775186	0.521201
183.409	118.878	0.765962	0.506599
184.208	118.901	0.781753	0.5289
184.994	118.914	0.785569	0.542659
185.799	118.892	0.808046	0.519869
186.562	118.904	0.788716	0.532242
187.373	118.903	0.817028	0.531457
188.151	118.891	0.813115	0.519354
188.94	118.916	0.819434	0.54391
189.734	118.895	0.831066	0.523178
190.547	118.9	0.862002	0.528331
191.316	118.89	0.848538	0.518518
192.077	118.886	0.827208	0.513888
192.896	118.887	0.863562	0.514873
193.612	118.894	0.796347	0.522194
194.372	118.898	0.774306	0.526451
195.141	118.896	0.760984	0.524474
195.871	118.886	0.708461	0.514658
196.63	118.891	0.685589	0.519221
197.344	118.886	0.617146	0.514554
198.151	118.87	0.641296	0.49852
198.952	118.843	0.659848	0.47092
199.695	118.85	0.620273	0.478187
200.392	118.854	0.53539	0.48275
201.057	118.857	0.417568	0.485231
201.725	118.885	0.303122	0.513674
202.354	118.918	0.149378	0.546228
203.023	118.9	0.0365292	0.528679
203.704	118.893	-0.0650799	0.521117
204.381	118.878	-0.17037	0.506553
205.038	118.884	-0.296018	0.512709
205.694	118.885	-0.422894	0.512969
206.376	118.888	-0.522675	0.515872
207.028	118.876	-0.653802	0.5042
207.668	118.878	-0.795759	0.506621
208.321	118.881	-0.925528	0.508826
219.258	118.914	0.622325	0.542216
220.083	118.89	0.664537	0.518048
221.028	118.96	0.827042	0.588519
221.874	118.909	0.891343	0.537366
222.748	118.926	0.982775	0.554743
225.053	118.919	0.940651	0.547141
159.86	118.285	0.689947	0.695326
160.632	118.291	0.679717	0.701659
161.395	118.285	0.659905	0.695921
170.099	118.091	0.757093	0.501205
170.932	118.114	0.807348	0.524247
171.647	118.083	0.739719	0.493551
172.436	118.089	0.746484	0.499345
173.219	118.084	0.747112	0.494994
174.026	118.1	0.771453	0.511136
174.81	118.109	0.773595	0.520007
175.576	118.097	0.756849	0.507428
176.354	118.099	0.752917	0.509363
177.128	118.105	0.74358	0.515296
178.742	118.117	0.793337	0.528017
179.532	118.124	0.800978	0.534392
180.323	118.118	0.809737	0.528696
181.105	118.113	0.809154	0.523293
160.535	117.794	0.582245	0.9871
161.302	117.844	0.566339	1.03672
169.319	117.316	0.759268	0.509483
170.09	117.31	0.748308	0.503124
170.963	117.37	0.838083	0.563237
171.65	117.295	0.743196	0.488295
172.437	117.293	0.74745	0.486434
173.211	117.289	0.739231	0.482061
174.018	117.314	0.764001	0.506975
174.798	117.321	0.761005	0.514257
179.528	117.336	0.796616	0.529592
180.312	117.331	0.79857	0.524203
102.602	117.16	0.550051	1.13598
103.438	117.193	0.603237	1.16851
104.217	117.187	0.599952	1.16225
104.997	117.183	0.597452	1.15882
105.76	117.19	0.578079	1.16561
106.509	117.18	0.544597	1.1552
160.395	117.126	0.441808	1.10156
161.19	117.153	0.455142	1.12847
162	117.13	0.482245	1.10516
168.55	116.546	0.772875	0.521113
169.323	116.537	0.763167	0.512364
170.117	116.542	0.775472	0.517934
170.892	116.529	0.767671	0.504975
171.645	116.496	0.738324	0.472033
172.416	116.489	0.726425	0.465019
173.208	116.498	0.735752	0.473726
174.003	116.527	0.748803	0.50304
179.525	116.542	0.793417	0.517263
180.306	116.546	0.791802	0.521115
76.2345	116.518	0.785055	1.27559
77.012	116.504	0.780139	1.26209
77.8133	116.51	0.798988	1.26807
78.5904	116.487	0.793632	1.24488
79.2928	116.481	0.713596	1.23889
80.0358	116.499	0.674199	1.25712
101.116	116.392	0.628152	1.15022
101.847	116.4	0.577419	1.15752
102.635	116.406	0.582635	1.16363
103.422	116.405	0.587382	1.16267
104.202	116.401	0.584913	1.15908
104.985	116.396	0.585411	1.15433
105.764	116.392	0.582324	1.15027
106.543	116.387	0.578367	1.14538
107.326	116.385	0.578835	1.14303
108.087	116.4	0.557832	1.15809
160.303	116.409	0.350701	1.16664
161.128	116.374	0.392512	1.13244
161.935	116.326	0.417748	1.08354
162.742	116.26	0.44183	1.01815
167.779	115.762	0.784473	0.519564
168.57	115.787	0.792887	0.545152
169.338	115.757	0.778565	0.514672
170.117	115.75	0.775179	0.508013
170.864	115.716	0.739671	0.47415
171.642	115.689	0.734809	0.446981
172.439	115.703	0.749283	0.46065
179.524	115.761	0.793149	0.518983
180.302	115.761	0.788394	0.518542
181.085	115.764	0.7888	0.522023
182.636	115.763	0.775477	0.521312
74.3635	115.722	0.478942	1.26255
75.167	115.76	0.500028	1.30019
76.1801	115.771	0.730677	1.3111
76.914	115.781	0.682103	1.32113
77.7341	115.791	0.719819	1.33183
78.5303	115.791	0.733535	1.33129
79.267	115.773	0.687827	1.31337
80.0436	115.75	0.681998	1.29039
80.8223	115.706	0.678261	1.2461
101.076	115.63	0.588817	1.17041
101.845	115.629	0.575364	1.16954
102.63	115.626	0.577379	1.16644
103.413	115.621	0.578516	1.16098
104.195	115.617	0.57829	1.15758
104.978	115.613	0.578643	1.1538
105.76	115.608	0.577648	1.14879
106.541	115.604	0.576884	1.14472
107.329	115.595	0.582466	1.13552
108.104	115.613	0.575085	1.15389
108.85	115.7	0.538659	1.24023
161.098	115.566	0.362772	1.10634
161.931	115.485	0.41325	1.02583
162.749	115.414	0.448563	0.954934
167.769	114.967	0.774513	0.507799
168.584	115.005	0.807011	0.545531
169.357	114.992	0.797084	0.532889
170.126	114.984	0.784073	0.524585
170.862	114.956	0.737883	0.496711
171.674	114.972	0.766879	0.512278
179.52	114.976	0.78915	0.516872
180.3	114.975	0.786403	0.515668
181.085	114.982	0.789123	0.522656
181.866	114.982	0.78776	0.522388
182.647	114.982	0.785725	0.522014
73.5747	114.95	0.472635	1.27242
74.3601	114.978	0.475551	1.30097
75.1584	115.006	0.491402	1.32855
76.0398	115.027	0.590369	1.3497
76.8281	115.043	0.596246	1.36548
77.6585	115.038	0.644245	1.36117
78.4361	115.022	0.639329	1.34468
79.2555	114.995	0.676326	1.31768
79.9395	115.017	0.577906	1.34016
80.7552	114.978	0.611147	1.30079
81.5576	114.835	0.631109	1.15831
100.277	114.844	0.57241	1.16718
101.057	114.856	0.569585	1.17841
101.84	114.852	0.570023	1.17455
102.625	114.845	0.573137	1.16782
103.41	114.839	0.575667	1.16174
104.192	114.834	0.574886	1.15687
104.974	114.83	0.574784	1.15289
105.755	114.824	0.573095	1.14722
106.538	114.82	0.573763	1.14295
107.323	114.813	0.576479	1.13554
108.111	114.807	0.581937	1.12959
108.907	114.816	0.594847	1.13877
161.907	114.678	0.389092	1.00103
162.749	114.626	0.449238	0.949156
163.633	114.487	0.550875	0.809517
166.984	114.196	0.771314	0.518498
167.786	114.203	0.791539	0.526028
168.588	114.224	0.8109	0.547361
169.363	114.231	0.802987	0.553548
170.14	114.238	0.797752	0.561318
170.911	114.24	0.786375	0.56321
178.739	114.195	0.79065	0.518248
179.518	114.196	0.787015	0.518899
180.3	114.191	0.785996	0.514182
181.081	114.196	0.784503	0.518454
181.864	114.195	0.784926	0.517416
182.648	114.197	0.787355	0.520145
183.429	114.202	0.785602	0.524584
73.6167	114.205	0.514562	1.3104
74.4132	114.246	0.528642	1.35149
75.2139	114.268	0.546906	1.37306
76.0068	114.265	0.557378	1.37037
76.7947	114.268	0.562817	1.37344
77.5861	114.265	0.571774	1.37021
78.3677	114.252	0.571018	1.35695
79.1427	114.242	0.563562	1.34774
79.9253	114.235	0.563724	1.34022
80.7114	114.227	0.567366	1.3326
81.529	114.147	0.602512	1.25246
82.1116	113.659	0.402712	0.763848
99.5115	114.124	0.588909	1.22929
100.276	114.079	0.571456	1.18471
101.055	114.075	0.567245	1.17988
101.838	114.067	0.568485	1.17229
102.623	114.061	0.570357	1.16608
103.408	114.057	0.572803	1.162
104.189	114.05	0.572004	1.15578
104.97	114.046	0.570578	1.15113
105.749	114.039	0.56696	1.14403
106.532	114.036	0.567658	1.1413
107.314	114.03	0.567375	1.13506
108.099	114.028	0.569679	1.13309
108.887	114.042	0.575637	1.14732
162.716	113.868	0.415907	0.973023
163.599	113.761	0.51635	0.866527
164.474	113.623	0.609328	0.728332
165.384	113.416	0.736727	0.52103
166.168	113.408	0.737739	0.513721
166.983	113.397	0.770438	0.502737
167.784	113.411	0.78901	0.515931
168.577	113.435	0.799582	0.540435
169.344	113.469	0.78484	0.574298
170.118	113.477	0.775764	0.581885
177.169	113.421	0.785018	0.526594
177.954	113.419	0.787827	0.523948
178.74	113.416	0.791491	0.521206
179.521	113.413	0.789836	0.51822
180.303	113.41	0.789182	0.515078
181.081	113.414	0.784688	0.518861
181.864	113.412	0.785205	0.517098
182.652	113.412	0.790804	0.517723
183.434	113.416	0.79049	0.521138
72.8391	113.377	0.519458	1.26513
73.6436	113.472	0.541495	1.36009
74.4368	113.492	0.552265	1.37999
75.2208	113.492	0.553785	1.38002
76.0033	113.486	0.553906	1.37336
76.7841	113.477	0.55227	1.36454
77.5686	113.469	0.554284	1.35664
78.3515	113.464	0.554789	1.3514
79.1339	113.457	0.554754	1.34496
79.9181	113.453	0.556472	1.34037
80.6992	113.449	0.555135	1.33659
81.4838	113.432	0.55734	1.3201
82.2895	113.026	0.580563	0.914007
99.4889	113.309	0.566358	1.19641
100.268	113.299	0.562655	1.18654
101.05	113.292	0.562068	1.18021
101.835	113.285	0.565101	1.17317
102.615	113.281	0.563159	1.16872
103.404	113.273	0.569536	1.16124
104.185	113.268	0.568214	1.15617
104.966	113.265	0.566482	1.15231
105.742	113.256	0.559578	1.14344
106.524	113.251	0.559678	1.13923
107.309	113.248	0.562153	1.1361
108.092	113.245	0.562535	1.13248
108.877	113.256	0.564986	1.14392
162.677	113.006	0.376624	0.893442
163.574	112.99	0.491949	0.878154
164.446	112.902	0.581072	0.790226
165.38	112.634	0.732509	0.521887
166.183	112.624	0.753669	0.511497
166.997	112.63	0.784717	0.518118
167.79	112.643	0.794839	0.530842
168.57	112.676	0.793285	0.563431
169.332	112.723	0.772208	0.611184
174.839	112.636	0.802839	0.524214
175.61	112.634	0.791133	0.521658
176.387	112.637	0.785089	0.525009
177.167	112.636	0.783052	0.524055
177.953	112.634	0.786923	0.521625
178.742	112.633	0.793135	0.520785
179.528	112.63	0.79657	0.518231
180.311	112.631	0.796852	0.518852
181.092	112.632	0.795704	0.519754
181.872	112.631	0.793587	0.519082
182.659	112.63	0.797491	0.517786
183.437	112.631	0.793759	0.518503
184.208	112.637	0.782216	0.524999
72.8594	112.621	0.539712	1.29155
73.6505	112.71	0.548425	1.38036
74.4314	112.714	0.546859	1.38457
75.2135	112.708	0.546542	1.37832
75.9937	112.701	0.544259	1.37155
76.776	112.693	0.544171	1.36286
77.5608	112.687	0.546494	1.35674
78.3445	112.681	0.54781	1.35119
79.1269	112.675	0.547747	1.34542
79.9111	112.673	0.549505	1.34323
80.6933	112.671	0.549269	1.34124
81.4731	112.664	0.54659	1.33387
82.2042	112.669	0.495251	1.33961
98.6937	112.54	0.553577	1.21028
99.4794	112.524	0.556801	1.19455
100.261	112.516	0.555723	1.1865
101.043	112.509	0.555228	1.1791
101.828	112.502	0.557795	1.17252
102.609	112.497	0.556563	1.16717
103.397	112.494	0.562294	1.16403
104.18	112.489	0.562847	1.1589
104.96	112.484	0.56026	1.15448
105.739	112.479	0.55664	1.14961
106.52	112.472	0.555321	1.14189
107.304	112.466	0.557328	1.13659
108.087	112.464	0.557681	1.1338
108.872	112.471	0.559953	1.1414
162.657	112.123	0.35726	0.793145
163.589	112.1	0.506632	0.770193
164.465	112.076	0.599735	0.746274
165.388	111.846	0.741048	0.516457
166.202	111.835	0.772132	0.50562
167.001	111.849	0.788595	0.51925
167.795	111.878	0.799995	0.548338
168.59	111.928	0.812702	0.598602
173.216	111.82	0.744431	0.490278
174.047	111.854	0.792445	0.523955
174.854	111.868	0.816874	0.538291
175.63	111.864	0.810935	0.534442
176.394	111.857	0.792916	0.527563
177.167	111.853	0.78335	0.522972
177.957	111.853	0.790799	0.522832
178.745	111.853	0.796535	0.523234
179.53	111.854	0.798879	0.523733
180.314	111.852	0.800702	0.522253
181.096	111.85	0.799479	0.519746
181.882	111.849	0.803192	0.518929
182.668	111.843	0.807093	0.513555
183.451	111.839	0.807148	0.509028
184.217	111.847	0.791281	0.517398
184.982	111.837	0.773553	0.506989
185.779	111.821	0.788168	0.491021
72.871	111.918	0.551376	1.37079
73.6471	111.934	0.544968	1.38687
74.4273	111.93	0.542778	1.38259
75.2074	111.923	0.540418	1.37529
75.987	111.916	0.537587	1.36865
76.773	111.91	0.541107	1.36266
77.5549	111.905	0.5406	1.35765
78.3394	111.908	0.542642	1.36075
79.3795	111.42	0.800343	0.872704
79.9006	111.896	0.539043	1.34878
80.6837	111.896	0.539646	1.34875
81.4674	111.882	0.540955	1.33482
82.2538	111.865	0.544884	1.31804
83.0393	111.859	0.547958	1.31126
97.8903	111.748	0.532574	1.20044
98.6895	111.751	0.549368	1.20336
99.4736	111.741	0.550994	1.19335
100.255	111.733	0.550297	1.18523
101.037	111.726	0.549982	1.17833
101.821	111.718	0.551184	1.1707
102.602	111.714	0.549625	1.16628
103.39	111.71	0.555193	1.16309
104.175	111.709	0.557383	1.1612
104.954	111.703	0.55487	1.156
105.734	111.7	0.55238	1.15298
106.515	111.69	0.550563	1.14277
107.299	111.685	0.551944	1.13759
108.083	111.683	0.553601	1.13532
108.869	111.688	0.557119	1.14086
162.633	111.231	0.332497	0.683329
163.597	111.164	0.514194	0.617124
164.485	111.197	0.619621	0.649382
165.398	111.061	0.750496	0.513658
166.212	111.072	0.782341	0.524358
167.011	111.069	0.799012	0.52204
167.802	111.096	0.807621	0.548712
168.58	111.093	0.803016	0.546133
172.412	111.031	0.722707	0.483677
173.277	111.076	0.805139	0.528359
174.09	111.089	0.835451	0.541614
174.86	111.084	0.823495	0.536268
175.616	111.068	0.797378	0.520441
176.393	111.065	0.791429	0.517339
177.185	111.073	0.801522	0.525901
177.966	111.071	0.799167	0.523462
178.756	111.072	0.806682	0.52491
179.541	111.072	0.810016	0.524253
180.323	111.07	0.808888	0.522232
181.104	111.069	0.807917	0.521329
181.879	111.069	0.800188	0.521458
182.665	111.064	0.804433	0.516984
183.437	111.064	0.79374	0.516405
184.218	111.064	0.792188	0.516889
184.994	111.066	0.785539	0.519129
185.783	111.052	0.791804	0.504334
186.577	111.028	0.804263	0.480544
72.8652	111.147	0.545575	1.38182
73.6452	111.153	0.543102	1.38845
74.425	111.147	0.540431	1.38183
75.2044	111.14	0.537428	1.3752
75.9841	111.132	0.534673	1.36715
76.7676	111.128	0.535795	1.36312
77.5512	111.123	0.536922	1.35806
78.3447	111.108	0.547935	1.34324
79.8962	111.12	0.534569	1.35468
80.6801	111.114	0.536065	1.34952
81.4615	111.102	0.535068	1.33747
82.2445	111.095	0.535611	1.32981
83.0284	111.075	0.537068	1.31014
97.9169	110.991	0.559247	1.22635
98.6858	110.969	0.54571	1.20423
99.4685	110.96	0.545942	1.19462
100.25	110.951	0.545376	1.18581
101.033	110.944	0.545417	1.17943
101.816	110.939	0.546185	1.1741
102.598	110.935	0.545542	1.16987
103.38	110.931	0.545671	1.16624
104.167	110.928	0.54934	1.16312
104.947	110.923	0.547157	1.15766
105.73	110.918	0.548172	1.1528
106.512	110.908	0.547381	1.14266
107.294	110.902	0.547481	1.13732
108.079	110.898	0.549204	1.13345
108.867	110.91	0.554898	1.14514
162.618	110.437	0.318033	0.671927
163.605	110.175	0.522102	0.410123
164.512	110.263	0.64737	0.498273
165.402	110.28	0.754867	0.515353
166.212	110.264	0.782597	0.498809
167.017	110.272	0.804917	0.507335
167.793	110.291	0.798695	0.525623
171.63	110.221	0.72345	0.456164
172.411	110.201	0.721688	0.436178
173.202	110.223	0.730096	0.457932
174.09	110.309	0.83568	0.544245
174.868	110.31	0.8318	0.544681
175.618	110.287	0.798929	0.522143
176.391	110.277	0.789451	0.512154
177.184	110.289	0.800079	0.524049
177.966	110.288	0.799675	0.523556
178.753	110.291	0.803743	0.526101
179.538	110.29	0.807104	0.525254
180.322	110.287	0.808374	0.522566
181.103	110.286	0.806525	0.521565
181.883	110.29	0.803979	0.525023
182.672	110.281	0.811064	0.516118
183.444	110.282	0.800044	0.517347
184.219	110.284	0.792901	0.51957
185.001	110.285	0.79271	0.5199
185.791	110.277	0.800421	0.512546
186.59	110.262	0.81682	0.497392
187.369	110.283	0.813176	0.517864
72.8837	110.28	0.564008	1.29718
73.6469	110.362	0.544838	1.3799
74.4256	110.362	0.541019	1.37975
75.202	110.359	0.535073	1.37661
75.9811	110.353	0.531687	1.3701
76.7568	110.354	0.524941	1.37142
77.5389	110.353	0.52466	1.37074
78.4921	110.004	0.695412	1.02128
79.4587	109.614	0.879519	0.631441
79.8978	110.323	0.53618	1.34066
81.4528	110.318	0.526333	1.33571
82.2384	110.311	0.529505	1.32875
83.0247	110.297	0.533298	1.31418
83.7789	110.288	0.505063	1.30597
97.127	110.208	0.551735	1.22557
97.901	110.196	0.543338	1.21365
98.6789	110.185	0.538765	1.20222
99.4621	110.176	0.539506	1.19337
100.245	110.17	0.539513	1.18708
101.028	110.164	0.540493	1.18124
101.809	110.157	0.539033	1.17441
102.59	110.153	0.537625	1.17046
103.371	110.147	0.536471	1.16457
104.157	110.14	0.539635	1.15739
104.939	110.135	0.538966	1.15296
105.725	110.131	0.542922	1.14869
106.508	110.124	0.543336	1.14114
107.289	110.117	0.542412	1.1349
108.073	110.116	0.543322	1.13308
108.879	110.167	0.567345	1.18491
163.612	109.155	0.529568	0.17248
164.521	109.383	0.655971	0.400832
165.411	109.477	0.763401	0.494527
166.207	109.443	0.777657	0.460129
167.016	109.465	0.804224	0.482075
170.871	109.459	0.746606	0.476256
171.665	109.458	0.7577	0.475048
172.437	109.45	0.747943	0.467866
173.219	109.462	0.747725	0.479598
174.085	109.536	0.83047	0.553179
174.859	109.525	0.822644	0.542028
175.638	109.522	0.818434	0.539341
176.402	109.505	0.80001	0.522632
177.193	109.512	0.808895	0.529596
177.973	109.51	0.806806	0.52729
178.753	109.509	0.803861	0.526308
179.535	109.508	0.80369	0.525252
180.327	109.508	0.813313	0.525719
181.096	109.505	0.800285	0.522451
181.869	109.507	0.790535	0.524183
182.664	109.503	0.802968	0.520219
183.437	109.504	0.793186	0.521444
184.224	109.5	0.798078	0.517412
185.006	109.501	0.797521	0.5187
185.793	109.496	0.80221	0.513235
186.587	109.489	0.813568	0.506135
187.361	109.496	0.805398	0.513508
188.163	109.487	0.825406	0.504038
72.9312	109.379	0.61154	1.17904
73.6484	109.576	0.546325	1.37555
74.4238	109.579	0.539292	1.37903
75.1992	109.579	0.532262	1.37921
75.9764	109.569	0.526955	1.36908
76.7594	109.567	0.527505	1.36734
77.5607	109.579	0.546373	1.3792
78.4922	109.151	0.695486	0.950468
79.3588	108.894	0.779668	0.694086
82.2325	109.526	0.52355	1.32622
83.0189	109.523	0.527542	1.32251
83.7974	109.513	0.523633	1.31327
96.2968	109.378	0.504002	1.17758
97.1082	109.408	0.532972	1.20772
97.8913	109.408	0.533598	1.20777
98.6716	109.402	0.531526	1.20177
99.4544	109.396	0.531886	1.19557
100.238	109.389	0.533079	1.18873
101.024	109.384	0.536475	1.18416
101.805	109.376	0.535007	1.17637
102.588	109.373	0.535241	1.17333
103.366	109.363	0.53166	1.16316
104.15	109.359	0.532629	1.15922
104.934	109.355	0.534309	1.15447
105.718	109.348	0.535565	1.1475
106.501	109.341	0.536193	1.14092
107.285	109.336	0.538454	1.13555
108.066	109.33	0.536499	1.12978
108.88	109.405	0.568316	1.2045
163.638	108.214	0.555999	0.0138205
164.532	108.431	0.666562	0.2308
165.432	108.707	0.784609	0.506967
166.202	108.638	0.772391	0.438364
166.993	108.657	0.781206	0.45723
170.911	108.7	0.786921	0.499686
171.695	108.701	0.788477	0.500754
172.466	108.695	0.776254	0.49521
173.242	108.686	0.770432	0.485774
174.043	108.713	0.788948	0.513326
174.824	108.715	0.787493	0.514566
175.617	108.722	0.798314	0.522197
176.401	108.723	0.799297	0.523407
177.191	108.731	0.807278	0.53078
177.97	108.726	0.803586	0.52617
178.746	108.722	0.796981	0.521691
179.513	108.713	0.781357	0.513183
180.331	108.727	0.817484	0.526621
181.103	108.722	0.807183	0.522058
181.885	108.725	0.806397	0.524561
182.665	108.723	0.80384	0.523361
183.428	108.73	0.784583	0.53013
184.22	108.726	0.794598	0.525506
185.005	108.727	0.796899	0.527455
185.788	108.723	0.796789	0.522577
186.58	108.714	0.80716	0.514293
187.36	108.71	0.804459	0.509822
188.147	108.706	0.809225	0.506416
72.8911	108.604	0.571427	1.1867
73.6511	108.774	0.54899	1.35605
74.4225	108.791	0.537968	1.37312
75.1952	108.793	0.528276	1.37588
75.973	108.788	0.523551	1.37
76.7525	108.783	0.520645	1.36543
77.5568	108.78	0.542469	1.36198
78.4455	108.482	0.648766	1.06461
81.4509	108.748	0.524428	1.33034
82.2288	108.747	0.51985	1.32926
83.0118	108.743	0.520432	1.32505
83.7934	108.733	0.519595	1.31497
84.5957	108.712	0.539438	1.29454
96.3041	108.607	0.511334	1.18915
97.1	108.627	0.524745	1.20908
97.8834	108.625	0.525702	1.20721
98.6659	108.618	0.525823	1.20058
99.4481	108.613	0.525583	1.19516
100.232	108.607	0.527212	1.189
101.017	108.602	0.529709	1.18404
101.798	108.595	0.528483	1.17778
102.58	108.589	0.527807	1.17174
103.359	108.58	0.524424	1.16206
104.142	108.576	0.524929	1.15795
104.925	108.569	0.525869	1.15098
105.709	108.563	0.526531	1.14566
106.496	108.56	0.531024	1.14238
107.283	108.551	0.535612	1.13332
108.064	108.541	0.534202	1.12376
163.669	107.452	0.586467	0.0348413
164.528	107.538	0.662947	0.120788
165.444	107.955	0.796573	0.537853
166.206	107.869	0.776641	0.451495
167.01	107.909	0.797472	0.491009
170.14	107.934	0.798276	0.516696
170.924	107.934	0.799839	0.516452
171.703	107.934	0.795808	0.516068
172.473	107.928	0.783178	0.510298
173.249	107.899	0.776888	0.481774
174.037	107.92	0.782443	0.502133
174.824	107.924	0.786961	0.506852
175.62	107.944	0.800535	0.526034
176.406	107.948	0.804218	0.530031
177.188	107.948	0.804361	0.530034
177.973	107.947	0.806166	0.529275
178.742	107.935	0.792913	0.517612
179.517	107.932	0.78547	0.514172
180.329	107.946	0.814968	0.528561
181.101	107.94	0.805088	0.522083
181.883	107.939	0.804417	0.521689
182.667	107.938	0.806156	0.520406
183.44	107.943	0.796087	0.525149
184.222	107.942	0.7962	0.524733
185.008	107.937	0.800134	0.519782
185.792	107.935	0.801537	0.517429
186.579	107.928	0.805941	0.510069
187.363	107.915	0.807737	0.496934
188.145	107.914	0.80652	0.496426
73.648	107.954	0.545866	1.31842
74.4173	108.002	0.532744	1.36663
75.1876	108.011	0.520636	1.37588
75.966	108.007	0.516602	1.37199
76.7462	108	0.514332	1.36463
77.5459	107.99	0.531653	1.3553
78.3812	107.845	0.584429	1.20957
79.0869	107.988	0.507726	1.35274
81.4385	107.982	0.512066	1.3467
82.2248	107.964	0.515868	1.32892
83.0073	107.958	0.515947	1.32333
83.7914	107.945	0.517645	1.30959
84.5735	107.894	0.51722	1.25928
95.5193	107.844	0.508936	1.20903
96.3035	107.836	0.510676	1.20126
97.0924	107.841	0.517172	1.20615
97.8781	107.841	0.520395	1.20573
98.6592	107.833	0.519084	1.19832
99.4423	107.831	0.519767	1.19565
100.228	107.826	0.522686	1.1906
101.011	107.821	0.523724	1.18566
101.793	107.815	0.522753	1.17947
102.573	107.805	0.520237	1.16987
103.351	107.795	0.515888	1.15983
104.135	107.79	0.517542	1.15447
104.92	107.785	0.519892	1.14985
105.704	107.782	0.521982	1.14708
106.489	107.778	0.52498	1.14328
107.305	107.823	0.5576	1.1877
163.688	106.766	0.605783	0.130339
164.547	106.785	0.682524	0.149401
165.434	107.137	0.78681	0.501506
166.212	107.094	0.781771	0.458397
170.14	107.162	0.797679	0.526587
170.927	107.166	0.802185	0.531213
171.708	107.173	0.801016	0.537516
172.491	107.173	0.80162	0.538279
173.273	107.166	0.801631	0.53034
174.054	107.167	0.799376	0.532333
174.834	107.154	0.79699	0.518821
175.62	107.161	0.800516	0.525961
176.406	107.166	0.804126	0.530834
177.186	107.163	0.80248	0.528305
177.97	107.166	0.803721	0.531003
178.751	107.162	0.801793	0.52681
179.522	107.15	0.790726	0.514755
180.341	107.172	0.827661	0.536345
181.109	107.161	0.812696	0.525799
181.869	107.155	0.790059	0.519756
182.66	107.159	0.798739	0.523697
183.432	107.164	0.788916	0.528496
184.227	107.153	0.801203	0.518066
185.009	107.153	0.800993	0.517485
185.792	107.149	0.800904	0.513816
186.574	107.142	0.801108	0.506448
187.364	107.127	0.808568	0.491432
188.138	107.13	0.799518	0.49441
188.924	107.139	0.803689	0.504178
73.5987	107.256	0.496587	1.40361
74.4057	107.23	0.521134	1.37678
75.1812	107.227	0.514208	1.37476
75.9605	107.225	0.51112	1.37222
76.7424	107.218	0.510586	1.36565
77.5282	107.204	0.513878	1.35167
78.3385	107.133	0.54176	1.28047
79.0155	107.25	0.436338	1.39732
80.6481	107.228	0.504048	1.37573
81.4342	107.2	0.50771	1.34702
82.2194	107.183	0.510463	1.32987
82.9974	107.175	0.50604	1.32253
83.7806	107.169	0.506793	1.31589
84.5773	107.139	0.521079	1.28586
95.5236	107.065	0.513204	1.21203
96.3037	107.058	0.510913	1.20525
97.0866	107.056	0.511378	1.20324
97.8712	107.055	0.513554	1.20194
98.6527	107.048	0.512547	1.19562
99.4345	107.044	0.511908	1.19147
100.22	107.039	0.515169	1.18641
101.003	107.034	0.516027	1.18127
101.786	107.03	0.516192	1.17702
102.568	107.024	0.516155	1.1715
103.347	107.013	0.51252	1.16038
104.132	107.008	0.514329	1.15549
104.915	107.003	0.515738	1.14981
105.699	106.999	0.517284	1.14674
106.484	106.992	0.519416	1.13963
107.294	107.03	0.547042	1.17723
163.72	106.106	0.637434	0.253511
164.578	106.147	0.71335	0.294564
165.436	106.342	0.788164	0.489182
166.241	106.365	0.811137	0.512316
170.141	106.386	0.799333	0.533369
170.934	106.411	0.809349	0.558002
171.711	106.41	0.804222	0.556836
172.503	106.406	0.813347	0.552856
173.274	106.378	0.802736	0.525403
174.055	106.369	0.800323	0.516628
174.836	106.374	0.799501	0.521106
175.622	106.385	0.803263	0.532747
176.407	106.388	0.80514	0.534844
177.188	106.383	0.803573	0.530501
177.973	106.389	0.806649	0.536356
178.753	106.382	0.804433	0.529479
179.552	106.403	0.820788	0.550278
180.348	106.403	0.834191	0.55058
181.115	106.387	0.81892	0.534296
181.901	106.375	0.822441	0.522533
182.679	106.366	0.818133	0.513354
183.418	106.395	0.774254	0.542367
184.237	106.358	0.810984	0.505027
185.013	106.364	0.804259	0.510947
185.792	106.369	0.800761	0.515936
186.569	106.358	0.795495	0.50557
187.357	106.36	0.801051	0.507687
188.139	106.362	0.801263	0.509317
188.914	106.363	0.79336	0.510469
74.3979	106.428	0.513415	1.35786
75.177	106.439	0.510053	1.36893
75.9552	106.439	0.50581	1.36841
76.737	106.434	0.50515	1.36397
77.5176	106.428	0.503273	1.35733
78.3053	106.414	0.508579	1.34395
78.9995	106.522	0.420373	1.45198
79.8154	106.565	0.453771	1.49479
80.6135	106.528	0.469479	1.45759
81.417	106.454	0.490481	1.38335
82.2106	106.406	0.501655	1.33608
82.9891	106.393	0.497771	1.32249
83.7747	106.383	0.500869	1.31255
84.5628	106.371	0.506619	1.30091
85.3709	106.373	0.532231	1.30264
94.7589	106.333	0.531017	1.26235
95.5172	106.286	0.506811	1.21613
96.3014	106.283	0.508575	1.21297
97.0823	106.277	0.507056	1.20624
97.8667	106.273	0.509005	1.20246
98.6483	106.264	0.50816	1.19412
99.4286	106.258	0.506088	1.18791
100.212	106.253	0.507487	1.18291
100.996	106.249	0.508519	1.17877
101.778	106.246	0.5082	1.17562
102.56	106.24	0.50775	1.17007
103.34	106.231	0.505463	1.161
104.124	106.225	0.506964	1.15496
104.908	106.218	0.508152	1.14819
105.695	106.22	0.513139	1.14986
106.447	106.18	0.482894	1.10997
163.742	105.422	0.659898	0.352039
164.603	105.511	0.73816	0.440634
165.441	105.589	0.793762	0.519111
166.232	105.566	0.802551	0.495349
170.136	105.592	0.793847	0.521425
170.926	105.607	0.801548	0.536337
171.709	105.592	0.801768	0.521837
172.498	105.611	0.808933	0.540311
173.274	105.583	0.802491	0.512448
174.047	105.56	0.793121	0.489505
174.834	105.564	0.797617	0.493984
175.62	105.592	0.801242	0.521783
176.404	105.597	0.802719	0.526556
177.188	105.603	0.803821	0.532909
177.969	105.602	0.8026	0.531753
178.753	105.609	0.803687	0.538521
179.555	105.643	0.824062	0.572812
180.339	105.628	0.825171	0.558141
181.11	105.613	0.814213	0.542469
182.668	105.59	0.806972	0.520129
183.424	105.615	0.78051	0.544237
184.228	105.586	0.802509	0.515762
185.011	105.583	0.802473	0.512559
185.792	105.579	0.801726	0.508696
186.571	105.579	0.79805	0.508237
187.35	105.578	0.794786	0.507612
188.138	105.574	0.799502	0.504203
188.914	105.584	0.793021	0.513975
74.3901	105.616	0.505585	1.32837
75.1676	105.654	0.500672	1.36591
75.9467	105.658	0.497275	1.3699
76.7303	105.652	0.498443	1.36423
77.5107	105.644	0.496402	1.35592
78.2964	105.638	0.499653	1.35051
79.0916	105.651	0.512392	1.36266
79.8478	105.676	0.486175	1.38801
80.5965	105.69	0.452466	1.4021
81.4062	105.667	0.479706	1.37961
82.2052	105.614	0.49629	1.3257
82.9851	105.607	0.493728	1.31869
83.7701	105.6	0.496339	1.31178
84.5558	105.592	0.499561	1.3045
85.3511	105.581	0.512408	1.29294
93.9494	105.534	0.50394	1.24631
94.7346	105.515	0.506688	1.22712
95.5108	105.502	0.500447	1.21384
96.2941	105.498	0.50134	1.21017
97.0782	105.494	0.502945	1.20662
97.8609	105.49	0.503174	1.20247
98.6432	105.476	0.503038	1.18855
99.4228	105.47	0.500257	1.18236
100.205	105.468	0.499762	1.17983
100.989	105.464	0.501275	1.17653
101.772	105.462	0.501694	1.17379
102.555	105.458	0.502691	1.16983
103.335	105.448	0.500121	1.16011
104.119	105.441	0.501722	1.15347
104.902	105.432	0.502302	1.14447
105.681	105.426	0.498601	1.1385
163.76	104.74	0.677788	0.452197
164.612	104.828	0.747492	0.540588
165.445	104.83	0.797616	0.541762
166.236	104.77	0.806223	0.482241
170.138	104.787	0.796253	0.499547
170.926	104.801	0.801923	0.513292
171.71	104.811	0.803225	0.522839
172.493	104.822	0.803305	0.533663
173.271	104.811	0.798768	0.523098
174.048	104.792	0.794153	0.504479
174.837	104.793	0.800703	0.505394
175.62	104.814	0.801325	0.525757
176.405	104.817	0.803129	0.528736
177.185	104.823	0.801041	0.535278
177.968	104.82	0.802087	0.532584
178.756	104.852	0.807532	0.564344
179.541	104.858	0.809442	0.570641
180.32	104.846	0.806118	0.55775
183.428	104.809	0.784353	0.521014
184.228	104.795	0.801958	0.50736
185.009	104.809	0.800265	0.521283
185.79	104.804	0.799457	0.516131
186.57	104.806	0.797163	0.51776
187.345	104.8	0.789833	0.512307
188.132	104.803	0.794098	0.514888
188.913	104.807	0.792488	0.519158
74.3673	104.812	0.482748	1.30668
75.1541	104.868	0.487094	1.36298
75.9396	104.873	0.490147	1.36776
76.7224	104.867	0.490547	1.3619
77.5039	104.862	0.489649	1.3563
78.2859	104.857	0.489202	1.3518
79.0743	104.856	0.49513	1.35079
79.828	104.813	0.466404	1.30734
80.6223	104.836	0.478232	1.33049
81.4344	104.779	0.507926	1.2736
82.2087	104.806	0.499834	1.30064
82.9824	104.817	0.491046	1.31175
83.7651	104.817	0.491274	1.31146
84.5484	104.813	0.492209	1.30786
85.3357	104.805	0.497031	1.2997
86.0929	104.837	0.471809	1.33166
93.9335	104.714	0.488006	1.20875
94.7237	104.724	0.495779	1.21825
95.5079	104.72	0.497489	1.21501
96.2913	104.718	0.498484	1.21223
97.0739	104.715	0.498675	1.20969
97.8525	104.713	0.494774	1.20711
98.6334	104.697	0.4933	1.19175
99.4217	104.698	0.499132	1.19279
100.204	104.688	0.498937	1.18267
100.982	104.681	0.495054	1.17558
101.766	104.678	0.495934	1.17253
102.55	104.673	0.497268	1.16804
103.329	104.664	0.494573	1.15864
104.111	104.654	0.494	1.14852
104.891	104.64	0.49088	1.13488
105.652	104.622	0.469656	1.11623
163.772	104.017	0.689654	0.511853
164.62	104.067	0.754692	0.561465
165.442	104.046	0.794622	0.540346
166.224	103.997	0.794163	0.491425
170.138	104.009	0.795765	0.50318
170.926	104.038	0.802004	0.532189
171.7	104.054	0.793166	0.548758
172.489	104.05	0.800075	0.544462
173.268	104.036	0.795975	0.530964
174.049	104.006	0.794463	0.500919
174.84	104.005	0.803039	0.499376
175.62	104.028	0.801103	0.522545
176.405	104.029	0.803027	0.523413
177.182	104.027	0.798391	0.521983
177.967	104.031	0.80071	0.525921
178.75	104.052	0.801014	0.546147
179.524	104.059	0.792948	0.553462
180.295	104.046	0.781422	0.540192
181.059	104.048	0.762466	0.54266
182.628	104.02	0.767424	0.514737
183.424	104.001	0.780819	0.496036
184.216	103.984	0.790561	0.479055
185.008	104.028	0.800067	0.522527
185.79	104.025	0.799462	0.519193
186.571	104.029	0.798162	0.523343
187.348	104.021	0.792403	0.515524
188.133	104.026	0.794696	0.520252
75.1366	104.085	0.469617	1.36165
75.9321	104.088	0.482671	1.36495
76.7169	104.08	0.485084	1.35701
77.4972	104.077	0.482963	1.35355
78.2786	104.073	0.481847	1.35024
79.0602	104.067	0.481014	1.3441
79.8424	104.056	0.480808	1.33253
80.6413	104.014	0.497274	1.29079
81.43	103.995	0.503542	1.27225
82.1956	104.049	0.486661	1.32586
82.9744	104.04	0.483031	1.31724
83.759	104.035	0.485207	1.31202
84.5435	104.028	0.487242	1.30503
85.3272	104.021	0.488544	1.29791
86.1069	104.01	0.485798	1.28698
93.1447	103.95	0.481604	1.22664
93.9324	103.946	0.486873	1.22343
94.7201	103.948	0.492152	1.22454
95.5036	103.942	0.49324	1.2186
96.287	103.938	0.494217	1.21511
97.068	103.941	0.492743	1.21783
97.829	103.922	0.471294	1.19853
98.2472	103.287	0.107127	0.563873
99.3971	103.899	0.474586	1.17613
100.196	103.903	0.490667	1.17994
100.976	103.896	0.488163	1.17328
101.761	103.895	0.490686	1.17178
102.545	103.888	0.492293	1.16521
103.323	103.879	0.488735	1.15584
104.103	103.866	0.485449	1.14317
104.886	103.865	0.486659	1.14174
163.789	103.257	0.70657	0.534355
164.621	103.289	0.756166	0.566414
165.44	103.266	0.793038	0.542615
166.224	103.242	0.794381	0.51931
170.139	103.24	0.796579	0.517364
170.926	103.247	0.801458	0.52389
171.697	103.259	0.789777	0.535781
172.486	103.254	0.797068	0.531328
173.269	103.236	0.796945	0.51331
174.049	103.226	0.794541	0.503051
174.84	103.233	0.803666	0.509952
175.619	103.251	0.800168	0.527603
176.403	103.248	0.801937	0.525317
177.183	103.247	0.798587	0.524096
177.966	103.249	0.799979	0.525809
178.74	103.271	0.791657	0.547563
179.518	103.274	0.786445	0.55053
180.298	103.249	0.784325	0.526357
181.068	103.25	0.771714	0.52731
181.854	103.237	0.775851	0.514356
182.627	103.246	0.766081	0.523373
183.42	103.229	0.776433	0.505694
184.223	103.242	0.797601	0.519409
185.007	103.244	0.798715	0.52067
185.788	103.238	0.796925	0.51504
186.569	103.242	0.796202	0.51903
187.347	103.238	0.791557	0.51471
188.131	103.243	0.792444	0.519623
75.1448	103.242	0.47787	1.30183
75.9189	103.311	0.469526	1.37083
76.7089	103.301	0.477073	1.3605
77.4915	103.294	0.477226	1.35362
78.273	103.289	0.476253	1.34884
79.0546	103.285	0.475446	1.34485
79.835	103.279	0.473409	1.33842
80.6433	103.236	0.49927	1.29569
81.419	103.205	0.492492	1.26444
82.2142	103.273	0.505261	1.33242
82.9707	103.256	0.479388	1.31524
83.7528	103.254	0.478975	1.31338
84.5358	103.248	0.47952	1.30705
85.3186	103.24	0.479978	1.29931
86.0991	103.228	0.478	1.28757
86.8449	103.239	0.441325	1.29887
92.3225	103.108	0.441859	1.16756
93.148	103.179	0.484989	1.23846
93.9323	103.173	0.486852	1.23233
94.7155	103.167	0.487588	1.22651
95.4974	103.159	0.487024	1.21799
96.2775	103.153	0.48469	1.21228
97.0516	103.156	0.476386	1.21588
97.8922	103.245	0.534515	1.30463
98.3772	102.738	0.237085	0.797041
99.3944	103.034	0.471858	1.093
100.191	103.126	0.48596	1.18523
100.97	103.115	0.482743	1.17421
101.755	103.112	0.48547	1.17175
102.539	103.106	0.486957	1.1655
103.318	103.096	0.48369	1.15563
104.092	103.07	0.474882	1.12911
105.002	103.057	0.601929	1.11646
163.8	102.45	0.717096	0.509099
164.625	102.509	0.760518	0.568148
165.438	102.491	0.790678	0.550571
166.227	102.484	0.797622	0.543912
170.141	102.458	0.798771	0.517718
170.923	102.472	0.798528	0.531058
171.695	102.492	0.788073	0.551724
172.477	102.503	0.787498	0.56199
173.267	102.475	0.795376	0.534947
174.051	102.475	0.796578	0.534778
174.834	102.482	0.797046	0.541763
175.616	102.48	0.797164	0.539687
176.4	102.473	0.798162	0.532344
177.18	102.471	0.795693	0.530899
177.963	102.468	0.796314	0.527003
178.738	102.477	0.789125	0.53662
179.511	102.483	0.779991	0.542769
180.298	102.474	0.784429	0.533847
181.075	102.464	0.77899	0.523133
181.842	102.456	0.763861	0.515149
182.616	102.449	0.755182	0.508709
183.407	102.434	0.763102	0.493903
184.221	102.458	0.79526	0.517563
185.003	102.457	0.794649	0.516576
185.787	102.459	0.796538	0.518949
186.567	102.456	0.793631	0.515489
187.348	102.454	0.792072	0.513299
188.134	102.471	0.795507	0.530485
75.8906	102.554	0.441211	1.39575
76.7032	102.516	0.471374	1.35765
77.4852	102.511	0.470883	1.35327
78.2669	102.506	0.470191	1.3478
79.0486	102.501	0.46944	1.34322
79.8296	102.495	0.467955	1.33702
80.6187	102.484	0.474671	1.32596
81.4138	102.458	0.487359	1.3004
82.2574	102.527	0.548489	1.36847
82.9651	102.471	0.473717	1.3131
83.7464	102.469	0.472563	1.31114
84.5293	102.462	0.473032	1.30413
85.3123	102.458	0.473592	1.30008
86.092	102.453	0.470884	1.29471
86.8543	102.465	0.45074	1.30715
92.3275	102.361	0.446909	1.20302
93.1381	102.392	0.475035	1.23431
93.9241	102.389	0.478637	1.23088
94.7082	102.384	0.48024	1.22554
95.4892	102.374	0.478824	1.21585
96.265	102.349	0.47223	1.19087
97.0361	102.296	0.460869	1.13836
98.0134	102.656	0.655739	1.49782
98.5516	102.111	0.411471	0.952808
99.3921	102.292	0.469511	1.13427
100.179	102.33	0.474224	1.17142
100.964	102.33	0.476722	1.17203
101.75	102.33	0.479867	1.17164
102.532	102.322	0.479374	1.1643
103.309	102.311	0.473807	1.15257
104.106	102.294	0.488837	1.13553
163.815	101.663	0.732026	0.505091
164.639	101.687	0.774103	0.529254
165.439	101.693	0.791919	0.53489
166.229	101.697	0.798776	0.538418
170.136	101.692	0.793596	0.534234
170.933	101.659	0.808916	0.500682
171.721	101.669	0.81372	0.510859
172.506	101.692	0.816637	0.533577
173.277	101.689	0.805047	0.530989
174.049	101.703	0.795201	0.545138
174.821	101.716	0.784835	0.558319
175.605	101.716	0.7858	0.558164
176.394	101.698	0.792537	0.53961
177.181	101.688	0.79738	0.529805
177.965	101.683	0.798358	0.52461
178.745	101.684	0.796409	0.526006
179.523	101.686	0.791916	0.528312
180.299	101.688	0.785066	0.53001
181.098	101.68	0.801598	0.522312
181.871	101.682	0.792849	0.523938
182.657	101.68	0.796333	0.522307
183.441	101.68	0.797625	0.521934
184.22	101.676	0.794295	0.518307
184.998	101.671	0.789613	0.512563
185.786	101.675	0.795701	0.51711
186.566	101.663	0.792559	0.505332
187.345	101.66	0.789178	0.502117
188.136	101.682	0.798353	0.523898
188.934	101.734	0.813456	0.576208
75.8759	101.763	0.426511	1.38773
76.6977	101.727	0.465804	1.35133
77.478	101.727	0.463705	1.35146
78.2603	101.721	0.46362	1.34575
79.0429	101.718	0.463734	1.34202
79.8246	101.713	0.463026	1.33755
80.5973	101.713	0.453219	1.33765
81.3952	101.729	0.468692	1.35349
82.2215	101.737	0.512617	1.3613
82.9578	101.721	0.466486	1.34555
83.7396	101.689	0.465758	1.31369
84.5218	101.681	0.465598	1.30527
85.306	101.674	0.467377	1.29844
86.0864	101.67	0.465314	1.29415
86.8592	101.677	0.455605	1.30108
91.5992	101.649	0.500979	1.27369
92.3479	101.616	0.467329	1.2406
93.1363	101.616	0.473215	1.2407
93.919	101.607	0.473527	1.2318
94.7016	101.599	0.473653	1.223
95.4757	101.578	0.465355	1.20267
96.2067	101.477	0.413917	1.10134
96.8783	101.322	0.303101	0.946245
97.8356	101.512	0.477907	1.136
98.5226	101.431	0.382483	1.05565
99.3854	101.551	0.462807	1.17541
100.175	101.557	0.46956	1.18096
100.961	101.554	0.473335	1.17864
101.745	101.55	0.474906	1.17391
102.526	101.541	0.473204	1.16545
103.29	101.527	0.455463	1.15165
155.812	100.881	0.553646	0.50499
156.562	100.835	0.521046	0.459086
157.34	100.83	0.516883	0.454815
158.158	100.841	0.552245	0.465423
158.94	100.849	0.552487	0.473021
163.8	100.876	0.717368	0.500777
164.628	100.906	0.762749	0.5303
165.437	100.913	0.78933	0.537563
166.23	100.901	0.80049	0.525681
167.021	100.898	0.808918	0.522375
170.954	100.836	0.829776	0.459884
171.752	100.823	0.845218	0.447081
172.533	100.834	0.843798	0.458763
173.304	100.847	0.83206	0.471462
174.05	100.917	0.795356	0.541289
174.818	100.928	0.78103	0.552515
175.605	100.925	0.785517	0.549186
176.397	100.907	0.795731	0.531052
177.183	100.901	0.79906	0.524899
177.964	100.9	0.797164	0.524645
178.747	100.899	0.798547	0.523341
179.528	100.901	0.796383	0.525249
180.314	100.898	0.80041	0.522512
181.096	100.898	0.799639	0.521909
181.874	100.898	0.79501	0.522741
182.653	100.897	0.791674	0.521487
183.435	100.897	0.791873	0.521036
184.218	100.894	0.792365	0.518234
184.995	100.886	0.78694	0.510784
185.779	100.89	0.787964	0.514083
186.565	100.885	0.791868	0.509108
187.346	100.886	0.790809	0.510707
188.14	100.907	0.802371	0.531393
76.6874	100.944	0.45551	1.35099
77.472	100.94	0.457746	1.34678
78.2542	100.937	0.457453	1.3435
79.0363	100.934	0.457102	1.34049
79.8182	100.93	0.456596	1.33655
80.6027	100.925	0.458666	1.33129
81.3947	100.875	0.468249	1.28197
82.2386	100.739	0.529692	1.14545
82.9546	100.922	0.463283	1.32894
83.7346	100.899	0.460779	1.30604
84.5167	100.895	0.460484	1.3018
85.2995	100.891	0.460833	1.29732
86.0791	100.889	0.457973	1.29589
86.856	100.892	0.452489	1.29896
87.6325	100.899	0.446564	1.30609
90.8133	100.87	0.497602	1.27669
91.5633	100.835	0.465166	1.24211
92.3453	100.835	0.464726	1.24172
93.1288	100.83	0.465769	1.23676
93.9121	100.822	0.466576	1.22846
94.6934	100.812	0.465443	1.21832
95.4864	100.83	0.476074	1.23706
96.2687	100.813	0.475932	1.21967
97	100.727	0.424779	1.13336
97.782	100.776	0.424358	1.18312
98.5876	100.773	0.447527	1.17948
99.39	100.784	0.467408	1.19074
100.174	100.779	0.468576	1.18587
100.956	100.771	0.468321	1.17779
101.737	100.763	0.467079	1.16962
102.512	100.747	0.459847	1.15426
103.277	100.744	0.441942	1.15111
153.593	100.064	0.681782	0.47049
154.383	100.104	0.689751	0.510944
155.131	100.098	0.655601	0.504558
155.867	100.083	0.609126	0.489737
156.605	100.066	0.564134	0.473165
157.375	100.061	0.551539	0.467615
158.194	100.064	0.58823	0.471225
158.991	100.077	0.602755	0.484047
159.825	100.089	0.654419	0.49566
162.884	100.074	0.584158	0.480415
163.74	100.133	0.657407	0.53939
164.601	100.137	0.735689	0.544114
165.432	100.128	0.784393	0.534635
166.227	100.106	0.797042	0.512816
167.014	100.109	0.801383	0.515988
167.79	100.11	0.79484	0.516526
170.876	100.149	0.751833	0.555635
171.664	100.147	0.757243	0.553873
172.46	100.151	0.771132	0.557793
173.25	100.14	0.77795	0.546405
174.024	100.15	0.769335	0.556963
174.814	100.147	0.77773	0.554057
175.611	100.128	0.792066	0.535222
176.408	100.111	0.806175	0.518229
177.186	100.117	0.801633	0.523586
177.967	100.116	0.800341	0.523118
178.75	100.116	0.801408	0.52303
179.533	100.116	0.801631	0.522391
180.304	100.117	0.790322	0.52373
181.092	100.113	0.795959	0.520221
181.873	100.114	0.794216	0.520708
182.653	100.115	0.791902	0.521427
183.433	100.114	0.789137	0.520548
184.213	100.108	0.786971	0.514581
184.991	100.102	0.782284	0.509216
185.772	100.099	0.781266	0.505519
186.561	100.097	0.788258	0.504014
187.331	100.085	0.775483	0.491849
188.117	100.089	0.779165	0.495409
7.51279	100.084	0.135515	1.27286
8.30951	100.071	0.149796	1.26009
9.0913	100.086	0.149148	1.27529
76.667	100.189	0.435161	1.37787
77.4653	100.16	0.450967	1.34929
78.2464	100.15	0.449637	1.33961
79.0293	100.148	0.450143	1.33758
79.813	100.146	0.45135	1.3352
80.5967	100.144	0.452639	1.3337
81.3661	100.143	0.43964	1.33258
82.1616	100.134	0.452643	1.32319
82.9089	100.141	0.417506	1.32977
83.7352	100.111	0.461446	1.30034
84.5089	100.115	0.452701	1.3044
85.2932	100.111	0.454572	1.30002
86.0743	100.106	0.453233	1.29518
86.858	100.099	0.454465	1.28856
87.6468	100.078	0.460833	1.26747
88.4197	100.102	0.45123	1.29086
89.9816	100.023	0.448296	1.21234
90.7685	100.054	0.452731	1.24357
91.5559	100.056	0.457732	1.24497
92.3394	100.049	0.458835	1.23851
93.1217	100.043	0.458616	1.23212
93.9044	100.035	0.45889	1.22421
94.6862	100.025	0.458263	1.21398
95.4933	100.058	0.482922	1.24729
96.244	100.01	0.451153	1.19941
96.9955	99.9402	0.420277	1.12944
97.7898	100.027	0.432137	1.21606
98.5978	100.006	0.457637	1.19552
99.3843	100	0.461775	1.18954
100.166	99.9946	0.461266	1.18379
100.95	99.9869	0.462256	1.17615
101.728	99.9728	0.457938	1.16199
102.501	99.9773	0.448923	1.1665
152.807	99.2953	0.67913	0.484522
153.557	99.2985	0.646389	0.487716
154.38	99.3107	0.686812	0.499966
155.107	99.2939	0.631609	0.483101
155.905	99.2935	0.646633	0.482698
156.676	99.292	0.634964	0.481213
157.458	99.292	0.635426	0.481263
158.26	99.3029	0.654485	0.492164
159.005	99.3023	0.617564	0.491535
159.796	99.3121	0.625919	0.501285
160.602	99.3159	0.648968	0.505095
161.361	99.3081	0.625864	0.497269
162.14	99.3141	0.6223	0.503296
162.861	99.2971	0.56086	0.486316
163.686	99.3288	0.603622	0.518067
164.575	99.3653	0.710165	0.554566
165.419	99.3643	0.771144	0.553522
166.227	99.3249	0.796802	0.514069
167.014	99.3231	0.801342	0.512335
167.793	99.3273	0.797904	0.516469
171.678	99.3853	0.771164	0.574528
172.414	99.4297	0.724471	0.618932
173.189	99.4163	0.717458	0.605516
173.967	99.421	0.712555	0.610241
174.737	99.4385	0.700365	0.627684
175.582	99.3746	0.763169	0.56381
176.395	99.345	0.792991	0.534181
177.19	99.3307	0.805945	0.519891
177.967	99.3326	0.800762	0.521804
178.749	99.3333	0.800228	0.522483
179.531	99.3361	0.799872	0.525336
180.313	99.337	0.799717	0.526236
181.094	99.334	0.79768	0.523244
181.872	99.3344	0.793895	0.523614
182.65	99.3335	0.789354	0.522765
183.429	99.3316	0.785512	0.520838
184.21	99.3306	0.784498	0.519803
184.992	99.324	0.783609	0.513193
185.778	99.3235	0.786732	0.512692
186.568	99.3199	0.794748	0.509092
187.343	99.3121	0.787753	0.50136
188.128	99.3213	0.79009	0.510549
5.20762	99.3634	0.177656	1.33502
5.97954	99.3381	0.167146	1.30971
6.74738	99.3118	0.152539	1.28344
7.52387	99.2972	0.146594	1.26885
8.30588	99.2903	0.146162	1.26194
9.08164	99.2831	0.139493	1.25478
9.89726	99.2699	0.172674	1.24158
10.7031	99.2505	0.196035	1.22211
11.6453	98.9553	0.355864	0.92694
76.6543	99.3978	0.422449	1.36946
77.461	99.3663	0.446755	1.33799
78.2405	99.3644	0.443772	1.33604
79.0222	99.3619	0.443064	1.33357
79.8055	99.3625	0.443949	1.33418
80.5888	99.3648	0.444749	1.33648
81.366	99.3668	0.439481	1.33847
82.1384	99.3679	0.429491	1.33953
83.7279	99.3333	0.454071	1.30497
84.5018	99.3337	0.44559	1.30534
85.2897	99.3291	0.451054	1.30076
86.0721	99.3229	0.450997	1.29457
86.8543	99.3161	0.450751	1.28774
87.6369	99.3085	0.450872	1.28015
88.4282	99.3256	0.459826	1.29723
89.2153	99.3489	0.464438	1.32055
89.9944	99.3042	0.461107	1.27584
90.776	99.2909	0.460312	1.26254
91.5528	99.2749	0.454644	1.24656
92.3363	99.267	0.455689	1.23864
93.1162	99.2576	0.453126	1.2293
93.8936	99.2393	0.448133	1.21097
94.6306	99.1768	0.402625	1.14843
95.3487	99.1552	0.338302	1.12689
96.2796	99.2934	0.486776	1.26506
97.01	99.2217	0.434787	1.19333
97.8094	99.2393	0.451699	1.21097
98.5934	99.2264	0.453324	1.19809
99.3784	99.219	0.455794	1.19064
100.161	99.2099	0.455844	1.18153
100.942	99.1983	0.454576	1.16995
101.704	99.1627	0.434545	1.13438
102.452	99.2184	0.399912	1.1901
136.498	98.7387	0.800702	0.71034
137.273	98.7215	0.793339	0.693181
138.053	98.7045	0.7908	0.676186
150.349	98.4969	0.567845	0.468535
151.163	98.4981	0.599175	0.469749
151.992	98.5099	0.645761	0.481578
152.825	98.5266	0.696139	0.498257
155.959	98.5164	0.700958	0.488083
156.741	98.5174	0.700666	0.489025
157.503	98.5081	0.67966	0.479804
158.295	98.5216	0.690013	0.493288
159.004	98.5108	0.615688	0.482426
159.771	98.5047	0.601146	0.476404
162.097	98.5162	0.579306	0.487879
162.837	98.5318	0.536956	0.503458
163.653	98.5027	0.570119	0.47436
164.549	98.6042	0.683605	0.575812
165.392	98.6273	0.744293	0.598992
166.223	98.5448	0.792889	0.516486
167.011	98.5384	0.799175	0.51005
167.786	98.5551	0.791065	0.526771
171.642	98.6171	0.735588	0.588724
172.445	98.6369	0.755783	0.608526
173.186	98.6403	0.713832	0.611973
173.982	98.6208	0.728035	0.592439
174.785	98.5981	0.748525	0.569709
175.596	98.5747	0.776714	0.546326
176.402	98.5525	0.800702	0.524128
177.187	98.5503	0.803072	0.521914
177.97	98.5509	0.803429	0.522549
178.75	98.5514	0.801632	0.523026
179.533	98.5522	0.80138	0.523878
180.314	98.5517	0.800622	0.523317
181.096	98.5517	0.799879	0.523383
181.873	98.5525	0.79468	0.524191
182.65	98.5515	0.789308	0.523127
183.428	98.5503	0.784446	0.52197
184.212	98.5494	0.785701	0.521098
184.998	98.5452	0.789901	0.516867
185.777	98.5394	0.786324	0.511065
186.568	98.5491	0.794587	0.520727
187.347	98.5614	0.791296	0.53304
4.43509	98.6184	0.187567	1.37251
5.18366	98.5635	0.1537	1.3176
5.95883	98.5428	0.146427	1.29692
6.73618	98.5274	0.141341	1.28152
7.52065	98.5195	0.143372	1.27364
8.29921	98.5108	0.139499	1.2649
9.07917	98.5036	0.137014	1.25765
9.86733	98.495	0.14274	1.24907
10.6569	98.4796	0.149912	1.23374
77.4676	98.5802	0.45331	1.33434
78.2369	98.5748	0.440221	1.32892
79.0156	98.574	0.436449	1.32811
79.7996	98.5742	0.437961	1.32833
80.5836	98.5778	0.439562	1.33185
81.3636	98.5813	0.437124	1.33542
84.4908	98.5526	0.434612	1.30665
85.2812	98.552	0.442536	1.30608
86.065	98.5439	0.443932	1.29804
86.8474	98.5392	0.443828	1.29328
87.6281	98.5355	0.442111	1.28957
88.4173	98.5231	0.448911	1.27721
89.2035	98.5381	0.452593	1.29221
89.9896	98.5153	0.45629	1.26937
90.766	98.5005	0.450222	1.25459
91.5495	98.4943	0.451301	1.24844
92.3307	98.484	0.450063	1.23811
93.111	98.4747	0.447944	1.22876
93.8816	98.4472	0.436067	1.20128
94.6349	98.4135	0.406958	1.16763
95.4302	98.4074	0.419817	1.16148
96.2664	98.5325	0.47356	1.28656
97.0211	98.4607	0.445827	1.21475
97.8042	98.4488	0.446547	1.20285
98.587	98.4402	0.44684	1.19432
99.3709	98.433	0.448333	1.18708
100.153	98.4215	0.448096	1.17555
100.929	98.4021	0.441354	1.1562
101.668	98.3545	0.398254	1.10859
111.326	98.2942	0.66699	1.04834
112.166	98.2875	0.724661	1.04156
112.987	98.3005	0.763256	1.05456
113.747	98.3006	0.740777	1.05467
114.527	98.2958	0.738293	1.04991
115.284	98.2823	0.71297	1.03641
116.006	98.2709	0.652	1.02497
116.899	98.2567	0.762386	1.01079
117.692	98.2482	0.772869	1.00228
118.477	98.2371	0.775561	0.991203
119.261	98.2261	0.777441	0.980156
120.045	98.212	0.778816	0.966127
120.828	98.1992	0.779633	0.953305
121.61	98.1872	0.77947	0.941281
122.393	98.1752	0.779411	0.929297
123.174	98.1631	0.778475	0.917156
123.956	98.1508	0.778069	0.904924
124.737	98.1393	0.776197	0.893349
125.519	98.1272	0.776374	0.881306
126.304	98.1151	0.778402	0.86918
127.087	98.1021	0.778811	0.856186
127.869	98.0892	0.779127	0.843319
128.653	98.0758	0.780438	0.829882
129.435	98.064	0.779809	0.818117
130.218	98.05	0.780498	0.804068
130.999	98.0365	0.778911	0.790576
131.783	98.0228	0.780192	0.776912
132.565	98.0144	0.780253	0.768478
133.346	98.0039	0.778096	0.758016
134.13	97.9921	0.779719	0.746153
134.91	97.9799	0.778079	0.733961
135.695	97.9651	0.780144	0.719189
136.477	97.9522	0.780102	0.706261
137.261	97.9398	0.780937	0.69391
138.046	97.9286	0.783763	0.682736
138.829	97.9164	0.784094	0.670462
139.611	97.9047	0.784436	0.658749
140.393	97.896	0.783539	0.650121
141.174	97.8787	0.782132	0.632747
141.954	97.864	0.779993	0.618052
142.739	97.8511	0.78185	0.605166
143.522	97.8372	0.783241	0.591251
144.305	97.8271	0.783699	0.581193
145.091	97.8192	0.786984	0.573314
145.869	97.8089	0.782787	0.562994
146.653	97.8015	0.783667	0.555627
147.408	97.7703	0.75625	0.524382
148.129	97.7597	0.695356	0.513756
148.903	97.7493	0.687053	0.503347
149.644	97.7464	0.645221	0.500519
150.457	97.7471	0.675557	0.501242
151.214	97.7388	0.65048	0.492862
152.044	97.7596	0.697836	0.513743
156.721	97.7233	0.680226	0.477391
157.479	97.7168	0.656289	0.470901
162.809	97.6385	0.508549	0.392611
163.653	97.7312	0.570503	0.485325
164.543	97.7969	0.677855	0.55099
165.397	97.8034	0.749956	0.557474
166.213	97.7778	0.783394	0.531911
167.01	97.7609	0.798109	0.515013
167.791	97.7679	0.796173	0.521981
168.559	97.7965	0.781766	0.550604
172.399	97.8695	0.709696	0.623552
173.196	97.831	0.723829	0.585075
173.993	97.8225	0.738398	0.57661
174.8	97.7978	0.763414	0.551915
175.601	97.7827	0.782213	0.536771
176.387	97.7799	0.785177	0.534035
177.175	97.7743	0.791135	0.528358
177.953	97.7779	0.786804	0.53203
178.742	97.7761	0.793214	0.530162
179.524	97.7736	0.792521	0.527649
180.312	97.7719	0.797836	0.525974
181.091	97.7718	0.795223	0.525878
181.87	97.7731	0.79184	0.527167
182.651	97.7724	0.790366	0.52654
183.43	97.7712	0.786331	0.525339
184.212	97.771	0.786541	0.525098
185.004	97.7707	0.795818	0.524816
185.776	97.7659	0.785371	0.519972
186.568	97.7777	0.795064	0.531824
4.37322	97.8065	0.125699	1.34307
5.15654	97.7598	0.126582	1.2963
5.94162	97.7511	0.129226	1.28763
6.72847	97.7433	0.13363	1.2798
7.51196	97.7368	0.134685	1.27338
8.29426	97.7293	0.134549	1.26581
9.07388	97.7223	0.131724	1.25879
9.85979	97.7132	0.135196	1.24972
10.643	97.6965	0.135957	1.23308
11.3991	97.7099	0.109585	1.24639
77.4441	97.832	0.429845	1.36857
78.232	97.7899	0.435314	1.32638
79.011	97.7845	0.431821	1.32101
79.7977	97.7871	0.436128	1.32368
80.5803	97.7891	0.436258	1.32565
81.3608	97.7924	0.434337	1.32894
82.1373	97.8093	0.428413	1.34583
83.6469	97.7373	0.373098	1.27383
84.4836	97.7716	0.427369	1.30817
85.2707	97.7724	0.432015	1.30892
86.0543	97.7662	0.43321	1.30272
86.8372	97.7628	0.433702	1.29934
87.6192	97.7561	0.433222	1.29267
88.4107	97.7476	0.442273	1.28416
89.1971	97.7482	0.446285	1.28473
89.983	97.7322	0.449723	1.26874
90.7636	97.7212	0.447829	1.2577
91.546	97.7144	0.447859	1.25089
92.3264	97.7033	0.445773	1.23987
93.1107	97.7009	0.447673	1.23743
93.8923	97.6977	0.446766	1.23419
94.6587	97.6587	0.430788	1.19528
95.4267	97.6541	0.416309	1.19066
96.2534	97.6991	0.460565	1.23566
97.0133	97.6677	0.438019	1.2042
97.7978	97.6632	0.440166	1.19972
98.5803	97.6547	0.440135	1.19126
99.3641	97.6481	0.44158	1.1846
100.148	97.6378	0.442873	1.17429
100.929	97.6056	0.441902	1.14215
110.599	97.5557	0.722412	1.09224
111.397	97.5548	0.737653	1.09138
112.205	97.5479	0.763282	1.08443
112.971	97.5448	0.747109	1.08131
113.74	97.5335	0.733134	1.07003
114.505	97.5236	0.715742	1.06012
115.261	97.5143	0.689363	1.05084
116.034	97.5028	0.679767	1.03929
116.878	97.4802	0.742219	1.01677
117.681	97.467	0.762092	1.00357
118.465	97.4546	0.764086	0.991153
119.249	97.4425	0.765426	0.979006
120.032	97.4296	0.765633	0.966084
120.814	97.4178	0.765784	0.954289
121.596	97.4054	0.765417	0.94196
122.379	97.393	0.7656	0.929491
123.161	97.3804	0.765665	0.916948
123.944	97.3676	0.765375	0.904123
124.726	97.3554	0.764961	0.891928
125.508	97.3436	0.765232	0.88009
126.291	97.3312	0.765604	0.867699
127.074	97.319	0.765847	0.855541
127.857	97.3066	0.76642	0.843164
128.64	97.2939	0.766931	0.830414
129.422	97.2818	0.766898	0.81833
130.204	97.2697	0.766362	0.806229
130.986	97.2574	0.766183	0.793917
131.769	97.2446	0.766924	0.781167
132.552	97.2335	0.767212	0.770076
133.336	97.2213	0.768489	0.757857
134.118	97.2085	0.768207	0.745068
134.901	97.1958	0.768252	0.732365
135.683	97.1836	0.767981	0.720158
136.465	97.1707	0.767884	0.707199
137.247	97.1587	0.76735	0.695201
138.03	97.1469	0.76814	0.683469
138.814	97.1338	0.769073	0.67033
139.596	97.1213	0.76922	0.657871
140.379	97.1097	0.769657	0.646186
141.162	97.0965	0.769996	0.633059
141.944	97.0847	0.76943	0.62123
142.726	97.0731	0.769269	0.609652
143.509	97.0607	0.770281	0.597212
144.292	97.0478	0.770486	0.584317
145.075	97.0357	0.771078	0.572262
145.857	97.0245	0.770619	0.561041
146.637	97.0131	0.767988	0.549608
147.44	97.0004	0.788889	0.536912
148.226	96.9881	0.79218	0.524641
149.043	96.9722	0.827309	0.508695
149.808	96.969	0.808983	0.505509
150.527	96.9866	0.745782	0.523091
151.291	96.9839	0.727186	0.520463
152.034	96.9769	0.687969	0.513411
156.702	96.934	0.661224	0.4705
162.833	96.846	0.53275	0.382507
163.672	96.9128	0.58923	0.449308
164.537	96.9708	0.672493	0.507314
165.396	96.9806	0.748339	0.517106
166.209	96.9973	0.779323	0.533811
167.006	96.9849	0.793591	0.521438
167.79	96.9817	0.795024	0.51822
168.557	97.0154	0.779445	0.55189
173.207	96.9922	0.735601	0.528748
174.001	97.0196	0.747266	0.556112
174.813	96.9983	0.776026	0.534803
175.603	96.9936	0.784002	0.530124
176.393	96.9889	0.791774	0.525443
177.176	96.9874	0.792516	0.523936
177.958	96.9881	0.791287	0.524682
178.743	96.987	0.793849	0.523564
179.521	96.9852	0.789754	0.521749
180.317	96.9839	0.803038	0.520403
181.089	96.9874	0.792599	0.523887
181.869	96.9873	0.790189	0.523869
182.651	96.9876	0.790477	0.524153
183.433	96.985	0.789525	0.521554
184.215	96.9848	0.789446	0.52131
185.009	96.9885	0.800221	0.525009
185.779	96.9871	0.788638	0.5236
3.58644	96.9251	0.121358	1.24411
4.36563	96.9945	0.118103	1.31352
5.15197	96.9773	0.122012	1.29629
[truncated: 52,045 more rows]

## Sheet: Fig. 4h
X (mm)	Y (mm)	UX (mm)	UY (mm)
184.58	129.022	-0.931277	0.778001
185.403	129.04	-0.891373	0.797293
186.197	129.041	-0.880721	0.799578
186.971	129.039	-0.891029	0.799411
187.749	129.037	-0.896364	0.798513
188.533	129.037	-0.895497	0.800299
183.829	128.255	-0.899181	0.793213
184.615	128.256	-0.897202	0.795151
185.408	128.259	-0.888333	0.800058
186.192	128.258	-0.88803	0.800362
186.975	128.256	-0.888116	0.799613
187.755	128.254	-0.891172	0.798938
188.538	128.252	-0.892165	0.799157
189.324	128.251	-0.889063	0.799575
190.126	128.231	-0.870069	0.781244
183.833	127.473	-0.89652	0.79492
184.621	127.475	-0.892617	0.797629
185.406	127.475	-0.890981	0.799659
186.191	127.474	-0.88996	0.799655
186.975	127.473	-0.889825	0.799856
187.756	127.47	-0.892035	0.798799
188.541	127.468	-0.890283	0.79831
189.325	127.465	-0.889913	0.796705
190.115	127.459	-0.883003	0.791685
183.049	126.689	-0.898043	0.792732
183.837	126.694	-0.894602	0.799648
184.626	126.695	-0.888726	0.801479
185.409	126.693	-0.889287	0.80075
186.193	126.691	-0.889538	0.800369
186.977	126.688	-0.888977	0.798782
187.759	126.687	-0.89039	0.799292
188.545	126.685	-0.888237	0.797938
189.329	126.681	-0.887512	0.796249
190.111	126.674	-0.888098	0.790012
190.9	126.669	-0.882224	0.78647
182.263	125.9	-0.901497	0.786553
183.054	125.909	-0.894804	0.796723
183.838	125.91	-0.894564	0.798836
184.624	125.909	-0.892444	0.799005
185.408	125.907	-0.892375	0.798095
186.192	125.906	-0.89153	0.798167
186.976	125.906	-0.891331	0.799784
187.759	125.904	-0.89198	0.799011
188.543	125.9	-0.891624	0.797094
189.327	125.9	-0.890986	0.798038
190.108	125.894	-0.893121	0.793852
190.896	125.887	-0.88769	0.788317
182.267	125.123	-0.898132	0.793197
183.055	125.127	-0.894179	0.798466
183.84	125.128	-0.893013	0.800155
184.624	125.127	-0.89333	0.800765
185.41	125.123	-0.891085	0.79811
186.194	125.123	-0.891379	0.798854
186.977	125.123	-0.891079	0.80054
187.761	125.121	-0.891547	0.800081
188.542	125.115	-0.893463	0.795408
189.328	125.115	-0.890993	0.796895
190.11	125.113	-0.892806	0.795793
190.896	125.113	-0.889448	0.797227
181.487	124.34	-0.895209	0.792552
182.27	124.343	-0.896107	0.796809
183.056	124.345	-0.894407	0.79964
183.842	124.345	-0.892252	0.801178
184.627	124.343	-0.891977	0.80063
185.411	124.339	-0.890863	0.797311
186.196	124.339	-0.890218	0.798631
186.979	124.339	-0.89079	0.799864
187.761	124.337	-0.89222	0.799587
188.541	124.333	-0.895584	0.796653
189.329	124.335	-0.891679	0.799491
190.111	124.335	-0.892509	0.800982
190.899	124.341	-0.888078	0.80891
161.468	123.639	-0.507831	0.863834
162.352	123.688	-0.409419	0.913305
162.958	123.657	-0.588567	0.88173
163.632	123.632	-0.700252	0.856868
164.211	123.572	-0.906793	0.797591
164.99	123.57	-0.912496	0.794953
165.805	123.552	-0.882609	0.777828
166.619	123.516	-0.85384	0.741348
181.489	123.56	-0.894751	0.796413
182.271	123.559	-0.896996	0.797101
183.055	123.559	-0.896669	0.798027
183.841	123.559	-0.894833	0.798728
184.627	123.56	-0.89298	0.801326
185.412	123.558	-0.891628	0.800252
186.196	123.558	-0.8917	0.800726
186.978	123.556	-0.893395	0.79999
187.761	123.554	-0.894155	0.799218
188.546	123.552	-0.892869	0.798767
189.331	123.552	-0.891334	0.80026
190.115	123.557	-0.890195	0.806622
190.907	123.569	-0.882098	0.820464
160.468	122.866	-0.722141	0.87575
161.339	122.906	-0.636759	0.915083
162.098	122.922	-0.663942	0.930903
162.802	122.941	-0.74487	0.949949
163.533	122.841	-0.799169	0.850357
164.21	122.798	-0.907176	0.807326
164.991	122.793	-0.911628	0.802311
165.784	122.783	-0.904648	0.792856
166.581	122.769	-0.892798	0.779469
167.395	122.751	-0.863687	0.76101
180.708	122.781	-0.891555	0.801115
181.489	122.782	-0.894812	0.802507
182.271	122.78	-0.897875	0.801314
183.056	122.781	-0.896198	0.80309
183.845	122.782	-0.891937	0.805731
184.632	122.786	-0.888998	0.810076
185.415	122.784	-0.889791	0.809844
186.199	122.784	-0.889189	0.810441
186.981	122.78	-0.891227	0.808082
187.764	122.779	-0.891932	0.808335
188.549	122.776	-0.89055	0.806124
189.335	122.776	-0.888722	0.80744
190.122	122.779	-0.885137	0.811932
190.916	122.792	-0.873951	0.826431
159.497	122.013	-0.908069	0.806617
160.297	122.011	-0.893691	0.804296
161.123	122.057	-0.852601	0.851104
161.877	122.044	-0.884253	0.837664
162.663	122.041	-0.883601	0.834901
163.505	122.065	-0.82738	0.858698
164.206	122.013	-0.911301	0.807281
164.986	122.014	-0.916863	0.807942
165.768	122.019	-0.920568	0.812757
166.556	122.018	-0.917355	0.812573
167.355	122	-0.904277	0.794258
168.2	121.955	-0.844165	0.750261
179.928	121.998	-0.88868	0.800572
180.708	122.002	-0.892618	0.805345
181.492	122.005	-0.892802	0.80944
182.275	122.006	-0.893974	0.811746
183.061	122.007	-0.892991	0.813695
183.852	122.01	-0.885618	0.81742
184.637	122.011	-0.884612	0.819435
185.417	122.01	-0.888605	0.81933
186.204	122.009	-0.885992	0.819509
186.985	122.005	-0.888448	0.816319
187.769	122.004	-0.888087	0.817234
188.553	121.999	-0.88781	0.812562
189.337	121.998	-0.887348	0.813538
190.126	121.999	-0.881888	0.815668
190.904	121.998	-0.887419	0.815761
191.669	122.001	-0.905847	0.820755
159.499	121.23	-0.906146	0.808399
160.276	121.232	-0.914226	0.809871
161.055	121.248	-0.921003	0.826496
162.641	121.243	-0.90644	0.821712
163.426	121.242	-0.906564	0.820518
164.203	121.24	-0.914561	0.818804
164.977	121.242	-0.926316	0.820296
165.749	121.247	-0.939429	0.825761
166.53	121.256	-0.943728	0.834748
167.317	121.254	-0.942429	0.832535
168.132	121.227	-0.912782	0.805867
178.304	121.237	-0.943897	0.821732
179.128	121.232	-0.904711	0.817917
179.939	121.237	-0.878201	0.823743
180.719	121.242	-0.88239	0.829103
181.502	121.244	-0.884056	0.831863
182.28	121.241	-0.890723	0.830304
183.062	121.24	-0.892367	0.830089
183.858	121.24	-0.880687	0.831468
184.639	121.242	-0.884119	0.8344
185.416	121.243	-0.890463	0.835618
186.207	121.242	-0.883967	0.835656
186.995	121.239	-0.879488	0.834341
187.779	121.238	-0.878999	0.83439
188.563	121.235	-0.878828	0.832128
189.346	121.231	-0.879624	0.829644
190.133	121.228	-0.876261	0.827797
190.923	121.222	-0.869511	0.823878
191.646	121.222	-0.930603	0.824513
192.459	121.222	-0.900808	0.82648
158.726	120.456	-0.893477	0.818868
159.498	120.455	-0.907216	0.817952
160.273	120.465	-0.917479	0.827985
163.446	120.474	-0.886305	0.836982
164.207	120.472	-0.91137	0.83461
164.954	120.476	-0.948937	0.838491
165.734	120.475	-0.95502	0.838304
166.52	120.48	-0.953903	0.842737
167.303	120.484	-0.956587	0.847767
168.101	120.464	-0.943733	0.827063
175.951	120.464	-0.943621	0.831436
176.711	120.462	-0.96901	0.829484
177.462	120.456	-1.00234	0.824343
178.316	120.455	-0.933101	0.824022
179.131	120.465	-0.902902	0.834621
179.936	120.48	-0.881908	0.850624
180.717	120.485	-0.885144	0.856546
181.504	120.487	-0.883294	0.859627
182.277	120.484	-0.894018	0.856682
183.047	120.479	-0.908075	0.853243
183.835	120.478	-0.905115	0.852371
184.625	120.475	-0.89911	0.85056
185.392	120.47	-0.916028	0.846879
186.169	120.471	-0.923297	0.84864
186.953	120.469	-0.922851	0.847915
187.761	120.47	-0.899103	0.850309
188.572	120.467	-0.871842	0.848259
189.359	120.464	-0.867763	0.846126
190.144	120.456	-0.866672	0.839948
190.905	120.45	-0.88901	0.834624
191.66	120.447	-0.917407	0.83368
192.474	120.447	-0.887592	0.835028
193.206	120.447	-0.938965	0.835809
193.96	120.445	-0.967953	0.835952
194.725	120.443	-0.985939	0.835482
195.498	120.442	-0.995477	0.836247
196.278	120.437	-0.999181	0.832763
197.035	120.438	-1.0247	0.834945
197.817	120.439	-1.025	0.837496
198.588	120.438	-1.0372	0.838308
199.348	120.436	-1.05966	0.838582
200.095	120.432	-1.09532	0.83606
200.907	120.427	-1.0657	0.83292
201.686	120.426	-1.06898	0.834495
202.444	120.422	-1.0927	0.831999
203.192	120.427	-1.12662	0.839188
203.925	120.43	-1.17574	0.844151
210.099	120.4	-0.472696	0.83094
211.025	120.399	-0.327948	0.832959
211.924	120.393	-0.209319	0.828714
212.809	120.386	-0.105101	0.824873
214.384	120.374	-0.0920415	0.818626
215.176	120.368	-0.0795167	0.815527
215.936	120.369	-0.100513	0.819168
216.771	120.369	-0.045149	0.822282
217.559	120.366	-0.0376524	0.822357
218.372	120.373	-0.00462734	0.832231
219.131	120.375	-0.0246158	0.837527
219.829	120.37	-0.106776	0.835332
220.538	120.367	-0.177408	0.836067
221.269	120.358	-0.225876	0.830123
221.83	120.362	-0.443529	0.837266
222.58	120.364	-0.472353	0.8432
223.344	120.363	-0.487113	0.845375
224.057	120.369	-0.55257	0.855712
224.612	120.364	-0.77708	0.853748
225.114	120.342	-1.05257	0.835341
158.71	119.683	-0.90863	0.831177
159.485	119.68	-0.919803	0.827853
160.26	119.68	-0.930561	0.827608
160.896	119.479	-1.0797	0.625905
164.92	119.743	-0.983272	0.889867
165.719	119.715	-0.970239	0.86263
166.517	119.708	-0.95758	0.85549
172.028	119.693	-0.942581	0.84222
172.823	119.696	-0.932822	0.845693
173.55	119.667	-0.990647	0.817156
174.362	119.687	-0.963256	0.837792
175.207	119.714	-0.903367	0.865154
176.001	119.717	-0.894247	0.868141
176.785	119.703	-0.895518	0.85521
177.483	119.689	-0.981753	0.841429
178.287	119.671	-0.962382	0.824117
179.088	119.671	-0.946282	0.82445
179.891	119.675	-0.927634	0.829485
180.67	119.68	-0.933408	0.835448
181.474	119.686	-0.913497	0.842156
182.25	119.7	-0.92159	0.856708
183.027	119.703	-0.929302	0.861033
183.811	119.703	-0.930055	0.861566
184.588	119.706	-0.936536	0.865653
185.365	119.708	-0.943847	0.868817
186.131	119.702	-0.961589	0.863458
186.919	119.691	-0.958159	0.854096
187.7	119.671	-0.961105	0.834764
188.534	119.662	-0.910755	0.826834
189.313	119.662	-0.915057	0.828334
190.13	119.656	-0.881859	0.823539
190.902	119.663	-0.894053	0.831585
191.671	119.665	-0.908371	0.834688
192.435	119.662	-0.927225	0.833009
193.189	119.664	-0.956891	0.836635
193.95	119.656	-0.979065	0.830528
194.709	119.65	-1.00353	0.825831
195.485	119.645	-1.01019	0.821837
196.24	119.647	-1.03812	0.825545
197.004	119.656	-1.0576	0.836679
197.788	119.674	-1.05625	0.85606
198.607	119.669	-1.02008	0.85312
199.451	119.658	-0.95834	0.843799
200.236	119.64	-0.95644	0.8275
201.013	119.632	-0.961321	0.821784
201.801	119.638	-0.955439	0.828985
202.581	119.648	-0.958153	0.84111
203.369	119.661	-0.952561	0.856773
204.188	119.661	-0.914752	0.858853
205.005	119.661	-0.880357	0.860918
205.844	119.659	-0.822827	0.860356
206.75	119.647	-0.698138	0.850649
207.642	119.627	-0.588251	0.832977
208.578	119.622	-0.433624	0.830793
209.384	119.622	-0.408534	0.833036
210.211	119.617	-0.362811	0.830937
211.108	119.625	-0.247018	0.840828
211.984	119.616	-0.151777	0.834661
212.874	119.608	-0.0434875	0.829877
213.735	119.593	0.0369588	0.817458
214.493	119.574	0.0145772	0.801267
215.309	119.553	0.0505727	0.782893
216.069	119.564	0.0298702	0.796581
216.812	119.57	-0.00753668	0.805323
217.562	119.556	-0.0374468	0.794188
218.288	119.564	-0.0912713	0.805639
219.025	119.563	-0.13413	0.807664
219.72	119.56	-0.218682	0.807836
220.405	119.564	-0.31354	0.815364
221.309	119.589	-0.18887	0.843762
222.137	119.586	-0.139753	0.843614
222.918	119.578	-0.138264	0.839198
223.667	119.593	-0.167795	0.8571
224.302	119.644	-0.312053	0.911851
224.801	119.643	-0.591166	0.91426
225.329	119.582	-0.842196	0.857367
158.614	119.109	-1.00493	1.04168
159.537	118.819	-0.867023	0.750964
160.351	118.639	-0.839296	0.570974
165.737	118.903	-0.951531	0.834569
170.526	118.944	-0.874697	0.876922
171.255	118.926	-0.930904	0.859155
172.042	118.917	-0.929272	0.850401
172.796	118.899	-0.960107	0.832805
173.575	118.895	-0.966324	0.829546
174.384	118.907	-0.941734	0.841685
175.204	118.919	-0.906668	0.854206
175.982	118.914	-0.914154	0.849914
176.747	118.9	-0.934186	0.835945
177.473	118.883	-0.992049	0.820059
178.238	118.881	-1.01233	0.818005
179.041	118.878	-0.99414	0.815846
192.421	118.88	-0.942827	0.835334
193.195	118.861	-0.95225	0.817212
193.95	118.847	-0.980188	0.804794
194.721	118.842	-0.993057	0.80136
158.504	118.37	-1.11483	1.0872
159.618	117.715	-0.786442	0.431419
166.547	118.06	-0.927913	0.776038
168.901	118.086	-0.929679	0.803052
169.699	118.153	-0.917131	0.86981
170.512	118.167	-0.889501	0.884437
171.285	118.152	-0.900868	0.869346
172.062	118.139	-0.909373	0.856769
172.806	118.114	-0.950349	0.832627
173.583	118.111	-0.958759	0.829022
174.4	118.122	-0.926118	0.840643
176.729	118.116	-0.952378	0.835999
177.489	118.109	-0.977397	0.829939
178.256	118.106	-0.994829	0.827203
159.534	117.185	-0.870553	0.686573
160.76	116.423	-0.430241	-0.0753757
166.573	117.261	-0.901216	0.762077
167.355	117.244	-0.90494	0.745312
168.113	117.293	-0.932551	0.793866
168.884	117.32	-0.946948	0.821216
169.695	117.365	-0.92138	0.866241
170.494	117.365	-0.907715	0.866926
171.288	117.372	-0.898766	0.874313
172.061	117.346	-0.910349	0.847737
172.804	117.34	-0.95311	0.842919
177.498	117.329	-0.968161	0.834121
178.281	117.327	-0.970378	0.832358
100.81	114.91	-0.640251	-0.737833
101.547	114.869	-0.689352	-0.780392
102.319	114.868	-0.702791	-0.782575
103.11	114.876	-0.697503	-0.776228
103.903	114.883	-0.690764	-0.770441
104.691	114.889	-0.687804	-0.765774
105.486	114.89	-0.679025	-0.765604
106.269	114.893	-0.681457	-0.763887
159.348	116.673	-1.05629	0.95938
160.594	115.963	-0.595521	0.248759
161.794	115.27	-0.18166	-0.44401
166.548	116.481	-0.926794	0.766584
167.306	116.497	-0.953546	0.782421
168.076	116.53	-0.969003	0.815631
168.872	116.55	-0.958648	0.835374
169.669	116.55	-0.947177	0.835794
170.489	116.574	-0.912729	0.860021
171.285	116.613	-0.902031	0.89877
177.506	116.549	-0.961602	0.838036
178.29	116.544	-0.961461	0.833902
179.073	116.543	-0.963573	0.833317
74.1174	113.934	-0.626439	-0.886674
74.92	113.899	-0.609003	-0.922667
75.7096	113.887	-0.604488	-0.935968
76.4974	113.876	-0.601765	-0.948061
77.2727	113.88	-0.611635	-0.945217
78.0369	113.917	-0.632686	-0.909127
100.765	114.068	-0.683409	-0.795048
101.545	114.074	-0.689467	-0.789833
102.328	114.083	-0.692333	-0.782702
103.116	114.092	-0.690025	-0.775051
103.904	114.098	-0.688322	-0.769879
104.691	114.104	-0.687288	-0.764624
105.479	114.107	-0.685251	-0.762872
106.259	114.116	-0.690505	-0.75581
160.35	115.568	-0.839705	0.639109
161.577	114.856	-0.397857	-0.0735441
162.646	114.51	-0.115046	-0.419853
166.496	115.693	-0.978974	0.76286
167.291	115.742	-0.969241	0.811662
168.068	115.75	-0.977612	0.820208
168.869	115.771	-0.961486	0.841522
169.636	115.77	-0.979935	0.83989
170.441	115.791	-0.960964	0.86101
177.5	115.757	-0.967585	0.83015
178.288	115.758	-0.964196	0.832202
179.075	115.762	-0.962006	0.836174
179.857	115.762	-0.965132	0.83737
180.637	115.76	-0.970132	0.835706
181.415	115.756	-0.97594	0.832092
73.3807	113.133	-0.576852	-0.90061
74.1192	113.092	-0.623462	-0.94327
74.8989	113.077	-0.628891	-0.959172
75.6782	113.071	-0.634675	-0.966853
76.4601	113.071	-0.637879	-0.968115
77.2416	113.074	-0.64156	-0.966273
78.0357	113.078	-0.632663	-0.963235
78.7844	113.092	-0.669153	-0.950846
79.5779	113.092	-0.660787	-0.951494
80.4136	113.108	-0.610383	-0.936893
99.9885	113.293	-0.673301	-0.783081
100.764	113.289	-0.683261	-0.78884
101.55	113.292	-0.683616	-0.786934
102.331	113.297	-0.688376	-0.783486
103.118	113.304	-0.686762	-0.777213
103.905	113.31	-0.685496	-0.772482
104.692	113.317	-0.685084	-0.76675
105.479	113.323	-0.68346	-0.762027
106.264	113.329	-0.684945	-0.757237
107.047	113.331	-0.687917	-0.756289
159.995	115.235	-1.1945	1.09074
161.323	114.481	-0.65253	0.335963
162.528	113.911	-0.232878	-0.233542
165.721	114.922	-0.967707	0.776853
166.469	114.924	-1.00524	0.778419
167.297	114.982	-0.962713	0.836705
168.085	114.986	-0.960587	0.840963
168.901	115.017	-0.930515	0.871318
169.695	115.049	-0.921136	0.904119
177.506	114.973	-0.962426	0.830849
178.293	114.972	-0.959677	0.830386
179.079	114.973	-0.959185	0.831474
179.86	114.976	-0.96214	0.834768
180.642	114.974	-0.965241	0.833292
181.424	114.972	-0.968463	0.832591
72.5668	112.369	-0.604563	-0.878577
73.3183	112.304	-0.638127	-0.944186
74.0876	112.282	-0.653845	-0.967869
74.8654	112.282	-0.661137	-0.968521
75.6549	112.287	-0.656739	-0.965371
76.4368	112.29	-0.659953	-0.963416
77.2177	112.294	-0.664211	-0.960016
78.003	112.301	-0.664098	-0.95443
78.7831	112.308	-0.669186	-0.948929
79.5695	112.316	-0.668002	-0.942414
80.3653	112.326	-0.657456	-0.933548
99.191	112.482	-0.683834	-0.808027
99.9777	112.493	-0.682884	-0.798255
100.763	112.5	-0.68345	-0.791615
101.55	112.505	-0.681977	-0.787969
102.335	112.51	-0.683042	-0.784249
103.122	112.517	-0.68191	-0.778331
103.909	112.523	-0.680911	-0.774145
104.694	112.528	-0.681435	-0.770002
105.48	112.536	-0.681616	-0.763288
106.265	112.542	-0.682221	-0.759064
107.052	112.542	-0.680822	-0.7598
161.098	114.102	-0.876601	0.741713
162.035	113.838	-0.725434	0.478037
163.087	113.393	-0.459719	0.0329183
164.991	114.173	-0.912499	0.812377
165.745	114.179	-0.944251	0.818184
166.499	114.176	-0.97542	0.815148
167.301	114.207	-0.95887	0.845628
168.113	114.232	-0.932499	0.870709
168.944	114.265	-0.887365	0.903724
176.722	114.186	-0.961221	0.827573
177.508	114.192	-0.960868	0.833527
178.295	114.193	-0.958681	0.835813
179.079	114.196	-0.959816	0.838583
179.862	114.2	-0.961453	0.843526
180.645	114.194	-0.96244	0.837442
181.428	114.192	-0.964804	0.836285
182.208	114.175	-0.969519	0.820628
72.5157	111.492	-0.654441	-0.970137
73.2913	111.48	-0.663898	-0.982593
74.0764	111.486	-0.663862	-0.978144
74.8629	111.495	-0.662402	-0.970821
75.6495	111.501	-0.660907	-0.965629
76.4326	111.507	-0.662901	-0.960391
77.2166	111.513	-0.664072	-0.956015
78.0009	111.517	-0.665004	-0.953075
78.7854	111.524	-0.665658	-0.947789
79.5701	111.53	-0.666176	-0.942489
80.3557	111.538	-0.665766	-0.935861
81.1564	111.512	-0.650359	-0.963485
99.1986	111.702	-0.675019	-0.802485
99.9822	111.711	-0.677126	-0.794792
100.768	111.716	-0.677576	-0.790936
101.553	111.721	-0.678192	-0.787222
102.339	111.724	-0.678129	-0.785165
103.125	111.728	-0.677326	-0.782764
103.911	111.733	-0.677864	-0.778909
104.694	111.741	-0.680203	-0.771833
105.481	111.749	-0.679455	-0.764743
106.269	111.757	-0.677386	-0.758054
107.054	111.762	-0.677685	-0.754222
107.838	111.772	-0.679962	-0.745688
162.011	113.143	-0.749285	0.567851
162.989	112.732	-0.556864	0.155777
163.68	112.854	-0.651695	0.278405
164.184	113.372	-0.933907	0.796328
164.956	113.411	-0.947631	0.835154
165.734	113.408	-0.955304	0.831597
166.518	113.428	-0.956715	0.852148
167.32	113.451	-0.94021	0.874193
168.094	113.419	-0.951732	0.842457
173.582	113.402	-0.961657	0.826279
174.361	113.404	-0.968014	0.828704
175.146	113.409	-0.968039	0.834455
175.933	113.407	-0.965557	0.832372
176.724	113.407	-0.960159	0.832937
177.51	113.41	-0.958568	0.836068
178.293	113.41	-0.960446	0.836525
179.079	113.413	-0.959926	0.840057
179.862	113.414	-0.96175	0.841097
180.648	113.411	-0.960012	0.838735
181.431	113.412	-0.962527	0.841182
182.201	113.4	-0.976632	0.829395
183.008	113.391	-0.954354	0.821314
71.7523	110.758	-0.631647	-0.916794
72.5147	110.709	-0.654281	-0.96759
73.2948	110.701	-0.659175	-0.976626
74.0817	110.705	-0.657279	-0.973586
74.8675	110.71	-0.656571	-0.969587
75.6537	110.718	-0.655523	-0.962881
76.4371	110.722	-0.657209	-0.960648
77.2206	110.728	-0.658857	-0.955203
78.0044	110.733	-0.660227	-0.951728
78.7884	110.741	-0.661424	-0.94552
79.5728	110.745	-0.662174	-0.942479
80.3612	110.747	-0.65903	-0.941067
81.1619	110.711	-0.643578	-0.979197
98.4155	110.906	-0.671099	-0.811203
99.2027	110.919	-0.669612	-0.799985
99.9872	110.925	-0.670843	-0.794945
100.772	110.929	-0.671718	-0.791824
101.554	110.934	-0.6752	-0.788241
102.344	110.937	-0.67197	-0.78658
103.129	110.944	-0.672736	-0.781183
103.914	110.951	-0.67348	-0.775526
104.698	110.96	-0.674568	-0.767802
105.483	110.965	-0.676287	-0.763378
106.273	110.973	-0.67186	-0.756982
107.058	110.979	-0.673202	-0.752239
107.843	110.991	-0.67411	-0.741916
162.112	112.553	-0.64843	0.761752
162.911	112.182	-0.634693	0.391255
163.498	112.24	-0.833713	0.448565
164.173	112.597	-0.944774	0.805976
164.954	112.649	-0.948884	0.857661
165.726	112.632	-0.962913	0.840771
166.516	112.65	-0.958868	0.858284
167.289	112.654	-0.971461	0.861852
171.845	112.504	-1.128	0.712173
172.734	112.598	-1.0242	0.806388
173.596	112.634	-0.947891	0.843253
174.345	112.62	-0.983461	0.829639
175.141	112.626	-0.973448	0.835292
175.937	112.627	-0.962301	0.837115
176.722	112.624	-0.962028	0.834239
177.51	112.627	-0.959439	0.837952
178.293	112.627	-0.961623	0.837982
179.072	112.626	-0.967231	0.837261
179.854	112.627	-0.970654	0.839086
180.641	112.625	-0.967865	0.837818
181.428	112.626	-0.965562	0.838472
182.208	112.624	-0.970425	0.837581
183.007	112.616	-0.956221	0.830318
183.774	112.624	-0.974041	0.83883
71.7281	109.918	-0.654616	-0.971734
72.5112	109.906	-0.656506	-0.985252
73.2969	109.912	-0.655876	-0.980108
74.0862	109.92	-0.651656	-0.97358
74.8721	109.927	-0.65079	-0.967416
75.6601	109.931	-0.647827	-0.964337
76.443	109.933	-0.650101	-0.963823
77.224	109.941	-0.654184	-0.956932
78.0081	109.948	-0.655276	-0.951856
78.7926	109.956	-0.655961	-0.944709
79.5772	109.958	-0.656598	-0.944266
80.3625	109.964	-0.656555	-0.938707
81.1499	109.961	-0.654383	-0.943126
98.4214	110.124	-0.663891	-0.808464
99.2059	110.133	-0.665212	-0.800884
99.9917	110.138	-0.665082	-0.796473
100.777	110.144	-0.665689	-0.792312
101.56	110.149	-0.668689	-0.788011
102.348	110.153	-0.665864	-0.785357
103.133	110.161	-0.667068	-0.778837
103.919	110.168	-0.667005	-0.772764
104.703	110.177	-0.668427	-0.765647
105.488	110.18	-0.670153	-0.763912
106.278	110.187	-0.665464	-0.75765
107.063	110.194	-0.666118	-0.751398
107.851	110.21	-0.664824	-0.736904
162.203	112.125	-0.556924	1.11873
162.885	111.71	-0.660873	0.703848
163.497	111.621	-0.834332	0.614688
164.16	111.84	-0.957394	0.832978
164.943	111.855	-0.960329	0.848362
165.722	111.85	-0.967134	0.842928
166.49	111.845	-0.984175	0.837728
167.249	111.839	-1.0108	0.832316
171.027	111.722	-1.16051	0.714968
171.864	111.749	-1.1091	0.741646
172.698	111.795	-1.06067	0.788029
173.57	111.845	-0.973658	0.838245
174.344	111.838	-0.985499	0.831361
175.144	111.847	-0.970829	0.84118
175.94	111.852	-0.959702	0.845787
176.72	111.848	-0.965017	0.842046
177.507	111.851	-0.962846	0.846218
178.29	111.849	-0.964575	0.843794
179.067	111.847	-0.972657	0.843143
179.846	111.844	-0.978548	0.83999
180.635	111.843	-0.974818	0.839729
181.419	111.847	-0.975229	0.844352
182.208	111.843	-0.971022	0.840994
183.015	111.838	-0.949009	0.836181
183.773	111.844	-0.975354	0.842671
184.606	111.838	-0.927085	0.837583
71.7328	109.127	-0.648691	-0.976768
72.5113	109.12	-0.655216	-0.985177
73.2969	109.128	-0.654623	-0.978594
74.0873	109.132	-0.649325	-0.975617
74.8747	109.14	-0.647005	-0.969392
75.6663	109.144	-0.64049	-0.96675
76.4461	109.147	-0.645732	-0.964739
77.2259	109.153	-0.651137	-0.960134
78.0092	109.157	-0.653005	-0.956655
78.7969	109.168	-0.650421	-0.946919
79.5826	109.173	-0.649948	-0.943567
80.3665	109.179	-0.651296	-0.938749
81.152	109.181	-0.651034	-0.938338
82.0284	108.979	-0.559866	-1.14151
97.6409	109.335	-0.657457	-0.810564
98.4228	109.335	-0.661224	-0.81144
99.2068	109.342	-0.662962	-0.805623
99.9934	109.349	-0.662127	-0.800272
100.78	109.355	-0.661711	-0.795648
101.565	109.363	-0.661887	-0.788899
102.353	109.371	-0.659889	-0.782517
103.139	109.379	-0.659722	-0.775335
103.924	109.388	-0.660854	-0.768036
104.71	109.393	-0.661021	-0.763857
105.494	109.396	-0.662357	-0.761886
106.282	109.402	-0.660023	-0.756856
107.067	109.41	-0.661293	-0.750234
107.856	109.429	-0.658011	-0.733068
162.888	111.254	-0.657232	1.03213
163.51	111.002	-0.821235	0.780079
164.141	111.021	-0.97603	0.799278
164.922	111.029	-0.981233	0.806424
165.702	111.023	-0.986501	0.801049
166.501	111.046	-0.973723	0.823246
170.322	110.989	-1.08034	0.76609
171.086	110.973	-1.10141	0.750507
171.905	110.99	-1.06861	0.767772
172.702	111.007	-1.05711	0.785037
173.539	111.045	-1.00481	0.823251
174.348	111.063	-0.981575	0.841612
175.146	111.069	-0.969051	0.846865
175.942	111.071	-0.957529	0.84999
176.718	111.064	-0.967359	0.843061
177.495	111.06	-0.975148	0.839511
178.281	111.062	-0.974302	0.841511
179.06	111.06	-0.980657	0.839681
179.847	111.06	-0.977779	0.840044
180.63	111.059	-0.979988	0.840351
181.415	111.062	-0.9796	0.843738
182.2	111.063	-0.979415	0.845343
182.996	111.059	-0.968808	0.841765
183.768	111.058	-0.980898	0.841173
184.59	111.037	-0.943255	0.820528
185.378	111.029	-0.939918	0.813456
186.175	111.042	-0.927665	0.82725
72.5121	108.335	-0.653279	-0.984641
73.2978	108.34	-0.652585	-0.981683
74.0881	108.344	-0.647326	-0.978159
74.8771	108.351	-0.643383	-0.972331
75.6741	108.361	-0.631436	-0.964157
76.475	108.348	-0.615628	-0.977661
77.2598	108.326	-0.615987	-1.00092
78.0074	108.36	-0.653536	-0.968484
78.7991	108.383	-0.647029	-0.947051
79.5871	108.388	-0.64421	-0.942833
80.3703	108.392	-0.646271	-0.93983
81.1547	108.397	-0.64705	-0.936653
81.9352	108.4	-0.651824	-0.9351
96.8637	108.553	-0.647682	-0.806287
97.641	108.546	-0.656081	-0.814011
98.4265	108.549	-0.65632	-0.812846
99.2107	108.555	-0.657794	-0.808024
99.9981	108.563	-0.656223	-0.800476
100.784	108.569	-0.656042	-0.796146
101.57	108.579	-0.655785	-0.787667
102.359	108.589	-0.652957	-0.778773
103.144	108.593	-0.653872	-0.776057
103.93	108.599	-0.653852	-0.771442
104.716	108.603	-0.653631	-0.768476
105.5	108.608	-0.654959	-0.764456
106.287	108.617	-0.654073	-0.757429
107.07	108.627	-0.656677	-0.747759
162.88	110.801	-0.665279	1.36364
163.498	110.366	-0.832923	0.928973
164.124	110.192	-0.993467	0.754515
164.937	110.283	-0.966336	0.845861
165.714	110.275	-0.974628	0.837764
169.56	110.243	-1.05712	0.804871
170.347	110.22	-1.05547	0.782263
171.13	110.206	-1.05775	0.768098
171.94	110.231	-1.03359	0.793585
172.711	110.215	-1.04821	0.777548
173.519	110.241	-1.02549	0.803811
174.348	110.273	-0.981486	0.83572
175.14	110.277	-0.974572	0.840032
175.933	110.282	-0.966905	0.844996
176.715	110.278	-0.970035	0.841684
177.496	110.277	-0.974129	0.8403
178.276	110.275	-0.979144	0.839382
179.06	110.274	-0.980752	0.838584
179.848	110.275	-0.97751	0.839487
180.631	110.275	-0.979335	0.840169
181.417	110.276	-0.978586	0.841175
182.199	110.276	-0.98105	0.842574
182.999	110.269	-0.966106	0.835408
183.776	110.271	-0.973761	0.837871
184.576	110.255	-0.958311	0.823392
185.366	110.249	-0.953008	0.817352
186.13	110.266	-0.97368	0.835348
186.94	110.261	-0.947634	0.830689
72.5177	107.545	-0.646409	-0.989318
73.2998	107.549	-0.649343	-0.987066
74.0895	107.555	-0.644687	-0.981718
74.879	107.563	-0.640256	-0.975443
75.6694	107.575	-0.634914	-0.964297
76.467	107.593	-0.622415	-0.948231
77.2431	107.559	-0.631474	-0.982863
78.0398	107.578	-0.619874	-0.965089
78.8081	107.586	-0.636782	-0.958835
79.5922	107.603	-0.637888	-0.94253
80.3742	107.607	-0.6411	-0.939765
81.1585	107.616	-0.642001	-0.931696
81.9438	107.628	-0.642025	-0.92187
82.7337	107.628	-0.637417	-0.922988
96.8604	107.756	-0.649697	-0.81722
97.6422	107.758	-0.653551	-0.816396
98.4282	107.764	-0.653373	-0.812218
99.2157	107.767	-0.651552	-0.809804
100.001	107.775	-0.651615	-0.803651
100.788	107.784	-0.650447	-0.795938
101.576	107.794	-0.648511	-0.786717
102.364	107.804	-0.646604	-0.778706
103.15	107.807	-0.646482	-0.776743
103.934	107.813	-0.648034	-0.772331
104.719	107.818	-0.648924	-0.767629
105.502	107.822	-0.651637	-0.765241
106.287	107.831	-0.652852	-0.757948
163.492	109.694	-0.838531	1.04183
164.13	109.424	-0.986826	0.770976
164.941	109.502	-0.962155	0.848786
165.725	109.509	-0.963604	0.855815
169.614	109.475	-1.00242	0.821978
170.397	109.471	-1.00542	0.817487
171.205	109.494	-0.982584	0.84089
171.989	109.481	-0.984464	0.828132
172.75	109.452	-1.00898	0.798736
173.536	109.459	-1.00853	0.8055
174.343	109.479	-0.987199	0.826477
175.126	109.479	-0.988815	0.826467
175.924	109.491	-0.976185	0.838827
176.707	109.489	-0.978129	0.836849
177.486	109.487	-0.984405	0.835488
178.275	109.491	-0.980533	0.838913
179.08	109.494	-0.960551	0.842489
179.86	109.492	-0.966093	0.840692
180.643	109.495	-0.968198	0.844143
181.429	109.487	-0.966947	0.836953
182.197	109.489	-0.983509	0.839609
182.992	109.487	-0.973733	0.837967
183.778	109.48	-0.97264	0.831192
184.568	109.474	-0.966551	0.825671
185.351	109.475	-0.968365	0.828199
186.119	109.498	-0.98539	0.851283
186.93	109.459	-0.958531	0.813278
73.2973	106.775	-0.650593	-0.975147
74.0889	106.774	-0.644051	-0.977589
74.8805	106.776	-0.63754	-0.977008
75.67	106.786	-0.63307	-0.968035
76.4689	106.792	-0.61926	-0.96304
77.2307	106.836	-0.642615	-0.9211
78.0546	106.765	-0.603845	-0.992636
78.8242	106.791	-0.619428	-0.967826
79.5958	106.812	-0.632998	-0.947862
80.3749	106.82	-0.63914	-0.941307
81.1606	106.835	-0.63865	-0.92759
81.9449	106.84	-0.639612	-0.92411
82.7372	106.842	-0.632599	-0.923397
96.0782	106.968	-0.644978	-0.819128
96.8599	106.969	-0.648914	-0.819161
97.6463	106.972	-0.648256	-0.81696
98.4319	106.978	-0.648384	-0.812474
99.2165	106.982	-0.649478	-0.809726
100.005	106.99	-0.646396	-0.803007
100.792	106.996	-0.645618	-0.797964
101.579	107.008	-0.64411	-0.78742
102.365	107.017	-0.644108	-0.780201
103.152	107.019	-0.642948	-0.779265
103.936	107.026	-0.644667	-0.773193
104.722	107.031	-0.644462	-0.769623
105.506	107.037	-0.646697	-0.76546
106.286	107.038	-0.652575	-0.765435
163.498	109.048	-0.833219	1.18028
164.132	108.636	-0.984702	0.768156
164.933	108.666	-0.969389	0.797836
165.717	108.692	-0.97178	0.823623
168.855	108.702	-0.976602	0.832769
169.628	108.699	-0.989161	0.82976
170.411	108.697	-0.991411	0.827918
171.199	108.702	-0.989341	0.833044
171.988	108.691	-0.985775	0.822458
172.765	108.679	-0.994459	0.809984
173.558	108.689	-0.986811	0.820248
174.345	108.694	-0.984789	0.825095
175.131	108.699	-0.984316	0.830265
175.915	108.699	-0.98587	0.830536
176.703	108.702	-0.982985	0.834335
177.474	108.694	-0.996973	0.826636
178.267	108.701	-0.989167	0.834136
179.065	108.706	-0.976102	0.838864
179.847	108.704	-0.979163	0.837006
180.631	108.705	-0.980601	0.83841
181.417	108.704	-0.979555	0.838552
182.2	108.705	-0.981282	0.839393
182.979	108.708	-0.986559	0.843198
183.778	108.706	-0.97272	0.842259
184.563	108.692	-0.972121	0.828746
185.347	108.696	-0.973601	0.833229
186.111	108.721	-0.993939	0.858137
186.924	108.667	-0.964897	0.805082
73.2958	106	-0.650897	-0.964852
74.0916	105.985	-0.640201	-0.981241
74.8828	105.99	-0.633968	-0.977793
75.6718	105.999	-0.630057	-0.969386
76.4609	106.009	-0.626089	-0.960732
77.2456	106.054	-0.626483	-0.917666
78.0326	106.004	-0.624621	-0.968479
78.8797	105.966	-0.562739	-1.00746
79.6043	106.028	-0.623244	-0.946562
80.3828	106.035	-0.630016	-0.941472
81.1714	106.05	-0.626624	-0.927537
81.9544	106.059	-0.62888	-0.919741
82.7372	106.073	-0.631407	-0.907379
95.2867	106.165	-0.649521	-0.835713
96.0774	106.177	-0.644448	-0.824881
96.8653	106.187	-0.642286	-0.815636
97.6528	106.192	-0.640479	-0.811784
98.4369	106.198	-0.642083	-0.807309
99.2225	106.202	-0.642233	-0.804714
100.008	106.207	-0.642103	-0.800982
100.794	106.212	-0.642456	-0.797534
101.581	106.22	-0.640629	-0.790024
102.368	106.229	-0.639683	-0.782713
103.154	106.231	-0.639401	-0.781655
103.939	106.237	-0.640973	-0.777246
104.724	106.245	-0.641719	-0.770526
105.51	106.253	-0.641236	-0.763969
162.811	108.517	-0.73403	1.43484
163.47	108.236	-0.860333	1.15269
164.133	107.865	-0.983269	0.782317
164.913	107.842	-0.989383	0.758927
168.856	107.917	-0.975082	0.832911
169.63	107.915	-0.986847	0.830693
170.421	107.93	-0.98187	0.846093
171.211	107.928	-0.976998	0.843937
171.983	107.894	-0.99036	0.809532
172.77	107.891	-0.989291	0.806549
173.56	107.903	-0.984238	0.818657
174.342	107.903	-0.987712	0.819089
175.128	107.911	-0.986955	0.827155
175.919	107.921	-0.981648	0.837561
176.715	107.934	-0.971325	0.851038
177.49	107.917	-0.980938	0.834055
178.281	107.921	-0.97551	0.83854
179.062	107.919	-0.97988	0.836548
179.845	107.92	-0.982012	0.837358
180.638	107.921	-0.973997	0.838751
181.42	107.919	-0.976934	0.837363
182.202	107.919	-0.980019	0.838517
182.988	107.919	-0.9784	0.838604
183.776	107.915	-0.975619	0.834979
184.562	107.911	-0.974376	0.831368
185.343	107.921	-0.978254	0.842502
186.115	107.94	-0.990133	0.862063
186.922	107.892	-0.968057	0.814187
73.3035	105.202	-0.642037	-0.977741
74.0953	105.196	-0.635281	-0.985004
74.8849	105.205	-0.630696	-0.97741
75.6749	105.213	-0.62578	-0.970124
76.4642	105.218	-0.621555	-0.966343
77.2548	105.234	-0.616039	-0.952412
78.0716	105.171	-0.584456	-1.01596
78.9294	105.189	-0.511772	-0.998963
79.6143	105.246	-0.612086	-0.944149
80.3876	105.249	-0.623964	-0.942318
81.1749	105.259	-0.621883	-0.933121
81.9575	105.268	-0.624589	-0.924989
82.7409	105.276	-0.626426	-0.91878
83.5388	105.253	-0.613842	-0.942915
95.2938	105.38	-0.641125	-0.835121
96.0818	105.391	-0.638797	-0.825158
96.8683	105.399	-0.637939	-0.818509
97.6555	105.405	-0.6365	-0.813505
98.4403	105.412	-0.637449	-0.808036
99.2278	105.416	-0.635664	-0.804973
100.013	105.423	-0.635813	-0.799213
100.798	105.427	-0.637218	-0.796732
101.583	105.433	-0.638149	-0.791997
102.368	105.44	-0.63854	-0.785961
103.155	105.445	-0.637549	-0.782221
103.94	105.451	-0.638027	-0.777739
104.727	105.461	-0.637695	-0.769267
162.762	107.604	-0.782697	1.3063
163.428	107.321	-0.901929	1.02259
164.128	107.051	-0.987913	0.752341
164.919	107.03	-0.983112	0.731362
168.07	107.132	-0.975008	0.832444
168.856	107.136	-0.974655	0.836606
169.632	107.142	-0.984358	0.842042
170.428	107.153	-0.97419	0.853441
171.214	107.158	-0.973723	0.858757
171.992	107.136	-0.981436	0.836156
172.777	107.12	-0.981817	0.820608
173.562	107.125	-0.982927	0.825376
174.347	107.127	-0.983292	0.827494
175.132	107.134	-0.983284	0.834568
175.922	107.146	-0.979434	0.847132
176.701	107.131	-0.985669	0.832577
177.493	107.136	-0.978927	0.837786
178.272	107.128	-0.984834	0.829919
179.071	107.138	-0.971295	0.84008
179.843	107.137	-0.984376	0.838918
180.65	107.135	-0.962404	0.837925
181.405	107.143	-0.992167	0.845566
182.2	107.14	-0.981905	0.842945
182.996	107.124	-0.970586	0.828101
183.777	107.128	-0.974725	0.832291
184.562	107.129	-0.975118	0.833953
185.343	107.142	-0.978131	0.847045
186.116	107.155	-0.990149	0.860647
186.915	107.131	-0.975559	0.837866
187.703	107.112	-0.971787	0.819516
74.1	104.412	-0.629325	-0.98395
74.889	104.42	-0.625358	-0.977504
75.6782	104.427	-0.621294	-0.971519
76.4666	104.435	-0.617946	-0.96453
77.2529	104.454	-0.616724	-0.946544
78.0958	104.451	-0.55903	-0.951083
78.8556	104.42	-0.584314	-0.98307
79.6264	104.473	-0.598691	-0.930928
80.3957	104.457	-0.614652	-0.948618
81.176	104.467	-0.619546	-0.939622
81.9573	104.476	-0.623545	-0.932038
82.7415	104.485	-0.624584	-0.923905
83.5266	104.493	-0.624736	-0.917907
94.5211	104.602	-0.626887	-0.826371
95.2972	104.595	-0.636467	-0.834642
96.083	104.602	-0.636329	-0.828373
96.87	104.611	-0.635002	-0.820952
97.6585	104.618	-0.632184	-0.814974
98.4422	104.624	-0.634259	-0.810352
99.2318	104.632	-0.630413	-0.804388
100.016	104.637	-0.631934	-0.800225
100.801	104.642	-0.633029	-0.796722
101.585	104.647	-0.634965	-0.792368
102.369	104.654	-0.636315	-0.786809
103.157	104.66	-0.633812	-0.782478
103.942	104.667	-0.635537	-0.776475
104.734	104.683	-0.628811	-0.761732
162.718	106.657	-0.825933	1.14402
163.398	106.403	-0.932242	0.889202
164.124	106.263	-0.992124	0.749881
164.912	106.251	-0.989402	0.737194
168.065	106.343	-0.980287	0.828614
168.848	106.341	-0.982835	0.825947
169.628	106.332	-0.988447	0.817498
170.432	106.349	-0.970863	0.833843
171.214	106.359	-0.974357	0.843651
171.997	106.34	-0.977138	0.824761
172.779	106.335	-0.9806	0.819632
173.562	106.337	-0.982939	0.821769
174.348	106.343	-0.98181	0.828363
175.135	106.353	-0.980695	0.838003
175.929	106.373	-0.971692	0.858154
176.705	106.352	-0.981823	0.838012
177.486	106.339	-0.986029	0.825056
178.272	106.342	-0.985065	0.828566
179.06	106.357	-0.982731	0.843725
179.836	106.352	-0.991239	0.839077
180.642	106.346	-0.970876	0.83261
181.398	106.353	-0.999607	0.840199
182.196	106.36	-0.986718	0.847935
182.988	106.351	-0.97927	0.839092
183.778	106.34	-0.974503	0.829124
184.566	106.329	-0.970985	0.817972
185.346	106.345	-0.976241	0.834762
186.124	106.352	-0.98287	0.842051
186.917	106.337	-0.974307	0.827497
187.706	106.308	-0.969527	0.79914
74.0999	103.636	-0.628211	-0.974195
74.8928	103.637	-0.620337	-0.974525
75.6803	103.643	-0.617952	-0.970029
76.4689	103.65	-0.614437	-0.964232
77.2578	103.662	-0.61064	-0.953379
78.0696	103.71	-0.583917	-0.906673
78.8238	103.706	-0.614944	-0.911467
79.643	103.716	-0.580925	-0.902833
80.3999	103.668	-0.609205	-0.952648
81.1764	103.687	-0.617888	-0.934923
81.9604	103.689	-0.619131	-0.933986
82.7455	103.697	-0.619366	-0.926995
83.5274	103.71	-0.62278	-0.915013
84.3182	103.723	-0.617208	-0.903992
94.516	103.803	-0.630746	-0.840183
95.3025	103.812	-0.629895	-0.832284
96.0896	103.821	-0.628483	-0.82497
96.8757	103.826	-0.628023	-0.820426
97.6613	103.832	-0.628185	-0.816325
98.4462	103.84	-0.628971	-0.809822
99.2364	103.846	-0.624512	-0.805008
100.021	103.853	-0.625897	-0.798478
100.806	103.859	-0.626513	-0.794465
101.589	103.863	-0.628812	-0.791758
102.373	103.869	-0.630661	-0.786468
103.161	103.874	-0.629278	-0.783454
103.946	103.88	-0.630186	-0.778583
162.68	105.733	-0.863604	1.00455
163.387	105.57	-0.942239	0.841024
164.125	105.498	-0.990276	0.769156
164.899	105.487	-1.00266	0.757746
168.063	105.56	-0.982552	0.830095
168.848	105.572	-0.983152	0.841723
169.629	105.591	-0.987557	0.86039
170.429	105.594	-0.973031	0.864183
171.205	105.596	-0.983451	0.865297
171.998	105.564	-0.97594	0.833843
172.776	105.53	-0.983602	0.799568
173.564	105.557	-0.981277	0.826762
174.35	105.561	-0.980638	0.831022
175.135	105.567	-0.980428	0.836749
175.927	105.572	-0.974075	0.841971
176.705	105.568	-0.981392	0.838347
177.491	105.563	-0.981304	0.833892
178.278	105.581	-0.979416	0.8512
179.064	105.595	-0.978754	0.866014
179.833	105.556	-0.994916	0.826653
181.408	105.568	-0.98967	0.839956
182.193	105.573	-0.989729	0.845408
182.988	105.569	-0.979523	0.841622
183.776	105.559	-0.976582	0.832174
184.562	105.551	-0.975339	0.824101
185.348	105.564	-0.974407	0.838009
186.13	105.569	-0.976733	0.84408
186.922	105.563	-0.970297	0.838208
187.706	105.53	-0.970507	0.805492
74.0972	102.863	-0.629715	-0.962378
74.895	102.857	-0.616984	-0.969889
75.6849	102.859	-0.61217	-0.968622
76.472	102.864	-0.610078	-0.964509
77.2601	102.872	-0.607113	-0.958218
78.0522	102.883	-0.600118	-0.948339
78.854	102.872	-0.583516	-0.960402
79.6428	102.853	-0.579887	-0.981047
80.4158	102.864	-0.592026	-0.971411
81.1779	102.907	-0.61521	-0.929128
81.9637	102.904	-0.614602	-0.933044
82.7511	102.911	-0.61249	-0.927719
83.5353	102.919	-0.613561	-0.921202
84.3238	102.929	-0.610399	-0.912193
93.7353	103.01	-0.624547	-0.845984
94.521	103.017	-0.624485	-0.84083
95.3078	103.027	-0.623276	-0.832037
96.094	103.036	-0.622783	-0.824025
96.8807	103.041	-0.621708	-0.82046
97.6664	103.059	-0.621799	-0.80383
98.4515	103.069	-0.622427	-0.795408
99.2404	103.063	-0.619212	-0.802029
100.026	103.071	-0.619161	-0.795103
100.811	103.077	-0.619761	-0.790927
101.594	103.079	-0.622784	-0.789791
102.38	103.087	-0.623315	-0.783085
103.166	103.094	-0.622271	-0.777294
103.953	103.096	-0.622006	-0.77713
162.318	104.741	-0.43958	0.797617
162.675	104.794	-0.868309	0.850526
163.387	104.715	-0.942693	0.771517
164.138	104.732	-0.977414	0.78817
164.926	104.722	-0.975661	0.778104
168.837	104.797	-0.993369	0.851248
169.628	104.794	-0.988812	0.848826
170.425	104.789	-0.977139	0.843581
171.204	104.799	-0.983654	0.853744
171.998	104.75	-0.975554	0.804131
172.778	104.73	-0.98125	0.784242
173.564	104.776	-0.98097	0.83055
174.35	104.781	-0.980734	0.835127
175.135	104.779	-0.980556	0.83341
175.915	104.762	-0.986151	0.816918
176.705	104.784	-0.981895	0.838815
177.494	104.854	-0.97821	0.908919
178.264	104.841	-0.993295	0.896475
179.043	104.824	-0.999746	0.878895
182.196	104.78	-0.987368	0.836123
182.991	104.782	-0.977533	0.838994
183.774	104.771	-0.978948	0.828225
184.56	104.765	-0.978167	0.822528
185.348	104.776	-0.974962	0.834102
186.134	104.783	-0.973469	0.842272
186.923	104.784	-0.969561	0.843771
74.8953	102.079	-0.615451	-0.962625
75.6878	102.077	-0.608021	-0.965591
76.4756	102.082	-0.605275	-0.961877
77.2623	102.088	-0.603702	-0.956793
78.0494	102.093	-0.601666	-0.953428
78.8508	102.112	-0.585506	-0.935368
79.6234	102.091	-0.598016	-0.957934
80.4483	102.077	-0.55831	-0.972828
81.1864	102.129	-0.605479	-0.922248
81.9684	102.119	-0.608655	-0.93338
82.7547	102.129	-0.607608	-0.924775
83.5388	102.137	-0.608801	-0.917882
84.3249	102.142	-0.608082	-0.913968
92.9594	102.228	-0.613566	-0.842228
93.7419	102.232	-0.616683	-0.839046
94.5266	102.236	-0.617597	-0.835955
95.313	102.245	-0.616834	-0.828723
96.1026	102.25	-0.61289	-0.825381
96.895	102.238	-0.606204	-0.838057
97.6962	102.339	-0.590699	-0.738672
98.4562	102.272	-0.616428	-0.806853
99.2425	102.277	-0.615865	-0.803463
100.031	102.285	-0.613404	-0.795918
100.816	102.29	-0.61425	-0.793067
101.6	102.294	-0.61607	-0.790021
102.384	102.301	-0.617301	-0.783909
103.169	102.306	-0.618844	-0.78018
162.661	104.043	-0.88235	0.884209
163.384	103.972	-0.944572	0.812965
164.139	103.975	-0.975617	0.816221
164.92	103.968	-0.981279	0.808673
168.837	104.007	-0.993735	0.846385
169.626	104.011	-0.990254	0.850446
170.421	103.992	-0.981566	0.830868
171.21	103.973	-0.978332	0.812202
172.003	103.95	-0.970498	0.788963
172.784	103.942	-0.975643	0.781255
173.565	103.996	-0.97982	0.83494
174.35	103.997	-0.980513	0.836444
175.136	103.997	-0.980353	0.836459
175.917	103.996	-0.984837	0.834844
176.704	104	-0.983119	0.839745
177.469	104.064	-1.00287	0.903623
178.247	104.057	-1.01086	0.896169
179.037	104.026	-1.00599	0.865546
179.82	104.018	-1.0082	0.858383
181.418	104.002	-0.980517	0.843189
182.21	103.998	-0.973569	0.839357
182.991	103.991	-0.977992	0.832609
183.776	103.993	-0.977757	0.834989
184.562	103.992	-0.976402	0.834332
185.35	103.995	-0.973783	0.837486
186.137	103.999	-0.971474	0.842303
186.924	103.995	-0.96934	0.838623
74.8938	101.304	-0.615734	-0.95159
75.6893	101.291	-0.605313	-0.965897
76.4783	101.297	-0.601362	-0.961303
77.2656	101.303	-0.599181	-0.956787
78.0494	101.308	-0.600457	-0.952349
78.8326	101.315	-0.602456	-0.947344
79.6276	101.306	-0.592628	-0.957519
80.4522	101.302	-0.553138	-0.962437
81.1661	101.364	-0.624509	-0.901869
81.9691	101.339	-0.60678	-0.927913
82.7583	101.343	-0.602758	-0.925157
83.5437	101.348	-0.602649	-0.921708
84.3293	101.355	-0.602445	-0.916038
85.11	101.352	-0.606995	-0.92026
92.9615	101.44	-0.610209	-0.844109
93.746	101.449	-0.611276	-0.836979
94.5301	101.453	-0.612801	-0.834071
95.3168	101.461	-0.611783	-0.827101
96.1071	101.466	-0.607083	-0.823364
96.9688	101.516	-0.531077	-0.774708
97.8023	101.68	-0.48332	-0.611883
98.6567	101.849	-0.414647	-0.444281
99.2424	101.493	-0.614741	-0.801881
100.032	101.496	-0.611327	-0.799697
100.819	101.503	-0.610076	-0.794424
101.604	101.509	-0.610678	-0.789637
102.388	101.516	-0.61184	-0.784139
162.644	103.212	-0.898342	0.838263
163.377	103.198	-0.951474	0.824314
164.14	103.206	-0.974913	0.831231
164.922	103.19	-0.978362	0.815761
168.844	103.233	-0.986522	0.857458
169.619	103.266	-0.99747	0.890021
170.411	103.262	-0.991009	0.885606
171.202	103.237	-0.986	0.860503
171.995	103.184	-0.978512	0.807294
172.783	103.181	-0.976681	0.805005
173.566	103.205	-0.978411	0.828218
174.35	103.21	-0.980175	0.833984
175.137	103.213	-0.979528	0.837129
175.916	103.216	-0.985787	0.839789
176.706	103.211	-0.981353	0.834992
177.474	103.241	-0.99834	0.865306
178.246	103.251	-1.01228	0.874873
179.039	103.231	-1.00407	0.855559
179.819	103.227	-1.00978	0.851621
180.635	103.209	-0.978783	0.83396
181.425	103.217	-0.973914	0.842163
182.217	103.226	-0.966685	0.851745
182.994	103.217	-0.974793	0.842359
183.779	103.215	-0.975313	0.840735
184.564	103.214	-0.974695	0.841076
185.354	103.216	-0.970265	0.842842
186.138	103.218	-0.97113	0.845121
186.927	103.224	-0.966386	0.852143
74.8899	100.535	-0.618493	-0.935885
75.6928	100.508	-0.60058	-0.964367
76.4815	100.51	-0.597015	-0.963335
77.2681	100.515	-0.595494	-0.959152
78.0524	100.522	-0.596273	-0.95327
78.8349	100.53	-0.59891	-0.946391
79.6424	100.538	-0.576532	-0.940032
80.4061	100.547	-0.598038	-0.931988
81.195	100.564	-0.594398	-0.916581
81.972	100.55	-0.602624	-0.931251
82.7645	100.556	-0.595349	-0.926992
83.5484	100.565	-0.596784	-0.919278
84.3336	100.573	-0.596857	-0.912888
85.1122	100.582	-0.603587	-0.905157
92.1779	100.642	-0.606916	-0.856205
92.9655	100.655	-0.604889	-0.844286
93.75	100.664	-0.606069	-0.836531
94.5348	100.67	-0.606845	-0.831561
95.3219	100.674	-0.605343	-0.828718
96.1216	100.701	-0.591357	-0.803636
97.0116	100.866	-0.487049	-0.639985
97.9676	101.138	-0.316758	-0.369223
98.6243	100.968	-0.445744	-0.540487
99.2475	100.705	-0.608367	-0.804936
100.035	100.71	-0.606792	-0.800906
100.82	100.717	-0.607207	-0.794715
101.608	100.725	-0.60542	-0.788599
102.391	100.729	-0.607985	-0.785732
162.624	102.396	-0.918492	0.806706
163.368	102.432	-0.960446	0.842894
164.14	102.424	-0.974848	0.834535
164.923	102.419	-0.977525	0.829568
168.846	102.435	-0.984621	0.843479
169.623	102.468	-0.992988	0.876872
170.418	102.452	-0.983543	0.861124
171.212	102.422	-0.975564	0.830171
171.998	102.405	-0.975393	0.81329
172.786	102.389	-0.972858	0.797586
173.567	102.423	-0.978095	0.831105
174.352	102.423	-0.97875	0.83093
175.136	102.427	-0.980501	0.835106
175.919	102.431	-0.983087	0.83935
176.703	102.431	-0.984438	0.839506
177.488	102.432	-0.98476	0.840446
178.273	102.433	-0.985346	0.84146
179.044	102.436	-0.999321	0.845273
179.834	102.43	-0.994297	0.838831
180.646	102.43	-0.968293	0.839815
181.409	102.423	-0.990069	0.832376
182.209	102.43	-0.975044	0.840291
182.997	102.434	-0.972847	0.844132
183.781	102.432	-0.973827	0.842407
184.57	102.435	-0.969351	0.846217
185.358	102.435	-0.966426	0.846657
186.141	102.433	-0.968755	0.845143
186.93	102.446	-0.964071	0.858293
75.6978	99.7214	-0.59439	-0.965311
76.4863	99.7241	-0.590941	-0.963865
77.272	99.7296	-0.590361	-0.959528
78.0564	99.7368	-0.591091	-0.953587
78.8391	99.7427	-0.593489	-0.948884
79.6223	99.7687	-0.595451	-0.924115
80.3984	99.7946	-0.604571	-0.899415
81.2212	99.8214	-0.566956	-0.873822
81.9547	99.7971	-0.618668	-0.899417
82.7676	99.7751	-0.590974	-0.922653
83.5519	99.7772	-0.591976	-0.9218
84.3375	99.7827	-0.59166	-0.917527
85.12	99.7886	-0.594552	-0.91288
85.9072	99.7909	-0.592649	-0.911794
91.3993	99.857	-0.598734	-0.854493
92.1824	99.861	-0.601159	-0.851766
92.9695	99.8728	-0.599686	-0.841248
93.7536	99.8807	-0.601175	-0.834643
94.5407	99.8956	-0.599647	-0.820973
95.3581	99.9308	-0.567876	-0.787048
96.1828	100.021	-0.52886	-0.698558
97.1167	100.243	-0.380643	-0.477733
97.8142	100.113	-0.46883	-0.608951
98.4649	99.9078	-0.6039	-0.815193
99.2529	99.9207	-0.601687	-0.803578
100.04	99.9262	-0.6006	-0.799311
100.824	99.9317	-0.602509	-0.795077
101.606	99.9312	-0.605893	-0.796843
155.849	101.655	-0.617015	0.855441
156.595	101.66	-0.656851	0.85963
157.315	101.64	-0.723821	0.83926
158.026	101.621	-0.799136	0.820266
158.731	101.609	-0.880313	0.807681
162.631	101.635	-0.911275	0.830965
163.377	101.609	-0.951351	0.804285
164.142	101.632	-0.97182	0.827395
164.919	101.642	-0.981192	0.836935
168.867	101.613	-0.963169	0.806932
169.636	101.645	-0.979864	0.83821
170.447	101.599	-0.955268	0.792196
171.232	101.591	-0.955289	0.784395
172.006	101.618	-0.967326	0.810906
172.783	101.632	-0.976356	0.824715
173.576	101.619	-0.968932	0.811685
174.356	101.634	-0.974735	0.827126
175.138	101.639	-0.977914	0.832446
175.921	101.642	-0.980614	0.835535
176.704	101.645	-0.98309	0.838124
177.493	101.644	-0.979845	0.836808
178.275	101.644	-0.983122	0.837645
179.062	101.643	-0.981407	0.836848
179.852	101.642	-0.977168	0.835702
180.637	101.643	-0.977035	0.836954
181.421	101.641	-0.978441	0.835652
182.21	101.644	-0.974475	0.838368
183	101.649	-0.969652	0.843821
183.785	101.65	-0.970129	0.845113
184.571	101.647	-0.968915	0.842268
185.365	101.659	-0.960221	0.854955
186.145	101.653	-0.964511	0.849091
186.935	101.669	-0.959881	0.866266
75.7027	98.9359	-0.58828	-0.965681
76.4908	98.9379	-0.585249	-0.964853
77.2765	98.9435	-0.58462	-0.960458
78.0612	98.9491	-0.585046	-0.956119
78.8453	98.9537	-0.586076	-0.952734
79.6309	98.9624	-0.585645	-0.945252
80.4253	98.9648	-0.576397	-0.944065
81.1793	99.0147	-0.607561	-0.895408
81.945	99.0711	-0.627082	-0.840246
82.7684	98.9963	-0.588956	-0.91619
83.554	98.9932	-0.588645	-0.920575
84.3413	98.9976	-0.586681	-0.917393
85.1243	99.0025	-0.58903	-0.913795
85.9091	99.008	-0.589551	-0.909512
91.3968	99.0635	-0.599994	-0.862865
92.1839	99.0757	-0.598443	-0.851871
92.9719	99.088	-0.59601	-0.840838
93.7626	99.1046	-0.590905	-0.825488
94.5597	99.1476	-0.579366	-0.783751
95.4053	99.2213	-0.51949	-0.711405
96.1747	99.2066	-0.535662	-0.72732
97.0728	99.4207	-0.423293	-0.514542
97.7302	99.1871	-0.55156	-0.749351
98.4685	99.127	-0.59902	-0.810788
99.2546	99.1328	-0.598735	-0.806227
100.043	99.1394	-0.595988	-0.800868
100.827	99.1448	-0.597953	-0.796802
101.607	99.1448	-0.603979	-0.798003
154.133	100.881	-0.759906	0.867237
155.002	100.891	-0.676381	0.877417
155.826	100.895	-0.639305	0.880409
156.572	100.875	-0.679688	0.860169
157.281	100.866	-0.7566	0.850304
157.995	100.834	-0.829315	0.817331
162.164	100.891	-0.591609	0.872693
162.691	100.765	-0.850755	0.745952
163.412	100.741	-0.915542	0.721128
164.153	100.808	-0.960791	0.788378
164.928	100.854	-0.972267	0.834353
165.722	100.85	-0.964156	0.829305
168.889	100.821	-0.940679	0.79912
169.662	100.838	-0.954018	0.815924
170.436	100.829	-0.96541	0.806812
171.202	100.852	-0.985537	0.830034
171.988	100.861	-0.985457	0.83853
172.796	100.83	-0.963023	0.807901
173.587	100.826	-0.958212	0.803377
174.365	100.836	-0.965412	0.814109
175.142	100.851	-0.974525	0.828908
175.926	100.854	-0.976154	0.832106
176.708	100.858	-0.979229	0.835783
177.492	100.859	-0.980783	0.837227
178.283	100.857	-0.975603	0.834623
179.063	100.858	-0.981166	0.836591
179.854	100.858	-0.975013	0.836469
180.639	100.858	-0.975384	0.836431
181.419	100.855	-0.980409	0.833631
182.211	100.857	-0.973554	0.836287
182.999	100.86	-0.970712	0.839371
183.779	100.86	-0.975846	0.83993
184.564	100.855	-0.976319	0.835029
185.36	100.866	-0.965217	0.846016
186.144	100.863	-0.966424	0.843925
186.927	100.875	-0.968392	0.856567
76.4952	98.1487	-0.579671	-0.968878
77.2807	98.1569	-0.579233	-0.961929
78.0653	98.1631	-0.579742	-0.956955
78.85	98.1696	-0.580159	-0.951643
79.6353	98.1766	-0.579979	-0.945874
80.426	98.1919	-0.574506	-0.931763
81.1998	98.2078	-0.585894	-0.917116
81.9765	98.2672	-0.594365	-0.858876
82.779	98.2073	-0.577137	-0.920004
83.5606	98.2072	-0.580782	-0.921366
84.345	98.2138	-0.581702	-0.916073
85.1274	98.2206	-0.584651	-0.91046
85.9127	98.2282	-0.584734	-0.904074
90.6159	98.2743	-0.594072	-0.865498
91.4014	98.2832	-0.594109	-0.857914
92.1871	98.2935	-0.593932	-0.848877
92.9758	98.3061	-0.590875	-0.837494
93.7703	98.3273	-0.581965	-0.817592
94.5797	98.3989	-0.558133	-0.747236
95.4635	98.5284	-0.459952	-0.61902
96.1496	98.4205	-0.559511	-0.728193
96.9118	98.3368	-0.583	-0.813174
97.6877	98.3359	-0.592799	-0.815363
98.4737	98.3388	-0.592613	-0.813705
99.2582	98.3453	-0.593799	-0.808442
100.043	98.3504	-0.594955	-0.804674
100.831	98.3611	-0.592359	-0.795179
151.61	100.026	-0.922305	0.800189
152.43	100.034	-0.888793	0.806629
153.222	100.031	-0.883605	0.802928
154.108	100.064	-0.783965	0.835793
154.944	100.083	-0.733878	0.853878
155.743	100.085	-0.721276	0.85594
156.493	100.07	-0.758418	0.840114
157.199	100.049	-0.838705	0.817824
157.924	100.028	-0.899331	0.796473
158.638	100.008	-0.971644	0.776064
161.085	100.016	-0.883387	0.783119
162.13	100.05	-0.624675	0.816408
162.748	99.8761	-0.793251	0.641971
163.446	99.892	-0.881674	0.657424
164.163	100.001	-0.950376	0.76596
164.918	100.094	-0.981157	0.858757
165.719	100.068	-0.967096	0.83283
166.5	100.061	-0.971353	0.825565
169.694	100.031	-0.921998	0.793817
170.46	100.016	-0.941373	0.778829
171.217	100.058	-0.970382	0.82032
171.997	100.08	-0.97577	0.84217
172.776	100.08	-0.983413	0.842581
173.572	100.062	-0.972593	0.824474
174.353	100.07	-0.977078	0.832539
175.145	100.062	-0.970966	0.824225
175.927	100.065	-0.974412	0.82775
176.709	100.068	-0.978047	0.830919
177.496	100.07	-0.976823	0.832546
178.284	100.07	-0.974732	0.832949
179.073	100.072	-0.970981	0.835113
179.859	100.073	-0.97024	0.836233
180.643	100.074	-0.971192	0.836554
181.42	100.07	-0.97986	0.833215
182.208	100.069	-0.97705	0.832318
182.997	100.075	-0.97299	0.838442
183.781	100.071	-0.974784	0.835152
184.562	100.063	-0.979119	0.827602
185.354	100.072	-0.971418	0.836943
186.14	100.076	-0.970331	0.841221
186.933	100.1	-0.962488	0.865679
5.32815	96.6709	-0.394637	-1.58701
6.12745	96.6916	-0.37872	-1.56662
6.93316	96.7106	-0.356389	-1.54797
[truncated: 54,246 more rows]

## Sheet: Fig. 4j
X (mm)	Y (mm)	UX (mm)	UY (mm)
[truncated: 52,134 more rows]

[truncated: 4 more sheets: Fig. 4k, Fig. 4l, Fig. 4m, Fig. 4n]
