# Supplementary material for: Grounded reconfigurable metamaterials with customized mapping-invariant behavior
Source: Nat Commun. 2026 May 19;17:6572. doi: 10.1038/s41467-026-73240-8 (PMC13381600; doi:10.1038/s41467-026-73240-8)
Supplement: Supplementary file 3 — Source data [file 41467_2026_73240_MOESM3_ESM.zip › Source Data/plot_Fig3.m]

% Fig. 3b
clear
figure

Data = readmatrix('Fig. 3.xlsx','Sheet','Fig. 3b','Range','A3:L23');
u_A = Data(:,1:2);
n_ij = Data(:,3:4);
u_proj = sum(u_A.*n_ij,2);
f_AC = Data(:,5:6);
f_E = Data(:,7:8);
f_AC_norm = vecnorm(f_AC,2,2);
f_E_norm = vecnorm(f_E,2,2);
f_AC_sim = Data(:,9:10);
f_E_sim = Data(:,11:12);
f_AC_sim_norm = vecnorm(f_AC_sim,2,2);
f_E_sim_norm = vecnorm(f_E_sim,2,2);
rgbM = [192 0 0;
    192 0 0;
    112 48 160;
    112 48 160]/255;

scatter(abs(u_proj),abs(f_AC_norm),150,'CData',rgbM(1,:),'LineWidth',4)
hold on
plot(abs(u_proj),abs(f_AC_sim_norm),'Color',rgbM(2,:),'LineWidth',4)
hold on
scatter(abs(u_proj),abs(f_E_norm),150,'s','CData',rgbM(3,:),'LineWidth',4)
hold on
plot(abs(u_proj),abs(f_E_sim_norm),'Color',rgbM(4,:),'LineWidth',4)
xlim([-inf inf])
box on
set(gca,'fontsize',24,'LineWidth',2.5)

%% Fig. 3c
clear
figure

Data = readmatrix('Fig. 3.xlsx','Sheet','Fig. 3c','Range','A3:L23');
u_C = Data(:,1:2);
t_ij = Data(:,3:4);
u_proj = sum(u_C.*t_ij,2);
f_AC = Data(:,5:6);
f_E = Data(:,7:8);
f_AC_norm = vecnorm(f_AC,2,2);
f_E_norm = vecnorm(f_E,2,2);
f_AC_sim = Data(:,9:10);
f_E_sim = Data(:,11:12);
f_AC_sim_norm = vecnorm(f_AC_sim,2,2);
f_E_sim_norm = vecnorm(f_E_sim,2,2);
rgbM = [192 0 0;
    192 0 0;
    112 48 160;
    112 48 160]/255;

scatter(abs(u_proj),abs(f_AC_norm),150,'CData',rgbM(1,:),'LineWidth',4)
hold on
plot(abs(u_proj),abs(f_AC_sim_norm),'Color',rgbM(2,:),'LineWidth',4)
hold on
scatter(abs(u_proj),abs(f_E_norm),150,'s','CData',rgbM(3,:),'LineWidth',4)
hold on
plot(abs(u_proj),abs(f_E_sim_norm),'Color',rgbM(4,:),'LineWidth',4)
xlim([-inf inf])
box on
set(gca,'fontsize',24,'LineWidth',2.5)

%% Fig. 3i
clear
figure

Data = readmatrix('Fig. 3.xlsx','Sheet','Fig. 3i');
X = Data(:,1);
Y = Data(:,2);
UX = Data(:,3);
UY = Data(:,4);

UX_range = [-1.8,-0.6]; UY_range = [-0.5,0.5];

SF = 30;
X_1 = X + SF*UX;
Y_1 = Y + SF*UY;

ax = axes;
scatter(X_1,Y_1,9,UX,'filled');
axis equal
colormap(ax,slanCM('plasma'))
clim(UX_range)
ax.Color = 'none';
axis off
xlim([-240,240])
ylim([-180,180])

%% Fig. 3j
clear
figure

Data = readmatrix('Fig. 3.xlsx','Sheet','Fig. 3j');
X = Data(:,1);
Y = Data(:,2);
UX = Data(:,3);
UY = Data(:,4);

UX_range = [-1.2,1.2]; UY_range = [-0.2,0.2];

SF = 20;
X_1 = X + SF*UX;
Y_1 = Y + SF*UY;

ax = axes;
scatter(X_1,Y_1,9,UX,'filled');
axis equal
colormap(ax,slanCM('plasma'))
clim(UX_range)
ax.Color = 'none';
axis off
xlim([-240,240])
ylim([-180,180])

%% Fig. 3k
clear
figure

Data = readmatrix('Fig. 3.xlsx','Sheet','Fig. 3k');
X = Data(:,1);
Y = Data(:,2);
UX = Data(:,3);
UY = Data(:,4);

UX_range = [-1.5,1.5]; UY_range = [-1.8,0];

SF = 20;
X_1 = X + SF*UX;
Y_1 = Y + SF*UY;

ax = axes;
scatter(X_1,Y_1,9,UX,'filled');
axis equal
colormap(ax,slanCM('plasma'))
clim(UX_range)
ax.Color = 'none';
axis off
xlim([-240,240])
ylim([-180,180])
