# Supplementary material for: Grounded reconfigurable metamaterials with customized mapping-invariant behavior
Source: Nat Commun. 2026 May 19;17:6572. doi: 10.1038/s41467-026-73240-8 (PMC13381600; doi:10.1038/s41467-026-73240-8)
Supplement: Supplementary file 3 — Source data [file 41467_2026_73240_MOESM3_ESM.zip › Source Data/plot_Fig4.m]

% Fig. 4b
clear
figure

Data = readmatrix('Fig. 4.xlsx','Sheet','Fig. 4b');
X = Data(:,1);
Y = Data(:,2);
UX = Data(:,3);
UY = Data(:,4);

UX_range = [-1.5,-0.5]; UY_range = [-1.8,1.8];

SF = 20;
X_1 = X + SF*UX;
Y_1 = Y + SF*UY;

ax = axes;
scatter(X_1,Y_1,9,UY,'filled');
axis equal
colormap(ax,slanCM('plasma'))
clim(UY_range)
ax.Color = 'none';
axis off
xlim([-240,240])
ylim([-180,180])

%% Fig. 4c
clear
figure

Data = readmatrix('Fig. 4.xlsx','Sheet','Fig. 4c');
X = Data(:,1);
Y = Data(:,2);
UX = Data(:,3);
UY = Data(:,4);

UX_range = [-1,1]; UY_range = [0,1.6];

SF = 20;
X_1 = X + SF*UX;
Y_1 = Y + SF*UY;

ax = axes;
scatter(X_1,Y_1,9,UY,'filled');
axis equal
colormap(ax,slanCM('plasma'))
clim(UY_range)
ax.Color = 'none';
axis off
xlim([-240,240])
ylim([-180,180])

%% Fig. 4d
clear
figure

Data = readmatrix('Fig. 4.xlsx','Sheet','Fig. 4d');
X = Data(:,1);
Y = Data(:,2);
UX = Data(:,3);
UY = Data(:,4);

UX_range = [-1.2,1.2]; UY_range = [-2,1];

SF = 20;
X_1 = X + SF*UX;
Y_1 = Y + SF*UY;

ax = axes;
scatter(X_1,Y_1,9,UY,'filled');
axis equal
colormap(ax,slanCM('plasma'))
clim(UY_range)
ax.Color = 'none';
axis off
xlim([-240,240])
ylim([-180,180])

%% Fig. 4f
clear
figure

Data = readmatrix('Fig. 4.xlsx','Sheet','Fig. 4f');
X = Data(:,1);
Y = Data(:,2);
UX = Data(:,3);
UY = Data(:,4);

UX_range = [-1.5,-0.5]; UY_range = [-1.8,1.8];

SF = 20;
X_1 = X + SF*UX;
Y_1 = Y + SF*UY;

ax = axes;
scatter(X_1,Y_1,9,UY,'filled');
axis equal
colormap(ax,slanCM('plasma'))
clim(UY_range)
ax.Color = 'none';
axis off
xlim([-240,240])
ylim([-180,180])

%% Fig. 4g
clear
figure

Data = readmatrix('Fig. 4.xlsx','Sheet','Fig. 4g');
X = Data(:,1);
Y = Data(:,2);
UX = Data(:,3);
UY = Data(:,4);

UX_range = [-1,1]; UY_range = [0,1.6];

SF = 20;
X_1 = X + SF*UX;
Y_1 = Y + SF*UY;

ax = axes;
scatter(X_1,Y_1,9,UY,'filled');
axis equal
colormap(ax,slanCM('plasma'))
clim(UY_range)
ax.Color = 'none';
axis off
xlim([-240,240])
ylim([-180,180])

%% Fig. 4h
clear
figure

Data = readmatrix('Fig. 4.xlsx','Sheet','Fig. 4h');
X = Data(:,1);
Y = Data(:,2);
UX = Data(:,3);
UY = Data(:,4);

UX_range = [-1.2,1.2]; UY_range = [-2,1];

SF = 20;
X_1 = X + SF*UX;
Y_1 = Y + SF*UY;

ax = axes;
scatter(X_1,Y_1,9,UY,'filled');
axis equal
colormap(ax,slanCM('plasma'))
clim(UY_range)
ax.Color = 'none';
axis off
xlim([-240,240])
ylim([-180,180])

%% Fig. 4j
clear
figure

Data = readmatrix('Fig. 4.xlsx','Sheet','Fig. 4j');
X = Data(:,1);
Y = Data(:,2);
UX = Data(:,3);
UY = Data(:,4);

UX_range = [-1.5,-0.5]; UY_range = [-1.8,1.8];

SF = 20;
X_1 = X + SF*UX;
Y_1 = Y + SF*UY;

ax = axes;
scatter(X_1,Y_1,9,UY,'filled');
axis equal
colormap(ax,slanCM('plasma'))
clim(UY_range)
ax.Color = 'none';
axis off
xlim([-240,240])
ylim([-180,180])

%% Fig. 4k
clear
figure

Data = readmatrix('Fig. 4.xlsx','Sheet','Fig. 4k');
X = Data(:,1);
Y = Data(:,2);
UX = Data(:,3);
UY = Data(:,4);

UX_range = [-1,1]; UY_range = [0,1.6];

SF = 20;
X_1 = X + SF*UX;
Y_1 = Y + SF*UY;

ax = axes;
scatter(X_1,Y_1,9,UY,'filled');
axis equal
colormap(ax,slanCM('plasma'))
clim(UY_range)
ax.Color = 'none';
axis off
xlim([-240,240])
ylim([-180,180])

%% Fig. 4l
clear
figure

Data = readmatrix('Fig. 4.xlsx','Sheet','Fig. 4l');
X = Data(:,1);
Y = Data(:,2);
UX = Data(:,3);
UY = Data(:,4);

UX_range = [-1.2,1.2]; UY_range = [-2,1];

SF = 20;
X_1 = X + SF*UX;
Y_1 = Y + SF*UY;

ax = axes;
scatter(X_1,Y_1,9,UY,'filled');
axis equal
colormap(ax,slanCM('plasma'))
clim(UY_range)
ax.Color = 'none';
axis off
xlim([-240,240])
ylim([-180,180])

%% Fig. 4m
clear
Data = readmatrix('Fig. 4.xlsx','Sheet','Fig. 4m','Range','A4:AW19');
mass_num = Data(:,1);
N = length(mass_num);
%
U_pred_TX = Data(:,2);
U_exp_TX_s1 = Data(:,6);
SD_U_exp_TX_s1 = Data(:,7);
U_exp_TX_s2 = Data(:,11);
SD_U_exp_TX_s2 = Data(:,12);
U_exp_TX_s3 = Data(:,16);
SD_U_exp_TX_s3 = Data(:,17);
%
U_pred_Ten = Data(:,18);
U_exp_Ten_s1 = Data(:,22);
SD_U_exp_Ten_s1 = Data(:,23);
U_exp_Ten_s2 = Data(:,27);
SD_U_exp_Ten_s2 = Data(:,28);
U_exp_Ten_s3 = Data(:,32);
SD_U_exp_Ten_s3 = Data(:,33);
%
U_pred_B = Data(:,34);
U_exp_B_s1 = Data(:,38);
SD_U_exp_B_s1 = Data(:,39);
U_exp_B_s2 = Data(:,43);
SD_U_exp_B_s2 = Data(:,44);
U_exp_B_s3 = Data(:,48);
SD_U_exp_B_s3 = Data(:,49);
%
rgbM = [0.192157	0.509804	0.741176
    0.901961	0.333333	0.050980
    0.458824	0.419608	0.694118];
figure
sz = 12;
for ii = 1:N
    % Trans_X
    plot([6*ii-6,6*ii], [U_pred_TX(ii),U_pred_TX(ii)], 'LineWidth', 6, 'Color', rgbM(1,:))
    hold on
    % Tension
    plot([6*ii-6,6*ii], [U_pred_Ten(ii),U_pred_Ten(ii)], 'LineWidth', 6, 'Color', rgbM(2,:))
    hold on
    % Bending
    plot([6*ii-6,6*ii], [U_pred_B(ii),U_pred_B(ii)], 'LineWidth', 6, 'Color', rgbM(3,:))
    hold on
end
for ii = 1:N
    % Trans_X
    errorbar(6*ii-5, U_exp_TX_s1(ii), SD_U_exp_TX_s1(ii), 'o', 'LineWidth', 2.5, ...
        'Color', rgbM(1,:), 'MarkerFaceColor', rgbM(1,:), 'MarkerSize', sz)
    hold on
    errorbar(6*ii-3, U_exp_TX_s2(ii), SD_U_exp_TX_s2(ii), 's', 'LineWidth', 2.5, ...
        'Color', rgbM(1,:), 'MarkerFaceColor', rgbM(1,:), 'MarkerSize', sz)
    hold on
    errorbar(6*ii-1, U_exp_TX_s3(ii), SD_U_exp_TX_s3(ii), '^', 'LineWidth', 2.5, ...
        'Color', rgbM(1,:), 'MarkerFaceColor', rgbM(1,:), 'MarkerSize', sz)
    hold on
    % Tension
    errorbar(6*ii-5, U_exp_Ten_s1(ii), SD_U_exp_Ten_s1(ii), 'o', 'LineWidth', 2.5, ...
        'Color', rgbM(2,:), 'MarkerFaceColor', rgbM(2,:), 'MarkerSize', sz)
    hold on
    errorbar(6*ii-3, U_exp_Ten_s2(ii), SD_U_exp_Ten_s2(ii), 's', 'LineWidth', 2.5, ...
        'Color', rgbM(2,:), 'MarkerFaceColor', rgbM(2,:), 'MarkerSize', sz)
    hold on
    errorbar(6*ii-1, U_exp_Ten_s3(ii), SD_U_exp_Ten_s3(ii), '^', 'LineWidth', 2.5, ...
        'Color', rgbM(2,:), 'MarkerFaceColor', rgbM(2,:), 'MarkerSize', sz)
    hold on
    % Bending
    errorbar(6*ii-5, U_exp_B_s1(ii), SD_U_exp_B_s1(ii), 'o', 'LineWidth', 2.5, ...
        'Color', rgbM(3,:), 'MarkerFaceColor', rgbM(3,:), 'MarkerSize', sz)
    hold on
    errorbar(6*ii-3, U_exp_B_s2(ii), SD_U_exp_B_s2(ii), 's', 'LineWidth', 2.5, ...
        'Color', rgbM(3,:), 'MarkerFaceColor', rgbM(3,:), 'MarkerSize', sz)
    hold on
    errorbar(6*ii-1, U_exp_B_s3(ii), SD_U_exp_B_s3(ii), '^', 'LineWidth', 2.5, ...
        'Color', rgbM(3,:), 'MarkerFaceColor', rgbM(3,:), 'MarkerSize', sz)
    hold on
end
ymin = -2;
ymax = 2;
ylim([ymin,ymax])
for ii = 1:N-1
    plot([6*ii,6*ii], [ymin,ymax], 'Color', [0.8 0.8 0.8], 'LineWidth', 1)
    hold on
end
box on
set(gca,'fontsize',24,'LineWidth',2.5)
XT = zeros(1,N);
for ii = 1:N
    XT(ii) = 6*ii-3;
end
xticks(XT)
yticks([-2,-1,0,1,2])
xticklabels(string(mass_num))
xlim([0,6*N])
set(gca,'TickDir','out')
set(gcf,'Position',[50,200,1280,750]);

%% Fig. 4n
clear
Data = readmatrix('Fig. 4.xlsx','Sheet','Fig. 4n','Range','A4:AW19');
mass_num = Data(:,1);
N = length(mass_num);
%
U_pred_TX = Data(:,2);
U_exp_TX_s1 = Data(:,6);
SD_U_exp_TX_s1 = Data(:,7);
U_exp_TX_s2 = Data(:,11);
SD_U_exp_TX_s2 = Data(:,12);
U_exp_TX_s3 = Data(:,16);
SD_U_exp_TX_s3 = Data(:,17);
%
U_pred_Ten = Data(:,18);
U_exp_Ten_s1 = Data(:,22);
SD_U_exp_Ten_s1 = Data(:,23);
U_exp_Ten_s2 = Data(:,27);
SD_U_exp_Ten_s2 = Data(:,28);
U_exp_Ten_s3 = Data(:,32);
SD_U_exp_Ten_s3 = Data(:,33);
%
U_pred_B = Data(:,34);
U_exp_B_s1 = Data(:,38);
SD_U_exp_B_s1 = Data(:,39);
U_exp_B_s2 = Data(:,43);
SD_U_exp_B_s2 = Data(:,44);
U_exp_B_s3 = Data(:,48);
SD_U_exp_B_s3 = Data(:,49);
%
rgbM = [0.192157	0.509804	0.741176
    0.901961	0.333333	0.050980
    0.458824	0.419608	0.694118];
figure
sz = 12;
for ii = 1:N
    % Trans_X
    plot([6*ii-6,6*ii], [U_pred_TX(ii),U_pred_TX(ii)], 'LineWidth', 6, 'Color', rgbM(1,:))
    hold on
    % Tension
    plot([6*ii-6,6*ii], [U_pred_Ten(ii),U_pred_Ten(ii)], 'LineWidth', 6, 'Color', rgbM(2,:))
    hold on
    % Bending
    plot([6*ii-6,6*ii], [U_pred_B(ii),U_pred_B(ii)], 'LineWidth', 6, 'Color', rgbM(3,:))
    hold on
end
for ii = 1:N
    % Trans_X
    errorbar(6*ii-5, U_exp_TX_s1(ii), SD_U_exp_TX_s1(ii), 'o', 'LineWidth', 2.5, ...
        'Color', rgbM(1,:), 'MarkerFaceColor', rgbM(1,:), 'MarkerSize', sz)
    hold on
    errorbar(6*ii-3, U_exp_TX_s2(ii), SD_U_exp_TX_s2(ii), 's', 'LineWidth', 2.5, ...
        'Color', rgbM(1,:), 'MarkerFaceColor', rgbM(1,:), 'MarkerSize', sz)
    hold on
    errorbar(6*ii-1, U_exp_TX_s3(ii), SD_U_exp_TX_s3(ii), '^', 'LineWidth', 2.5, ...
        'Color', rgbM(1,:), 'MarkerFaceColor', rgbM(1,:), 'MarkerSize', sz)
    hold on
    % Tension
    errorbar(6*ii-5, U_exp_Ten_s1(ii), SD_U_exp_Ten_s1(ii), 'o', 'LineWidth', 2.5, ...
        'Color', rgbM(2,:), 'MarkerFaceColor', rgbM(2,:), 'MarkerSize', sz)
    hold on
    errorbar(6*ii-3, U_exp_Ten_s2(ii), SD_U_exp_Ten_s2(ii), 's', 'LineWidth', 2.5, ...
        'Color', rgbM(2,:), 'MarkerFaceColor', rgbM(2,:), 'MarkerSize', sz)
    hold on
    errorbar(6*ii-1, U_exp_Ten_s3(ii), SD_U_exp_Ten_s3(ii), '^', 'LineWidth', 2.5, ...
        'Color', rgbM(2,:), 'MarkerFaceColor', rgbM(2,:), 'MarkerSize', sz)
    hold on
    % Bending
    errorbar(6*ii-5, U_exp_B_s1(ii), SD_U_exp_B_s1(ii), 'o', 'LineWidth', 2.5, ...
        'Color', rgbM(3,:), 'MarkerFaceColor', rgbM(3,:), 'MarkerSize', sz)
    hold on
    errorbar(6*ii-3, U_exp_B_s2(ii), SD_U_exp_B_s2(ii), 's', 'LineWidth', 2.5, ...
        'Color', rgbM(3,:), 'MarkerFaceColor', rgbM(3,:), 'MarkerSize', sz)
    hold on
    errorbar(6*ii-1, U_exp_B_s3(ii), SD_U_exp_B_s3(ii), '^', 'LineWidth', 2.5, ...
        'Color', rgbM(3,:), 'MarkerFaceColor', rgbM(3,:), 'MarkerSize', sz)
    hold on
end
ymin = -2;
ymax = 2;
ylim([ymin,ymax])
for ii = 1:N-1
    plot([6*ii,6*ii], [ymin,ymax], 'Color', [0.8 0.8 0.8], 'LineWidth', 1)
    hold on
end
box on
set(gca,'fontsize',24,'LineWidth',2.5)
XT = zeros(1,N);
for ii = 1:N
    XT(ii) = 6*ii-3;
end
xticks(XT)
yticks([-2,-1,0,1,2])
xticklabels(string(mass_num))
xlim([0,6*N])
set(gca,'TickDir','out')
set(gcf,'Position',[50,200,1280,750]);
