# Supplementary material for: Grounded reconfigurable metamaterials with customized mapping-invariant behavior
Source: Nat Commun. 2026 May 19;17:6572. doi: 10.1038/s41467-026-73240-8 (PMC13381600; doi:10.1038/s41467-026-73240-8)
Supplement: Supplementary file 3 — Source data [file 41467_2026_73240_MOESM3_ESM.zip › Source Data/Supplementary Fig. 10.xlsx]

## Sheet: Fig. S10g
Mass No.	UX (mm)	UY (mm)
1	-1	-1.4
2	-1	-0.7
3	-1	0
4	-1	0.7
5	-1	1.4
6	-1	-1.75
7	-1	-1.05
8	-1	-0.35
9	-1	0.35
10	-1	1.05
11	-1	1.75
12	-1	-1.4
13	-1	-0.7
14	-1	0
15	-1	0.7
16	-1	1.4

## Sheet: Fig. S10h
Mass No.	UX (mm)	UY (mm)
1	-1	-1.4
2	-1	-0.7
3	-1	0
4	-1	0.7
5	-1	1.4
6	-1	-1.75
7	-1	-1.05
8	-1	-0.35
9	-1	0.35
10	-1	1.05
11	-1	1.75
12	-1	-1.4
13	-1	-0.7
14	-1	0
15	-1	0.7
16	-1	1.4

## Sheet: Fig. S10i
Mass No.	UX (mm)	UY (mm)
1	-1	-1.4
2	-1	-0.7
3	-1	0
4	-1	0.7
5	-1	1.4
6	-1	-1.75
7	-1	-1.05
8	-1	-0.35
9	-1	0.35
10	-1	1.05
11	-1	1.75
12	-1	-1.4
13	-1	-0.7
14	-1	0
15	-1	0.7
16	-1	1.4
