# Supplementary material for: Grounded reconfigurable metamaterials with customized mapping-invariant behavior
Source: Nat Commun. 2026 May 19;17:6572. doi: 10.1038/s41467-026-73240-8 (PMC13381600; doi:10.1038/s41467-026-73240-8)
Supplement: Supplementary file 3 — Source data [file 41467_2026_73240_MOESM3_ESM.zip › Source Data/Supplementary Fig. 11.xlsx]

## Sheet: Fig. S11a
X (mm)	Y (mm)	UX (mm)	UY (mm)
102.313	106.607	-0.905804	1.64772
102.998	106.615	-0.956146	1.65113
103.794	106.655	-0.951281	1.67038
104.58	106.648	-0.950971	1.66658
105.386	106.628	-0.941082	1.65578
106.226	106.589	-0.914166	1.63596
107.036	106.525	-0.902002	1.60321
101.436	105.901	-0.950756	1.68794
102.18	105.913	-0.971631	1.69344
102.95	105.906	-0.979649	1.6894
103.74	105.918	-0.977472	1.69493
104.522	105.927	-0.979298	1.69855
105.313	105.926	-0.976859	1.69764
106.128	105.897	-0.962471	1.68254
106.937	105.839	-0.950773	1.6525
107.649	105.754	-0.987781	1.6097
100.517	105.078	-1.01672	1.66969
101.404	105.127	-0.96629	1.69398
102.171	105.119	-0.975726	1.68895
102.954	105.123	-0.976868	1.69069
103.739	105.135	-0.977623	1.69563
104.521	105.138	-0.979258	1.69692
105.311	105.147	-0.977243	1.70074
106.098	105.148	-0.977059	1.70042
106.896	105.144	-0.970699	1.69775
107.691	105.097	-0.966257	1.67353
108.589	104.853	-0.910188	1.551
99.7583	104.234	-1.00248	1.6414
100.549	104.279	-1.00011	1.663
101.381	104.328	-0.977047	1.6867
102.164	104.318	-0.97818	1.68115
102.948	104.323	-0.979234	1.68329
103.74	104.341	-0.976354	1.69169
104.527	104.354	-0.975888	1.69759
105.313	104.361	-0.975819	1.7
106.101	104.365	-0.974778	1.70157
106.893	104.365	-0.971622	1.70091
107.685	104.349	-0.968989	1.69235
108.518	104.218	-0.945135	1.62615
-185.032	93.374	-0.75639	-3.35185
98.8873	103.251	-1.04444	1.54273
99.7764	103.482	-0.992779	1.65755
100.578	103.517	-0.984887	1.67451
101.382	103.544	-0.975964	1.68756
102.181	103.544	-0.969377	1.68663
102.955	103.554	-0.975236	1.69122
103.743	103.567	-0.974392	1.69695
104.53	103.576	-0.973794	1.701
105.319	103.586	-0.971901	1.7052
106.114	103.576	-0.967497	1.69981
106.907	103.571	-0.964067	1.69655
107.689	103.577	-0.966147	1.69907
108.47	103.55	-0.968446	1.68507
109.259	103.455	-0.967037	1.63695
-185.852	92.5968	-0.775222	-3.34823
-185.068	92.5899	-0.773494	-3.35236
-184.266	92.5775	-0.763238	-3.35923
-183.469	92.5969	-0.754996	-3.3502
98.1794	102.425	-1.00488	1.52338
98.9834	102.659	-0.995762	1.63929
99.8091	102.761	-0.975805	1.69001
100.593	102.754	-0.976744	1.68556
101.389	102.762	-0.971737	1.68892
102.178	102.756	-0.970387	1.68543
102.963	102.759	-0.970675	1.68632
103.751	102.768	-0.969412	1.69045
104.538	102.783	-0.968798	1.69717
105.329	102.797	-0.966471	1.70328
106.116	102.792	-0.966153	1.70014
106.901	102.787	-0.966635	1.69708
107.687	102.796	-0.966383	1.70092
108.47	102.788	-0.968264	1.69665
109.237	102.746	-0.977337	1.67491
185.554	106.03	-0.946696	3.2856
186.369	106.04	-0.931279	3.29104
187.159	106.043	-0.928587	3.29277
187.952	106.035	-0.924887	3.28891
188.697	106.089	-0.944462	3.3161
-183.51	91.8074	-0.774868	-3.35337
97.3712	101.66	-1.01548	1.5339
98.2355	101.941	-0.976201	1.67375
99.0208	101.967	-0.976436	1.68614
99.8113	101.98	-0.974104	1.69181
100.6	101.974	-0.97242	1.68841
102.181	101.982	-0.968192	1.69115
102.972	101.983	-0.965246	1.6911
103.759	101.987	-0.965088	1.69252
104.547	101.991	-0.964051	1.69359
105.331	102.002	-0.964742	1.6987
106.111	101.998	-0.968076	1.69594
106.886	102	-0.973142	1.69615
107.66	101.998	-0.979579	1.69469
108.467	102.012	-0.969111	1.70098
109.272	102.014	-0.959242	1.70153
184.8	105.247	-0.931222	3.28599
185.601	105.252	-0.923324	3.28868
186.37	105.25	-0.931231	3.2881
187.152	105.249	-0.93254	3.2876
187.936	105.252	-0.932812	3.28974
188.719	105.255	-0.933886	3.29136
189.574	105.22	-0.898869	3.27393
190.326	105.216	-0.914948	3.27249
97.4209	101.093	-0.989979	1.64306
98.2312	101.164	-0.977699	1.67775
99.0213	101.186	-0.975541	1.68827
99.8129	101.196	-0.972631	1.69267
102.963	101.197	-0.969464	1.69081
103.75	101.196	-0.968614	1.68967
104.538	101.198	-0.96769	1.68961
105.331	101.205	-0.964109	1.69248
106.099	101.195	-0.973047	1.68727
106.883	101.21	-0.97409	1.69374
107.65	101.205	-0.983662	1.69095
108.473	101.216	-0.965209	1.69576
109.286	101.217	-0.951596	1.6956
184.024	104.47	-0.926802	3.28968
184.808	104.468	-0.927458	3.289
185.587	104.464	-0.93039	3.28713
186.37	104.462	-0.93139	3.28643
187.154	104.462	-0.931967	3.28657
187.939	104.464	-0.931477	3.28785
188.732	104.463	-0.927416	3.28766
189.526	104.452	-0.923089	3.28213
190.327	104.422	-0.91491	3.26744
191.082	104.404	-0.929493	3.25872
-189.002	90.2622	-0.786976	-3.3381
-71.0813	96.3351	-0.18398	-0.297521
-69.8136	96.2878	0.0580156	-0.320905
-68.172	96.0627	0.486961	-0.433134
96.5181	100.139	-1.04784	1.55898
97.4476	100.372	-0.975984	1.6749
98.2331	100.394	-0.97612	1.68531
99.0203	100.4	-0.975418	1.68785
102.959	100.414	-0.970499	1.69152
103.744	100.412	-0.971036	1.68989
104.536	100.416	-0.968138	1.6913
105.326	100.429	-0.96628	1.69717
106.087	100.397	-0.97866	1.68062
106.877	100.407	-0.976715	1.68502
107.662	100.417	-0.977357	1.68942
108.484	100.423	-0.959051	1.69163
109.302	100.44	-0.943162	1.69949
183.249	103.693	-0.922057	3.29327
184.024	103.687	-0.92724	3.29024
184.802	103.685	-0.93079	3.28966
185.583	103.683	-0.932604	3.28901
186.371	103.683	-0.930971	3.28907
187.156	103.685	-0.931174	3.29011
187.942	103.685	-0.930285	3.29063
188.73	103.682	-0.928814	3.28926
189.514	103.676	-0.929467	3.28654
190.308	103.662	-0.924379	3.27968
191.084	103.648	-0.928625	3.27333
-188.993	89.4657	-0.781743	-3.34484
-188.197	89.465	-0.773931	-3.34591
95.9856	99.8443	-0.9206	1.80509
96.6865	99.6246	-0.963028	1.69459
97.4566	99.6152	-0.970848	1.68929
98.2363	99.6158	-0.973862	1.68895
104.532	99.6266	-0.969351	1.68928
105.322	99.6305	-0.96734	1.69064
106.082	99.6148	-0.980634	1.68212
106.862	99.6134	-0.983628	1.68081
107.677	99.6248	-0.968934	1.68589
108.488	99.6192	-0.95639	1.68249
183.239	102.903	-0.92709	3.29039
184.022	102.898	-0.928086	3.28836
184.804	102.901	-0.929665	3.28993
185.587	102.902	-0.930818	3.29033
186.374	102.901	-0.929623	3.29042
187.158	102.904	-0.930246	3.29184
187.947	102.904	-0.928436	3.29231
188.732	102.901	-0.928132	3.29074
189.514	102.892	-0.929708	3.28668
190.302	102.879	-0.92797	3.28053
191.088	102.873	-0.927215	3.27768
-188.204	88.7042	-0.776648	-3.33479
95.0953	98.7105	-0.972281	1.6314
95.9112	98.8525	-0.957207	1.70175
96.6682	98.8218	-0.971543	1.68577
97.4576	98.8304	-0.969719	1.68947
98.2376	98.8367	-0.972613	1.69196
105.32	98.8546	-0.967741	1.69527
106.096	98.8517	-0.972952	1.69316
106.878	98.8355	-0.975115	1.68448
107.689	98.8085	-0.962475	1.67031
108.407	98.6883	-0.996473	1.60961
182.454	102.115	-0.927242	3.28867
183.233	102.111	-0.930134	3.28706
184.02	102.109	-0.929545	3.28611
184.799	102.11	-0.93227	3.2866
185.584	102.114	-0.932607	3.28904
186.374	102.117	-0.930106	3.29061
187.162	102.122	-0.928586	3.29344
187.95	102.122	-0.926752	3.29347
188.734	102.116	-0.927614	3.29055
189.513	102.112	-0.930046	3.28907
190.296	102.106	-0.931315	3.28607
191.075	102.107	-0.933843	3.2869
-181.964	87.8918	-0.779949	-3.35439
-181.166	87.8409	-0.771667	-3.38038
-73.1845	92.6526	-0.0608219	-0.962752
-72.6419	92.0112	-0.181407	-1.28315
94.2601	97.831	-0.99643	1.58486
95.0391	97.947	-0.99979	1.64223
95.8719	98.0219	-0.976217	1.67903
96.6712	98.0335	-0.969446	1.68419
97.4614	98.0415	-0.967208	1.68755
98.2469	98.0453	-0.967311	1.68882
99.029	98.0486	-0.969181	1.68987
105.322	98.0588	-0.966384	1.68992
106.1	98.054	-0.970049	1.68689
106.887	98.0428	-0.969892	1.68067
107.671	98.0038	-0.970547	1.66056
181.669	101.325	-0.927215	3.2862
182.449	101.326	-0.929644	3.28667
183.232	101.324	-0.930617	3.28582
184.02	101.324	-0.929233	3.28559
184.801	101.323	-0.931587	3.28541
185.587	101.325	-0.931113	3.28681
186.378	101.329	-0.928306	3.28895
187.166	101.335	-0.926448	3.29179
187.957	101.335	-0.923825	3.29231
188.737	101.328	-0.925962	3.28907
189.516	101.329	-0.929244	3.28949
190.296	101.323	-0.93162	3.28696
191.075	101.311	-0.934099	3.2813
-182.722	87.0695	-0.767874	-3.37332
-181.969	87.1035	-0.781883	-3.35686
-181.18	87.0995	-0.778121	-3.35943
-73.1336	91.7221	-0.0356523	-1.03573
93.834	97.4269	-0.816048	1.77596
94.2855	97.1789	-0.983084	1.65134
95.0809	97.2244	-0.978237	1.67347
95.888	97.2476	-0.967514	1.68444
96.6802	97.2469	-0.96431	1.68346
97.4678	97.2518	-0.963357	1.68528
98.2549	97.254	-0.962707	1.68577
99.0326	97.2512	-0.966723	1.68372
99.8135	97.2549	-0.969184	1.68493
104.539	97.269	-0.964354	1.68826
105.323	97.2721	-0.965138	1.68916
106.099	97.2677	-0.970228	1.68632
106.771	97.2497	-1.02703	1.67672
180.892	100.553	-0.922974	3.2921
181.664	100.541	-0.929526	3.28642
182.45	100.54	-0.929136	3.28579
183.232	100.54	-0.930893	3.28588
184.021	100.541	-0.9293	3.28641
184.803	100.54	-0.930805	3.2862
185.59	100.543	-0.929937	3.28783
186.379	100.543	-0.927716	3.28824
187.17	100.548	-0.924764	3.29055
187.96	100.548	-0.922528	3.291
188.74	100.546	-0.924682	3.29006
189.521	100.547	-0.926753	3.29088
190.299	100.539	-0.930334	3.28733
191.07	100.534	-0.937065	3.28463
-187.432	86.329	-0.778962	-3.34842
-186.652	86.3366	-0.779616	-3.34522
-182.719	86.2164	-0.765913	-3.40823
-181.95	86.2989	-0.771841	-3.36754
-73.7796	91.1504	0.0329162	-0.929581
-70.063	89.6429	-0.851746	-1.68129
-69.2354	89.6451	-0.829794	-1.67991
73.9069	96.3202	-0.962605	1.63042
75.4116	96.438	-0.995279	1.68812
77.8176	96.4227	-0.969873	1.6787
93.6367	96.5321	-0.914047	1.72115
94.2932	96.4268	-0.978649	1.66784
95.0909	96.4448	-0.972625	1.6762
95.8975	96.4616	-0.96218	1.68401
96.6948	96.4653	-0.956388	1.68521
97.4849	96.4692	-0.954189	1.68652
98.2585	96.4654	-0.960247	1.68403
99.0345	96.4642	-0.965146	1.6828
99.8139	96.4683	-0.968376	1.68423
100.607	96.4636	-0.964836	1.68121
103.745	96.4763	-0.967652	1.68506
104.537	96.4823	-0.964426	1.68744
105.323	96.4755	-0.964297	1.68341
106.035	96.4177	-1.00138	1.65389
163.545	99.757	-0.951253	3.28847
164.368	99.7649	-0.93295	3.29221
180.099	99.754	-0.926638	3.285
180.883	99.7588	-0.927338	3.28745
181.663	99.7574	-0.930066	3.28681
182.45	99.7554	-0.929592	3.28589
183.232	99.758	-0.931291	3.28725
184.02	99.7579	-0.929878	3.28733
184.802	99.7569	-0.931246	3.28696
185.589	99.7581	-0.930543	3.28771
186.378	99.7562	-0.928525	3.28691
187.169	99.7581	-0.925328	3.28805
187.959	99.7603	-0.92301	3.28935
188.74	99.7622	-0.925001	3.29048
189.526	99.7677	-0.924463	3.29346
190.302	99.7644	-0.928818	3.29202
191.071	99.7644	-0.936568	3.29231
-187.416	85.5356	-0.7704	-3.35354
-186.654	85.5411	-0.780082	-3.35141
-74.8722	90.0661	-0.121815	-1.07976
-74.2149	89.7902	-0.185056	-1.21743
-70.4955	88.7155	-0.676461	-1.75301
-70.0774	88.8804	-0.859219	-1.67028
-69.256	88.8334	-0.840372	-1.6935
72.6337	95.995	-0.813698	1.86146
73.1392	95.6021	-0.953376	1.6644
73.8879	95.6254	-0.971504	1.6755
74.6528	95.6593	-0.981583	1.69183
75.4408	95.6417	-0.980085	1.68249
76.237	95.6346	-0.974501	1.67833
77.027	95.6472	-0.972055	1.68406
77.8139	95.6404	-0.971116	1.68002
78.6112	95.6318	-0.965042	1.67516
92.6973	95.5501	-0.99034	1.62327
93.5337	95.6502	-0.96492	1.67272
94.3072	95.6546	-0.971006	1.67429
95.1021	95.6637	-0.966369	1.67819
95.8985	95.6706	-0.961056	1.68104
96.6907	95.6768	-0.957804	1.68349
97.4943	95.6911	-0.948881	1.69004
98.2595	95.6696	-0.959167	1.67865
99.0425	95.6829	-0.960523	1.68471
99.8228	95.6846	-0.963314	1.68491
100.614	95.6837	-0.960835	1.68384
101.393	95.6821	-0.964077	1.68242
102.965	95.6842	-0.964147	1.68223
103.739	95.6858	-0.969993	1.6824
104.538	95.6896	-0.963511	1.68367
105.315	95.655	-0.967804	1.66574
105.913	95.6403	-1.06175	1.65775
163.545	99.03	-0.950919	3.31741
164.366	99.0204	-0.933728	3.31242
165.158	99.0158	-0.930913	3.30988
165.969	99.0011	-0.918126	3.30234
179.324	98.9431	-0.921391	3.27187
180.097	98.9677	-0.927816	3.28418
180.879	98.973	-0.929466	3.28688
181.661	98.9762	-0.931376	3.28855
182.447	98.9745	-0.93099	3.28775
183.233	98.9749	-0.930605	3.28803
184.021	98.9748	-0.929343	3.28808
184.803	98.9722	-0.930858	3.28691
185.594	98.9763	-0.928068	3.28907
186.378	98.9748	-0.928432	3.28851
187.168	98.9761	-0.926108	3.28929
187.953	98.976	-0.926344	3.28943
188.738	98.9745	-0.926199	3.28889
189.525	98.9794	-0.925454	3.29155
190.302	98.9836	-0.928927	3.29385
191.073	98.9926	-0.935983	3.29862
-199.239	87.0286	0.727578	-2.20045
-188.204	84.7766	-0.773675	-3.34079
-187.41	84.7608	-0.766704	-3.34933
-186.624	84.7087	-0.764532	-3.376
-185.817	84.5342	-0.751252	-3.46383
-75.6809	89.0598	-0.134616	-1.19097
-75.0924	89.0076	-0.232219	-1.21674
-71.1157	88.0804	-0.59502	-1.67862
-70.5667	87.928	-0.71232	-1.7545
-70.0398	88.1051	-0.840717	-1.66569
-69.2551	88.0524	-0.840172	-1.69174
28.1366	91.4352	-1.10292	0.000121247
31.235	91.7431	-1.12108	0.152701
31.9942	91.8179	-1.13334	0.189716
32.7705	91.9016	-1.13705	0.23125
33.5507	91.9826	-1.13884	0.271337
34.3344	92.0608	-1.1389	0.310063
35.112	92.1411	-1.14203	0.349862
35.8937	92.2183	-1.14305	0.388059
36.672	92.2914	-1.14587	0.424224
37.4526	92.367	-1.1475	0.461635
38.2314	92.4424	-1.15001	0.498952
39.0111	92.5201	-1.15214	0.537399
39.8069	92.5985	-1.14621	0.576174
40.5884	92.6838	-1.1474	0.618429
63.8412	94.8036	-0.893093	1.66437
64.7651	94.8868	-0.823465	1.7054
65.7959	94.9232	-0.700418	1.72308
67.4317	94.8281	-0.27484	1.67498
72.4708	95.1062	-0.894573	1.80954
73.1383	94.8875	-0.953248	1.69958
73.8815	94.8684	-0.974138	1.68947
74.6467	94.822	-0.984015	1.66571
75.4542	94.8386	-0.972791	1.67341
76.2364	94.8422	-0.974219	1.67461
77.0291	94.8453	-0.970398	1.67559
77.8175	94.8454	-0.968716	1.67502
78.6029	94.8464	-0.968603	1.67493
92.0174	94.8541	-0.936849	1.66846
92.7694	94.8916	-0.953657	1.68658
93.5375	94.8876	-0.962392	1.68395
94.321	94.8849	-0.963489	1.68198
95.1096	94.8835	-0.962034	1.68064
95.9065	94.8899	-0.956394	1.68323
96.7016	94.8889	-0.95172	1.68209
97.4965	94.9097	-0.947143	1.69189
98.2258	94.853	-0.975353	1.66288
99.0466	94.905	-0.957855	1.6883
99.8263	94.9055	-0.960901	1.6879
100.613	94.8987	-0.960654	1.68389
101.391	94.8945	-0.96422	1.68114
102.17	94.8853	-0.967653	1.67594
102.95	94.881	-0.970654	1.67317
103.71	94.8575	-0.983826	1.66079
104.427	94.7409	-1.01803	1.60186
105.173	94.7016	-1.0381	1.5816
163.56	98.2288	-0.94323	3.30928
164.361	98.2191	-0.935653	3.30423
165.151	98.2157	-0.933837	3.30229
165.95	98.2152	-0.927428	3.30185
166.743	98.2171	-0.924274	3.30259
167.514	98.216	-0.931853	3.30187
168.307	98.123	-0.928414	3.25524
178.52	98.1167	-0.930803	3.25098
179.307	98.1729	-0.930025	3.27913
180.096	98.1895	-0.928354	3.28745
180.878	98.1904	-0.930172	3.28792
181.659	98.1931	-0.932498	3.2893
182.446	98.1885	-0.931608	3.28707
183.234	98.1878	-0.930422	3.28683
184.02	98.1882	-0.929915	3.28712
184.807	98.1884	-0.928921	3.28731
185.595	98.1892	-0.927882	3.28786
186.376	98.1915	-0.929591	3.28915
187.163	98.1925	-0.928887	3.28981
187.95	98.191	-0.928097	3.28922
188.734	98.1927	-0.928601	3.29024
189.519	98.1961	-0.928211	3.29213
190.292	98.1938	-0.93456	3.29124
191.032	98.2032	-0.956758	3.29614
-199.442	86.0259	0.627206	-2.31044
-188.21	83.998	-0.776107	-3.33851
-187.414	83.9842	-0.768093	-3.34606
-186.615	83.8995	-0.759218	-3.389
-185.777	83.6411	-0.730946	-3.51876
-91.9826	90.0634	-0.0551463	-0.303471
-88.8322	90.5477	1.12809	-0.0610224
-88.4722	90.2865	0.916101	-0.191284
-76.4224	88.0148	-0.113754	-1.32151
-76.0655	87.4561	-0.327178	-1.60059
-75.403	87.8273	-0.387835	-1.41468
-71.9998	87.8265	-0.64548	-1.41361
-71.4161	87.5847	-0.745469	-1.5342
-70.9081	87.2398	-0.883348	-1.70639
-70.011	87.2999	-0.826586	-1.67606
21.8113	94.0116	-1.1309	1.68314
28.1922	90.6444	-1.07478	-0.00291391
29.235	90.7575	-0.945198	0.053268
30.3951	90.8669	-1.14882	0.107292
31.2749	90.9853	-1.10077	0.166132
32.0676	91.0612	-1.09629	0.203763
32.842	91.1373	-1.10097	0.241439
33.6198	91.216	-1.10396	0.280419
34.4013	91.2937	-1.10506	0.318894
35.1811	91.3719	-1.10709	0.357626
35.9617	91.4489	-1.10868	0.395762
36.7406	91.5239	-1.11115	0.432858
37.5213	91.5996	-1.11275	0.470305
38.301	91.675	-1.11483	0.507615
39.0816	91.7522	-1.11648	0.545817
39.8624	91.8284	-1.11801	0.583497
40.6448	91.9045	-1.11878	0.621158
41.4242	91.9827	-1.12106	0.659833
42.2067	92.0618	-1.12181	0.69896
42.9887	92.1391	-1.12282	0.737163
43.7667	92.2164	-1.12584	0.775416
44.5485	92.2939	-1.12695	0.813741
45.3272	92.3684	-1.12962	0.850527
46.1089	92.4427	-1.13084	0.887221
46.8883	92.516	-1.13316	0.923408
47.6687	92.5919	-1.13502	0.960936
48.4504	92.6701	-1.13626	0.999573
49.2326	92.747	-1.13727	1.03758
50.0147	92.8268	-1.13832	1.07699
50.7973	92.9056	-1.13912	1.11592
51.5776	92.9806	-1.14107	1.15292
52.3617	93.0607	-1.14115	1.19249
53.142	93.137	-1.14318	1.23018
53.9223	93.2119	-1.14514	1.26713
54.7046	93.2885	-1.14617	1.30493
55.52	93.3553	-1.13068	1.33786
64.5445	94.0409	-0.933227	1.67492
65.7238	94.055	-0.735922	1.68145
67.1805	93.8483	-0.399911	1.57754
72.3502	94.0988	-0.954254	1.69828
73.1032	94.0893	-0.970265	1.69296
73.9216	94.0428	-0.95352	1.66915
76.3482	94.0994	-0.917743	1.69571
77.0642	94.073	-0.952275	1.68189
77.8163	94.0609	-0.968739	1.67527
78.6005	94.0571	-0.969193	1.67278
79.3586	94.1031	-0.982745	1.6952
91.1528	94.012	-0.97574	1.64052
91.9666	94.0702	-0.961636	1.66899
92.7621	94.1085	-0.956669	1.68755
93.5362	94.1017	-0.962447	1.68349
94.3203	94.0986	-0.963227	1.68137
95.1098	94.096	-0.961265	1.6794
95.9113	94.0994	-0.953397	1.68048
96.6629	94.0691	-0.970455	1.66475
97.098	93.6972	-1.14577	1.47816
98.1015	93.9224	-1.03688	1.59013
99.0354	94.0846	-0.962863	1.67063
99.8208	94.1073	-0.963036	1.68132
100.608	94.1112	-0.962546	1.68265
101.39	94.1073	-0.964427	1.68008
102.162	94.1008	-0.971288	1.6762
102.952	94.1042	-0.969183	1.67731
103.584	93.9015	-1.04601	1.57534
104.243	93.6446	-1.10956	1.44627
163.57	97.4228	-0.937704	3.29878
164.373	97.4109	-0.929761	3.29261
165.151	97.4129	-0.933605	3.29339
165.935	97.4226	-0.934856	3.29799
166.728	97.4259	-0.931563	3.29947
167.511	97.4323	-0.933356	3.30247
168.303	97.4098	-0.930414	3.29104
169.065	97.4441	-0.94251	3.30807
177.788	97.4608	-0.903533	3.31542
178.528	97.3701	-0.926827	3.27006
179.31	97.4014	-0.928266	3.28575
180.092	97.4036	-0.930263	3.28685
180.875	97.4055	-0.931838	3.28784
181.657	97.4075	-0.933231	3.28886
182.445	97.4038	-0.932235	3.28705
183.233	97.405	-0.930692	3.28774
184.021	97.4049	-0.929365	3.28777
184.809	97.3992	-0.928298	3.28501
185.596	97.4033	-0.927252	3.28721
186.379	97.4038	-0.928583	3.28759
187.168	97.4037	-0.926592	3.28769
187.95	97.4079	-0.928012	3.28995
188.732	97.41	-0.929413	3.29115
189.512	97.4034	-0.932084	3.28807
190.296	97.4102	-0.932458	3.2917
191.057	97.367	-0.944376	3.27029
-198.05	84.4396	0.934771	-2.71318
-187.417	83.1693	-0.769196	-3.36189
-186.629	83.1616	-0.765575	-3.36629
-150.146	83.5077	-0.913063	-3.20498
-149.376	83.5668	-0.919919	-3.17543
-148.64	83.6252	-0.94379	-3.1462
-147.86	83.6871	-0.94568	-3.1152
-147.073	83.7548	-0.943955	-3.08132
-146.3	83.8308	-0.948927	-3.04324
-145.509	83.9058	-0.945706	-3.00571
-144.717	83.9815	-0.941418	-2.96778
-143.939	84.0535	-0.944052	-2.93171
-143.154	84.1235	-0.94357	-2.89661
-142.37	84.1933	-0.943736	-2.86161
-141.604	84.26	-0.952422	-2.82816
-140.826	84.3399	-0.955496	-2.78808
-140.037	84.4259	-0.952964	-2.74498
-139.261	84.5001	-0.956716	-2.70775
-138.481	84.5768	-0.958636	-2.66929
-137.695	84.6512	-0.957727	-2.63192
-136.92	84.7204	-0.962084	-2.5972
-136.139	84.7911	-0.963728	-2.56171
-135.356	84.8627	-0.964239	-2.52572
-134.578	84.9311	-0.967151	-2.49135
-133.8	85.0012	-0.970112	-2.45617
-133.023	85.0747	-0.973891	-2.41922
-132.248	85.1464	-0.978227	-2.38321
-131.466	85.2187	-0.979022	-2.34687
-130.677	85.2908	-0.97652	-2.31062
-129.864	85.3595	-0.962148	-2.27609
-92.7221	89.1435	-0.425197	-0.371207
-90.3425	89.2426	0.372604	-0.321339
-88.5207	89.3331	0.891553	-0.275793
-87.9365	89.2905	0.791664	-0.296768
-71.6515	86.5215	-0.863478	-1.67356
-71.0321	86.4435	-0.945602	-1.71231
-69.9914	86.504	-0.817103	-1.68176
30.6333	90.1191	-1.02936	0.12577
31.3746	90.1999	-1.05059	0.165821
32.133	90.2832	-1.06326	0.20708
32.9129	90.3611	-1.06514	0.245708
33.6943	90.4388	-1.06635	0.284165
34.4747	90.5156	-1.06803	0.322206
35.2549	90.5931	-1.06982	0.360605
36.0344	90.67	-1.07198	0.398667
36.8138	90.7462	-1.07416	0.436384
37.5946	90.8228	-1.07572	0.47426
38.3748	90.8991	-1.07751	0.512034
39.1562	90.9759	-1.07876	0.550017
39.9367	91.0523	-1.08046	0.587817
40.7161	91.1281	-1.08271	0.625334
41.4952	91.205	-1.08516	0.663376
42.276	91.2815	-1.08675	0.701205
43.0559	91.3583	-1.08879	0.739142
43.8366	91.4357	-1.09044	0.777436
44.6185	91.5128	-1.0915	0.815555
45.3994	91.5903	-1.09308	0.853841
46.1798	91.6666	-1.0949	0.891551
46.9612	91.7423	-1.09628	0.928958
47.7436	91.8194	-1.09714	0.967051
48.5242	91.8956	-1.09891	1.00473
49.3067	91.9713	-1.09975	1.0421
50.0875	92.0492	-1.10144	1.08058
50.8675	92.1265	-1.10351	1.11877
51.6486	92.2028	-1.10508	1.15642
52.4315	92.2812	-1.10577	1.19517
53.2119	92.3572	-1.10774	1.23267
53.9943	92.4338	-1.10867	1.27047
54.7768	92.5098	-1.10957	1.30802
55.5688	92.5826	-1.10575	1.3439
56.3447	92.6604	-1.11002	1.38231
64.489	93.2421	-0.960428	1.66793
65.7337	93.3013	-0.730433	1.697
67.0045	93.1139	-0.487355	1.60276
72.335	93.3132	-0.961295	1.69793
73.086	93.3031	-0.978285	1.69236
77.1289	93.3345	-0.919305	1.70515
78.5975	93.2833	-0.970096	1.67835
79.3656	93.2887	-0.978608	1.68046
90.4229	93.2296	-0.947305	1.64244
91.1917	93.2903	-0.955665	1.6722
91.9757	93.3148	-0.956474	1.6838
92.7537	93.3131	-0.960247	1.68234
93.5349	93.3133	-0.962492	1.68184
94.3196	93.3074	-0.962915	1.67827
95.1117	93.3025	-0.95971	1.6752
95.9239	93.2969	-0.946483	1.67176
96.624	93.2417	-0.989285	1.64354
97.2171	92.9884	-1.08561	1.51627
97.9524	93.0196	-1.11084	1.53127
99.0292	93.2808	-0.96532	1.66123
99.8169	93.3161	-0.964356	1.67825
100.604	93.3243	-0.963925	1.68172
101.381	93.315	-0.96802	1.67646
102.15	93.3033	-0.976698	1.67001
102.949	93.3054	-0.970304	1.67045
103.539	92.9918	-1.06804	1.51303
104.3	92.4316	-1.08068	1.23231
163.589	96.6126	-0.928314	3.28614
164.363	96.6107	-0.934298	3.28494
165.162	96.6057	-0.927862	3.28224
165.924	96.6306	-0.939966	3.2945
166.72	96.6323	-0.935563	3.29513
167.513	96.6339	-0.932206	3.29576
168.31	96.6256	-0.926513	3.29143
169.096	96.6207	-0.926735	3.28879
169.894	96.5646	-0.920921	3.26059
177.755	96.6561	-0.920261	3.30545
178.521	96.6056	-0.930221	3.2802
179.307	96.6148	-0.929757	3.28481
180.091	96.6172	-0.930569	3.28601
180.878	96.6226	-0.930176	3.2887
181.662	96.6279	-0.93094	3.29139
182.45	96.6262	-0.929682	3.29062
183.237	96.6254	-0.929164	3.29028
184.024	96.6262	-0.92816	3.29078
184.808	96.6148	-0.928641	3.28517
185.597	96.6168	-0.927153	3.28626
186.378	96.6174	-0.929114	3.28667
187.166	96.6188	-0.9277	3.28752
187.948	96.6231	-0.92934	3.28982
188.73	96.6233	-0.930908	3.2901
189.516	96.628	-0.930521	3.29263
190.332	96.6746	-0.914592	3.31616
-198.465	82.9854	0.728118	-3.04891
-186.624	82.3842	-0.762482	-3.36341
-185.746	82.0801	-0.713926	-3.516
-150.099	82.7275	-0.889558	-3.20308
-149.324	82.7923	-0.893956	-3.17068
-148.552	82.8586	-0.899553	-3.13748
-147.774	82.9271	-0.902724	-3.1032
-146.994	82.9986	-0.904571	-3.06737
-146.215	83.0719	-0.906487	-3.03065
-145.433	83.1452	-0.907558	-2.99393
-144.65	83.2192	-0.907939	-2.95685
-143.87	83.292	-0.910038	-2.9204
-143.091	83.3645	-0.9122	-2.88406
-142.312	83.4372	-0.914508	-2.84761
-141.537	83.5098	-0.918876	-2.81118
-140.757	83.5857	-0.921123	-2.77311
-139.974	83.6623	-0.921671	-2.73468
-139.193	83.7358	-0.922742	-2.69782
-138.413	83.808	-0.92487	-2.66158
-137.631	83.8798	-0.926	-2.62555
-136.853	83.9509	-0.928965	-2.58985
-136.074	84.0222	-0.931522	-2.55406
-135.293	84.0943	-0.932738	-2.51784
-134.512	84.1663	-0.934354	-2.48166
-133.734	84.2382	-0.937352	-2.44555
-132.956	84.3119	-0.940181	-2.40854
-132.177	84.3856	-0.942968	-2.3715
-131.398	84.4577	-0.94553	-2.33523
-130.617	84.5302	-0.946865	-2.29881
-129.831	84.6008	-0.946146	-2.26329
-129.053	84.6734	-0.949197	-2.22681
-117.785	85.6922	-0.803503	-1.71403
-117.016	85.7814	-0.811273	-1.66917
-111.631	84.8868	-0.86317	-2.11449
-111.256	85.2561	-1.06772	-1.92953
-99.828	85.6724	-0.842435	-1.71708
-99.0738	85.7163	-0.857359	-1.69483
-98.3143	85.7697	-0.869627	-1.66784
-88.2437	88.2661	0.637759	-0.416744
-87.4423	88.3272	0.646459	-0.385863
-86.5314	88.3387	0.709967	-0.379811
-72.358	85.7024	-0.82519	-1.69121
-71.6795	85.5799	-0.877743	-1.75214
-70.8089	85.6688	-0.834304	-1.70741
-63.8238	85.9192	-0.867963	-1.57976
-63.2266	85.9331	-0.961107	-1.57253
-62.5773	86.0073	-1.02824	-1.53516
-61.8211	86.0779	-1.04188	-1.49965
-61.0429	86.1533	-1.04455	-1.46168
-60.2688	86.2263	-1.04921	-1.42495
-59.4936	86.3014	-1.05338	-1.38715
-58.7159	86.3764	-1.05627	-1.34941
-57.9395	86.453	-1.05977	-1.31084
-57.1594	86.5298	-1.06148	-1.27222
-56.3721	86.6062	-1.05956	-1.23376
-55.595	86.6848	-1.0627	-1.19426
-54.817	86.7581	-1.06541	-1.15736
-54.0385	86.8336	-1.06785	-1.11941
-53.2633	86.9115	-1.07197	-1.08027
-52.4856	86.9813	-1.07482	-1.04515
-51.7022	87.0595	-1.07479	-1.0058
-50.9265	87.1351	-1.07867	-0.967827
-50.146	87.2107	-1.08005	-0.929807
-49.3637	87.2877	-1.08061	-0.891125
-48.5872	87.3675	-1.08404	-0.851044
-47.8011	87.4398	-1.08263	-0.814695
-47.0207	87.5164	-1.08411	-0.776203
-46.2478	87.5891	-1.08928	-0.739663
-45.4712	87.6649	-1.09266	-0.701617
-44.6936	87.74	-1.09549	-0.663888
-43.9136	87.8137	-1.09715	-0.626858
-43.1354	87.886	-1.09968	-0.590519
-42.3541	87.9613	-1.1007	-0.552719
-41.5764	88.0386	-1.10345	-0.513927
-40.7978	88.1132	-1.10578	-0.476477
-40.0161	88.1885	-1.10658	-0.43867
-39.2287	88.2618	-1.10451	-0.401865
-38.4485	88.3357	-1.10602	-0.364818
-37.6689	88.409	-1.10782	-0.328026
-36.8913	88.4887	-1.11064	-0.288036
-36.134	88.5637	-1.12361	-0.250401
-35.3446	88.6306	-1.12051	-0.216828
-34.5581	88.6889	-1.11887	-0.187578
-33.8197	88.7848	-1.14123	-0.139512
-32.8869	88.8893	-1.06643	-0.0871801
-32.1637	88.9402	-1.09644	-0.0616433
-31.5237	89.0055	-1.16802	-0.0288667
-21.7609	89.2485	-0.985558	0.0933719
-20.9661	89.1775	-0.979754	0.05785
-20.1485	89.1531	-0.962498	0.0456718
31.4347	89.4156	-1.02019	0.166005
32.1939	89.4832	-1.03243	0.199424
32.982	89.5816	-1.03025	0.24826
33.767	89.6607	-1.0296	0.28748
34.5475	89.737	-1.03123	0.325253
35.3286	89.8139	-1.03259	0.363346
36.1085	89.8909	-1.03454	0.401443
36.8883	89.9664	-1.03653	0.4388
37.6695	90.043	-1.03786	0.476718
38.4497	90.1197	-1.03968	0.514702
39.231	90.1962	-1.04095	0.552552
40.0115	90.2732	-1.04264	0.590624
40.7906	90.3499	-1.04508	0.628569
41.5699	90.4264	-1.04738	0.666427
42.3502	90.5027	-1.0492	0.704165
43.1306	90.5791	-1.05101	0.741933
43.9126	90.6565	-1.05202	0.780181
44.6944	90.7331	-1.05311	0.818079
45.476	90.8108	-1.05433	0.856504
46.2569	90.8865	-1.0559	0.893912
47.0383	90.9632	-1.05729	0.931819
47.8206	91.0413	-1.05819	0.970404
48.6009	91.1183	-1.06007	1.00843
49.3827	91.195	-1.06129	1.04632
50.1627	91.2721	-1.06336	1.08441
50.9441	91.3486	-1.06478	1.12219
51.7241	91.4242	-1.06686	1.15952
52.5064	91.5015	-1.06783	1.1977
53.2872	91.5768	-1.06956	1.23486
54.0685	91.6534	-1.0711	1.27267
54.8502	91.7291	-1.07238	1.31004
55.6333	91.805	-1.07302	1.34751
56.4132	91.8815	-1.07527	1.38526
57.1925	91.9586	-1.0778	1.4233
63.5785	92.5239	-1.02284	1.70183
64.4903	92.4737	-0.95925	1.67619
65.7494	92.2818	-0.722045	1.57971
72.321	92.5152	-0.967763	1.69141
73.1026	92.5098	-0.969388	1.68815
79.3777	92.5079	-0.971986	1.68252
90.3979	92.4771	-0.959212	1.65871
91.19	92.5171	-0.955911	1.67809
91.9752	92.5273	-0.956088	1.68256
92.7552	92.5265	-0.958909	1.68156
93.5393	92.5256	-0.959629	1.68048
94.3223	92.5199	-0.960957	1.67704
95.096	92.4977	-0.966935	1.66528
96.065	92.5532	-0.875311	1.69245
96.5707	92.4091	-1.01531	1.61975
97.4789	92.4343	-0.954049	1.63174
98.0686	92.3554	-1.05209	1.59166
99.0281	92.514	-0.965251	1.67037
99.8207	92.5367	-0.961854	1.68107
100.603	92.5371	-0.963562	1.68065
101.382	92.5313	-0.966951	1.67714
102.138	92.4916	-0.981872	1.65665
103.043	92.3979	-0.922548	1.60919
103.648	92.0514	-1.0131	1.43536
158.871	95.8107	-0.927716	3.2793
162.808	95.8297	-0.925289	3.28742
163.591	95.8298	-0.926996	3.28722
164.364	95.8137	-0.933807	3.27893
165.157	95.8048	-0.930423	3.27426
165.932	95.8257	-0.93615	3.28452
166.714	95.8433	-0.93803	3.29309
167.499	95.8575	-0.938861	3.30002
168.295	95.8551	-0.934154	3.29864
169.087	95.8492	-0.931255	3.29551
169.869	95.8188	-0.932995	3.28012
170.615	95.8209	-0.953345	3.28103
176.929	95.8025	-0.940214	3.27111
177.74	95.8303	-0.927799	3.28497
178.521	95.8262	-0.929993	3.2829
179.309	95.8309	-0.928923	3.28524
180.102	95.8298	-0.925535	3.2847
180.883	95.8314	-0.927863	3.28549
181.665	95.8314	-0.929526	3.28553
182.452	95.8316	-0.928539	3.28567
183.234	95.8345	-0.930589	3.28715
184.024	95.8388	-0.928381	3.2894
184.806	95.8322	-0.929985	3.28618
185.594	95.8326	-0.928671	3.28646
186.38	95.829	-0.928386	3.28482
187.165	95.8274	-0.928189	3.28412
187.948	95.833	-0.929615	3.28708
188.727	95.8302	-0.932679	3.28586
189.521	95.8525	-0.92797	3.29717
-186.624	81.6129	-0.762185	-3.35739
-185.774	81.409	-0.727749	-3.45989
-179.634	81.8934	-0.783433	-3.2215
-150.042	81.9452	-0.860955	-3.20223
-149.261	82.0132	-0.86226	-3.16817
-148.48	82.0826	-0.863856	-3.13344
-147.702	82.155	-0.866531	-3.09718
-146.923	82.2275	-0.868758	-3.06089
-146.142	82.3004	-0.870363	-3.02436
-145.362	82.3739	-0.872121	-2.98753
-144.581	82.447	-0.87343	-2.9509
-143.8	82.519	-0.875214	-2.91484
-143.021	82.5912	-0.877435	-2.87863
-142.242	82.6636	-0.879595	-2.84231
-141.463	82.7369	-0.882123	-2.80559
-140.684	82.8117	-0.884556	-2.76803
-139.904	82.8857	-0.886403	-2.73091
-139.122	82.9583	-0.887738	-2.69447
-138.342	83.0308	-0.889574	-2.65811
-137.561	83.1024	-0.891261	-2.62215
-136.781	83.1745	-0.893088	-2.58598
-136.003	83.2467	-0.895797	-2.54969
-135.222	83.3191	-0.897686	-2.51333
-134.442	83.3916	-0.899694	-2.47693
-133.663	83.4641	-0.902172	-2.44048
-132.884	83.5363	-0.904501	-2.40423
-132.105	83.609	-0.906871	-2.36768
-131.325	83.6811	-0.909054	-2.3314
-130.544	83.7531	-0.910787	-2.29523
-129.763	83.8246	-0.91218	-2.25926
-128.984	83.8966	-0.914612	-2.22304
-128.205	83.9725	-0.917239	-2.18489
-119.536	84.7636	-0.895202	-1.78667
-118.725	84.7972	-0.882191	-1.76965
-117.923	84.8317	-0.873106	-1.75212
-117.133	84.8638	-0.870167	-1.73581
-116.466	85.0066	-0.928572	-1.66411
-100.611	84.8773	-0.842155	-1.72277
-99.8316	84.9004	-0.844557	-1.71092
-99.1052	84.9309	-0.873364	-1.69536
-98.3132	85.0942	-0.869383	-1.61336
-72.4601	84.8349	-0.876499	-1.73272
-71.7352	84.8008	-0.905893	-1.74949
-70.8133	84.9402	-0.836796	-1.67951
-70.05	84.9504	-0.84694	-1.6741
-64.217	85.0861	-0.673014	-1.60434
-63.9695	85.083	-0.941049	-1.60562
-63.2532	85.1684	-0.974674	-1.56265
-62.513	85.2391	-0.996333	-1.52709
-61.7468	85.3123	-1.00501	-1.49021
-60.9697	85.3865	-1.0082	-1.45284
-60.1928	85.4622	-1.01146	-1.41474
-59.4166	85.5376	-1.01514	-1.3768
-58.638	85.6119	-1.01758	-1.33941
-57.861	85.6869	-1.02079	-1.30168
-57.0814	85.7621	-1.02272	-1.26384
-56.3015	85.838	-1.02448	-1.22566
-55.5237	85.9119	-1.02731	-1.1885
-54.7445	85.9862	-1.02941	-1.15112
-53.9665	86.0603	-1.03208	-1.11384
-53.186	86.1353	-1.03356	-1.07614
-52.4065	86.209	-1.03547	-1.03905
-51.6248	86.2843	-1.03629	-1.00121
-50.8459	86.3596	-1.03854	-0.96334
-50.0668	86.4343	-1.04065	-0.925816
-49.2878	86.5098	-1.04283	-0.887843
-48.5093	86.5857	-1.04528	-0.849711
-47.7313	86.6601	-1.04791	-0.81234
-46.9521	86.7352	-1.04997	-0.774604
-46.1746	86.8097	-1.05289	-0.737161
-45.3964	86.8851	-1.05543	-0.699296
-44.6173	86.9595	-1.05751	-0.661894
-43.8386	87.0341	-1.0598	-0.624429
-43.0595	87.1094	-1.06188	-0.586608
-42.2797	87.1842	-1.06365	-0.549074
-41.5011	87.2596	-1.06597	-0.511196
-40.7212	87.3344	-1.06762	-0.473661
-39.9411	87.4088	-1.06922	-0.43631
-39.1585	87.484	-1.06953	-0.398555
-38.3742	87.56	-1.06897	-0.360407
-37.5971	87.6349	-1.07204	-0.322821
-36.8102	87.7108	-1.07022	-0.284754
-36.043	87.7813	-1.0782	-0.249399
-35.2651	87.8542	-1.08088	-0.212803
-34.4706	87.9301	-1.07518	-0.174745
-32.0337	88.1306	-1.03154	-0.0742144
-31.242	88.217	-1.02728	-0.03092
-30.3251	88.2524	-0.960401	-0.0131258
-29.6544	88.3093	-1.01666	0.0153987
-28.7854	88.2825	-0.973721	0.00211565
-27.9453	88.25	-0.94523	-0.0141019
-21.761	88.3228	-0.985668	0.0227452
-20.9655	88.2882	-0.979459	0.00547018
-20.1536	88.2804	-0.965072	0.00157733
15.5388	88.2997	0.0424772	0.0069024
26.8357	88.2794	-0.96843	-0.00781092
27.6357	88.2914	-0.960215	-0.00210591
30.7484	88.4873	-0.971148	0.0944997
31.5045	88.597	-0.984947	0.149018
32.2749	88.6728	-0.991556	0.186535
33.0579	88.801	-0.991927	0.250288
33.8419	88.8808	-0.991803	0.289839
34.6215	88.9565	-0.993856	0.327337
35.4023	89.0332	-0.99534	0.365308
36.1828	89.1098	-0.99701	0.403243
36.963	89.1854	-0.998822	0.440636
37.7437	89.2619	-1.00035	0.478529
38.5243	89.3387	-1.00198	0.5165
39.306	89.4157	-1.00306	0.554624
40.0862	89.4932	-1.00491	0.592965
40.8652	89.5706	-1.00735	0.631272
41.6449	89.6472	-1.00946	0.669168
42.4254	89.7236	-1.01122	0.706968
43.2064	89.7999	-1.01268	0.744674
43.9885	89.8764	-1.01363	0.782523
44.7706	89.9533	-1.01458	0.820515
45.5524	90.0312	-1.0157	0.859042
46.3318	90.1073	-1.01804	0.896645
47.1139	90.1841	-1.01904	0.934625
47.8952	90.2619	-1.02042	0.973049
48.6771	90.3394	-1.02154	1.01135
49.4593	90.4161	-1.02251	1.04926
50.2393	90.4925	-1.02459	1.087
51.0211	90.5685	-1.02581	1.1245
51.7993	90.6436	-1.02882	1.16159
52.5817	90.7204	-1.02974	1.19954
53.3618	90.7961	-1.03179	1.2369
54.1428	90.8731	-1.03346	1.27491
54.9238	90.9489	-1.03509	1.31236
55.7053	91.025	-1.03652	1.34987
56.4872	91.1017	-1.03776	1.38775
57.2675	91.1787	-1.03979	1.42573
58.0517	91.2555	-1.03991	1.46365
62.6907	91.7257	-1.07391	1.69567
63.5113	91.7909	-1.05591	1.72773
64.477	91.7198	-0.965368	1.69165
65.4554	91.4385	-0.868483	1.55047
66.7146	91.2889	-0.631222	1.47513
71.5206	91.7094	-0.974949	1.68151
72.3103	91.7184	-0.972499	1.68542
73.1144	91.7124	-0.96294	1.68188
89.651	91.7007	-0.939311	1.6636
90.3912	91.7118	-0.961928	1.66851
91.1925	91.7408	-0.954078	1.68241
91.9759	91.7416	-0.95512	1.68221
92.7555	91.7383	-0.958115	1.67994
93.538	91.7349	-0.959692	1.67761
94.3232	91.7232	-0.959891	1.67119
95.0587	91.6696	-0.984979	1.64374
96.2868	92.1946	-0.763756	1.90565
96.7358	91.8732	-0.932112	1.7443
97.5123	91.7719	-0.936763	1.69306
98.2399	91.7455	-0.965831	1.67922
99.0331	91.7517	-0.962139	1.68172
99.8197	91.7545	-0.961746	1.68249
100.606	91.7548	-0.961607	1.68201
101.379	91.7348	-0.967936	1.67144
102.022	91.5026	-1.0394	1.55469
102.755	91.1552	-1.06577	1.38037
158.147	94.9589	-0.895925	3.2462
158.895	94.9582	-0.91505	3.24554
162.014	94.1972	-0.928802	2.8639
162.804	95.0347	-0.92699	3.28239
163.594	95.0311	-0.925385	3.28035
164.354	95.0556	-0.938545	3.29235
165.159	94.9967	-0.928989	3.26267
165.913	95.0831	-0.945171	3.30567
166.704	95.0757	-0.942719	3.30176
167.51	95.0567	-0.932976	3.29205
168.304	95.0543	-0.929483	3.29068
169.088	95.0621	-0.930209	3.2944
169.868	95.0668	-0.933741	3.29657
170.636	95.0692	-0.942736	3.29761
171.417	95.0535	-0.944939	3.28963
176.216	95.0636	-0.903744	3.2941
176.935	95.0106	-0.937191	3.26752
177.726	95.0233	-0.934638	3.27385
178.519	95.0359	-0.931216	3.28013
179.308	95.0446	-0.929235	3.28448
180.1	95.0464	-0.926191	3.28533
180.885	95.0492	-0.926917	3.28678
181.672	95.0481	-0.926097	3.28624
182.458	95.0509	-0.925854	3.28769
183.239	95.0526	-0.928144	3.28859
184.022	95.0533	-0.929203	3.28899
184.803	95.0489	-0.931537	3.28687
185.596	95.0484	-0.927648	3.28671
186.379	95.0464	-0.928611	3.2858
187.167	95.0434	-0.927478	3.28443
187.95	95.0471	-0.928755	3.28642
188.731	95.0448	-0.930689	3.28546
189.527	95.0465	-0.925138	3.28648
-185.833	80.816	-0.756448	-3.36474
-185.042	80.784	-0.751713	-3.38125
-180.39	80.8901	-0.770358	-3.33097
-179.606	80.9279	-0.76877	-3.31252
-179.056	81.3918	-0.884993	-3.08093
-156.697	81.5666	-0.662841	-2.99944
-155.306	80.962	-0.751022	-3.30183
-150.774	81.1033	-0.835312	-3.23119
-149.971	81.1771	-0.825467	-3.19424
-149.189	81.2429	-0.826618	-3.16129
-148.409	81.3104	-0.828208	-3.12752
-147.63	81.3799	-0.830752	-3.09273
-146.851	81.4522	-0.833146	-3.05651
-146.071	81.5255	-0.834985	-3.01977
-145.291	81.5987	-0.836759	-2.9831
-144.51	81.6719	-0.838337	-2.94644
-143.731	81.7444	-0.840475	-2.91006
-142.951	81.8169	-0.842318	-2.87372
-142.171	81.889	-0.844382	-2.83755
-141.392	81.9616	-0.846619	-2.80114
-140.612	82.0345	-0.848692	-2.76456
-139.831	82.107	-0.850503	-2.72821
-139.051	82.1793	-0.852404	-2.69193
-138.271	82.2518	-0.854275	-2.6555
-137.491	82.3239	-0.856045	-2.61934
-136.711	82.3964	-0.857994	-2.58294
-135.931	82.4689	-0.860165	-2.54651
-135.151	82.541	-0.862131	-2.51031
-134.372	82.6132	-0.864475	-2.474
-133.592	82.6858	-0.866705	-2.43752
-132.812	82.7575	-0.868738	-2.40151
-132.032	82.8298	-0.870926	-2.36515
-131.252	82.9019	-0.87273	-2.32893
-130.472	82.9739	-0.874572	-2.29269
-129.691	83.0466	-0.876585	-2.25616
-128.912	83.1187	-0.878911	-2.21991
-128.132	83.191	-0.88097	-2.18353
-127.352	83.2631	-0.88302	-2.14727
-126.571	83.3355	-0.884785	-2.11085
-125.791	83.4072	-0.88648	-2.07472
-125.01	83.4794	-0.888066	-2.03841
-124.228	83.5515	-0.889363	-2.00211
-123.446	83.6248	-0.890514	-1.96523
-122.678	83.7186	-0.898222	-1.91806
-118.729	84.0266	-0.884327	-1.76279
-117.892	84.0659	-0.857647	-1.74288
-117.107	84.0859	-0.857583	-1.73258
-116.341	84.1242	-0.866613	-1.71317
-115.545	84.1176	-0.86042	-1.71617
-114.754	84.1269	-0.856933	-1.71127
-100.623	84.0814	-0.848354	-1.72853
-99.8389	84.0705	-0.848522	-1.73365
-99.0437	84.0702	-0.842961	-1.73352
-98.2406	84.0578	-0.833398	-1.7394
-97.4994	84.0437	-0.854842	-1.7461
-93.5965	84.143	-0.863384	-1.69485
-80.9996	84.1311	-0.836036	-1.69571
-72.4321	84.0676	-0.862786	-1.72418
-71.6146	84.1061	-0.845906	-1.70465
-70.3115	84.095	-0.977998	-1.70961
-69.3483	84.2246	-0.8882	-1.64452
-64.5683	84.2599	-0.848958	-1.62525
-63.9322	84.3266	-0.922639	-1.59162
-63.2057	84.4123	-0.951193	-1.54853
-62.4405	84.4657	-0.960313	-1.52154
-61.6738	84.5373	-0.968715	-1.48552
-60.8984	84.6098	-0.972772	-1.44902
-60.1196	84.6852	-0.97512	-1.41108
-59.3429	84.7599	-0.978523	-1.37344
-58.5633	84.8341	-0.980435	-1.33612
-57.7862	84.9081	-0.983637	-1.29887
-57.0073	84.9827	-0.985906	-1.26134
-56.2283	85.0579	-0.988087	-1.22349
-55.4496	85.132	-0.990445	-1.18625
-54.6701	85.2067	-0.99239	-1.14865
-53.8904	85.2812	-0.994253	-1.11121
-53.11	85.3558	-0.995747	-1.07369
-52.3308	85.4304	-0.997849	-1.03617
-51.5505	85.5054	-0.999364	-0.998445
-50.7716	85.5805	-1.00159	-0.960712
-49.9928	85.6554	-1.00386	-0.923027
-49.2138	85.7303	-1.00605	-0.885402
-48.4346	85.8056	-1.00812	-0.84757
-47.6561	85.8806	-1.0105	-0.809845
-46.8771	85.9555	-1.01265	-0.772208
-46.0985	86.0303	-1.015	-0.734629
-45.3199	86.1052	-1.01737	-0.697017
-44.541	86.1797	-1.01955	-0.659602
-43.7621	86.2543	-1.02174	-0.622149
-42.9834	86.3292	-1.02402	-0.584486
-42.2041	86.404	-1.02598	-0.546973
-41.4257	86.4787	-1.02841	-0.509457
-40.646	86.5537	-1.03018	-0.471818
-39.8669	86.6282	-1.03224	-0.434389
-39.0866	86.7025	-1.03373	-0.397091
-38.3052	86.7776	-1.0346	-0.359418
-37.5274	86.8521	-1.03733	-0.322017
-36.7429	86.9296	-1.03666	-0.283138
-35.9707	86.9984	-1.04216	-0.248631
-35.1935	87.0726	-1.04519	-0.211414
-30.3329	87.427	-0.96437	-0.0335822
-29.5358	87.4492	-0.957426	-0.0224204
-28.7567	87.489	-0.959441	-0.00244208
-27.9723	87.4847	-0.958836	-0.00451605
-27.1706	87.4707	-0.949522	-0.0114228
-26.3498	87.4453	-0.930726	-0.0240821
-25.6132	87.4526	-0.953954	-0.020368
-24.8855	87.4632	-0.981703	-0.0150067
-22.5347	87.409	-0.98098	-0.0419841
-21.7515	87.4531	-0.980928	-0.0199066
-20.9676	87.4579	-0.980553	-0.0174878
-20.1671	87.4345	-0.971837	-0.0291593
10.3282	90.6646	-0.995959	1.58246
14.7035	87.5414	0.0167191	0.0202481
14.5852	88.0553	-0.434083	0.276992
16.2594	87.8065	0.0113714	0.15235
18.629	87.5356	0.0210839	0.016205
20.47	89.4483	-1.01692	0.97128
24.5376	88.1051	-0.941862	0.298239
25.264	87.7073	-0.970419	0.0990555
26.0857	87.4732	-0.951315	-0.0183145
26.8496	87.4679	-0.961175	-0.0212482
27.641	87.4973	-0.957254	-0.0068667
28.4526	87.5394	-0.943248	0.0138727
29.232	87.612	-0.945362	0.0498137
30.0213	87.6403	-0.942527	0.0636624
30.8172	87.6531	-0.936412	0.0696961
31.5821	87.8067	-0.945779	0.146145
32.3503	87.8988	-0.953538	0.19185
33.1348	88.0226	-0.953105	0.253397
33.9174	88.1017	-0.953669	0.292624
34.6968	88.1769	-0.955843	0.329842
35.4776	88.2532	-0.957341	0.36761
36.2577	88.3298	-0.95915	0.405531
37.0378	88.4052	-0.961023	0.442885
37.8186	88.4815	-0.962548	0.480653
38.599	88.5582	-0.96423	0.518618
39.3809	88.6355	-0.965225	0.556842
40.1609	88.713	-0.967146	0.595233
40.9409	88.7908	-0.969114	0.633726
41.7208	88.8674	-0.971137	0.671595
42.5011	88.9437	-0.972925	0.709327
43.2822	89.0202	-0.974361	0.747166
44.0646	89.0968	-0.975136	0.785038
44.8473	89.1735	-0.975811	0.822944
45.6274	89.2511	-0.977765	0.861323
46.4079	89.3267	-0.979538	0.898724
47.1909	89.4045	-0.980056	0.937139
47.9722	89.4827	-0.981483	0.97579
48.7563	89.5597	-0.981476	1.01385
49.5349	89.6366	-0.984261	1.05186
50.3137	89.7134	-0.986926	1.08978
51.0949	89.7884	-0.988415	1.12685
51.8728	89.863	-0.991576	1.16368
52.6563	89.9401	-0.991964	1.20172
53.4363	90.0154	-0.994054	1.23892
54.2171	90.0919	-0.995835	1.27669
54.9982	90.1686	-0.99743	1.31455
55.7792	90.2448	-0.999096	1.35217
56.5619	90.3216	-0.999909	1.39006
57.3424	90.3984	-1.00183	1.42796
58.1254	90.4756	-1.00254	1.46607
58.9086	90.5526	-1.00315	1.50409
59.6914	90.6362	-1.00399	1.54535
60.4688	90.7276	-1.00752	1.59055
61.3063	90.8599	-0.981038	1.65618
62.128	90.9247	-0.962445	1.68806
62.848	90.9142	-0.994725	1.68229
63.6368	90.9675	-0.992634	1.70841
64.4437	90.9816	-0.981494	1.71496
64.9302	91.2528	-1.13055	1.84999
70.7321	90.9383	-0.976212	1.68892
71.5278	90.9118	-0.97077	1.67514
72.2978	90.9292	-0.978216	1.68326
73.1079	90.9215	-0.965588	1.67885
88.8781	90.9275	-0.932375	1.67006
89.6325	90.9497	-0.947926	1.6806
90.4	90.9411	-0.956914	1.67568
91.1904	90.9525	-0.95452	1.68075
91.9763	90.9554	-0.954332	1.68159
92.7582	90.9534	-0.956175	1.67996
93.5452	90.9478	-0.955492	1.67659
94.3263	90.9262	-0.957756	1.66514
95.5022	91.4278	-0.76261	1.91535
95.9182	90.9962	-0.947442	1.69893
96.6755	90.9743	-0.961667	1.68739
97.4845	90.9982	-0.950023	1.6987
98.2508	90.976	-0.959768	1.68696
99.0332	90.9727	-0.961475	1.6847
99.8211	90.9732	-0.960426	1.68435
100.607	90.9644	-0.960537	1.67935
101.347	90.8853	-0.983192	1.63915
101.906	90.4835	-1.09668	1.43766
108.202	90.9529	-1.09286	1.66747
108.903	90.9318	-1.13552	1.65629
109.818	91.0018	-1.07106	1.69069
110.49	91.0374	-1.12797	1.70787
111.234	91.0986	-1.14903	1.73784
112.116	91.1727	-1.1013	1.77429
112.784	91.2348	-1.16011	1.80476
113.594	91.3103	-1.14818	1.84191
114.42	91.3834	-1.12825	1.87785
115.216	91.455	-1.12347	1.91304
116.007	91.5276	-1.1212	1.94876
116.789	91.5997	-1.12337	1.9842
117.574	91.6707	-1.12392	2.0191
118.357	91.7448	-1.1256	2.05556
119.137	91.8133	-1.1289	2.08924
119.92	91.8862	-1.13051	2.1251
120.703	91.9582	-1.1321	2.16055
121.484	92.0285	-1.13493	2.19509
122.272	92.0933	-1.13428	2.22693
133.384	93.3583	-0.690648	2.85223
134.064	93.655	-0.744242	3.00008
156.532	94.2245	-0.91685	3.27213
157.329	94.2052	-0.911234	3.26217
158.142	94.1682	-0.898246	3.24334
158.921	94.1509	-0.901967	3.23437
159.685	94.077	-0.913368	3.19716
162.808	94.2718	-0.924925	3.29342
163.595	94.3019	-0.924537	3.30821
164.317	94.3153	-0.956917	3.31467
165.123	94.3016	-0.946772	3.30762
165.957	94.2237	-0.923116	3.26842
166.73	94.2466	-0.929551	3.27968
167.515	94.2647	-0.930437	3.28852
168.295	94.2803	-0.933509	3.29614
169.082	94.2851	-0.933012	3.29837
169.868	94.2814	-0.933198	3.29633
170.655	94.2726	-0.933128	3.29179
171.386	94.3059	-0.960467	3.30829
175.371	94.2034	-0.933164	3.25649
176.176	94.272	-0.923506	3.29073
176.946	94.2422	-0.931818	3.27574
177.73	94.2425	-0.932543	3.27585
178.524	94.2491	-0.928727	3.27912
179.319	94.26	-0.924107	3.28452
180.108	94.2659	-0.922352	3.2875
180.892	94.2655	-0.922947	3.28726
181.675	94.2643	-0.924289	3.28672
182.459	94.2644	-0.925221	3.28678
183.241	94.265	-0.927159	3.28712
184.025	94.268	-0.928095	3.2887
184.802	94.2627	-0.932054	3.28613
185.589	94.2601	-0.931144	3.28488
186.374	94.2587	-0.931478	3.28431
187.163	94.2568	-0.929865	3.28347
187.949	94.2622	-0.929392	3.28627
188.718	94.247	-0.937087	3.27883
-205.237	79.9837	-0.708006	-3.37099
-204.684	80.0243	-0.820959	-3.35164
-203.833	80.0499	-0.784977	-3.33977
-202.997	80.0637	-0.756071	-3.33379
-185.853	80.0589	-0.766054	-3.35164
-185.092	80.0406	-0.77592	-3.36126
-184.297	80.0388	-0.769226	-3.36268
-183.595	80.036	-0.809207	-3.36455
-182.86	80.0365	-0.832077	-3.36476
-182.13	80.067	-0.858242	-3.34997
-181.25	80.0777	-0.808767	-3.34502
-180.382	80.0654	-0.765922	-3.35158
-179.595	80.0788	-0.763269	-3.34532
-178.864	80.1019	-0.788546	-3.33413
-178.146	80.0886	-0.820483	-3.34119
-153.745	80.104	-0.753548	-3.33888
-152.98	80.0732	-0.762968	-3.35428
-149.898	80.3972	-0.789253	-3.19219
-149.117	80.4631	-0.790621	-3.1592
-148.337	80.5304	-0.792187	-3.12549
-147.558	80.5995	-0.794611	-3.09086
-146.779	80.6716	-0.797213	-3.05477
-145.999	80.7446	-0.799074	-3.0182
-145.219	80.8177	-0.800806	-2.98154
-144.438	80.8912	-0.802369	-2.94473
-143.659	80.9638	-0.804555	-2.90831
-142.878	81.0362	-0.806242	-2.87201
-142.099	81.1085	-0.808463	-2.83574
-141.319	81.181	-0.810487	-2.79937
-140.539	81.2535	-0.812431	-2.76301
-139.759	81.3255	-0.814325	-2.72689
-138.979	81.3977	-0.816201	-2.69062
-138.199	81.4705	-0.818223	-2.65408
-137.419	81.5429	-0.820227	-2.61775
-136.639	81.6159	-0.822145	-2.58106
-135.859	81.6881	-0.8244	-2.5448
-135.079	81.7603	-0.826475	-2.50854
-134.3	81.8326	-0.829029	-2.47219
-133.52	81.905	-0.831113	-2.43584
-132.74	81.9768	-0.832842	-2.39975
-131.96	82.0492	-0.834864	-2.36335
-131.179	82.1213	-0.836529	-2.32712
-130.398	82.1934	-0.838168	-2.29086
-129.618	82.2659	-0.840304	-2.25441
-128.839	82.3381	-0.842515	-2.21807
-128.059	82.4105	-0.844493	-2.18165
-127.279	82.4825	-0.846709	-2.14544
-126.498	82.5545	-0.8485	-2.1092
-125.718	82.6264	-0.850259	-2.073
-124.938	82.6983	-0.852162	-2.03682
-124.156	82.7707	-0.853356	-2.00039
-123.374	82.8442	-0.854304	-1.96341
-122.604	82.9377	-0.861464	-1.91639
-121.827	83.0261	-0.865017	-1.87195
-119.468	83.2511	-0.862144	-1.75863
-118.684	83.2666	-0.861926	-1.75061
-117.898	83.2623	-0.86089	-1.75252
-117.065	83.3013	-0.836488	-1.73276
-116.306	83.3245	-0.849425	-1.72088
-115.518	83.3077	-0.847424	-1.729
-114.738	83.3104	-0.849602	-1.72734
-113.999	83.3545	-0.871756	-1.70498
-100.621	83.2899	-0.847745	-1.7321
-99.8337	83.2608	-0.84625	-1.74635
-99.0481	83.5172	-0.845469	-1.61783
-97.4744	83.2426	-0.84263	-1.75447
-96.6737	83.2559	-0.834277	-1.74752
-95.8951	83.2904	-0.836988	-1.72996
-95.1186	83.3093	-0.840746	-1.72019
-94.337	83.3048	-0.84197	-1.72209
-93.5517	83.3041	-0.841272	-1.72214
-92.7784	83.3275	-0.846632	-1.71009
-91.9331	83.3202	-0.815926	-1.71343
-81.7812	83.3442	-0.835241	-1.69729
-81.0001	83.3471	-0.83661	-1.69555
-80.2193	83.3388	-0.838092	-1.69937
-79.4315	83.3396	-0.836065	-1.69866
-78.6493	83.3383	-0.836877	-1.699
-77.8678	83.3441	-0.837989	-1.69581
-77.0803	83.3444	-0.836088	-1.69535
-76.2995	83.3448	-0.837558	-1.69485
-72.3684	83.3841	-0.831257	-1.67373
-69.2307	83.5842	-0.829674	-1.57256
-68.3633	83.5683	-0.787781	-1.58019
-67.6332	83.4293	-0.814543	-1.64944
-65.5242	83.3914	-0.935367	-1.66756
-64.7148	83.4623	-0.922443	-1.63185
-63.913	83.5358	-0.913316	-1.59485
-63.1402	83.6112	-0.918689	-1.55689
-62.3818	83.6861	-0.931242	-1.51916
-61.6012	83.7614	-0.932668	-1.48125
-60.8261	83.833	-0.936871	-1.4452
-60.0446	83.9073	-0.937877	-1.4078
-59.2671	83.9811	-0.940852	-1.37069
-58.4872	84.0549	-0.942615	-1.3335
-57.7098	84.1289	-0.945669	-1.29628
-56.933	84.2029	-0.94897	-1.25905
-56.1541	84.2779	-0.951248	-1.22131
-55.3747	84.3522	-0.953228	-1.18395
-54.5952	84.4273	-0.955187	-1.14617
-53.8153	84.5021	-0.956935	-1.10855
-53.0354	84.5767	-0.958647	-1.07103
-52.256	84.6523	-0.960657	-1.03303
-51.4766	84.7269	-0.962626	-0.995506
-50.6979	84.8018	-0.964971	-0.957841
-49.9192	84.8767	-0.967283	-0.920187
-49.1402	84.9511	-0.969437	-0.882792
-48.3607	85.0262	-0.971329	-0.845054
-47.5819	85.1016	-0.973579	-0.80717
-46.8022	85.1759	-0.975417	-0.769834
-46.0235	85.2503	-0.977675	-0.732428
-45.2451	85.325	-0.980111	-0.69494
-44.4659	85.3996	-0.982191	-0.657442
-43.6871	85.4744	-0.984393	-0.619869
-42.9083	85.5494	-0.986649	-0.582239
-42.1294	85.6239	-0.988797	-0.544808
-41.351	85.6982	-0.991199	-0.507488
-40.5718	85.7731	-0.993211	-0.469872
-39.7925	85.847	-0.995188	-0.432787
-39.0141	85.9204	-0.99761	-0.395962
-38.2354	85.9946	-0.999859	-0.358713
-37.4554	86.0698	-1.00146	-0.320977
-36.6781	86.1499	-1.00441	-0.280813
-35.8977	86.223	-1.00579	-0.244136
-29.5173	86.644	-0.948274	-0.0328132
-28.75	86.7171	-0.956189	0.00382609
-27.9563	86.697	-0.950891	-0.00618091
-27.1692	86.6908	-0.948898	-0.00920962
-26.3748	86.6757	-0.943292	-0.0166615
-25.5993	86.6764	-0.947101	-0.0162482
-22.5315	86.6679	-0.979429	-0.020326
-21.7639	86.6617	-0.987188	-0.0233741
-20.9666	86.6613	-0.980096	-0.0235692
-20.1697	86.6466	-0.973188	-0.0309167
10.3355	88.531	-0.99209	0.907896
11.1573	89.1332	-0.972878	1.20883
12.5744	87.7456	-0.655969	0.514817
14.5943	86.8678	-0.037643	0.0757296
15.4112	86.6649	-0.0208573	-0.0259741
16.2702	86.7466	0.0169783	0.0146521
17.0456	86.7627	0.0129803	0.0225068
17.8238	86.7804	0.0104291	0.0311214
18.7226	86.7587	0.0681253	0.0200279
24.5186	86.7805	-0.951058	0.0282113
25.2831	86.6735	-0.960546	-0.0255649
26.1506	86.6027	-0.918558	-0.0612905
26.9068	86.623	-0.932231	-0.0514269
27.7115	86.7011	-0.921701	-0.0126925
28.5114	86.7702	-0.913532	0.0215603
29.226	86.8149	-0.948045	0.0435653
30.0835	86.9056	-0.911099	0.088588
30.8835	86.9588	-0.902917	0.114845
31.663	87.0141	-0.905003	0.142171
32.4315	87.1092	-0.912565	0.189373
33.2122	87.2384	-0.914051	0.253627
33.9926	87.321	-0.915716	0.294568
34.7716	87.3964	-0.918109	0.331893
35.5517	87.4728	-0.919892	0.369734
36.332	87.5493	-0.921655	0.407587
37.1122	87.625	-0.92346	0.445057
37.8935	87.7012	-0.92469	0.482795
38.6742	87.7776	-0.926236	0.520622
39.4559	87.8546	-0.927346	0.558701
40.236	87.9323	-0.929231	0.597181
41.0155	88.0107	-0.931401	0.635951
41.7956	88.0874	-0.933319	0.673903
42.5761	88.164	-0.935027	0.711831
43.3568	88.2403	-0.936667	0.749562
44.14	88.3165	-0.937046	0.787208
44.9218	88.392	-0.938109	0.824571
45.7017	88.4695	-0.940186	0.86285
46.4819	88.5469	-0.942104	0.901113
47.2659	88.6238	-0.942151	0.939148
48.0436	88.7016	-0.945327	0.977626
48.8291	88.7783	-0.944635	1.01552
49.608	88.855	-0.947227	1.05341
50.3854	88.9327	-0.950645	1.09181
51.1682	89.0085	-0.951301	1.12924
51.9471	89.084	-0.953952	1.16654
52.73	89.1603	-0.95461	1.20422
53.5107	89.2348	-0.95638	1.24098
54.2919	89.311	-0.95794	1.27862
55.0729	89.3878	-0.959569	1.3165
55.8531	89.4641	-0.961627	1.35418
56.6361	89.5412	-0.962308	1.39223
57.4168	89.6185	-0.964169	1.43038
58.2008	89.6951	-0.964333	1.4682
58.9853	89.7722	-0.964297	1.50625
59.7657	89.87	-0.966336	1.55465
60.5227	89.9708	-0.980087	1.60456
61.3162	90.129	-0.975581	1.68311
62.1021	90.1458	-0.974888	1.691
62.8868	90.144	-0.974834	1.68961
65.2725	90.152	-0.95886	1.69198
65.9048	90.6383	-1.03504	1.9346
69.9488	90.1215	-0.974862	1.6735
70.7253	90.1279	-0.979055	1.67615
71.5428	90.1249	-0.962701	1.67409
72.3044	90.1226	-0.974343	1.67241
73.1057	90.1245	-0.966144	1.67277
73.8994	90.1303	-0.961739	1.67508
83.4576	90.1831	-0.893283	1.69456
87.9583	90.1611	-0.998991	1.67993
88.8449	90.1811	-0.948384	1.68936
89.6385	90.1875	-0.944349	1.69196
90.4086	90.1674	-0.952049	1.68127
91.1909	90.1682	-0.953631	1.68106
91.9753	90.1685	-0.954231	1.68064
92.7564	90.1648	-0.956469	1.67815
93.5532	90.1713	-0.950847	1.6808
94.3117	90.1293	-0.964406	1.65921
95.2704	90.3735	-0.877916	1.78067
95.8489	90.1609	-0.981478	1.67375
96.6654	90.1665	-0.96609	1.67593
97.4602	90.1844	-0.96157	1.6843
98.2452	90.1875	-0.961956	1.68521
99.0308	90.188	-0.96207	1.68488
99.8228	90.1821	-0.958967	1.68131
100.619	90.1782	-0.953772	1.67873
101.406	90.1589	-0.953023	1.66847
107.511	90.1047	-1.04447	1.63645
108.341	90.166	-1.02274	1.6665
109.053	90.1216	-1.05954	1.64369
109.888	90.1966	-1.03515	1.68059
110.647	90.2444	-1.049	1.70389
111.412	90.3016	-1.05963	1.73187
112.243	90.3768	-1.0369	1.76888
112.959	90.4602	-1.07214	1.80996
113.715	90.5284	-1.08727	1.84346
114.497	90.6009	-1.08959	1.87913
115.283	90.6726	-1.08926	1.91437
116.072	90.7459	-1.08816	1.95042
116.857	90.8181	-1.08891	1.98593
117.641	90.8894	-1.08981	2.02099
118.425	90.9627	-1.09107	2.05708
119.209	91.0347	-1.09255	2.09245
119.992	91.1073	-1.09411	2.12817
120.774	91.1792	-1.09646	2.16357
121.555	91.2498	-1.0987	2.1983
122.338	91.3212	-1.10047	2.2334
123.123	91.3928	-1.10161	2.26865
123.906	91.4613	-1.10315	2.3023
131.823	92.1781	-1.07718	2.65518
132.596	92.2316	-1.08423	2.68143
133.39	92.3077	-1.08049	2.71897
134.133	92.3864	-1.10227	2.75777
134.877	92.4641	-1.12383	2.7961
135.663	92.5334	-1.12416	2.83027
136.452	92.6013	-1.1228	2.86372
154.287	92.4727	-0.465419	2.79014
154.91	92.7568	-0.5475	2.93185
155.477	92.9962	-0.65706	3.05117
156.109	93.1167	-0.73467	3.11109
156.57	93.4355	-0.89724	3.27014
157.338	93.4278	-0.906386	3.26598
158.12	93.4066	-0.908902	3.25506
158.908	93.4145	-0.907998	3.25868
159.665	93.2919	-0.923043	3.19708
162.797	93.4905	-0.929856	3.29529
163.581	93.5176	-0.931293	3.30858
164.433	93.4844	-0.898598	3.29173
165.136	93.5003	-0.940055	3.29946
165.92	93.4776	-0.941254	3.28788
166.782	93.4095	-0.903693	3.25361
167.518	93.4752	-0.928684	3.28625
168.296	93.4934	-0.93272	3.29517
169.082	93.5004	-0.933234	3.29844
169.867	93.4984	-0.933594	3.29729
170.654	93.4968	-0.933488	3.29633
171.431	93.4932	-0.937742	3.2944
172.224	93.487	-0.934559	3.29115
175.359	93.4511	-0.939073	3.27273
176.177	93.498	-0.923241	3.29614
176.953	93.4745	-0.92829	3.28432
177.741	93.4709	-0.926943	3.28246
178.529	93.473	-0.926194	3.28348
179.33	93.4914	-0.91821	3.29262
180.129	93.5034	-0.911938	3.29862
180.899	93.4807	-0.919751	3.28729
181.675	93.4807	-0.924753	3.28727
182.459	93.475	-0.925421	3.28446
183.241	93.4733	-0.927147	3.28362
184.023	93.4731	-0.928989	3.28359
184.804	93.4736	-0.931347	3.28392
185.588	93.4742	-0.931888	3.28428
186.374	93.4752	-0.931715	3.28488
187.163	93.4739	-0.929831	3.28432
187.931	93.4586	-0.938145	3.27683
188.658	93.4803	-0.967485	3.28783
197.376	93.3739	-0.925043	3.23715
198.145	93.4094	-0.932686	3.25526
198.922	93.4324	-0.936399	3.26711
199.735	93.4563	-0.921909	3.2794
200.548	93.4662	-0.90754	3.28474
201.308	93.4714	-0.919176	3.28774
202.149	93.4606	-0.89093	3.28273
-205.307	79.2784	-0.742167	-3.3323
-204.571	79.2732	-0.763594	-3.33584
-203.808	79.266	-0.771566	-3.34034
-203.027	79.2659	-0.770317	-3.3413
-202.248	79.27	-0.770357	-3.34011
-198.414	79.2383	-0.802	-3.36008
-197.731	79.2173	-0.850177	-3.37135
-185.86	79.2753	-0.768953	-3.35177
-185.073	79.2535	-0.76627	-3.36316
-184.312	79.2191	-0.776237	-3.38084
-183.585	79.267	-0.803649	-3.35736
-182.863	79.2722	-0.833361	-3.3552
-182.115	79.2392	-0.849868	-3.37215
-181.265	79.2406	-0.815748	-3.37185
-180.402	79.2329	-0.77511	-3.37609
-179.633	79.2551	-0.781683	-3.36541
-178.865	79.2679	-0.788845	-3.35938
-178.092	79.2505	-0.7933	-3.36843
-177.375	79.2286	-0.825723	-3.37975
-176.52	79.4773	-0.789231	-3.25576
-174.835	79.4465	-0.728867	-3.27176
-152.985	79.2522	-0.765337	-3.37277
-152.306	79.2972	-0.817942	-3.35027
-150.655	79.5562	-0.775753	-3.2207
-149.839	79.6205	-0.75981	-3.1885
-149.051	79.684	-0.757544	-3.15672
-148.264	79.7501	-0.755829	-3.1236
-147.486	79.8191	-0.758526	-3.08907
-146.707	79.8919	-0.761285	-3.05258
-145.928	79.9648	-0.763324	-3.01604
-145.147	80.0378	-0.764907	-2.97945
-144.366	80.1108	-0.766479	-2.94286
-143.587	80.1829	-0.768519	-2.90673
-142.806	80.2555	-0.770233	-2.87031
-142.026	80.3278	-0.77226	-2.83404
-141.246	80.4006	-0.774123	-2.79754
-140.466	80.473	-0.776197	-2.76118
-139.686	80.5452	-0.778023	-2.72496
-138.906	80.6177	-0.780098	-2.68858
-138.127	80.6902	-0.782313	-2.65215
-137.347	80.7629	-0.784336	-2.61567
-136.567	80.836	-0.786423	-2.57895
-135.787	80.9081	-0.788506	-2.54271
-135.007	80.9801	-0.790436	-2.50657
-134.227	81.0526	-0.792773	-2.47012
-133.448	81.1248	-0.794876	-2.43385
-132.667	81.1964	-0.796644	-2.39786
-131.887	81.2687	-0.798616	-2.36148
-131.106	81.3404	-0.800411	-2.32543
-130.326	81.4125	-0.802015	-2.28917
-129.546	81.4852	-0.804131	-2.25264
-128.766	81.5576	-0.806272	-2.21619
-127.985	81.6303	-0.808074	-2.17964
-127.206	81.7025	-0.810421	-2.14328
-126.426	81.7745	-0.81233	-2.10707
-125.645	81.8463	-0.813944	-2.07095
-124.864	81.9175	-0.815708	-2.0351
-124.082	81.9897	-0.816472	-1.99877
-123.298	82.0642	-0.816868	-1.96126
-122.516	82.1576	-0.818047	-1.91432
-121.736	82.2644	-0.820025	-1.86065
-120.961	82.3543	-0.824586	-1.81546
-120.173	82.3884	-0.822593	-1.79812
-119.393	82.4815	-0.824487	-1.75132
-118.628	82.4767	-0.834299	-1.75344
-117.873	82.4734	-0.848894	-1.75483
-117.094	82.5667	-0.851385	-1.70787
-116.298	82.5726	-0.845413	-1.70468
-115.518	82.5569	-0.847804	-1.71222
-114.72	82.5634	-0.840682	-1.70867
-113.949	82.5706	-0.847329	-1.70479
-113.156	82.5267	-0.84261	-1.72644
-109.274	82.5295	-0.862241	-1.72356
-108.489	82.5408	-0.861595	-1.71759
-107.668	82.523	-0.843031	-1.72623
-106.877	82.5093	-0.839791	-1.73274
-99.8358	82.5099	-0.84759	-1.7296
-96.6656	82.4905	-0.830584	-1.73804
-95.8814	82.4879	-0.830476	-1.73903
-95.1065	82.5188	-0.835037	-1.72323
-94.3297	82.5199	-0.838621	-1.72236
-93.5462	82.5199	-0.838838	-1.72207
-92.7612	82.5312	-0.838326	-1.7161
-91.9837	82.5394	-0.841563	-1.71164
-91.1901	82.5288	-0.836748	-1.71663
-90.4102	82.5146	-0.838773	-1.72342
-89.6174	82.5181	-0.834304	-1.72135
-88.8317	82.5283	-0.833429	-1.71593
-88.0633	82.59	-0.84117	-1.68475
-85.7165	82.527	-0.843611	-1.71528
-84.9056	82.5416	-0.830081	-1.70767
-82.5564	82.5618	-0.831231	-1.69665
-81.7735	82.5637	-0.831695	-1.69537
-80.9933	82.5604	-0.833494	-1.69672
-80.209	82.5557	-0.833265	-1.69877
-79.532	82.4875	-0.886628	-1.73256
-78.6504	82.5572	-0.837731	-1.69741
-77.8615	82.5607	-0.835123	-1.69533
-77.073	82.5633	-0.832767	-1.69374
-76.2968	82.5619	-0.836522	-1.69412
-69.2455	82.7392	-0.837336	-1.60284
-67.7255	82.4906	-0.860965	-1.7266
-66.9734	82.485	-0.876711	-1.72912
-66.2031	82.5417	-0.883317	-1.7005
-65.3737	82.6195	-0.860418	-1.66134
-64.5659	82.6892	-0.848263	-1.62623
-63.8076	82.7617	-0.860878	-1.58969
-63.0825	82.8381	-0.890113	-1.55123
-62.3217	82.9141	-0.901455	-1.51296
-61.5262	82.9828	-0.895456	-1.47836
-60.7517	83.0533	-0.899945	-1.44286
-59.9697	83.127	-0.900678	-1.4058
-59.1915	83.2004	-0.903286	-1.36884
-58.4116	83.2744	-0.905079	-1.33161
-57.6338	83.3482	-0.907869	-1.29447
-56.858	83.4221	-0.911702	-1.25728
-56.0792	83.4971	-0.91399	-1.21952
-55.2999	83.5717	-0.916038	-1.18202
-54.5204	83.6467	-0.918023	-1.14431
-53.7402	83.7214	-0.919582	-1.1067
-52.9606	83.796	-0.92149	-1.06919
-52.1815	83.8713	-0.923623	-1.03133
-51.4022	83.9463	-0.925658	-0.99364
-50.6235	84.0211	-0.927969	-0.956015
-49.8444	84.0963	-0.930085	-0.918199
-49.0652	84.1708	-0.932125	-0.88076
-48.2856	84.2458	-0.93398	-0.843093
-47.5063	84.321	-0.935991	-0.805263
-46.7271	84.3952	-0.938029	-0.767996
-45.9488	84.4695	-0.940496	-0.730662
-45.1705	84.5441	-0.942988	-0.693204
-44.3913	84.6184	-0.945028	-0.655874
-43.6124	84.6932	-0.947222	-0.618308
-42.8336	84.7681	-0.94945	-0.580667
-42.0551	84.8427	-0.951821	-0.543218
-41.2767	84.9172	-0.954246	-0.505837
-40.4982	84.9921	-0.956605	-0.468231
-39.7194	85.0663	-0.958799	-0.430955
-38.942	85.1411	-0.961672	-0.393427
-38.1645	85.2156	-0.964538	-0.35603
-37.3843	85.2908	-0.966025	-0.318323
-36.6134	85.3657	-0.972181	-0.280735
-35.8261	85.4411	-0.970102	-0.242888
-29.5035	85.84	-0.941428	-0.0426081
-28.7233	85.8593	-0.942898	-0.0328754
-27.9463	85.8773	-0.945947	-0.023843
-27.1731	85.8954	-0.950925	-0.0147147
-26.3986	85.8969	-0.955232	-0.0138759
-21.7625	85.8681	-0.986477	-0.0279805
-20.9689	85.8666	-0.981271	-0.0287052
-20.1764	85.8521	-0.976559	-0.0359552
10.3424	87.4551	-0.988481	0.7622
11.1824	88.0244	-0.960115	1.04668
12.7474	86.8942	-0.569269	0.481368
14.5237	85.8775	-0.0727178	-0.0272236
15.4518	85.8583	-0.000370335	-0.0370195
16.2615	85.973	0.0128352	0.0200862
17.0389	85.9961	0.00986256	0.0314215
17.8178	86.0159	0.00767163	0.0410843
18.7018	85.9737	0.0579913	0.0197647
23.8133	86.2668	-0.911671	0.163957
24.4942	86.0225	-0.962954	0.0415047
25.244	85.9445	-0.979835	0.00221507
26.128	85.8519	-0.929556	-0.0443803
26.9259	85.8795	-0.922389	-0.0308953
27.7834	85.9213	-0.885411	-0.0103367
28.6057	86.0034	-0.866063	0.030402
29.2531	86.0736	-0.934154	0.0652125
30.1383	86.1367	-0.883365	0.0964353
30.9542	86.221	-0.867237	0.138234
31.735	86.2984	-0.868647	0.176569
32.5107	86.3802	-0.872648	0.21713
33.2913	86.4653	-0.874151	0.259336
34.0685	86.5404	-0.877399	0.296531
34.8469	86.6159	-0.880051	0.333912
35.6265	86.6925	-0.88214	0.371869
36.4064	86.7692	-0.884073	0.409866
37.1876	86.8462	-0.885383	0.447963
37.9684	86.9223	-0.886851	0.485661
38.7496	86.9985	-0.888182	0.523377
39.5322	87.0754	-0.888763	0.561427
40.3121	87.1524	-0.890759	0.599509
41.0922	87.23	-0.892637	0.637946
41.8726	87.3065	-0.894388	0.675764
42.6522	87.3829	-0.896554	0.713556
43.4333	87.4589	-0.898002	0.751166
44.2155	87.5347	-0.898854	0.78866
44.9979	87.6109	-0.899672	0.826314
45.7778	87.6883	-0.901712	0.864586
46.557	87.7667	-0.904132	0.903352
47.3414	87.8435	-0.903948	0.941338
48.1194	87.9211	-0.906973	0.979692
48.9063	87.9971	-0.905584	1.01724
49.6851	88.073	-0.908226	1.05473
50.4633	88.1507	-0.911196	1.09313
51.2448	88.2275	-0.912547	1.13105
52.022	88.3033	-0.916044	1.16852
52.805	88.3793	-0.916644	1.20602
53.5844	88.4539	-0.919057	1.24289
54.3669	88.5303	-0.919976	1.28059
55.1473	88.6075	-0.921893	1.31873
55.9277	88.6841	-0.923862	1.35655
56.7111	88.7608	-0.924352	1.39439
57.4911	88.8379	-0.926498	1.43245
58.2777	88.9157	-0.925429	1.47087
59.0646	88.9937	-0.924167	1.50936
59.8515	89.0964	-0.922909	1.5602
60.6069	89.2085	-0.937489	1.61574
61.2959	89.3559	-0.985215	1.68893
62.09	89.3724	-0.980402	1.69669
66.0397	89.2428	-0.967077	1.62926
66.8527	89.3481	-0.952919	1.68137
68.4138	89.3183	-0.957065	1.66541
69.2029	89.3221	-0.954882	1.66674
69.9941	89.3268	-0.951692	1.66856
70.7894	89.3281	-0.946455	1.66866
71.5545	89.3293	-0.956306	1.66871
72.3279	89.333	-0.962032	1.66997
73.104	89.3392	-0.966458	1.67253
73.8983	89.3424	-0.961763	1.67359
74.6874	89.3532	-0.959662	1.6784
81.7277	89.4343	-0.972392	1.71375
82.5871	89.4398	-0.935292	1.71594
83.3832	89.3896	-0.929877	1.69022
84.159	89.3935	-0.934628	1.69158
86.3245	89.5166	-1.02989	1.75137
87.1775	89.461	-0.996087	1.72294
88.0436	89.4126	-0.955733	1.69816
88.8494	89.4088	-0.945542	1.69566
89.6338	89.3995	-0.946086	1.69041
90.4104	89.3852	-0.95052	1.68263
91.1916	89.3823	-0.952669	1.68059
91.9711	89.3788	-0.955716	1.67823
92.7503	89.3781	-0.958904	1.6773
93.6261	89.5356	-0.913777	1.75544
94.4951	89.5968	-0.872108	1.78541
95.1817	89.4721	-0.921653	1.72247
95.9095	89.3961	-0.950567	1.68384
96.6681	89.3858	-0.964127	1.6781
97.4579	89.3952	-0.962111	1.68217
98.2464	89.4021	-0.960745	1.68501
99.0362	89.3966	-0.958722	1.68165
99.826	89.3888	-0.95672	1.67714
100.638	89.4237	-0.943697	1.69397
107.591	89.3871	-1.00413	1.67017
108.363	89.3233	-1.01097	1.63765
109.164	89.3394	-1.00368	1.64513
109.963	89.4274	-0.99731	1.68849
110.689	89.4044	-1.02741	1.67638
111.49	89.4558	-1.01957	1.70151
112.309	89.5277	-1.00321	1.73686
112.965	89.6123	-1.06839	1.77856
113.769	89.7203	-1.05947	1.83193
114.571	89.8173	-1.05161	1.87985
115.356	89.8904	-1.0523	1.9158
116.142	89.9639	-1.0527	1.95195
116.926	90.0362	-1.05396	1.98754
117.709	90.1079	-1.0552	2.02275
118.492	90.1802	-1.05686	2.05833
119.276	90.2523	-1.05835	2.09379
120.06	90.3245	-1.0597	2.12934
120.842	90.396	-1.06183	2.16449
121.625	90.4678	-1.06354	2.1998
122.408	90.5395	-1.06515	2.23507
123.191	90.611	-1.06662	2.27026
123.975	90.6829	-1.06783	2.30566
124.759	90.7549	-1.06912	2.3411
129.463	91.1916	-1.07717	2.55611
130.243	91.2605	-1.08018	2.59001
131.031	91.3306	-1.07957	2.62454
131.813	91.4015	-1.08199	2.65945
132.594	91.4696	-1.08464	2.69295
133.378	91.5415	-1.08617	2.72838
134.161	91.6154	-1.08779	2.76482
134.943	91.6879	-1.09017	2.80054
135.727	91.7581	-1.0913	2.83516
136.511	91.8309	-1.09291	2.87106
137.295	91.9005	-1.09426	2.90536
138.079	91.9693	-1.0957	2.93926
138.863	92.0451	-1.09705	2.97665
139.645	92.1167	-1.09939	3.01196
140.429	92.1884	-1.10041	3.04736
141.211	92.2649	-1.10264	3.08514
141.987	92.3405	-1.10828	3.12244
142.83	92.4346	-1.08021	3.16904
143.703	92.5495	-1.03693	3.22603
144.61	92.6154	-0.976877	3.25854
145.527	92.6371	-0.911433	3.26896
146.376	92.6293	-0.880702	3.26459
147.05	92.676	-0.936799	3.2875
147.769	92.7433	-0.970958	3.32074
148.532	92.7395	-0.982664	3.31842
153.507	92.1293	-0.462004	3.01135
154.259	92.2659	-0.479146	3.07927
154.848	92.234	-0.57803	3.06295
155.436	92.364	-0.677202	3.12762
156.073	92.4361	-0.752172	3.1633
156.618	92.6297	-0.872977	3.25977
157.342	92.6585	-0.904373	3.27386
158.16	92.5698	-0.888787	3.22918
158.872	92.6984	-0.925946	3.29316
159.919	92.2343	-0.795892	3.06078
161.127	91.6117	-0.585069	2.74922
162.902	91.405	-0.483858	2.64528
162.794	92.6904	-0.931137	3.2877
163.585	92.6982	-0.929022	3.29136
164.345	92.7583	-0.94202	3.32115
165.105	92.7402	-0.955651	3.31188
165.938	92.6894	-0.93205	3.28626
166.739	92.6604	-0.924868	3.2715
167.501	92.7202	-0.936809	3.30121
168.291	92.7152	-0.935224	3.29849
169.08	92.7136	-0.93387	3.29754
169.864	92.7151	-0.935193	3.29809
170.65	92.717	-0.935118	3.29889
171.436	92.717	-0.935172	3.29873
172.215	92.7055	-0.938801	3.29285
172.984	92.6761	-0.947432	3.27798
174.576	92.6851	-0.937664	3.28226
175.388	92.7022	-0.924518	3.29073
176.175	92.7016	-0.923894	3.29034
176.959	92.6948	-0.924826	3.28687
177.751	92.698	-0.921815	3.28841
178.541	92.6987	-0.919827	3.28872
179.339	92.7112	-0.913979	3.29491
180.136	92.7162	-0.908492	3.2974
180.903	92.7133	-0.917505	3.29597
181.682	92.7052	-0.921305	3.29191
182.46	92.6966	-0.924963	3.28764
183.242	92.6877	-0.926522	3.28323
184.023	92.6863	-0.92904	3.28253
184.808	92.6888	-0.929298	3.28387
185.588	92.6844	-0.932012	3.28175
186.375	92.6875	-0.931275	3.28339
187.16	92.6899	-0.93123	3.28467
187.898	92.6804	-0.955158	3.28006
195.822	92.6294	-0.917617	3.25656
196.565	92.6197	-0.938676	3.25197
197.306	92.6192	-0.960009	3.25203
198.099	92.6511	-0.956003	3.26832
198.912	92.6834	-0.941448	3.28479
199.726	92.6979	-0.926684	3.29238
200.523	92.6971	-0.920418	3.29236
201.304	92.6982	-0.921947	3.29331
202.086	92.6995	-0.922962	3.29438
202.837	92.7156	-0.939044	3.30286
203.537	92.8357	-0.981022	3.36332
-206.204	78.4127	-0.800233	-3.37283
-205.37	78.484	-0.772484	-3.33814
-204.585	78.4907	-0.769405	-3.33569
-203.811	78.4855	-0.771889	-3.33921
-203.031	78.4845	-0.771283	-3.34061
-202.255	78.4855	-0.773061	-3.34096
-201.424	78.4738	-0.747332	-3.34766
-200.686	78.4696	-0.767777	-3.35059
-199.934	78.4662	-0.781527	-3.35307
-197.559	78.4797	-0.763832	-3.34864
-185.88	78.4535	-0.778747	-3.37099
-185.105	78.4344	-0.781556	-3.38099
-184.327	78.4053	-0.783161	-3.39605
-183.532	78.3989	-0.77664	-3.39971
-182.771	78.4175	-0.786782	-3.39082
-181.98	78.4419	-0.782168	-3.37907
-181.2	78.4087	-0.783256	-3.39605
-180.461	78.4015	-0.804164	-3.40007
-179.681	78.4168	-0.805412	-3.39278
-178.9	78.4413	-0.805608	-3.3809
-178.066	78.449	-0.779758	-3.37742
-177.295	78.4573	-0.78524	-3.3736
-176.473	78.4562	-0.765161	-3.37451
-175.686	78.4668	-0.763057	-3.36951
-174.956	78.4844	-0.789062	-3.36101
-174.171	78.5022	-0.787758	-3.35241
-153.656	78.4235	-0.709367	-3.39515
-152.849	78.4933	-0.697312	-3.3602
-152.099	78.5546	-0.714138	-3.32956
-151.332	78.6698	-0.722453	-3.27192
-150.55	78.767	-0.723329	-3.22328
-149.76	78.8341	-0.72017	-3.18968
-148.976	78.9007	-0.720001	-3.15632
-148.192	78.9688	-0.719939	-3.12223
-147.413	79.0378	-0.72235	-3.08764
-146.635	79.1106	-0.725115	-3.05119
-145.855	79.1835	-0.72701	-3.01467
-145.074	79.2568	-0.728693	-2.97792
-144.294	79.3296	-0.730298	-2.9414
-143.514	79.4023	-0.732544	-2.90495
-142.734	79.4751	-0.734255	-2.86843
-141.954	79.5476	-0.736185	-2.83209
-141.174	79.6201	-0.73815	-2.79569
-140.394	79.6927	-0.740068	-2.75925
-139.614	79.765	-0.741939	-2.72299
-138.834	79.8375	-0.744125	-2.6866
-138.055	79.9101	-0.74644	-2.65013
-137.275	79.9826	-0.748558	-2.61371
-136.495	80.0554	-0.750506	-2.57715
-135.715	80.1274	-0.752463	-2.54097
-134.934	80.1993	-0.754355	-2.50487
-134.154	80.2719	-0.756448	-2.46837
-133.375	80.3443	-0.758576	-2.43196
-132.594	80.4162	-0.760363	-2.39582
-131.814	80.4887	-0.762322	-2.35937
-131.034	80.5605	-0.764266	-2.32329
-130.253	80.6325	-0.765949	-2.28707
-129.473	80.7049	-0.768006	-2.25068
-128.693	80.7772	-0.770079	-2.2143
-127.913	80.8493	-0.77193	-2.178
-127.133	80.9216	-0.774193	-2.14161
-126.353	80.9941	-0.776281	-2.10517
-125.573	81.0658	-0.7781	-2.06907
-124.792	81.1375	-0.779866	-2.03299
-124.01	81.2097	-0.781059	-1.99665
-123.227	81.2822	-0.781334	-1.96012
-122.441	81.3602	-0.780844	-1.92088
-121.652	81.4452	-0.778136	-1.87809
-120.895	81.5654	-0.791545	-1.81777
-120.121	81.6378	-0.796723	-1.7813
-119.339	81.6884	-0.797716	-1.75571
-118.557	81.6938	-0.799143	-1.75276
-117.777	81.6904	-0.801151	-1.75418
-117.013	81.8024	-0.811314	-1.69791
-116.249	81.8241	-0.821525	-1.68675
-115.48	81.8346	-0.829088	-1.68122
[truncated: 51,429 more rows]

## Sheet: Fig. S11b
X (mm)	Y (mm)	UX (mm)	UY (mm)
-25.0945	157.427	-0.978347	-3.55447
-25.0789	156.686	-0.970545	-3.53356
-24.2768	155.844	-0.960726	-3.95436
-23.5502	155.864	-0.988621	-3.94457
-25.0614	155.968	-0.961769	-3.50158
-24.2691	155.576	-0.956849	-3.6975
-23.524	155.266	-0.975514	-3.85239
-25.0602	155.311	-0.961168	-3.43864
-24.2765	154.94	-0.960547	-3.62402
-23.5293	154.689	-0.978159	-3.74976
-25.0598	154.636	-0.960985	-3.38508
-24.2783	154.355	-0.961438	-3.52555
-23.5226	154.107	-0.97483	-3.64959
-25.059	153.959	-0.960567	-3.33208
-24.286	153.77	-0.965324	-3.42683
-23.5212	153.476	-0.974111	-3.57363
-25.0538	153.292	-0.958011	-3.27428
-24.2902	153.195	-0.967392	-3.32321
-23.4939	152.876	-0.960481	-3.48261
-25.0572	152.683	-0.959683	-3.18771
-24.2885	152.603	-0.966564	-3.22763
-23.4846	152.271	-0.955817	-3.39389
-25.0588	152.013	-0.960494	-3.13172
-24.2905	151.96	-0.967538	-3.15816
-23.4785	151.684	-0.952796	-3.29595
-25.0646	151.31	-0.963373	-3.09204
-24.2907	151.314	-0.967683	-3.08988
-23.4956	151.121	-0.961329	-3.18645
-25.064	150.609	-0.963103	-3.05133
-24.2916	150.638	-0.968124	-3.0367
-23.4989	150.532	-0.96296	-3.08957
-25.0663	149.965	-0.964216	-2.98203
-24.2965	149.966	-0.970547	-2.98127
-23.4908	149.93	-0.958915	-2.99925
-25.072	149.415	-0.967103	-2.86591
-24.2979	149.393	-0.971251	-2.87683
-23.4941	149.387	-0.960559	-2.87958
-25.0676	148.686	-0.964871	-2.83906
-24.2955	148.748	-0.97005	-2.80799
-23.4818	148.807	-0.954453	-2.77827
-25.0741	148.073	-0.968121	-2.75403
-24.2989	148.157	-0.971738	-2.71243
-23.48	148.25	-0.953516	-2.66579
-25.0628	147.468	-0.962509	-2.66548
-24.3071	147.583	-0.975852	-2.60788
-23.4959	147.698	-0.961491	-2.55034
-25.0678	146.882	-0.964978	-2.56726
-24.3217	147.031	-0.983184	-2.49281
-23.5048	147.175	-0.96591	-2.42083
-25.0513	146.321	-0.956741	-2.45642
-24.3283	146.462	-0.986456	-2.38604
-23.564	146.624	-0.995538	-2.30503
-25.0564	145.677	-0.959282	-2.38751
-24.3258	145.868	-0.985222	-2.29203
-23.5695	146.072	-0.998274	-2.18968
-25.0663	145.142	-0.964223	-2.26355
-24.3197	145.307	-0.982157	-2.18096
-23.5523	145.511	-0.989675	-2.07916
-25.0493	144.661	-0.955721	-2.11296
-24.3146	144.71	-0.97959	-2.08837
-23.5366	144.892	-0.981816	-1.99755
-25.0635	144.145	-0.962841	-1.97985
-24.3083	144.196	-0.976441	-1.95433
-23.4707	144.339	-0.948876	-1.88287
-25.0691	143.639	-0.965625	-1.84171
-24.3006	143.715	-0.972603	-1.8036
-23.4313	143.793	-0.929178	-1.76435
-25.0986	143.14	-0.980376	-1.69968
-24.2854	143.139	-0.965026	-1.70019
-23.3907	143.198	-0.908857	-1.67081
-24.2667	142.711	-0.955642	-1.52322
-23.3786	142.674	-0.902846	-1.54174
-25.1396	142.271	-1.00089	-1.35165
-24.2613	142.203	-0.952978	-1.38582
-23.3785	142.189	-0.902799	-1.39287
-25.1588	141.845	-1.01051	-1.17382
-24.2643	141.765	-0.954467	-1.21359
-23.3964	141.739	-0.911711	-1.22638
-25.1243	141.261	-0.99326	-1.07445
-24.2719	141.243	-0.958237	-1.08318
-23.4054	141.225	-0.916228	-1.09215
-25.1267	140.661	-0.99446	-0.983196
-24.2852	140.624	-0.964924	-1.0018
-23.4726	140.613	-0.949849	-1.00715
-25.1018	140.001	-0.98201	-0.9221
-24.2922	140.009	-0.968433	-0.917833
-23.5312	140.013	-0.97914	-0.915741
-25.0814	139.521	-0.971785	-0.770835
-24.2997	139.454	-0.972146	-0.804428
-23.5656	139.422	-0.996316	-0.820358
-25.0855	138.925	-0.973836	-0.677616
-24.3088	138.894	-0.976715	-0.692916
-23.6122	138.84	-1.01963	-0.719899
-25.0977	138.327	-0.979917	-0.585155
-24.3106	138.306	-0.977624	-0.595891
-23.6061	138.29	-1.01656	-0.603971
-25.0902	137.894	-0.976203	-0.410607
-24.3255	137.751	-0.985082	-0.482185
-23.5902	137.707	-1.00863	-0.503993
-25.0906	137.335	-0.976389	-0.298706
-24.3245	137.168	-0.984569	-0.382568
-23.5802	137.134	-1.00365	-0.399568
-25.1001	136.769	-0.981155	-0.190502
-24.3267	136.613	-0.985646	-0.268455
-23.5641	136.554	-0.995591	-0.297991
-25.0824	136.165	-0.972286	-0.10122
-24.3262	136.061	-0.985412	-0.153433
-23.5677	135.985	-0.997404	-0.191422
-25.105	135.703	-0.98361	0.0587751
-24.3276	135.731	-0.986108	0.0726022
-23.5676	135.399	-0.997314	-0.0929979
-25.1041	135.056	-0.983139	0.126739
-24.3317	135.101	-0.98817	0.148914
-23.5663	134.833	-0.996669	0.0151694
-25.1036	134.433	-0.982908	0.206325
-24.3349	134.46	-0.989739	0.21978
-23.5918	134.384	-1.00943	0.181971
-25.0881	133.788	-0.975143	0.274721
-24.3436	133.826	-0.994116	0.294138
-23.6115	133.857	-1.01926	0.309292
-25.0796	133.098	-0.97088	0.321346
-24.3445	133.171	-0.99457	0.357698
-23.6173	133.251	-1.02219	0.397672
-25.1044	133.414	-0.983315	0.870213
-24.3356	132.423	-0.990104	0.374973
-23.6076	132.581	-1.01733	0.453757
-25.0946	132.507	-0.978414	0.80794
-24.3308	131.621	-0.987713	0.36504
-23.5908	131.822	-1.00891	0.465441
-25.0859	131.64	-0.974036	0.76583
-24.3336	131.032	-0.989085	0.461962
-23.5851	131.037	-1.0061	0.464336
-25.0905	130.822	-0.97636	0.748239
-24.3336	130.139	-0.989104	0.406531
-23.5828	130.222	-1.00492	0.448306
-25.1011	129.933	-0.981623	0.694624
-24.3321	129.226	-0.98838	0.341041
-23.5863	129.353	-1.00667	0.404835
-25.0985	129.041	-0.980355	0.639904
-24.335	128.376	-0.989793	0.307515
-23.5845	128.524	-1.00579	0.381627
-25.1119	128.149	-0.987058	0.58545
-24.3334	127.584	-0.988998	0.302523
-23.577	127.729	-1.00203	0.375321
183.061	133.678	-0.964641	3.34991
183.909	133.68	-0.932251	3.35096
184.639	133.68	-0.958326	3.35076
-25.1124	127.238	-0.987299	0.521056
-24.3312	126.757	-0.987932	0.280464
-23.5742	126.91	-1.00064	0.356726
180.71	132.911	-0.96691	3.35758
181.529	132.904	-0.948571	3.35381
182.317	132.911	-0.945858	3.35757
183.092	132.909	-0.949442	3.35667
183.877	132.91	-0.948005	3.35686
184.66	132.909	-0.948006	3.35639
185.44	132.9	-0.948902	3.35208
186.201	132.908	-0.959612	3.35592
186.919	132.913	-0.991844	3.35854
-25.0924	126.428	-0.977275	0.507217
-24.3296	125.897	-0.987112	0.241606
-23.572	126.047	-0.999522	0.31641
179.987	132.18	-0.93698	3.38291
180.762	132.136	-0.940687	3.36098
181.531	132.128	-0.947485	3.35708
182.307	132.125	-0.950652	3.35564
183.091	132.125	-0.949976	3.35567
183.87	132.124	-0.951712	3.35508
184.655	132.124	-0.950284	3.35514
185.441	132.124	-0.948335	3.35532
186.23	132.122	-0.945378	3.354
187.014	132.119	-0.944486	3.35262
187.769	132.123	-0.958387	3.35462
-25.1075	125.472	-0.984856	0.420228
-24.3286	125.124	-0.98662	0.246597
-23.5613	125.26	-0.994199	0.314422
179.979	131.387	-0.940993	3.37798
180.745	131.349	-0.949407	3.3587
181.524	131.341	-0.951107	3.35482
182.306	131.336	-0.951262	3.35233
183.092	131.335	-0.949426	3.35196
183.873	131.335	-0.950073	3.35193
184.654	131.335	-0.950996	3.35174
185.44	131.335	-0.949041	3.3518
186.221	131.337	-0.949869	3.35281
187.011	131.333	-0.945744	3.3509
187.798	131.317	-0.943865	3.34311
188.562	131.397	-0.952709	3.38303
-25.1066	124.585	-0.984373	0.368316
-24.3271	124.4	-0.985844	0.275697
-23.5651	124.465	-0.996103	0.308069
179.153	130.563	-0.962779	3.35688
179.951	130.563	-0.954893	3.3573
180.732	130.552	-0.955644	3.35184
181.521	130.554	-0.952209	3.35264
182.305	130.548	-0.951838	3.34944
183.09	130.546	-0.950457	3.3485
183.872	130.547	-0.950449	3.34897
184.653	130.549	-0.951154	3.34993
185.441	130.55	-0.948789	3.35062
186.222	130.552	-0.949299	3.3518
187.009	130.551	-0.947007	3.35122
187.791	130.544	-0.947336	3.34773
188.585	130.556	-0.941453	3.35347
-25.1045	123.672	-0.983323	0.3026
-24.3259	123.583	-0.985239	0.258551
-23.5534	123.618	-0.99022	0.275734
178.28	129.68	-1.00807	3.30692
179.156	129.771	-0.961268	3.35247
179.949	129.773	-0.955883	3.35315
180.73	129.762	-0.956814	3.3478
181.516	129.764	-0.955022	3.34883
182.3	129.762	-0.954148	3.34763
183.089	129.761	-0.951092	3.34741
183.871	129.762	-0.950908	3.3477
184.651	129.767	-0.95213	3.35007
185.438	129.769	-0.950232	3.35134
186.219	129.768	-0.951013	3.35074
187.009	129.767	-0.946943	3.35044
187.792	129.756	-0.946604	3.34482
188.582	129.766	-0.943141	3.35003
-25.1239	122.801	-0.993018	0.258468
-24.3275	122.733	-0.986042	0.224725
-23.5474	122.734	-0.987247	0.224984
178.347	128.973	-0.974783	3.3444
179.155	128.975	-0.961591	3.34541
179.948	128.979	-0.956596	3.3477
180.731	128.975	-0.956384	3.34531
181.513	128.978	-0.956248	3.34698
182.299	128.978	-0.954744	3.34708
183.086	128.981	-0.952519	3.34858
183.869	128.982	-0.952062	3.34918
184.652	128.988	-0.951669	3.35198
185.44	128.993	-0.948965	3.35471
186.222	128.991	-0.949462	3.35366
187.011	128.994	-0.945828	3.35528
187.791	128.989	-0.946988	3.35266
188.574	129.014	-0.94697	3.36512
-25.1271	121.906	-0.994638	0.202233
-24.3249	121.835	-0.984762	0.166776
-23.5481	121.812	-0.987554	0.155374
177.55	128.175	-0.981739	3.33698
178.353	128.179	-0.971394	3.33876
179.166	128.203	-0.956127	3.35069
179.95	128.196	-0.955659	3.34746
180.734	128.194	-0.954823	3.34646
181.515	128.197	-0.955556	3.34772
182.301	128.195	-0.953482	3.34699
183.083	128.198	-0.954131	3.34826
183.867	128.202	-0.953046	3.35038
184.653	128.208	-0.951135	3.35312
185.44	128.216	-0.948999	3.3574
186.223	128.216	-0.948528	3.35706
187.012	128.217	-0.945374	3.35792
187.792	128.213	-0.94665	3.35557
188.574	128.214	-0.94691	3.35643
-25.1251	120.993	-0.993641	0.13698
-24.3249	120.986	-0.984737	0.133447
-23.5497	120.922	-0.988374	0.101632
158.876	127.416	-0.538391	3.34851
159.932	127.376	-0.401768	3.32827
160.538	127.321	-0.489689	3.30096
162.683	127.452	-0.982337	3.36637
163.466	127.452	-0.982126	3.36644
177.567	127.395	-0.973144	3.33789
178.368	127.4	-0.963981	3.34054
179.165	127.411	-0.956811	3.34604
179.955	127.418	-0.95296	3.34958
180.736	127.414	-0.953481	3.34756
181.518	127.416	-0.954025	3.34865
182.308	127.42	-0.950342	3.35036
183.084	127.418	-0.953276	3.34924
183.866	127.42	-0.953436	3.35066
184.65	127.421	-0.952933	3.3508
185.436	127.418	-0.951126	3.34936
186.22	127.418	-0.950126	3.34972
187.009	127.42	-0.94688	3.35044
187.79	127.424	-0.947463	3.35225
188.572	127.408	-0.948156	3.34433
-25.1377	120.059	-0.99995	0.0612987
-24.3238	120.095	-0.984221	0.0792373
-23.5603	120.022	-0.993687	0.0428382
157.637	126.669	-0.76662	3.3662
158.776	126.823	-0.588257	3.44306
159.935	126.903	-0.400008	3.48306
160.52	126.862	-0.498579	3.46278
162.702	126.654	-0.972859	3.35858
163.477	126.649	-0.976303	3.35603
164.251	126.637	-0.980809	3.35043
176.818	126.692	-0.956647	3.37778
177.591	126.643	-0.961237	3.35315
178.382	126.633	-0.956948	3.34815
179.167	126.632	-0.955955	3.34748
179.954	126.636	-0.953321	3.34978
181.516	126.633	-0.954719	3.34821
182.304	126.633	-0.952412	3.34806
183.085	126.631	-0.952927	3.34721
183.863	126.632	-0.954948	3.3478
184.645	126.628	-0.955129	3.34573
185.429	126.623	-0.954613	3.34324
186.214	126.621	-0.953129	3.3424
187.005	126.625	-0.948901	3.34398
187.789	126.637	-0.948054	3.35029
188.552	126.639	-0.957707	3.35119
-25.1356	119.168	-0.998874	0.00691698
-24.3219	119.197	-0.983252	0.0215835
-23.5609	119.144	-0.993974	-0.00497541
157.279	125.86	-0.94553	3.35285
158.529	126.091	-0.711909	3.46861
159.518	126.186	-0.608399	3.5158
160.318	126.148	-0.599693	3.49678
162.712	125.867	-0.967629	3.3563
163.486	125.871	-0.972157	3.35822
164.267	125.864	-0.972587	3.35514
165.045	125.866	-0.975056	3.35612
176.795	125.842	-0.968334	3.34403
177.599	125.861	-0.957336	3.35333
178.391	125.859	-0.952466	3.35232
179.171	125.851	-0.953865	3.34826
182.303	125.849	-0.952622	3.3472
183.087	125.844	-0.951922	3.34472
183.867	125.842	-0.953127	3.34398
184.649	125.84	-0.953555	3.34312
185.433	125.843	-0.952543	3.34459
186.216	125.843	-0.952028	3.34444
187.006	125.846	-0.94854	3.34602
187.783	125.868	-0.951341	3.3569
-25.1254	118.284	-0.993787	-0.0439799
-24.3209	118.325	-0.98276	-0.0234408
-23.5535	118.322	-0.99026	-0.024861
156.435	125.05	-0.976392	3.33914
157.237	125.076	-0.966513	3.35189
161.916	125.066	-0.974376	3.34736
162.695	125.057	-0.976292	3.34274
163.483	125.072	-0.973259	3.34995
164.273	125.085	-0.969613	3.35665
165.053	125.085	-0.970959	3.35668
165.865	125.06	-0.956082	3.3442
175.983	125.012	-0.982767	3.32028
176.811	125.07	-0.960354	3.34911
177.601	125.071	-0.956426	3.34961
178.39	125.071	-0.953087	3.34988
181.516	125.068	-0.954742	3.34816
182.302	125.067	-0.953282	3.34751
183.09	125.064	-0.950399	3.34593
183.872	125.065	-0.950784	3.34677
184.651	125.062	-0.952574	3.34528
185.437	125.062	-0.950372	3.34538
186.219	125.067	-0.950849	3.34753
187.004	125.066	-0.949551	3.34738
187.784	125.1	-0.950598	3.36433
-25.1267	117.511	-0.994441	-0.0390809
-24.3199	117.522	-0.982241	-0.0336001
-23.5587	117.491	-0.992882	-0.0491622
156.441	124.277	-0.973604	3.34386
161.92	124.286	-0.972276	3.34818
162.697	124.28	-0.97501	3.34531
163.484	124.288	-0.972909	3.34949
164.274	124.299	-0.969019	3.35477
165.06	124.3	-0.967221	3.35511
165.876	124.282	-0.950434	3.34629
174.985	123.991	-1.09086	3.20107
176.031	124.298	-0.958866	3.35414
176.821	124.297	-0.955119	3.35376
177.605	124.292	-0.954493	3.35143
178.388	124.287	-0.954056	3.34866
179.171	124.283	-0.953888	3.34666
180.733	124.276	-0.955052	3.34314
181.514	124.284	-0.955788	3.34717
182.299	124.281	-0.954465	3.34587
183.085	124.28	-0.952917	3.34513
183.873	124.282	-0.950157	3.34648
184.655	124.277	-0.950214	3.34408
185.44	124.281	-0.94895	3.34579
186.227	124.291	-0.946911	3.35061
187.004	124.275	-0.949322	3.34288
-25.1114	116.668	-0.986772	-0.0693815
-24.32	116.711	-0.982319	-0.0477073
-23.5523	116.668	-0.98967	-0.0696377
155.672	123.481	-0.966686	3.33725
156.446	123.501	-0.970774	3.34713
161.93	123.487	-0.967325	3.34022
162.692	123.503	-0.977448	3.34825
163.487	123.505	-0.971652	3.34929
164.271	123.513	-0.970513	3.35283
165.056	123.517	-0.969273	3.35514
165.847	123.52	-0.96516	3.35638
166.724	123.514	-0.917639	3.35348
175.181	123.444	-0.992589	3.31841
176.036	123.515	-0.956248	3.35384
176.821	123.511	-0.955003	3.35221
177.607	123.511	-0.953586	3.35211
178.387	123.502	-0.954335	3.34771
179.173	123.495	-0.952924	3.34431
179.953	123.495	-0.954191	3.34384
180.734	123.491	-0.954964	3.34222
181.514	123.492	-0.955768	3.34262
182.298	123.495	-0.955072	3.34401
183.083	123.491	-0.953735	3.34207
183.875	123.494	-0.949314	3.34376
184.658	123.495	-0.94867	3.34387
185.443	123.5	-0.947337	3.34657
186.225	123.504	-0.947979	3.34848
186.973	123.446	-0.964932	3.31975
-25.0994	115.896	-0.980788	-0.0640976
-24.319	115.9	-0.981785	-0.0622582
-23.5442	115.89	-0.985625	-0.0670522
155.669	122.698	-0.968023	3.33683
156.446	122.715	-0.970844	3.34505
161.971	122.624	-0.94713	3.30003
162.691	122.71	-0.978022	3.34266
163.492	122.715	-0.968677	3.34529
164.274	122.726	-0.969062	3.35096
165.054	122.732	-0.970522	3.35374
165.844	122.735	-0.966496	3.35521
166.65	122.721	-0.95503	3.34841
167.508	122.626	-0.917053	3.30085
174.38	122.705	-1.00191	3.34044
175.23	122.71	-0.968151	3.34287
176.03	122.716	-0.959487	3.34584
176.817	122.714	-0.956892	3.34501
177.604	122.715	-0.954989	3.34519
178.387	122.71	-0.954789	3.34283
179.168	122.703	-0.955322	3.33945
179.949	122.707	-0.955799	3.34116
180.732	122.708	-0.95573	3.34188
181.515	122.712	-0.955483	3.34404
182.299	122.715	-0.954805	3.34544
183.083	122.712	-0.954099	3.34386
183.868	122.713	-0.952375	3.34407
184.654	122.712	-0.950851	3.34358
185.441	122.717	-0.948391	3.3463
186.215	122.704	-0.952574	3.33967
-25.1036	115.075	-0.982882	-0.0836833
-24.3181	115.151	-0.981343	-0.0457068
-23.5354	115.092	-0.981233	-0.0749316
156.449	121.925	-0.969601	3.34136
162.851	121.672	-0.898355	3.21482
163.524	121.885	-0.953104	3.32129
164.282	121.932	-0.965013	3.34479
165.056	121.945	-0.96929	3.3515
165.838	121.948	-0.969697	3.35321
166.634	121.949	-0.962613	3.35332
167.444	121.93	-0.949151	3.34415
168.254	121.988	-0.935266	3.37287
174.434	121.94	-0.975219	3.34923
175.247	121.942	-0.959662	3.35015
176.032	121.934	-0.958296	3.34595
176.814	121.926	-0.958554	3.34208
177.599	121.925	-0.957427	3.34161
178.384	121.924	-0.955994	3.34084
179.17	121.92	-0.954213	3.33919
179.952	121.92	-0.954525	3.33919
180.732	121.928	-0.955783	3.34295
181.515	121.931	-0.955564	3.34472
182.295	121.934	-0.956471	3.34586
183.08	121.93	-0.955479	3.34388
183.866	121.929	-0.953587	3.34345
184.655	121.929	-0.950492	3.34337
185.445	121.942	-0.946326	3.35025
186.216	121.957	-0.952353	3.35748
-25.1044	114.235	-0.983281	-0.112454
-24.3197	114.398	-0.982146	-0.0309577
-23.5352	114.351	-0.981141	-0.0540587
98.6611	118.202	-0.913163	1.87124
99.2702	118.067	-0.999823	1.80393
100.039	118.052	-1.00661	1.79634
100.821	118.047	-1.00677	1.79368
101.589	118.045	-1.01422	1.79262
102.366	118.05	-1.01704	1.79527
103.159	118.06	-1.01146	1.8002
103.953	118.076	-1.0059	1.80814
156.454	121.13	-0.966911	3.33502
163.241	120.252	-0.703299	2.89603
163.659	120.845	-0.885314	3.19249
164.291	121.113	-0.960871	3.32691
165.061	121.148	-0.966782	3.34438
165.836	121.158	-0.97057	3.34914
166.624	121.164	-0.967752	3.35199
167.417	121.163	-0.962479	3.35162
168.205	121.241	-0.959811	3.39061
173.615	121.117	-0.99302	3.32877
174.446	121.133	-0.968948	3.3368
175.238	121.139	-0.964299	3.33987
176.025	121.139	-0.961823	3.33956
176.811	121.134	-0.960179	3.33743
177.598	121.132	-0.957869	3.33625
178.38	121.132	-0.957901	3.33609
179.166	121.137	-0.956297	3.33873
179.947	121.137	-0.957066	3.33853
180.729	121.144	-0.957228	3.34228
181.514	121.146	-0.955796	3.34312
182.297	121.149	-0.955592	3.34482
183.081	121.147	-0.95464	3.34371
183.867	121.146	-0.953274	3.343
184.654	121.146	-0.950639	3.34339
185.445	121.172	-0.946558	3.35637
186.218	121.227	-0.951461	3.38392
-25.1101	113.344	-0.98615	-0.166675
-24.3198	113.614	-0.982229	-0.0316748
-23.5343	113.58	-0.980699	-0.0487621
97.7461	117.347	-0.979459	1.83488
98.4646	117.278	-1.0114	1.80051
99.225	117.265	-1.02246	1.79397
100.007	117.261	-1.02268	1.7921
100.793	117.261	-1.02064	1.79173
101.576	117.26	-1.02051	1.79144
102.362	117.261	-1.01871	1.79189
103.154	117.261	-1.01393	1.79184
103.954	117.239	-1.00531	1.78092
104.753	117.225	-0.996746	1.77373
156.457	120.336	-0.965373	3.32963
163.866	119.569	-0.782079	2.9459
164.412	120.062	-0.900229	3.19233
165.066	120.341	-0.964378	3.33194
165.836	120.37	-0.970704	3.34662
166.618	120.373	-0.970923	3.34794
167.407	120.38	-0.967516	3.35128
168.194	120.392	-0.965334	3.35723
168.967	120.415	-0.970138	3.36875
173.643	120.371	-0.979134	3.34673
174.454	120.357	-0.964912	3.34012
175.239	120.355	-0.963513	3.33882
176.024	120.352	-0.962217	3.33764
176.811	120.352	-0.960271	3.33729
177.599	120.352	-0.957434	3.33751
178.376	120.354	-0.96021	3.33852
179.162	120.36	-0.958457	3.3414
179.94	120.348	-0.960408	3.33559
180.725	120.357	-0.959454	3.33979
181.51	120.361	-0.958109	3.34187
182.296	120.364	-0.956276	3.3435
183.081	120.363	-0.954661	3.34297
183.867	120.358	-0.953346	3.34068
184.651	120.356	-0.952168	3.33929
185.436	120.438	-0.951073	3.38058
-25.1115	112.434	-0.986825	-0.230147
-24.3205	112.863	-0.98258	-0.0155898
-23.5309	112.808	-0.978979	-0.0433605
70.3839	116.505	-0.967881	1.80533
96.9145	116.535	-1.00402	1.82031
97.6763	116.496	-1.01437	1.80051
98.4428	116.479	-1.02234	1.79216
99.2252	116.478	-1.02233	1.79186
100.008	116.478	-1.02214	1.79151
100.791	116.478	-1.02197	1.79157
101.573	116.478	-1.02205	1.79146
102.358	116.479	-1.02076	1.79205
103.145	116.484	-1.01863	1.7948
103.933	116.481	-1.01585	1.79311
104.725	116.472	-1.01115	1.78856
157.202	119.639	-0.984238	3.37192
163.53	118.274	-0.55871	2.68944
164.486	119.015	-0.862996	3.06029
165.124	119.418	-0.935451	3.26154
165.838	119.573	-0.969326	3.33908
166.613	119.588	-0.973212	3.3467
167.398	119.592	-0.97185	3.34871
168.186	119.601	-0.969089	3.35318
168.989	119.588	-0.958717	3.34674
169.779	119.609	-0.955134	3.35736
172.812	119.723	-1.0033	3.41424
173.68	119.61	-0.960967	3.35753
174.457	119.573	-0.963551	3.33914
175.241	119.569	-0.962781	3.33732
176.025	119.57	-0.961728	3.3379
176.815	119.576	-0.958117	3.3406
177.602	119.579	-0.955697	3.34198
178.404	119.623	-0.946192	3.36439
179.151	119.571	-0.963977	3.33797
179.931	119.576	-0.964818	3.34042
180.721	119.575	-0.961408	3.34039
181.508	119.577	-0.958894	3.3412
182.295	119.577	-0.956678	3.34092
183.082	119.578	-0.954302	3.34157
183.871	119.58	-0.951332	3.34285
184.634	119.551	-0.960796	3.3284
-25.0995	111.496	-0.980829	-0.308294
-24.3207	112.072	-0.982677	-0.019954
-23.5347	112.072	-0.980882	-0.0200542
-22.7516	112.06	-0.980565	-0.0261787
70.3199	115.727	-0.999854	1.80749
71.0686	115.703	-1.01674	1.79546
96.0802	115.685	-1.02995	1.78614
96.8847	115.702	-1.01892	1.79506
97.6669	115.7	-1.01903	1.7941
98.4467	115.694	-1.02037	1.79092
99.2286	115.692	-1.02066	1.78976
100.012	115.692	-1.0204	1.78975
100.793	115.694	-1.02103	1.79091
101.574	115.695	-1.02182	1.79134
102.354	115.694	-1.02265	1.79065
103.138	115.696	-1.02191	1.7918
103.927	115.697	-1.01862	1.79251
104.728	115.67	-1.00952	1.77901
157.222	118.807	-0.97406	3.34752
158.01	118.811	-0.971525	3.34954
160.382	118.81	-0.959071	3.34913
161.912	118.815	-0.976313	3.3513
164.986	118.67	-1.00425	3.27891
165.823	118.795	-0.976857	3.34153
166.609	118.813	-0.975289	3.35051
167.395	118.807	-0.973657	3.34717
168.183	118.809	-0.970688	3.34814
168.975	118.808	-0.966052	3.34795
169.76	118.823	-0.964786	3.35561
170.579	118.849	-0.946132	3.36818
172.061	118.877	-0.987707	3.38219
172.885	118.85	-0.966973	3.36873
173.69	118.822	-0.955925	3.35503
174.468	118.808	-0.957743	3.34807
175.247	118.799	-0.959496	3.34331
176.028	118.796	-0.960587	3.34175
176.815	118.787	-0.958323	3.3374
177.668	118.93	-0.922764	3.40884
178.378	118.808	-0.959185	3.3478
179.168	118.915	-0.955419	3.40133
179.933	118.793	-0.96391	3.34035
180.722	118.795	-0.960901	3.34145
181.509	118.794	-0.958586	3.34106
182.295	118.793	-0.956582	3.34026
183.082	118.794	-0.954304	3.34089
183.87	118.799	-0.951594	3.34354
184.668	118.873	-0.943665	3.38028
-25.0885	110.545	-0.975318	-0.392627
-24.3198	111.257	-0.982224	-0.0364351
-23.5335	111.302	-0.980279	-0.0140446
-22.7544	111.297	-0.981951	-0.0165269
70.2724	114.918	-1.02363	1.79402
71.0535	114.911	-1.02428	1.79059
71.834	114.905	-1.02526	1.78738
96.1057	114.918	-1.01723	1.79411
96.8886	114.919	-1.01699	1.79472
97.6654	114.916	-1.01981	1.79295
98.4498	114.913	-1.01882	1.79141
99.2337	114.911	-1.01811	1.79071
100.016	114.909	-1.01813	1.7895
100.794	114.909	-1.0204	1.78972
101.571	114.91	-1.02331	1.78987
102.352	114.914	-1.02384	1.79228
103.136	114.914	-1.02314	1.79227
103.919	114.916	-1.02267	1.79292
104.711	114.901	-1.01784	1.78563
105.482	114.958	-1.02382	1.81397
158.011	118.025	-0.971046	3.34768
158.791	118.035	-0.971972	3.35255
159.572	118.034	-0.972971	3.35204
160.346	118.025	-0.977043	3.34768
161.133	118.026	-0.97476	3.34804
161.918	118.02	-0.973265	3.34492
162.694	117.921	-0.976802	3.29558
165.77	118.041	-1.0037	3.35539
166.605	118.038	-0.977349	3.35386
167.394	118.034	-0.973796	3.35206
168.178	118.03	-0.973001	3.35001
168.966	118.036	-0.970542	3.3532
169.745	118.056	-0.972118	3.36316
170.549	118.057	-0.96131	3.36351
171.306	118.074	-0.973988	3.37213
172.087	118.098	-0.974861	3.38432
172.918	118.08	-0.950639	3.37517
173.696	118.055	-0.952743	3.3624
174.475	118.041	-0.954488	3.35545
175.253	118.034	-0.956923	3.35204
176.032	118.029	-0.958192	3.3496
176.828	118.018	-0.951757	3.34419
177.592	118.027	-0.960716	3.34875
178.367	117.998	-0.964772	3.33432
179.135	118.055	-0.971919	3.36281
179.934	118.005	-0.963431	3.3375
180.726	118.015	-0.958712	3.34257
181.511	118.014	-0.957315	3.3422
182.298	118.011	-0.955301	3.34076
183.084	118.011	-0.953344	3.34045
183.861	118.015	-0.956139	3.34247
-25.09	109.696	-0.976072	-0.425621
-24.3191	110.494	-0.981858	-0.0268514
-23.534	110.513	-0.980544	-0.017314
-22.7528	110.496	-0.981167	-0.0254767
6.98978	110.442	-0.976188	-0.0525678
70.2676	114.132	-1.02605	1.79231
71.0502	114.125	-1.02596	1.78884
95.3387	114.151	-1.00947	1.80185
96.1053	114.13	-1.01743	1.7913
96.8846	114.13	-1.01899	1.79119
97.6662	114.134	-1.0194	1.79329
98.4496	114.132	-1.01892	1.7922
99.2335	114.129	-1.01819	1.79061
100.018	114.13	-1.01716	1.79135
100.796	114.13	-1.01953	1.79154
101.574	114.132	-1.02135	1.79221
102.352	114.131	-1.02367	1.79192
103.138	114.132	-1.02182	1.79248
103.921	114.134	-1.022	1.79356
104.703	114.139	-1.02199	1.79568
105.466	114.161	-1.03172	1.80685
158.067	117.213	-0.942998	3.33294
158.813	117.233	-0.961149	3.34292
159.573	117.267	-0.972323	3.35963
160.344	117.261	-0.97809	3.35684
161.125	117.244	-0.978551	3.34809
161.916	117.227	-0.974359	3.33966
162.702	117.184	-0.972597	3.31842
165.722	117.277	-1.0278	3.36471
166.577	117.283	-0.991228	3.36772
167.372	117.283	-0.985018	3.36788
168.173	117.267	-0.975638	3.35989
168.959	117.255	-0.973945	3.354
169.734	117.264	-0.977804	3.35856
170.524	117.284	-0.973772	3.3685
171.29	117.298	-0.982225	3.37529
172.092	117.295	-0.972309	3.37369
172.908	117.32	-0.955783	3.38617
173.7	117.323	-0.950698	3.38784
174.482	117.295	-0.95119	3.37364
175.25	117.278	-0.958115	3.36512
176.021	117.262	-0.964016	3.35726
176.768	117.272	-0.981645	3.36237
177.587	117.233	-0.963341	3.34305
178.214	117.206	-1.0412	3.32953
179.093	117.265	-0.993032	3.3586
179.975	117.284	-0.94284	3.36814
180.744	117.262	-0.949523	3.35722
181.511	117.228	-0.957537	3.34054
182.294	117.225	-0.956946	3.33904
183.079	117.22	-0.955674	3.33629
183.842	117.281	-0.965821	3.3667
-25.0861	108.971	-0.974151	-0.396796
-24.3183	109.729	-0.981456	-0.0180245
-23.5294	109.746	-0.978229	-0.00931124
-22.7357	109.704	-0.972607	-0.0302504
6.98825	109.639	-0.976953	-0.0631708
7.77995	110.011	-0.972322	0.123037
69.4853	113.354	-1.02596	1.79463
70.2669	113.341	-1.02637	1.7879
71.0525	113.343	-1.02477	1.78921
76.529	113.338	-1.02509	1.78661
94.5799	113.354	-0.997667	1.79434
95.3271	113.34	-1.01528	1.78773
96.102	113.344	-1.01904	1.78967
96.8822	113.346	-1.02017	1.7904
97.6625	113.349	-1.02125	1.79223
98.4461	113.348	-1.02069	1.79171
99.2337	113.349	-1.01807	1.79223
100.015	113.353	-1.01876	1.79403
100.797	113.349	-1.01889	1.79187
101.576	113.348	-1.02041	1.79161
102.353	113.348	-1.02309	1.79168
103.14	113.348	-1.02125	1.79133
103.923	113.351	-1.02094	1.79281
104.703	113.355	-1.02177	1.79522
105.479	113.378	-1.02535	1.80675
158.876	116.426	-0.929673	3.33043
159.583	116.491	-0.967415	3.36323
160.341	116.514	-0.979545	3.37468
161.122	116.489	-0.980318	3.36207
161.902	116.474	-0.981258	3.35445
162.668	116.462	-0.989749	3.34862
166.57	116.505	-0.994536	3.37001
167.384	116.485	-0.978829	3.36
168.181	116.489	-0.971899	3.36191
168.961	116.493	-0.973084	3.36389
169.732	116.498	-0.978672	3.36652
170.508	116.51	-0.98165	3.37245
171.287	116.523	-0.983842	3.37927
172.088	116.538	-0.974535	3.38654
172.865	116.54	-0.976978	3.38775
173.651	116.541	-0.975132	3.38795
174.479	116.556	-0.952628	3.39579
175.243	116.546	-0.96177	3.3904
175.997	116.537	-0.975671	3.3858
176.74	116.528	-0.995466	3.38134
177.592	116.526	-0.961097	3.38046
178.289	116.519	-1.00357	3.37686
179.169	116.514	-0.954751	3.37432
179.975	116.493	-0.94293	3.36391
180.748	116.479	-0.947875	3.35716
181.516	116.454	-0.955038	3.34448
182.299	116.447	-0.954483	3.3409
183.072	116.443	-0.959194	3.33911
-25.0808	108.149	-0.971505	-0.416829
-24.3185	108.927	-0.981561	-0.0275562
-23.5359	108.953	-0.981472	-0.0149038
-22.719	108.946	-0.964248	-0.0181098
6.99511	108.924	-0.973522	-0.0293436
7.7718	108.923	-0.976393	-0.0295474
69.4864	112.494	-1.02539	1.75566
70.2676	112.55	-1.02604	1.78358
76.5304	112.538	-1.02437	1.77755
94.5282	112.53	-1.02354	1.77363
95.3219	112.559	-1.01787	1.78812
96.1	112.558	-1.02007	1.78768
96.881	112.56	-1.02076	1.78871
97.6604	112.564	-1.02232	1.79079
98.4429	112.564	-1.02225	1.79085
99.2272	112.565	-1.02133	1.79122
100.012	112.572	-1.02039	1.79452
100.795	112.57	-1.01995	1.79368
101.576	112.57	-1.02065	1.79373
102.356	112.566	-1.02159	1.79191
103.141	112.567	-1.0204	1.79207
103.925	112.568	-1.01978	1.79276
104.705	112.576	-1.02102	1.79661
105.488	112.612	-1.02049	1.81452
159.639	115.566	-0.939197	3.29191
160.321	115.738	-0.989549	3.37793
161.097	115.731	-0.992885	3.37442
161.893	115.715	-0.986207	3.36633
162.67	115.72	-0.988577	3.36859
167.384	115.693	-0.978863	3.35507
168.187	115.7	-0.968832	3.35855
168.957	115.72	-0.974863	3.36856
169.732	115.737	-0.978541	3.37722
170.504	115.739	-0.983876	3.37808
171.281	115.752	-0.986372	3.38463
172.057	115.761	-0.989772	3.38927
172.847	115.774	-0.985958	3.39576
173.62	115.774	-0.990777	3.39574
174.397	115.778	-0.993385	3.39753
175.178	115.788	-0.994212	3.40262
175.965	115.787	-0.991893	3.40247
176.735	115.796	-0.99818	3.40673
177.53	115.779	-0.992065	3.39807
178.368	115.793	-0.963988	3.40549
179.226	115.769	-0.926069	3.39331
180	115.75	-0.930406	3.38376
180.76	115.723	-0.941555	3.37022
181.523	115.693	-0.951513	3.35538
182.297	115.669	-0.95548	3.34345
183.042	115.695	-0.974151	3.35608
-25.1165	108.228	-0.98934	0.0140203
-24.3189	108.151	-0.981745	-0.0245193
-23.5331	108.165	-0.980094	-0.0174508
-22.7497	108.225	-0.979589	0.0122737
6.98982	108.198	-0.976165	-0.000994749
7.76914	108.12	-0.977724	-0.0402274
69.4928	111.729	-1.02223	1.76448
70.2652	111.765	-1.02723	1.78231
76.5295	111.755	-1.02481	1.77761
93.7417	111.66	-1.02553	1.72984
94.5407	111.775	-1.01726	1.78765
95.32	111.776	-1.01884	1.78795
96.0995	111.775	-1.02029	1.78751
96.8818	111.777	-1.02036	1.78836
97.6623	111.781	-1.02134	1.79065
98.4459	111.784	-1.02076	1.792
99.2283	111.787	-1.02079	1.79343
100.009	111.786	-1.02166	1.79293
100.793	111.782	-1.02097	1.79073
101.577	111.782	-1.02008	1.79091
102.361	111.783	-1.01924	1.7916
103.145	111.785	-1.01849	1.79253
103.93	111.788	-1.01738	1.7938
104.712	111.8	-1.01762	1.80015
105.489	111.821	-1.02012	1.81066
161.043	114.997	-1.01967	3.39862
161.884	114.96	-0.990674	3.38003
162.681	114.958	-0.983419	3.37878
163.473	114.919	-0.978244	3.35957
167.391	114.874	-0.975691	3.33674
168.184	114.901	-0.970162	3.35026
168.961	114.938	-0.973117	3.36912
169.743	114.977	-0.972918	3.38842
170.515	114.986	-0.978549	3.39313
171.281	114.988	-0.986772	3.39414
172.057	114.998	-0.989619	3.39906
172.851	115.018	-0.983988	3.40915
173.613	115.023	-0.994441	3.41127
174.383	115.026	-1.00023	3.41312
175.168	115.024	-0.999019	3.41177
175.942	115.016	-1.00353	3.40815
176.716	115.013	-1.0077	3.40632
177.522	115.005	-0.996001	3.40251
178.369	115.008	-0.963373	3.40419
179.186	115.001	-0.946326	3.40072
180.027	115.014	-0.916992	3.40695
180.777	114.99	-0.933291	3.39512
181.526	114.948	-0.950001	3.37388
182.268	114.907	-0.97019	3.35335
183.013	114.897	-0.988701	3.34851
183.847	114.912	-0.963167	3.35603
-25.1188	107.404	-0.990471	-0.00676803
-24.3198	107.405	-0.982233	-0.00643165
-23.5287	107.397	-0.977864	-0.0103498
-22.7202	107.402	-0.964832	-0.0077409
6.98489	107.478	-0.978633	0.0302651
7.77164	107.322	-0.976475	-0.0477098
70.2515	110.984	-1.03406	1.7832
77.3092	110.992	-1.02621	1.78696
92.9876	110.838	-1.01139	1.71002
93.7551	110.958	-1.01885	1.77037
94.541	110.994	-1.01712	1.78808
95.3195	110.996	-1.01909	1.78937
96.0997	110.994	-1.02021	1.788
96.8844	110.993	-1.01907	1.78784
97.6639	110.997	-1.02057	1.78965
98.4459	110.999	-1.02078	1.79045
99.2291	111.001	-1.02037	1.7919
100.01	111	-1.02114	1.79139
100.793	110.997	-1.02112	1.78976
101.578	110.998	-1.0198	1.78997
102.36	110.995	-1.02006	1.78884
103.144	110.999	-1.01888	1.79076
103.923	110.994	-1.02077	1.78799
104.678	110.956	-1.03426	1.7691
161.883	114.172	-0.991121	3.37739
162.692	114.149	-0.977728	3.36565
163.486	114.131	-0.9718	3.35673
164.189	114.228	-1.01142	3.40498
166.582	114.134	-0.988636	3.35803
167.392	114.145	-0.975154	3.36384
168.124	114.153	-1.00004	3.3677
168.946	114.16	-0.980465	3.37105
169.733	114.198	-0.978292	3.39
170.508	114.218	-0.981937	3.4002
171.276	114.224	-0.988943	3.40325
172.053	114.237	-0.991684	3.40974
172.842	114.246	-0.988495	3.41426
173.61	114.243	-0.995999	3.41294
174.381	114.232	-1.0013	3.40721
175.174	114.235	-0.996258	3.40895
175.949	114.228	-0.999892	3.40538
176.735	114.229	-0.998158	3.40573
177.521	114.226	-0.996131	3.40422
178.325	114.232	-0.985606	3.40734
179.131	114.232	-0.973791	3.40721
179.94	114.211	-0.960461	3.39646
180.74	114.175	-0.951623	3.37888
181.52	114.168	-0.953024	3.37496
182.287	114.154	-0.960904	3.36843
183.045	114.149	-0.972826	3.36574
183.831	114.152	-0.971016	3.36727
-25.1053	106.528	-0.983746	-0.0534063
-24.3207	106.637	-0.982642	0.00100027
-23.5372	106.649	-0.982111	0.00668299
-22.7282	106.639	-0.968836	0.00215575
6.98336	106.749	-0.979396	0.0570195
7.771	106.521	-0.976797	-0.0572715
71.0256	110.21	-1.03826	1.78723
76.5054	110.291	-1.03688	1.82786
77.3113	110.211	-1.02516	1.78815
78.0916	110.215	-1.02619	1.78972
92.9976	110.178	-1.00641	1.77148
93.7656	110.206	-1.01359	1.78557
94.5448	110.217	-1.0152	1.79076
95.3227	110.217	-1.0175	1.79079
96.1024	110.215	-1.01884	1.78993
96.8874	110.214	-1.0176	1.78918
97.6678	110.216	-1.01858	1.79024
98.4493	110.217	-1.01905	1.79114
99.2319	110.22	-1.01899	1.79219
100.012	110.218	-1.01997	1.79146
100.793	110.215	-1.02075	1.7897
101.576	110.214	-1.02039	1.78955
102.357	110.212	-1.0211	1.78817
103.146	110.22	-1.01793	1.79252
103.944	110.251	-1.01039	1.80791
104.705	110.301	-1.02086	1.83289
162.751	113.241	-0.948015	3.30305
163.512	113.341	-0.95886	3.35306
164.228	113.404	-0.992218	3.38431
165.01	113.409	-0.992514	3.38706
165.807	113.407	-0.985041	3.38602
166.599	113.348	-0.980165	3.35644
168.112	113.463	-1.00615	3.41416
168.947	113.396	-0.980006	3.3804
169.707	113.42	-0.991061	3.3924
170.487	113.451	-0.992621	3.4077
171.263	113.454	-0.995386	3.40963
172.054	113.461	-0.991283	3.41311
172.841	113.463	-0.989177	3.41384
173.621	113.463	-0.990322	3.41404
174.388	113.454	-0.997763	3.40962
175.171	113.458	-0.997932	3.41144
175.96	113.457	-0.994558	3.4111
176.736	113.452	-0.997574	3.40827
177.519	113.449	-0.997505	3.40707
178.312	113.448	-0.992129	3.40666
179.08	113.447	-0.999401	3.40607
179.87	113.432	-0.995509	3.39862
180.678	113.42	-0.982947	3.39249
181.459	113.416	-0.983619	3.39034
182.262	113.381	-0.973024	3.37289
183.033	113.365	-0.978775	3.36483
183.847	113.327	-0.963272	3.34587
184.63	113.338	-0.962996	3.35137
-25.1076	105.58	-0.984873	-0.136468
-24.321	105.832	-0.982818	-0.0102762
-23.5309	105.861	-0.97896	0.0041186
-22.7385	105.883	-0.973981	0.0150317
6.97911	105.972	-0.981519	0.0597706
7.77177	105.72	-0.976411	-0.0663726
71.0073	109.42	-1.04738	1.78358
71.8164	109.422	-1.03408	1.78457
72.616	109.426	-1.0255	1.78682
73.408	109.426	-1.02072	1.78647
74.1839	109.439	-1.02399	1.79299
77.3173	109.412	-1.02215	1.77947
92.25	109.351	-0.988987	1.7489
92.9948	109.418	-1.00779	1.78267
93.764	109.431	-1.0144	1.78903
94.5399	109.433	-1.01768	1.78993
95.3188	109.431	-1.01943	1.78931
96.1004	109.43	-1.01985	1.78862
96.885	109.431	-1.01876	1.7893
97.6683	109.434	-1.01833	1.79051
98.4509	109.438	-1.01825	1.79239
99.2331	109.437	-1.01841	1.79214
100.015	109.436	-1.0189	1.79174
100.794	109.433	-1.02052	1.79004
101.578	109.434	-1.01977	1.7906
102.357	109.433	-1.02118	1.79001
103.145	109.439	-1.01866	1.79295
103.976	109.512	-0.994091	1.82955
163.504	112.558	-0.962728	3.35254
164.268	112.579	-0.972189	3.36325
165.022	112.575	-0.986414	3.36092
165.806	112.576	-0.985723	3.36151
168.907	112.639	-0.999874	3.39314
169.656	112.667	-1.01665	3.4073
170.466	112.67	-1.00281	3.40845
171.258	112.667	-0.997885	3.40732
172.042	112.67	-0.997148	3.40879
172.829	112.671	-0.995228	3.40891
173.612	112.67	-0.99485	3.40881
174.381	112.673	-1.00163	3.41011
175.167	112.67	-0.999473	3.40839
175.989	112.674	-0.980162	3.41059
176.735	112.665	-0.998371	3.40612
177.507	112.667	-1.00347	3.40704
178.305	112.665	-0.995707	3.40613
179.064	112.676	-1.00754	3.41163
179.855	112.672	-1.00325	3.40981
180.643	112.662	-1.00001	3.40477
181.43	112.655	-0.997896	3.40106
182.231	112.617	-0.988899	3.38215
183.023	112.591	-0.983901	3.36912
183.828	112.556	-0.972631	3.35177
184.624	112.528	-0.965718	3.33741
185.37	112.505	-0.983853	3.32634
-25.1041	104.646	-0.983139	-0.211984
-24.3215	105.042	-0.983063	-0.014371
-23.528	105.077	-0.977528	0.0032287
-22.7352	105.104	-0.972341	0.0168684
6.9779	105.253	-0.982127	0.0914914
7.77261	104.918	-0.975989	-0.0761024
70.9794	108.719	-1.06135	1.8242
71.8168	108.638	-1.03385	1.78367
72.6063	108.641	-1.03034	1.78528
73.4042	108.646	-1.02261	1.7879
74.1634	108.619	-1.03423	1.77433
91.5317	108.536	-0.956873	1.73288
92.2206	108.623	-1.00364	1.77629
92.9958	108.653	-1.0073	1.79118
93.766	108.654	-1.01341	1.79166
94.5415	108.654	-1.01687	1.79173
95.3219	108.656	-1.01788	1.79307
96.1026	108.653	-1.01877	1.79138
96.8866	108.654	-1.01797	1.79165
97.6693	108.651	-1.01786	1.79052
98.4509	108.652	-1.01828	1.79085
99.2324	108.651	-1.01873	1.79051
100.016	108.651	-1.0184	1.79058
100.795	108.65	-1.02	1.78972
101.578	108.65	-1.01973	1.79003
102.359	108.649	-1.02022	1.78917
103.151	108.668	-1.01538	1.79908
103.998	108.793	-0.983446	1.86148
163.491	111.791	-0.969417	3.36032
164.275	111.795	-0.96873	3.36235
165.023	111.79	-0.98597	3.35972
165.794	111.756	-0.991718	3.34286
169.683	111.879	-1.0033	3.40427
170.462	111.867	-1.00482	3.39841
171.246	111.87	-1.00402	3.3999
172.031	111.876	-1.00271	3.40287
172.817	111.879	-1.00121	3.40446
173.599	111.883	-1.00124	3.40639
174.385	111.883	-0.999416	3.40632
175.179	111.889	-0.993671	3.40955
175.968	111.888	-0.990622	3.40862
176.747	111.884	-0.992335	3.40682
177.524	111.882	-0.994921	3.40577
178.298	111.883	-0.998838	3.40634
179.066	111.891	-1.00644	3.41053
179.842	111.898	-1.00935	3.41367
180.639	111.888	-1.00243	3.40879
181.427	111.881	-0.999692	3.4055
182.228	111.841	-0.989979	3.38521
183.021	111.818	-0.985026	3.37381
183.817	111.786	-0.978026	3.35803
184.621	111.759	-0.967562	3.34448
185.423	111.716	-0.957595	3.32299
-25.0929	103.926	-0.977531	-0.180805
-24.3206	104.223	-0.982601	-0.0325121
-23.5242	104.285	-0.975621	-0.0016182
-22.7293	104.309	-0.969393	0.0108092
6.97986	104.493	-0.981148	0.102816
7.77193	104.162	-0.976331	-0.0628827
71.8179	107.839	-1.03329	1.77564
72.6036	107.857	-1.03166	1.78455
73.3906	107.866	-1.02942	1.78913
74.1498	107.87	-1.04105	1.79124
77.4816	107.534	-0.940019	1.62332
91.4797	107.836	-0.982883	1.77415
92.216	107.86	-1.00597	1.78622
92.9861	107.863	-1.01216	1.78736
93.7621	107.87	-1.01536	1.79092
94.5417	107.872	-1.01675	1.79186
95.3235	107.873	-1.01709	1.79255
96.105	107.875	-1.01755	1.79347
96.8897	107.875	-1.01643	1.79369
97.6707	107.872	-1.01714	1.79206
98.4509	107.873	-1.01825	1.7926
99.2325	107.872	-1.01869	1.79206
100.014	107.87	-1.01896	1.79106
100.795	107.867	-1.01996	1.7896
101.579	107.864	-1.01914	1.78799
102.366	107.877	-1.01657	1.79464
103.243	108	-0.969453	1.85597
163.46	111.062	-0.984942	3.387
164.264	111.005	-0.974281	3.35865
165.014	110.986	-0.990358	3.34909
168.924	111.134	-0.991421	3.42311
169.693	111.14	-0.997931	3.42595
170.471	111.106	-1.0005	3.40893
171.248	111.091	-1.00318	3.40142
172.031	111.091	-1.00276	3.40181
172.81	111.094	-1.00432	3.40303
173.597	111.094	-1.00231	3.40328
174.383	111.099	-1.00029	3.4056
175.182	111.11	-0.992319	3.41095
175.988	111.115	-0.980516	3.41351
176.771	111.104	-0.980182	3.40827
177.575	111.09	-0.969171	3.40116
178.349	111.077	-0.973364	3.3948
179.064	111.11	-1.00721	3.41083
179.852	111.109	-1.00465	3.41082
180.644	111.103	-0.999607	3.40747
181.427	111.103	-0.999651	3.40757
182.216	111.083	-0.995963	3.39758
183.018	111.046	-0.986387	3.37915
183.807	111.02	-0.982888	3.36599
184.62	110.977	-0.967925	3.34465
185.421	110.945	-0.958608	3.32844
186.199	110.961	-0.960662	3.33642
-25.0907	103.262	-0.976417	-0.121488
-24.32	103.41	-0.982293	-0.0475671
-23.5319	103.467	-0.979484	-0.0193222
-22.7451	103.506	-0.977311	0.000293324
6.97948	103.683	-0.981337	0.0885459
7.77422	103.4	-0.975184	-0.0527425
72.5981	107.072	-1.03441	1.78313
73.3914	107.074	-1.02899	1.78447
74.1667	107.079	-1.03259	1.78672
74.9143	107.065	-1.05002	1.77991
78.6902	105.384	-0.726917	0.939093
90.6491	106.797	-1.007	1.64595
91.4306	107.06	-1.00742	1.7774
92.2071	107.075	-1.01041	1.78489
92.9854	107.081	-1.01247	1.78797
93.7618	107.088	-1.01551	1.7912
94.5417	107.094	-1.01676	1.79432
95.3339	107.105	-1.0119	1.79997
96.1118	107.102	-1.01416	1.79821
96.8934	107.098	-1.01456	1.7963
97.6732	107.092	-1.01589	1.79319
98.4509	107.091	-1.01825	1.79283
99.2334	107.088	-1.01822	1.7913
100.014	107.089	-1.0193	1.79173
100.796	107.087	-1.01927	1.79069
101.582	107.084	-1.0175	1.78954
102.367	107.12	-1.0163	1.8071
168.912	110.318	-0.997309	3.40652
169.692	110.349	-0.998906	3.42201
170.472	110.318	-0.999658	3.40639
171.247	110.3	-1.00381	3.39745
172.031	110.3	-1.00283	3.39746
172.809	110.303	-1.0049	3.399
173.592	110.304	-1.00497	3.39925
174.378	110.31	-1.00286	3.40242
175.162	110.312	-1.00199	3.40307
175.968	110.326	-0.99018	3.4102
176.75	110.311	-0.990453	3.40256
177.524	110.307	-0.994718	3.40065
178.345	110.285	-0.975363	3.38994
179.049	110.342	-1.01455	3.41821
179.867	110.309	-0.996973	3.40201
180.65	110.309	-0.996818	3.4017
181.429	110.316	-0.99839	3.40523
182.213	110.311	-0.997807	3.40258
183.006	110.276	-0.992509	3.38525
183.805	110.248	-0.984084	3.37105
184.601	110.212	-0.977371	3.35344
185.415	110.163	-0.961376	3.32891
186.218	110.191	-0.95111	3.34271
-25.0864	102.578	-0.974314	-0.0725569
-24.3185	102.635	-0.981565	-0.0437394
-23.5302	102.681	-0.978641	-0.020802
-22.7437	102.698	-0.976602	-0.0124335
6.97697	102.833	-0.98259	0.0547658
7.77679	102.594	-0.973902	-0.0646
72.5945	106.285	-1.03626	1.78119
73.3897	106.292	-1.02984	1.78448
74.1771	106.294	-1.02736	1.78552
74.9473	106.282	-1.03347	1.77958
75.7302	106.11	-1.03324	1.69336
78.4813	104.871	-0.831357	1.07402
79.5093	104.887	-0.708576	1.08177
79.6789	106.306	-1.01498	1.79155
80.4707	106.315	-1.01034	1.79595
81.2636	106.3	-1.0051	1.78831
82.0222	106.267	-1.017	1.77195
89.948	105.955	-0.966324	1.61589
90.6425	106.177	-1.01027	1.72688
91.4204	106.28	-1.01253	1.77865
92.2051	106.297	-1.01142	1.78679
92.9871	106.303	-1.01161	1.78988
93.7637	106.306	-1.01454	1.79153
94.549	106.315	-1.01313	1.7961
95.3584	106.37	-0.99964	1.82359
96.1245	106.334	-1.00782	1.80564
96.901	106.316	-1.01076	1.79666
97.6785	106.31	-1.01327	1.79334
98.4536	106.307	-1.01693	1.79212
99.2354	106.305	-1.01726	1.79094
100.016	106.304	-1.01829	1.79072
100.798	106.3	-1.01821	1.78828
101.589	106.303	-1.01389	1.78977
102.394	106.377	-1.00295	1.82691
168.91	109.496	-0.998515	3.38664
169.685	109.533	-1.00236	3.40517
170.465	109.516	-1.00326	3.39635
171.247	109.519	-1.0034	3.39809
172.034	109.525	-1.00128	3.40089
172.816	109.536	-1.00158	3.4064
173.596	109.526	-1.00257	3.40141
174.377	109.524	-1.00352	3.40032
175.166	109.532	-1.00013	3.40431
175.956	109.528	-0.996659	3.40259
176.734	109.529	-0.998636	3.40277
177.485	109.558	-1.01435	3.41773
178.274	109.577	-1.01087	3.4268
179.039	109.595	-1.0198	3.43614
179.846	109.568	-1.00765	3.42248
180.647	109.525	-0.998253	3.40118
181.431	109.529	-0.99755	3.40302
182.207	109.537	-1.00058	3.40719
182.992	109.521	-0.99933	3.39896
183.804	109.477	-0.984686	3.37688
184.583	109.438	-0.986342	3.35731
185.404	109.391	-0.966923	3.334
186.221	109.411	-0.949775	3.34378
-25.0879	101.896	-0.975037	-0.0224857
-24.3166	101.867	-0.980617	-0.0366598
-23.5483	101.903	-0.98768	-0.0190114
-22.739	101.882	-0.974271	-0.0293338
6.97444	102.038	-0.983855	0.0488993
7.7814	101.874	-0.971597	-0.0331897
71.8066	105.439	-1.03898	1.74903
72.5929	105.504	-1.03703	1.7816
73.3866	105.507	-1.03142	1.78311
74.1763	105.51	-1.02776	1.78455
74.9598	105.511	-1.02726	1.78514
75.7137	105.454	-1.04153	1.75674
79.4425	104.039	-0.742007	1.04914
79.6785	105.518	-1.01522	1.78849
80.4603	105.524	-1.01551	1.79174
81.2509	105.523	-1.01145	1.7912
82.0512	105.479	-1.00249	1.76919
89.9098	105.316	-0.98539	1.68776
90.644	105.498	-1.00953	1.77856
91.4196	105.504	-1.01292	1.7816
92.2015	105.51	-1.01319	1.78493
92.9823	105.514	-1.01404	1.78655
93.775	105.53	-1.00892	1.79489
94.608	105.568	-0.983621	1.81385
96.1721	105.577	-0.983986	1.81799
96.9146	105.539	-1.00398	1.79916
97.68	105.527	-1.01251	1.79301
98.4549	105.524	-1.01629	1.7919
99.236	105.523	-1.01693	1.79129
100.017	105.519	-1.0177	1.78936
100.801	105.509	-1.01679	1.78433
101.579	105.476	-1.01908	1.7676
168.91	108.709	-0.998243	3.38444
169.683	108.726	-1.00318	3.39282
170.465	108.734	-1.00346	3.39658
171.248	108.739	-1.00319	3.399
172.033	108.749	-1.00178	3.40446
172.815	108.753	-1.00192	3.40627
173.597	108.741	-1.00246	3.40034
174.379	108.74	-1.00265	3.39978
175.164	108.737	-1.00101	3.3981
175.966	108.735	-0.991521	3.39714
176.732	108.739	-0.999758	3.39939
177.516	108.76	-0.998939	3.40948
178.286	108.797	-1.005	3.428
179.066	108.804	-1.00616	3.43165
179.835	108.867	-1.01307	3.46303
180.645	108.74	-0.999157	3.39961
181.426	108.74	-1.00006	3.39964
182.209	108.75	-0.999637	3.40476
182.991	108.749	-0.999963	3.40447
183.796	108.702	-0.988391	3.38097
184.575	108.634	-0.99039	3.34676
185.4	108.604	-0.968924	3.33158
186.222	108.651	-0.949096	3.35535
-25.0753	101.179	-0.968757	0.0104471
-24.3181	101.143	-0.981342	-0.00740176
-23.5416	101.14	-0.984353	-0.00920981
-22.7629	101.146	-0.986212	-0.0060434
6.97713	101.207	-0.982511	0.0244441
7.78529	101.168	-0.969652	0.00473042
71.8272	104.534	-1.02865	1.68786
72.5894	104.709	-1.03881	1.77541
73.3891	104.717	-1.03016	1.7795
74.183	104.724	-1.02443	1.78312
74.973	104.729	-1.02063	1.78567
75.7515	104.732	-1.02262	1.78701
76.5278	104.702	-1.02566	1.77177
79.3565	103.56	-0.785007	1.2012
79.6823	104.722	-1.0133	1.78187
80.454	104.735	-1.0187	1.78854
81.2394	104.747	-1.01718	1.79434
82.0309	104.718	-1.01268	1.77975
89.9103	104.776	-0.985139	1.80919
90.6442	104.731	-1.00945	1.78626
91.4191	104.729	-1.0132	1.78521
92.2008	104.729	-1.01356	1.78562
92.984	104.723	-1.01319	1.78237
93.7517	104.687	-1.02054	1.76434
96.9368	104.775	-0.992883	1.80859
97.684	104.742	-1.0105	1.79204
98.4573	104.739	-1.01505	1.79038
99.2361	104.736	-1.0169	1.78873
100.021	104.735	-1.01577	1.78852
100.83	104.757	-1.00233	1.79934
101.737	104.848	-0.940003	1.84514
163.434	107.84	-0.998153	3.34106
164.231	107.896	-0.990449	3.36915
168.924	107.936	-0.991425	3.38903
169.686	107.932	-1.00167	3.38706
170.466	107.947	-1.00298	3.3944
171.247	107.952	-1.00349	3.39687
172.029	107.963	-1.00403	3.40228
172.81	107.944	-1.00456	3.39314
173.597	107.954	-1.0025	3.39804
174.378	107.96	-1.00279	3.40107
175.167	107.966	-0.99965	3.40395
175.971	107.96	-0.988733	3.40081
176.727	107.971	-1.00188	3.40665
177.524	107.987	-0.994618	3.41437
178.302	108.024	-0.997241	3.43287
179.085	108.043	-0.996799	3.44264
179.867	108.102	-0.996929	3.47185
180.641	107.938	-1.00126	3.3899
181.425	107.953	-1.00041	3.39742
182.208	107.957	-1.00005	3.3995
182.992	107.959	-0.999194	3.40046
183.793	107.919	-0.989984	3.38055
184.58	107.862	-0.987684	3.35184
185.411	107.839	-0.963561	3.34031
186.235	107.891	-0.942853	3.36667
-25.0848	100.465	-0.973509	0.0447956
-24.3197	100.41	-0.982151	0.0169811
-23.545	100.377	-0.986023	0.000524074
-22.7393	100.309	-0.974399	-0.033477
6.97943	100.463	-0.98136	0.0436192
7.77689	100.517	-0.97385	0.0705611
72.5794	103.915	-1.04379	1.76991
73.3904	103.933	-1.0295	1.7788
74.1861	103.945	-1.02289	1.78445
74.9769	103.951	-1.01868	1.78784
75.757	103.948	-1.01986	1.78636
76.5249	103.94	-1.02716	1.78216
79.7193	103.86	-0.994825	1.74236
80.452	103.948	-1.01969	1.78624
81.2386	103.957	-1.01759	1.79077
82.0302	103.927	-1.01303	1.7758
83.0121	103.616	-0.913267	1.61995
89.129	103.948	-0.984586	1.78611
89.8626	103.943	-1.009	1.78361
90.6361	103.943	-1.01346	1.78355
91.4144	103.941	-1.01555	1.78274
92.1966	103.941	-1.01566	1.78267
93.0063	103.937	-1.00203	1.78081
93.7771	103.903	-1.00787	1.76352
94.6063	103.989	-0.984464	1.80686
96.2095	103.955	-0.965335	1.78962
96.9205	103.966	-1.00104	1.79534
97.6832	103.957	-1.01091	1.7906
98.4582	103.955	-1.01461	1.78962
99.2379	103.952	-1.01601	1.78811
100.03	103.959	-1.01113	1.79159
100.905	104.072	-0.965035	1.84805
162.594	107.03	-1.02671	3.32709
163.466	107.067	-0.981771	3.34559
164.234	107.096	-0.989302	3.36007
168.914	107.221	-0.996401	3.42265
169.689	107.164	-1.00034	3.39435
170.467	107.17	-1.0023	3.39739
171.248	107.177	-1.00303	3.40088
172.027	107.192	-1.00459	3.40796
172.812	107.184	-1.0037	3.4044
173.596	107.181	-1.00288	3.40283
174.374	107.192	-1.005	3.40802
175.164	107.179	-1.00098	3.4016
175.965	107.185	-0.992077	3.40476
176.738	107.198	-0.996415	3.41109
177.529	107.222	-0.992553	3.42294
178.315	107.231	-0.990378	3.42747
179.103	107.241	-0.987985	3.43277
179.884	107.263	-0.988325	3.44377
180.643	107.185	-1.00044	3.40486
181.426	107.19	-0.999959	3.40727
182.206	107.178	-1.00137	3.40135
183.004	107.191	-0.99354	3.40751
183.799	107.122	-0.987162	3.37298
184.581	107.056	-0.987183	3.34024
185.426	107.031	-0.956271	3.32769
186.247	107.025	-0.936635	3.32487
187.056	107.027	-0.923457	3.32585
-25.1026	99.6598	-0.982407	0.0332657
-24.3196	99.6324	-0.982117	0.0195848
-23.5445	99.5915	-0.985768	-0.000836955
-22.7372	99.5545	-0.973362	-0.01938
6.98205	99.6891	-0.98005	0.0479235
7.77735	99.7675	-0.973622	0.0871216
72.5768	103.037	-1.04509	1.72182
73.3946	103.124	-1.02743	1.76556
74.188	103.158	-1.02192	1.78243
74.9755	103.167	-1.01937	1.78706
75.7571	103.17	-1.0198	1.78859
76.5411	103.168	-1.01904	1.78729
79.7771	102.971	-0.96592	1.68882
80.4571	103.159	-1.01712	1.78292
81.2426	103.171	-1.01559	1.78871
82.0342	103.156	-1.01102	1.78141
82.8252	103.146	-1.00674	1.77647
88.3316	103.139	-0.992093	1.77274
89.081	103.155	-1.00861	1.78106
89.8563	103.158	-1.01213	1.78255
90.633	103.159	-1.01501	1.78306
91.4153	103.16	-1.01508	1.78331
92.2022	103.151	-1.01288	1.77865
93.0092	103.164	-1.00058	1.78524
94.5573	103.032	-1.009	1.71923
95.3725	103.11	-0.992612	1.7584
96.1468	103.148	-0.996647	1.77735
96.91	103.176	-1.00627	1.79128
97.6778	103.17	-1.01358	1.78844
98.4582	103.172	-1.01463	1.78933
99.2392	103.167	-1.01535	1.78702
100.04	103.184	-1.00592	1.79549
160.016	106.448	-0.750905	3.42725
160.559	106.38	-0.870728	3.39323
161.064	106.254	-1.00902	3.33017
161.59	106.172	-1.13729	3.2894
162.659	106.247	-0.994139	3.32665
163.478	106.273	-0.97605	3.33967
164.242	106.311	-0.985207	3.35901
168.901	106.451	-1.00284	3.42889
169.69	106.379	-0.999868	3.39265
170.467	106.394	-1.00261	3.40017
171.246	106.4	-1.00392	3.40363
172.027	106.405	-1.00481	3.40568
172.811	106.403	-1.00421	3.40501
173.596	106.396	-1.00274	3.40141
174.373	106.406	-1.0056	3.40635
175.157	106.402	-1.00481	3.40454
175.956	106.398	-0.996464	3.40227
176.743	106.396	-0.993938	3.40157
177.532	106.407	-0.990917	3.40676
178.315	106.415	-0.990723	3.4107
179.09	106.416	-0.994332	3.4113
179.861	106.403	-0.999877	3.40501
180.639	106.395	-1.00215	3.40065
181.422	106.395	-1.00205	3.40065
182.21	106.4	-0.999143	3.40346
183.003	106.366	-0.99383	3.38634
183.793	106.332	-0.989888	3.36915
184.591	106.277	-0.982078	3.34212
185.424	106.249	-0.957136	3.32796
186.218	106.25	-0.951154	3.32817
187.044	106.234	-0.929435	3.32041
187.794	106.27	-0.945557	3.33863
188.556	106.301	-0.955945	3.35372
191.221	106.321	-0.405728	3.36414
194.04	107.401	-0.952701	3.90404
194.826	107.46	-0.9508	3.93364
200.283	104.146	-0.960538	2.27643
201.055	104.025	-0.966036	2.21602
201.863	103.968	-0.953031	2.18737
202.641	103.975	-0.955534	2.19086
-24.3206	98.8425	-0.982615	0.0158772
-23.5318	98.8175	-0.979412	0.00335853
-22.7297	98.7952	-0.969603	-0.00781357
6.98445	98.846	-0.978851	0.0175948
7.7734	98.8827	-0.975594	0.0359562
73.3895	102.336	-1.02996	1.76266
74.1887	102.376	-1.02158	1.78239
74.9762	102.387	-1.01906	1.78815
75.7599	102.388	-1.01839	1.78855
76.5481	102.381	-1.01555	1.7851
77.3085	102.3	-1.02656	1.74453
80.4831	102.318	-1.00411	1.75383
81.2396	102.379	-1.01707	1.78392
82.0293	102.385	-1.01344	1.78733
82.8147	102.378	-1.01197	1.78355
83.6277	102.287	-0.996722	1.73789
87.4721	102.378	-1.03061	1.78373
88.3152	102.406	-1.00027	1.79772
89.0789	102.382	-1.00965	1.78548
89.8565	102.382	-1.01205	1.78566
90.6349	102.38	-1.01407	1.78447
91.417	102.377	-1.01426	1.78301
92.1843	102.334	-1.02182	1.7615
95.3854	102.418	-0.986156	1.80373
96.1289	102.385	-1.00563	1.78708
96.8958	102.381	-1.01336	1.78509
97.6726	102.384	-1.01618	1.78674
98.4556	102.386	-1.01592	1.78785
99.2491	102.398	-1.01039	1.79378
100.106	102.49	-0.973081	1.83971
157.396	105.552	-0.887201	3.37057
158.234	105.572	-0.859471	3.38079
159.001	105.467	-0.867254	3.32826
160.113	105.669	-0.702292	3.42933
160.718	105.616	-0.790992	3.40253
161.215	105.495	-0.93359	3.34218
161.942	105.478	-0.961518	3.33367
162.711	105.465	-0.968064	3.32727
163.49	105.47	-0.969755	3.32961
164.246	105.506	-0.98303	3.34765
169.683	105.617	-1.00308	3.40304
170.459	105.626	-1.00624	3.40768
171.242	105.622	-1.00602	3.40557
172.025	105.622	-1.00569	3.40541
172.807	105.623	-1.00602	3.40619
173.593	105.615	-1.00434	3.40206
174.376	105.616	-1.00381	3.40267
175.172	105.606	-0.997327	3.39761
175.949	105.614	-0.999713	3.40138
176.744	105.613	-0.993527	3.40118
177.533	105.622	-0.990377	3.40551
178.313	105.626	-0.991693	3.40756
179.069	105.612	-1.00473	3.40043
179.868	105.627	-0.996389	3.40822
180.644	105.62	-0.99995	3.40441
181.426	105.619	-0.999807	3.40411
182.22	105.635	-0.994004	3.41187
182.999	105.577	-0.995649	3.38312
183.783	105.547	-0.995048	3.36818
184.595	105.502	-0.9801	3.34551
185.42	105.481	-0.959072	3.335
186.2	105.468	-0.960339	3.32877
186.991	105.469	-0.956104	3.32914
187.801	105.46	-0.942136	3.32442
188.561	105.471	-0.953525	3.33032
189.888	105.327	-0.68128	3.25829
190.586	105.501	-0.723316	3.34521
193.313	106.445	-0.924747	3.8173
194.035	106.21	-0.954728	3.6995
194.822	106.255	-0.952839	3.72194
200.253	103.686	-0.97589	2.43784
200.994	103.419	-0.996528	2.30426
201.722	103.246	-1.02363	2.21763
202.802	103.159	-0.874715	2.17423
-24.3209	97.8263	-0.982782	-0.101009
-23.5326	98.0217	-0.979837	-0.00333692
-22.7359	98.0235	-0.972688	-0.00240438
6.98726	98.0639	-0.977444	0.0177616
7.77522	98.0795	-0.974685	0.0255958
73.3816	101.563	-1.03389	1.76752
74.1871	101.593	-1.0224	1.78212
74.9779	101.611	-1.01819	1.79115
75.7635	101.61	-1.01659	1.79058
76.5458	101.595	-1.01666	1.78312
77.3112	101.58	-1.02519	1.77576
81.2364	101.589	-1.01869	1.78034
82.0276	101.604	-1.0143	1.78794
82.8126	101.604	-1.01301	1.78798
83.5969	101.583	-1.01208	1.77718
87.484	101.581	-1.02465	1.7761
88.2944	101.603	-1.01065	1.78753
89.0774	101.602	-1.01037	1.78667
89.8565	101.6	-1.01203	1.78596
90.634	101.594	-1.01453	1.78279
91.4188	101.586	-1.01336	1.77905
92.202	101.512	-1.01296	1.74163
92.9591	101.508	-1.02565	1.73966
94.5572	101.555	-1.00903	1.76353
95.3315	101.586	-1.01309	1.77905
96.1106	101.596	-1.01475	1.78374
96.8881	101.598	-1.01722	1.78477
97.6752	101.605	-1.01491	1.78839
98.4561	101.601	-1.01567	1.78645
99.2442	101.579	-1.01285	1.77519
157.425	104.783	-0.87281	3.37726
158.231	104.786	-0.860981	3.37861
159.092	104.798	-0.821515	3.38492
160.144	104.884	-0.686866	3.42794
160.734	104.828	-0.782828	3.39978
161.337	104.75	-0.872789	3.36082
162.736	104.685	-0.95589	3.32829
163.495	104.638	-0.967406	3.30504
164.27	104.585	-0.971357	3.27814
165.026	104.526	-0.984526	3.24884
169.687	104.828	-1.00136	3.4
170.46	104.834	-1.00571	3.40303
171.239	104.84	-1.00748	3.40604
172.022	104.841	-1.0075	3.40609
172.807	104.837	-1.00608	3.40443
173.596	104.828	-1.00267	3.3999
174.378	104.83	-1.00316	3.40101
175.177	104.821	-0.994569	3.39614
175.955	104.827	-0.996901	3.39919
176.727	104.831	-1.0021	3.40143
177.517	104.834	-0.998111	3.40289
178.292	104.833	-1.00195	3.40257
179.063	104.827	-1.00759	3.39936
179.867	104.842	-0.99689	3.40662
180.643	104.836	-1.00013	3.40378
181.427	104.834	-0.999298	3.40302
182.222	104.85	-0.993047	3.4108
183	104.808	-0.995452	3.39005
183.785	104.77	-0.993927	3.37065
184.589	104.729	-0.98323	3.35043
185.413	104.706	-0.962594	3.33875
186.213	104.681	-0.95372	3.32622
187	104.676	-0.951618	3.32395
187.787	104.675	-0.949387	3.32328
188.55	104.685	-0.959113	3.32829
189.328	104.692	-0.961068	3.3319
190.39	104.591	-0.821297	3.2811
191.168	104.687	-0.82354	3.32915
192.561	105.191	-0.909379	3.58117
193.318	105.198	-0.922098	3.58485
194.034	105.384	-0.955607	3.67762
194.831	105.61	-0.948146	3.79104
200.175	103.323	-1.01459	2.64725
200.998	102.962	-0.994456	2.46696
201.932	102.51	-0.918503	2.24092
203.003	102.295	-0.774419	2.13323
-24.323	97.3588	-0.983791	0.0564249
-23.5302	97.2955	-0.978641	0.024814
-22.745	97.2665	-0.977228	0.0102775
6.98667	97.2646	-0.977741	0.009371
7.77782	97.2776	-0.973386	0.015847
74.1904	100.808	-1.02072	1.78095
74.9794	100.833	-1.01744	1.79347
75.762	100.829	-1.01738	1.79157
76.543	100.816	-1.01806	1.78527
77.3275	100.807	-1.01706	1.78066
78.1904	100.858	-0.976808	1.80595
81.2296	100.821	-1.02208	1.78779
82.0195	100.824	-1.01836	1.78893
82.81	100.823	-1.01436	1.78851
83.5891	100.82	-1.01602	1.78695
84.437	100.685	-0.983274	1.71941
86.6664	100.71	-1.04223	1.73198
87.5087	100.823	-1.01232	1.78871
88.2957	100.826	-1.01003	1.78981
89.0767	100.822	-1.01074	1.78788
89.8549	100.818	-1.01283	1.78585
90.6304	100.798	-1.01632	1.77629
91.3541	100.688	-1.04568	1.72101
92.054	100.565	-1.08695	1.65932
92.7131	100.367	-1.14862	1.5607
94.5791	100.844	-0.998085	1.79893
95.3311	100.815	-1.0133	1.78455
96.1076	100.815	-1.01624	1.78479
96.8866	100.812	-1.01798	1.78306
97.674	100.815	-1.01551	1.78478
98.3814	100.678	-1.05303	1.71604
157.468	104.01	-0.851226	3.38184
158.248	104.008	-0.852428	3.38106
159.129	104.039	-0.803165	3.39638
160.15	104.123	-0.683811	3.43877
160.695	104.044	-0.802541	3.39926
163.495	103.85	-0.967336	3.30229
164.238	103.287	-0.987167	3.02073
165.083	103.598	-0.955977	3.17589
168.901	104.084	-1.00306	3.41882
169.66	104.063	-1.01489	3.40878
170.45	104.047	-1.01098	3.40034
171.246	104.048	-1.00405	3.40108
172.032	104.046	-1.00223	3.39997
172.815	104.045	-1.0019	3.39976
173.598	104.045	-1.00186	3.39961
174.37	104.054	-1.00701	3.40405
175.158	104.049	-1.00411	3.40169
175.96	104.048	-0.994337	3.40118
176.744	104.048	-0.993873	3.40105
177.537	104.053	-0.988186	3.40374
178.33	104.059	-0.983124	3.4063
179.08	104.05	-0.999061	3.40219
179.863	104.053	-0.99889	3.40378
180.636	104.045	-1.00388	3.39938
181.423	104.046	-1.00157	3.39982
182.212	104.045	-0.998242	3.3996
182.998	104.022	-0.996471	3.38823
183.781	103.992	-0.995897	3.3728
184.585	103.959	-0.985463	3.35637
185.399	103.932	-0.969691	3.34324
186.204	103.917	-0.958298	3.3354
186.998	103.907	-0.952555	3.33041
187.781	103.902	-0.952428	3.32802
188.554	103.905	-0.956798	3.32979
189.325	103.902	-0.962557	3.32825
190.17	103.87	-0.931359	3.31204
190.991	103.853	-0.912136	3.30336
191.786	103.853	-0.905705	3.30355
192.501	103.89	-0.93948	3.32227
193.316	103.876	-0.923269	3.3148
194.009	103.92	-0.968038	3.337
194.808	103.926	-0.959564	3.34022
195.592	103.926	-0.958672	3.3399
200.064	103.031	-1.06997	2.89258
201.137	102.992	-0.924848	2.87305
202.892	102.447	-0.438676	2.60041
204.099	101.544	-0.226452	2.14919
-24.3145	95.6921	-0.979554	-0.385659
-23.5277	96.5343	-0.977393	0.0354201
-22.7457	96.4585	-0.977621	-0.00246873
6.98318	96.4704	-0.979487	0.00345089
7.77984	96.4766	-0.972373	0.00658402
74.1865	100.031	-1.02269	1.78385
74.9818	100.07	-1.01622	1.80305
75.7672	100.062	-1.01475	1.79951
76.5491	100.048	-1.01501	1.79234
77.3293	100.029	-1.01613	1.78283
78.1699	100.031	-0.987052	1.78352
81.2243	100.042	-1.02475	1.78927
82.0127	100.034	-1.02178	1.78551
82.8027	100.036	-1.01799	1.78621
83.5834	100.031	-1.01886	1.78387
84.3735	100.019	-1.01502	1.77762
85.1732	99.9725	-1.00641	1.7545
85.9643	99.9685	-1.00204	1.7525
86.6928	99.9849	-1.02903	1.76073
87.5144	100.044	-1.00947	1.79045
88.2978	100.041	-1.00897	1.78878
89.0778	100.038	-1.0102	1.7874
89.8548	100.032	-1.0129	1.7842
90.6261	99.9775	-1.01847	1.75703
91.2863	99.6805	-1.07958	1.60851
91.8662	99.4698	-1.18089	1.50317
93.7454	99.989	-1.02372	1.76277
94.5504	100.041	-1.01244	1.7886
95.3262	100.036	-1.01575	1.78617
96.1058	100.036	-1.01714	1.78603
96.8938	100.037	-1.01437	1.78689
97.689	100.048	-1.00799	1.7923
98.4379	99.8904	-1.02476	1.71345
108.383	99.9379	-1.13829	1.73724
109.289	100.017	-1.07606	1.77659
109.862	99.9985	-1.18096	1.76753
111.396	100.108	-1.1965	1.82215
112.579	100.168	-0.996304	1.85221
147.875	103.072	-0.953157	3.30414
148.676	103.147	-0.943873	3.34164
149.359	103.131	-0.993464	3.33397
149.955	103.078	-1.08662	3.30704
150.587	103.065	-1.1619	3.30065
155.229	102.994	-1.18835	3.26533
157.5	103.241	-0.835006	3.38853
158.256	103.225	-0.84854	3.38069
159.144	103.23	-0.795477	3.38331
160.17	103.277	-0.673774	3.40694
160.706	103.2	-0.797123	3.36825
163.501	103.042	-0.964508	3.28907
164.217	102.657	-0.997547	3.09698
165.087	102.848	-0.953723	3.1925
165.871	102.937	-0.953301	3.23659
167.316	103.162	-1.01285	3.3495
168.098	103.263	-1.01324	3.39969
168.907	103.287	-1.00017	3.41188
169.662	103.269	-1.01387	3.40288
170.452	103.264	-1.00987	3.4003
171.246	103.256	-1.00394	3.39638
172.041	103.254	-0.997954	3.39524
172.837	103.244	-0.991093	3.3902
173.62	103.244	-0.990519	3.39033
174.389	103.256	-0.997578	3.39608
175.16	103.263	-1.00331	3.39956
175.956	103.263	-0.996414	3.39981
176.737	103.266	-0.997375	3.40123
177.545	103.269	-0.984586	3.40287
178.321	103.273	-0.987727	3.40468
179.081	103.268	-0.998689	3.40223
179.87	103.271	-0.995551	3.40367
180.643	103.263	-1.00033	3.3996
181.434	103.267	-0.995913	3.40182
182.219	103.248	-0.994822	3.39246
183.005	103.236	-0.992719	3.38622
183.804	103.226	-0.984509	3.38115
184.584	103.176	-0.985877	3.35612
185.388	103.15	-0.975184	3.34314
186.192	103.137	-0.964506	3.33696
188.558	103.121	-0.954808	3.32874
189.326	103.116	-0.962134	3.32602
190.12	103.105	-0.956322	3.32062
190.948	103.078	-0.933485	3.3074
191.759	103.042	-0.919088	3.28915
192.49	103.089	-0.945257	3.31285
193.304	103.089	-0.929017	3.31274
194.007	103.13	-0.969204	3.33325
194.81	103.144	-0.958581	3.34043
201.085	102.734	-0.950813	3.13523
-24.314	94.9341	-0.979332	-0.373445
-23.5291	95.7785	-0.978068	0.0487433
-22.7396	95.676	-0.974558	-0.0025312
6.98372	95.6809	-0.979214	-5.32721e-05
7.77847	95.6757	-0.973059	-0.0026494
74.9843	99.3015	-1.01501	1.81022
75.7703	99.2893	-1.01319	1.80413
76.551	99.2764	-1.01408	1.79768
77.3315	99.2609	-1.01504	1.78995
78.1512	99.2558	-0.996399	1.78738
81.2155	99.2838	-1.02913	1.80139
82.0048	99.2664	-1.0257	1.79267
82.7982	99.2613	-1.02026	1.79012
83.5792	99.2618	-1.02097	1.79039
84.3645	99.2588	-1.01951	1.78886
85.1653	99.2427	-1.01036	1.78085
85.9285	99.2268	-1.01996	1.7729
86.7227	99.2484	-1.01406	1.78366
87.5152	99.2598	-1.00903	1.78937
88.2959	99.2536	-1.00991	1.7863
89.0743	99.2504	-1.01193	1.78468
89.8531	99.2422	-1.01378	1.7806
90.735	99.3363	-0.964026	1.82765
91.5713	99.4639	-0.937113	1.89143
92.5503	99.5148	-0.838804	1.91688
92.9812	99.2197	-1.01459	1.76932
93.7677	99.2541	-1.01254	1.78653
94.55	99.2609	-1.01263	1.78995
95.3282	99.2586	-1.01475	1.78878
96.1121	99.2579	-1.01399	1.78846
96.9022	99.2653	-1.01017	1.79215
97.7693	99.3696	-0.967842	1.84428
106.711	98.9644	-1.19172	1.6417
107.556	99.033	-1.16011	1.67598
108.367	99.1207	-1.146	1.71986
109.216	99.1886	-1.11282	1.7538
109.935	99.2219	-1.14426	1.77044
110.706	99.2858	-1.15029	1.8024
111.605	99.3495	-1.09214	1.83425
112.545	99.4256	-1.01336	1.87231
113.079	99.4823	-1.13759	1.90063
113.8	99.5522	-1.1681	1.93559
114.575	99.624	-1.17198	1.97147
115.355	99.6953	-1.1729	2.00713
116.138	99.7646	-1.17255	2.04178
116.916	99.8328	-1.17503	2.07591
117.697	99.8999	-1.17587	2.10942
118.475	99.9705	-1.17795	2.14474
119.253	100.037	-1.17997	2.17774
120.031	100.115	-1.18211	2.21723
120.811	100.192	-1.18371	2.25563
121.595	100.262	-1.18293	2.29041
122.378	100.331	-1.18256	2.3252
123.153	100.388	-1.186	2.35366
123.926	100.455	-1.19073	2.38682
124.716	100.526	-1.18717	2.42233
125.497	100.607	-1.18791	2.46296
126.272	100.675	-1.1918	2.4971
145.479	102.292	-0.977359	3.3057
146.188	102.314	-1.0141	3.31632
147.039	102.35	-0.979743	3.33458
147.838	102.359	-0.971588	3.33885
148.618	102.358	-0.972992	3.3386
149.364	102.345	-0.990803	3.33219
150.072	102.326	-1.02817	3.32234
150.808	102.333	-1.05161	3.32589
151.605	102.365	-1.04411	3.34179
152.46	102.413	-1.00803	3.36622
153.358	102.419	-0.95008	3.36877
154.176	102.42	-0.932412	3.36938
155.041	102.428	-0.890953	3.37332
155.823	102.406	-0.89125	3.3623
156.566	102.393	-0.911114	3.35598
157.527	102.46	-0.821596	3.38967
158.514	102.487	-0.719311	3.40317
159.281	102.426	-0.726859	3.37262
160.173	102.482	-0.672178	3.40073
160.669	102.394	-0.815722	3.35662
161.215	102.239	-0.933723	3.27874
162.558	102.02	-1.04449	3.16967
163.465	101.862	-0.9822	3.09052
164.232	101.929	-0.990081	3.1242
165.038	102.361	-0.978488	3.34021
165.763	102.47	-1.00688	3.39461
166.534	102.505	-1.01258	3.41182
167.328	102.5	-1.00692	3.40948
168.081	102.509	-1.02164	3.4139
168.89	102.495	-1.00832	3.40694
169.683	102.482	-1.00293	3.40054
170.465	102.468	-1.00345	3.39329
171.254	102.455	-0.999867	3.38717
172.043	102.457	-0.996874	3.38789
172.836	102.456	-0.991352	3.38757
173.609	102.463	-0.996049	3.39075
174.399	102.464	-0.992427	3.39136
175.166	102.473	-1.00003	3.39582
175.946	102.478	-1.00138	3.39831
176.729	102.478	-1.00125	3.39871
177.517	102.481	-0.998598	3.39977
178.306	102.48	-0.995105	3.39935
179.094	102.481	-0.992375	3.40002
179.877	102.484	-0.992136	3.40158
180.654	102.481	-0.994897	3.39977
181.45	102.479	-0.987837	3.39885
182.208	102.446	-1.00007	3.38263
183.012	102.437	-0.98918	3.37794
183.816	102.428	-0.978464	3.37334
184.611	102.396	-0.972433	3.35767
185.402	102.373	-0.968142	3.34623
189.333	102.332	-0.958754	3.32553
190.107	102.322	-0.963084	3.32036
190.912	102.302	-0.951796	3.31054
191.725	102.299	-0.936091	3.30913
192.485	102.345	-0.947393	3.33176
193.271	102.345	-0.945554	3.33189
194.008	102.35	-0.968439	3.33463
194.807	102.361	-0.960138	3.33993
200.101	102.312	-1.0519	3.3156
-24.3115	94.2243	-0.978065	-0.337151
-23.5309	94.9772	-0.978954	0.0393087
-22.7306	94.8801	-0.97004	-0.00926757
6.98518	94.891	-0.978485	-0.00380782
7.77718	94.8917	-0.973705	-0.00344962
74.9945	98.5236	-1.00987	1.81251
75.7762	98.519	-1.01028	1.81018
76.5536	98.505	-1.0128	1.80318
77.3371	98.4892	-1.01226	1.79529
78.1423	98.4554	-1.00087	1.77841
81.2229	98.4989	-1.02545	1.80015
81.9999	98.4856	-1.02817	1.79349
82.7959	98.49	-1.02139	1.79569
83.5787	98.4902	-1.02122	1.79578
84.3626	98.4906	-1.02049	1.79599
85.1568	98.4882	-1.01458	1.79478
85.9434	98.4863	-1.0125	1.79384
86.7326	98.4846	-1.00912	1.79299
87.5183	98.4783	-1.00749	1.78987
88.3003	98.4755	-1.00771	1.78846
89.0813	98.4734	-1.00845	1.78741
89.8659	98.4685	-1.00735	1.78495
90.76	98.4527	-0.951544	1.77705
91.3712	98.3733	-1.03715	1.73733
92.2753	98.3989	-0.976301	1.75015
92.9995	98.47	-1.00544	1.7857
93.7712	98.4758	-1.01079	1.78859
94.5498	98.4773	-1.01272	1.78938
95.33	98.4761	-1.01383	1.78875
96.114	98.4733	-1.01304	1.78737
96.9153	98.4966	-1.00361	1.79899
97.7989	98.5763	-0.953072	1.83884
106.816	98.2249	-1.13926	1.66315
107.657	98.2812	-1.11004	1.69131
108.475	98.3486	-1.09198	1.72501
109.271	98.4069	-1.08515	1.75413
110.054	98.499	-1.08494	1.80021
110.821	98.4995	-1.0928	1.80044
111.678	98.5505	-1.05567	1.82593
112.483	98.6196	-1.04399	1.86049
113.148	98.6971	-1.10267	1.89926
113.875	98.7773	-1.13066	1.93936
114.648	98.8532	-1.13533	1.9773
115.427	98.924	-1.13689	2.01272
116.207	98.9929	-1.13812	2.04717
116.986	99.0611	-1.13988	2.08128
117.765	99.1298	-1.14162	2.11561
118.545	99.1999	-1.14275	2.15066
119.324	99.2685	-1.14471	2.18496
120.102	99.3402	-1.14674	2.22081
120.883	99.4122	-1.14775	2.2568
121.664	99.4812	-1.14831	2.29129
122.444	99.5527	-1.14961	2.32703
123.223	99.6211	-1.15102	2.36124
124.002	99.6876	-1.15307	2.3945
124.782	99.7589	-1.15409	2.43018
125.562	99.8286	-1.15519	2.465
126.343	99.8983	-1.15592	2.49983
127.123	99.9675	-1.15718	2.53447
127.901	100.036	-1.15951	2.56867
128.679	100.106	-1.16164	2.60353
129.458	100.174	-1.1634	2.6376
130.237	100.244	-1.16515	2.67254
131.015	100.31	-1.16721	2.70589
131.794	100.38	-1.16927	2.74059
132.572	100.45	-1.17115	2.77566
133.352	100.519	-1.17268	2.81032
134.134	100.592	-1.1726	2.84653
134.914	100.663	-1.17404	2.88238
135.693	100.732	-1.17551	2.91677
[truncated: 50,847 more rows]

## Sheet: Fig. S11c
X (mm)	Y (mm)	UX (mm)	UY (mm)
-25.9464	159.455	-0.954384	-1.71252
-25.2197	159.135	-0.98305	-1.87255
-24.4381	161.06	-0.984267	-0.910471
-25.9453	158.293	-0.953683	-1.90104
-25.2195	158.255	-0.982813	-1.92017
-24.4475	160.03	-0.988845	-1.03263
-25.2154	157.103	-0.980616	-2.10337
-24.4183	158.903	-0.974052	-1.20346
-24.4082	157.97	-0.96887	-1.2772
-25.222	155.624	-0.983608	-2.05756
-24.4062	157.058	-0.967736	-1.34036
-26.032	162.34	-0.996512	1.69324
-25.2267	154.871	-0.985834	-2.04109
-24.3909	156.148	-0.959959	-1.40282
-26.0262	161.274	-0.993471	1.55301
-25.236	154.101	-0.990353	-2.03348
-24.4068	155.257	-0.967747	-1.45531
-26.0238	160.164	-0.992118	1.39108
-25.2409	153.257	-0.992687	-2.06279
-24.4296	154.393	-0.979021	-1.49467
-26.0176	159.183	-0.988898	1.29337
-25.242	152.548	-0.993095	-2.02443
-24.5062	153.669	-1.01717	-1.46416
-26.0139	158.164	-0.986946	1.17671
-25.2419	151.824	-0.992913	-1.99387
-24.5709	152.82	-1.04943	-1.49563
-26.0178	157.08	-0.988792	1.02727
-25.2417	151.078	-0.992719	-1.97409
-24.5827	151.927	-1.0552	-1.54964
-26.0139	156.088	-0.986694	0.924185
-25.2461	150.262	-0.994796	-1.98904
-24.5835	151.038	-1.05549	-1.60139
-26.0171	155.049	-0.988221	0.797508
-25.2452	149.46	-0.994213	-1.99717
-24.5784	150.213	-1.05282	-1.62094
-26.0199	153.996	-0.989509	0.663448
-25.2369	148.649	-0.989975	-2.00977
-24.5658	149.336	-1.04637	-1.66679
-25.2313	147.814	-0.987052	-2.03458
-24.5353	148.474	-1.03106	-1.70502
-25.9802	152.203	-0.969452	0.552918
-25.2226	147.206	-0.982598	-1.94583
-24.5078	147.839	-1.0172	-1.6296
-25.9719	151.266	-0.965234	0.477187
-25.211	146.486	-0.97673	-1.91311
-24.4661	147.116	-0.996238	-1.59809
-25.9701	150.294	-0.964227	0.383941
-25.2064	145.805	-0.974308	-1.86095
-24.4441	146.357	-0.985148	-1.58512
-25.9792	149.291	-0.968668	0.275121
-25.2038	145.102	-0.972936	-1.81971
-24.4359	145.556	-0.980966	-1.59258
-25.998	148.242	-0.978023	0.143547
-25.1973	144.327	-0.969591	-1.81439
-24.4124	144.682	-0.969092	-1.6367
-25.9946	147.333	-0.97623	0.081602
-25.1982	143.605	-0.969971	-1.78248
-24.414	143.893	-0.969826	-1.63843
-25.9883	146.365	-0.972975	-0.00935336
-25.1929	142.841	-0.967221	-1.7716
-24.4204	143.125	-0.972949	-1.62942
-25.9846	145.306	-0.971088	-0.14627
-25.1965	142.103	-0.968941	-1.7477
-24.4132	142.362	-0.969232	-1.6185
-25.9872	144.254	-0.972304	-0.279267
-25.1953	141.368	-0.968265	-1.72235
-24.3972	141.619	-0.96116	-1.59704
-25.9804	143.335	-0.968851	-0.346006
-25.1981	140.599	-0.96964	-1.71426
-24.4043	140.908	-0.964639	-1.55948
-25.9874	142.33	-0.972274	-0.455503
-25.2083	139.893	-0.974655	-1.67413
-24.3845	140.104	-0.954657	-1.56894
-26.0065	141.34	-0.981764	-0.557926
-25.2056	139.192	-0.973244	-1.63173
-24.3796	139.304	-0.952171	-1.57603
-26.0071	140.456	-0.982024	-0.606829
-25.2092	138.515	-0.974976	-1.57756
-24.4093	138.569	-0.966931	-1.55071
-26.0139	139.647	-0.985341	-0.618746
-25.2121	137.797	-0.976363	-1.54393
-24.4055	137.825	-0.964962	-1.53004
-26.018	138.784	-0.98737	-0.657281
-25.212	137.072	-0.976273	-1.51364
-24.409	137.072	-0.966648	-1.51346
-26.0182	137.883	-0.987427	-0.715253
-25.214	136.485	-0.977224	-1.41391
-24.4053	136.334	-0.964762	-1.48953
-26.0158	136.899	-0.986159	-0.814059
-25.214	135.82	-0.977176	-1.35367
-24.3951	135.561	-0.959613	-1.48343
-26.0202	135.993	-0.98832	-0.874372
-25.2158	135.114	-0.978002	-1.3138
-24.4014	134.81	-0.962701	-1.4659
-26.0243	135.029	-0.990338	-0.963804
-25.22	134.41	-0.980092	-1.27303
-24.409	134.094	-0.966443	-1.43122
-26.0137	134.132	-0.984968	-1.01937
-25.2259	133.685	-0.982997	-1.24291
-24.43	133.348	-0.976907	-1.41148
-26.0131	133.273	-0.984654	-1.05591
-25.231	132.968	-0.9855	-1.20836
-24.4676	132.641	-0.995646	-1.37226
-26.0087	132.511	-0.982433	-1.04417
-25.2325	132.226	-0.98622	-1.18662
-24.4754	131.908	-0.999523	-1.34567
-25.998	131.716	-0.977033	-1.04887
-25.2449	131.758	-0.992346	-1.0282
-24.4726	133.883	-0.998114	0.0345878
-26.0009	130.927	-0.97846	-1.05061
-25.2472	130.761	-0.993494	-1.13376
-24.4833	133.035	-1.00341	0.00311672
-26.0063	130.127	-0.981145	-1.05795
-25.2457	129.853	-0.992714	-1.19502
-24.4689	132.201	-0.996152	-0.0208665
-26.0019	129.301	-0.978944	-1.07808
-25.2436	128.997	-0.991652	-1.23002
-24.4577	131.348	-0.990556	-0.054452
-25.9947	128.603	-0.975295	-1.03419
-25.2419	128.261	-0.99076	-1.20539
-24.4528	130.53	-0.988043	-0.0710044
-26.0008	127.916	-0.978318	-0.985197
-25.2274	127.578	-0.983509	-1.1539
-24.4437	129.746	-0.983499	-0.0699046
-25.9932	127.236	-0.974534	-0.932162
-25.213	126.903	-0.976265	-1.09872
-24.442	128.9	-0.982613	-0.10043
-25.9889	126.47	-0.972383	-0.922274
-25.2044	126.113	-0.971955	-1.10078
-24.434	128.036	-0.978602	-0.139426
-25.9907	125.724	-0.973228	-0.902932
-25.1833	125.226	-0.961396	-1.15195
-24.4397	127.254	-0.981406	-0.137635
-25.9862	124.994	-0.970969	-0.874882
-25.1956	124.546	-0.96752	-1.09879
-24.447	126.508	-0.985056	-0.11789
-25.9812	124.32	-0.968487	-0.819434
-25.2056	123.873	-0.972516	-1.04285
-24.437	125.779	-0.980014	-0.0898399
-25.9825	123.607	-0.969122	-0.783032
-25.2065	123.228	-0.972976	-0.972497
-24.4268	125.049	-0.974938	-0.0618294
-25.9841	122.931	-0.969944	-0.728508
-25.2081	122.537	-0.973741	-0.925223
-24.4298	124.316	-0.976435	-0.0358413
-25.9734	122.267	-0.964576	-0.667361
-25.2126	121.864	-0.976011	-0.868937
-24.4449	123.577	-0.983956	-0.0127359
-25.9698	121.606	-0.9628	-0.605257
-25.2214	121.212	-0.9804	-0.802525
-24.4523	122.816	-0.987625	-0.000105602
-25.9771	120.927	-0.966432	-0.551912
-25.226	120.545	-0.982717	-0.743106
-24.4524	122.011	-0.987688	-0.0100841
-25.9885	120.26	-0.972141	-0.493118
-25.2237	119.902	-0.981549	-0.671776
-24.442	121.23	-0.982489	-0.00767913
-25.9913	119.619	-0.973584	-0.420715
-25.2144	120.509	-0.976897	0.0245033
-24.434	120.496	-0.978485	0.0177701
-25.9943	118.994	-0.975047	-0.340377
-25.2105	119.742	-0.974959	0.033481
-24.4247	119.736	-0.973862	0.030679
-25.9933	118.412	-0.974607	-0.238804
-25.2083	118.974	-0.973839	0.0419167
-24.4338	118.967	-0.978393	0.0383977
-25.9793	117.813	-0.967603	-0.145508
-25.2122	118.156	-0.975821	0.0258548
-24.4287	118.132	-0.975855	0.0137543
-25.9848	117.182	-0.970376	-0.0687927
-25.2151	117.304	-0.977284	-0.0075588
-24.4256	117.263	-0.974308	-0.0280028
-25.9884	116.481	-0.972202	-0.0265011
-25.2156	116.435	-0.977543	-0.0496041
-24.4285	116.431	-0.975758	-0.051278
159.802	123.881	-1.08666	3.57904
160.616	123.889	-1.07252	3.58303
161.44	123.907	-1.05336	3.59201
162.171	123.886	-1.08095	3.58129
-25.9834	115.741	-0.969727	-0.00360963
-25.2147	115.613	-0.977105	-0.0676567
-24.4318	115.599	-0.977399	-0.0749419
159.012	123.062	-1.08908	3.56212
159.802	123.111	-1.08677	3.58615
160.605	123.125	-1.07824	3.59314
161.394	123.125	-1.07648	3.59341
162.185	123.124	-1.0735	3.5925
162.973	123.122	-1.07237	3.59163
163.767	123.13	-1.06806	3.59581
-25.983	115.025	-0.969547	0.0308733
-25.2127	114.76	-0.976103	-0.10184
-24.4305	114.731	-0.976755	-0.116026
158.244	122.291	-1.07995	3.56906
159.005	122.309	-1.09227	3.57776
159.797	122.324	-1.08934	3.58527
160.595	122.341	-1.08299	3.59334
161.385	122.342	-1.08073	3.59401
162.178	122.338	-1.07715	3.59212
162.959	122.333	-1.0795	3.58923
163.745	122.323	-1.07939	3.58417
164.551	122.304	-1.069	3.57509
165.369	122.332	-1.05297	3.58866
-25.981	114.22	-0.968541	0.021166
-25.2108	113.941	-0.975204	-0.11825
-24.4468	113.901	-0.984934	-0.138378
158.247	121.545	-1.07821	3.58796
159.019	121.541	-1.08493	3.58609
159.795	121.536	-1.08999	3.58331
160.593	121.55	-1.08403	3.59029
161.392	121.555	-1.07707	3.59305
162.185	121.559	-1.0738	3.59497
162.961	121.559	-1.07835	3.59459
163.742	121.548	-1.08067	3.58937
164.527	121.533	-1.08082	3.5819
165.293	121.535	-1.09105	3.58285
166.071	121.584	-1.09481	3.60701
-25.9822	113.471	-0.96915	0.038886
-25.2133	113.114	-0.976482	-0.139323
-24.437	113.093	-0.980069	-0.149804
157.474	120.777	-1.07178	3.59686
158.255	120.796	-1.07398	3.60628
159.034	120.781	-1.07754	3.59822
159.807	120.759	-1.08387	3.58728
160.595	120.766	-1.08265	3.59097
161.394	120.77	-1.07624	3.59267
162.174	120.774	-1.07908	3.59434
162.956	120.781	-1.08097	3.59816
163.743	120.775	-1.08045	3.59499
164.522	120.755	-1.08347	3.58497
165.313	120.741	-1.08084	3.57794
166.096	120.755	-1.08191	3.58488
-25.985	112.769	-0.970606	0.080769
-25.2148	112.39	-0.977251	-0.108868
-24.4314	112.38	-0.977275	-0.113708
157.477	120.017	-1.06994	3.60931
158.251	120.011	-1.07601	3.60602
159.041	120.013	-1.07384	3.60669
159.815	119.995	-1.07962	3.59764
160.603	119.98	-1.0787	3.59017
161.402	119.986	-1.07189	3.59305
162.191	119.994	-1.07066	3.59698
162.954	119.974	-1.08186	3.58685
163.744	119.981	-1.07974	3.59028
164.507	119.961	-1.09103	3.58027
165.311	119.972	-1.08187	3.58559
166.106	119.976	-1.07714	3.5878
-25.9974	112.117	-0.976838	0.147081
-25.2155	111.7	-0.9776	-0.0609637
-24.4359	111.682	-0.979528	-0.0700193
156.681	119.203	-1.07497	3.59465
157.461	119.216	-1.07782	3.60087
158.238	119.208	-1.08221	3.59672
159.031	119.227	-1.0789	3.60628
159.815	119.21	-1.07969	3.59757
160.608	119.198	-1.07631	3.59126
161.405	119.197	-1.07041	3.59106
162.184	119.185	-1.074	3.58473
162.941	119.156	-1.08809	3.57039
163.736	119.186	-1.0834	3.58529
164.499	119.165	-1.09482	3.5744
165.312	119.192	-1.08142	3.58816
166.097	119.181	-1.08158	3.58228
-25.9975	111.411	-0.976899	0.186862
-25.2123	111	-0.976031	-0.0185113
-24.435	110.999	-0.979115	-0.0188966
155.901	118.424	-1.07201	3.59754
156.673	118.422	-1.07871	3.59668
157.461	118.429	-1.07791	3.59962
158.245	118.421	-1.07869	3.59564
159.019	118.442	-1.08469	3.60608
159.81	118.429	-1.08216	3.59949
160.605	118.411	-1.07742	3.59044
161.395	118.41	-1.07549	3.58983
162.171	118.399	-1.08026	3.58392
162.943	118.393	-1.08735	3.58098
163.738	118.402	-1.08256	3.58561
164.503	118.388	-1.09302	3.57842
165.313	118.407	-1.08071	3.58786
166.105	118.4	-1.07773	3.58421
-25.9978	110.712	-0.977105	0.230117
-25.2197	110.284	-0.979756	0.0161046
-24.45	110.304	-0.986635	0.0257638
155.891	117.631	-1.07672	3.59348
156.672	117.638	-1.07901	3.59677
157.461	117.64	-1.07749	3.59799
158.248	117.645	-1.07714	3.60023
159.03	117.658	-1.07911	3.60632
159.814	117.64	-1.08011	3.59722
160.6	117.633	-1.08011	3.59366
161.385	117.626	-1.08041	3.59021
162.158	117.607	-1.08679	3.5805
162.949	117.613	-1.08397	3.58319
163.734	117.606	-1.08472	3.57975
164.517	117.619	-1.08592	3.58599
165.321	117.631	-1.07688	3.59225
-26.0069	110.001	-0.981689	0.267066
-25.224	109.565	-0.981934	0.0489521
-24.465	109.599	-0.994146	0.0658906
155.107	116.86	-1.07545	3.60072
155.883	116.846	-1.0802	3.59357
156.671	116.852	-1.07948	3.59635
157.456	116.854	-1.07978	3.59701
158.238	116.838	-1.08214	3.589
159.032	116.858	-1.07774	3.59862
159.807	116.851	-1.08353	3.59501
162.941	116.826	-1.0883	3.58206
163.718	116.815	-1.09264	3.57655
164.52	116.839	-1.08422	3.58857
-26.0082	109.281	-0.982373	0.299579
-25.2272	109.062	-0.983562	0.190213
-24.4657	108.902	-0.994525	0.110303
155.097	116.069	-1.08002	3.5979
155.882	116.064	-1.08052	3.59517
156.672	116.062	-1.07852	3.59395
157.462	116.068	-1.07697	3.59634
158.238	116.066	-1.08182	3.59533
159.029	116.059	-1.07913	3.59165
163.722	116.041	-1.0904	3.58199
164.516	116.053	-1.08606	3.58805
-26.0073	108.572	-0.981946	0.33744
-25.2254	108.324	-0.982688	0.213735
-24.4679	108.206	-0.995632	0.154699
154.313	115.29	-1.07911	3.60067
155.097	115.287	-1.07996	3.59895
155.881	115.282	-1.08096	3.5962
156.668	115.28	-1.08031	3.59525
157.453	115.278	-1.08097	3.59393
158.229	115.276	-1.08612	3.59289
159.028	115.281	-1.07971	3.59493
162.938	115.261	-1.08925	3.5845
163.721	115.264	-1.09085	3.5857
-25.9979	107.727	-0.977281	0.307583
-25.2232	107.532	-0.981635	0.209923
-24.4636	107.487	-0.993535	0.187587
153.53	114.506	-1.07684	3.60159
154.311	114.502	-1.07957	3.59942
155.097	114.503	-1.07962	3.59955
155.883	114.503	-1.0797	3.59939
156.667	114.501	-1.08086	3.59828
157.45	114.496	-1.08258	3.59557
158.222	114.489	-1.08948	3.59164
159.016	114.483	-1.08516	3.58849
159.798	114.479	-1.08741	3.58652
162.152	114.489	-1.08909	3.59116
162.942	114.491	-1.08701	3.59184
163.74	114.516	-1.0812	3.60435
-26.0054	106.61	-0.981049	0.141477
-25.2145	106.687	-0.977303	0.18025
-24.4445	106.743	-0.98401	0.208164
153.526	113.724	-1.07863	3.60303
154.315	113.721	-1.07739	3.60114
155.1	113.714	-1.07792	3.59733
155.884	113.719	-1.07925	3.59973
156.67	113.719	-1.07932	3.59935
157.453	113.717	-1.08045	3.59848
158.23	113.709	-1.08492	3.594
159.019	113.703	-1.08361	3.59118
162.156	113.702	-1.08695	3.58996
162.948	113.712	-1.0842	3.59459
-26.0103	106.224	-0.983572	0.341257
-25.2169	106.078	-0.978535	0.267994
-24.4486	106.026	-0.986089	0.242394
91.7068	108.751	-0.935171	1.55032
92.4955	108.767	-0.933623	1.55761
93.2684	108.78	-0.939992	1.56361
94.0696	108.772	-0.932217	1.55924
94.8684	108.736	-0.925664	1.54048
152.739	112.94	-1.07884	3.60387
153.53	112.936	-1.07633	3.60147
154.321	112.932	-1.07409	3.59901
155.106	112.925	-1.07488	3.59541
155.887	112.923	-1.07705	3.59442
156.665	112.918	-1.0815	3.59174
157.449	112.919	-1.08248	3.5916
158.226	112.919	-1.08689	3.59158
159.011	112.915	-1.08735	3.58954
159.798	112.917	-1.08712	3.59035
161.379	112.929	-1.08242	3.596
162.168	112.936	-1.0809	3.59935
162.971	112.968	-1.0727	3.61507
-26.0045	105.333	-0.980686	0.287957
-25.2186	105.276	-0.979401	0.259415
-24.4646	105.265	-0.994104	0.254353
90.9511	107.983	-0.91958	1.5597
91.7255	107.975	-0.925185	1.55488
92.5184	107.982	-0.921532	1.55807
93.2967	107.987	-0.925179	1.55972
94.0961	107.996	-0.9183	1.56363
94.8842	107.994	-0.917122	1.56185
95.6716	107.974	-0.916227	1.55141
152.738	112.154	-1.07922	3.6033
153.53	112.148	-1.07603	3.59998
154.319	112.142	-1.07506	3.59671
155.105	112.133	-1.07518	3.59195
155.884	112.128	-1.07868	3.58899
156.666	112.123	-1.08063	3.58627
157.453	112.122	-1.08045	3.58581
158.224	112.128	-1.08772	3.5887
159.008	112.125	-1.08896	3.58685
159.792	112.125	-1.08985	3.58659
160.584	112.132	-1.08682	3.59004
161.377	112.136	-1.08325	3.59177
162.164	112.139	-1.08305	3.59296
-26.0051	104.501	-0.981053	0.264498
-25.215	104.508	-0.977678	0.26825
-24.4546	104.535	-0.989114	0.281685
90.1568	107.187	-0.923318	1.55496
90.9379	107.178	-0.925557	1.54986
91.7296	107.182	-0.922511	1.5514
92.5211	107.188	-0.919563	1.55362
93.3018	107.192	-0.922013	1.55521
94.096	107.198	-0.917724	1.55726
94.883	107.202	-0.917083	1.55876
95.6649	107.222	-0.918968	1.56812
96.4216	107.245	-0.933441	1.57895
151.945	111.356	-1.08242	3.59705
152.738	111.363	-1.07872	3.60044
153.53	111.36	-1.07598	3.59842
154.319	111.358	-1.07462	3.59732
155.111	111.34	-1.07157	3.58775
155.869	111.308	-1.08576	3.57168
156.656	111.31	-1.08537	3.57251
157.443	111.331	-1.08478	3.58281
158.221	111.344	-1.08903	3.58919
159.008	111.352	-1.08862	3.59293
159.797	111.357	-1.08724	3.59522
160.587	111.359	-1.08519	3.59612
161.376	111.355	-1.08361	3.5936
162.138	111.309	-1.09578	3.57052
-26.0081	103.583	-0.982585	0.198271
-25.2176	103.726	-0.979011	0.26942
-24.4692	103.767	-0.996458	0.29001
89.3571	106.377	-0.929791	1.54335
90.146	106.388	-0.928108	1.54838
90.9458	106.399	-0.920975	1.55311
91.7379	106.404	-0.917699	1.55507
92.5281	106.409	-0.915421	1.55654
93.3105	106.418	-0.917015	1.56061
94.0974	106.41	-0.916384	1.55601
94.8826	106.413	-0.916649	1.55675
95.6655	106.42	-0.91804	1.55952
96.4521	106.422	-0.917562	1.5603
97.2381	106.446	-0.917445	1.57161
151.95	110.576	-1.07945	3.59968
152.739	110.576	-1.07804	3.59914
153.529	110.574	-1.07624	3.5978
154.324	110.576	-1.07184	3.59864
155.14	110.57	-1.05695	3.59523
155.904	110.566	-1.06816	3.59319
156.663	110.558	-1.08182	3.58884
157.436	110.555	-1.0884	3.58715
158.219	110.564	-1.08982	3.59128
159.012	110.571	-1.08655	3.59474
159.801	110.576	-1.08473	3.59713
160.589	110.573	-1.08385	3.59525
161.373	110.562	-1.08515	3.58978
-25.9972	102.876	-0.977141	0.237002
-25.2216	102.675	-0.981028	0.136679
-24.4718	102.967	-0.997801	0.282652
89.3853	105.624	-0.915071	1.55954
90.1468	105.605	-0.927077	1.54916
90.9389	105.602	-0.923812	1.54738
91.7334	105.61	-0.919349	1.55045
92.5217	105.615	-0.917955	1.5525
93.3079	105.617	-0.917701	1.55281
94.0965	105.623	-0.916215	1.55509
94.8832	105.629	-0.915714	1.5574
95.6662	105.636	-0.917047	1.56013
96.4504	105.637	-0.917798	1.55997
97.2451	105.644	-0.913306	1.56293
98.0654	105.653	-0.896057	1.56683
151.167	109.804	-1.07767	3.60625
151.952	109.795	-1.07816	3.60137
152.742	109.796	-1.07622	3.60174
153.532	109.799	-1.07432	3.60298
154.323	109.784	-1.07211	3.59509
155.158	109.764	-1.04766	3.58502
155.974	109.931	-1.03295	3.66821
156.735	109.834	-1.04561	3.61949
157.448	109.815	-1.08218	3.6096
158.219	109.791	-1.08938	3.59744
159.011	109.787	-1.08653	3.59491
159.802	109.784	-1.08422	3.59344
160.591	109.785	-1.08299	3.59394
161.366	109.779	-1.08824	3.59076
-25.9964	102.109	-0.976834	0.245725
-25.2205	101.918	-0.980515	0.150497
-24.4588	102.117	-0.991323	0.249848
88.6017	104.837	-0.913492	1.55912
89.3836	104.843	-0.91528	1.56168
90.1611	104.832	-0.919302	1.5552
90.9452	104.83	-0.920028	1.55379
91.7356	104.827	-0.917608	1.55189
92.5234	104.832	-0.916473	1.55345
93.3086	104.835	-0.916684	1.55422
94.0951	104.837	-0.916258	1.55479
94.8794	104.847	-0.916937	1.55933
95.6677	104.855	-0.915631	1.56254
96.4498	104.854	-0.917454	1.56147
97.244	104.845	-0.913214	1.55603
98.0624	104.805	-0.896901	1.53556
150.374	109.028	-1.08044	3.61136
151.165	109.017	-1.07826	3.60515
151.952	109.012	-1.0777	3.60268
152.739	109.008	-1.07753	3.60008
153.533	109.014	-1.07339	3.60306
154.327	108.998	-1.06967	3.59437
155.144	108.993	-1.05431	3.59183
155.894	109.032	-1.07238	3.61111
156.661	109.011	-1.08209	3.6005
157.44	109.018	-1.0859	3.60371
158.222	108.998	-1.0878	3.59317
159.013	108.998	-1.0857	3.59291
159.801	108.997	-1.08449	3.59226
160.586	108.999	-1.08488	3.59305
-25.9913	101.312	-0.97432	0.239928
-25.2232	101.178	-0.981931	0.172693
-24.4511	101.275	-0.987525	0.221224
87.8188	104.055	-0.911554	1.56123
88.5972	104.05	-0.915114	1.55827
89.3838	104.047	-0.914555	1.55601
90.9486	104.055	-0.917676	1.5591
91.7456	104.052	-0.911954	1.55658
92.5252	104.051	-0.914971	1.55574
93.3061	104.048	-0.917304	1.55362
94.0903	104.054	-0.918022	1.55566
94.8755	104.06	-0.918257	1.55829
95.6636	104.067	-0.917051	1.56088
96.4471	104.064	-0.91817	1.55899
97.2382	104.064	-0.915463	1.5583
98.0326	104.043	-0.911165	1.54724
150.374	108.233	-1.08031	3.606
151.162	108.229	-1.07922	3.60369
151.953	108.229	-1.07722	3.60375
152.742	108.229	-1.07545	3.60308
153.549	108.245	-1.06538	3.61108
154.289	108.144	-1.0884	3.56006
154.978	108.014	-1.13715	3.49501
155.986	108.384	-1.02635	3.6794
156.667	108.265	-1.07871	3.61967
157.432	108.216	-1.08964	3.59522
158.219	108.206	-1.08904	3.58965
159.01	108.207	-1.08683	3.58981
159.802	108.215	-1.08389	3.59369
160.581	108.218	-1.08731	3.59498
-25.9815	100.617	-0.969441	0.284737
-25.2245	100.456	-0.982622	0.204424
-24.459	100.481	-0.991488	0.217104
87.0315	103.276	-0.911832	1.56498
87.8115	103.264	-0.914559	1.55875
88.5868	103.258	-0.919672	1.55481
91.7425	103.271	-0.912886	1.55911
92.5221	103.27	-0.915858	1.55764
93.3032	103.27	-0.918141	1.55694
94.09	103.273	-0.917539	1.55793
94.8796	103.278	-0.9156	1.55972
95.6649	103.285	-0.915763	1.56274
96.4481	103.288	-0.917033	1.56356
97.2362	103.304	-0.915866	1.57096
98.0278	103.289	-0.912919	1.56297
149.575	107.441	-1.08627	3.60326
150.367	107.438	-1.08337	3.60141
151.158	107.44	-1.08091	3.60168
151.95	107.44	-1.07814	3.6015
152.738	107.439	-1.07755	3.60093
153.571	107.453	-1.05418	3.60753
155.526	108.048	-0.862963	3.90415
155.866	107.436	-1.08625	3.59827
156.646	107.442	-1.08898	3.60091
157.437	107.433	-1.08677	3.59581
158.226	107.429	-1.08561	3.59395
159.015	107.427	-1.08403	3.59263
159.809	107.447	-1.08033	3.60214
-25.9839	99.8245	-0.970716	0.280954
-25.2163	99.7661	-0.978567	0.251807
-24.4535	99.7126	-0.988808	0.225121
86.239	102.493	-0.914767	1.5671
87.0175	102.48	-0.918223	1.55973
87.8005	102.464	-0.919461	1.55123
91.7347	102.481	-0.916142	1.55671
92.5165	102.481	-0.918051	1.55593
93.2967	102.482	-0.920725	1.55556
94.0867	102.488	-0.918554	1.55811
94.8824	102.488	-0.913553	1.55761
95.6722	102.498	-0.911498	1.5617
96.45	102.498	-0.915451	1.56113
97.2395	102.506	-0.913544	1.5647
148.823	106.717	-1.06825	3.6337
149.598	106.7	-1.07443	3.62529
150.38	106.676	-1.0766	3.61254
151.166	106.665	-1.07686	3.60711
151.951	106.657	-1.07714	3.60278
152.727	106.628	-1.0827	3.58786
153.539	106.568	-1.06963	3.55723
154.701	107.372	-0.881825	3.95905
155.366	107.271	-0.94244	3.90853
155.849	106.657	-1.09411	3.60081
156.643	106.642	-1.09015	3.59324
157.436	106.642	-1.08696	3.59314
158.227	106.646	-1.08474	3.59458
159.02	106.656	-1.08115	3.59938
159.805	106.656	-1.08208	3.59918
-25.9853	99.1304	-0.971457	0.326306
-25.2128	99.0798	-0.976829	0.301034
-24.4543	98.9123	-0.989233	0.217366
-18.9221	98.4309	-0.964598	-0.0232214
-18.1628	98.4498	-0.976571	-0.0137914
-17.4025	98.4562	-0.988056	-0.0106068
-16.6551	98.4571	-1.00597	-0.0101255
-15.8392	98.4565	-0.989646	-0.0104892
-15.0808	98.4572	-1.00213	-0.0101257
-14.2859	98.4583	-0.996284	-0.00960742
-13.4875	98.4576	-0.988741	-0.0100045
-12.7132	98.4562	-0.993237	-0.0107291
-11.8868	98.4406	-0.971666	-0.0185872
-11.1053	98.4563	-0.972524	-0.0108018
-10.2688	98.442	-0.945958	-0.0180097
86.2272	101.702	-0.920042	1.56412
87.0173	101.686	-0.917705	1.55531
94.0937	101.697	-0.914436	1.55506
94.8808	101.697	-0.913708	1.55469
95.6652	101.702	-0.914371	1.55666
96.4521	101.704	-0.913752	1.55662
97.26	101.727	-0.902691	1.56765
103.77	101.395	-1.18401	1.39601
104.615	101.565	-1.15457	1.48056
105.787	101.71	-0.961314	1.55236
106.836	101.801	-0.830054	1.59685
109.322	102.124	-1.15907	1.75592
110.13	102.214	-1.1483	1.80028
110.914	102.284	-1.14926	1.83468
111.704	102.371	-1.14712	1.87782
112.477	102.464	-1.15359	1.92346
113.241	102.563	-1.16466	1.97259
114.03	102.67	-1.16364	2.02547
114.81	102.764	-1.16635	2.07175
115.6	102.863	-1.16485	2.1209
116.372	102.957	-1.17183	2.16688
117.146	103.051	-1.178	2.21357
117.927	103.142	-1.18054	2.25851
118.704	103.243	-1.18542	2.30816
119.487	103.339	-1.18696	2.3559
120.275	103.436	-1.18607	2.40347
121.053	103.532	-1.19022	2.45108
121.835	103.624	-1.19218	2.49644
122.616	103.716	-1.19524	2.54197
123.404	103.814	-1.19417	2.59019
140.889	105.913	-1.1027	3.62856
141.656	105.939	-1.11223	3.64108
142.766	105.864	-0.95057	3.60307
148.072	105.951	-1.05022	3.64375
148.846	105.962	-1.05644	3.64908
149.612	105.938	-1.06675	3.63656
150.39	105.916	-1.07086	3.62502
151.176	105.903	-1.07138	3.61846
151.976	105.91	-1.06435	3.62164
152.791	105.967	-1.0501	3.64965
153.602	105.967	-1.03795	3.64919
154.31	105.815	-1.07686	3.57296
155.025	105.759	-1.11291	3.54498
155.856	105.868	-1.09046	3.59881
156.647	105.861	-1.08807	3.59501
157.439	105.861	-1.08535	3.59512
158.231	105.864	-1.08251	3.59604
159.028	105.886	-1.07711	3.60717
169.169	105.773	-1.11631	3.54834
169.972	105.814	-1.10769	3.56884
170.767	105.841	-1.10317	3.58206
171.554	105.85	-1.10259	3.58645
172.341	105.85	-1.10171	3.58648
173.122	105.85	-1.10417	3.58653
173.909	105.854	-1.10353	3.58849
174.699	105.857	-1.10132	3.58986
175.485	105.857	-1.10114	3.58997
176.236	105.901	-1.11848	3.61221
-25.9985	98.3856	-0.978112	0.346307
-25.208	98.2764	-0.974492	0.291727
-24.4552	98.173	-0.989706	0.240069
-19.7274	97.6059	-0.975589	-0.0433471
-18.9531	97.6441	-0.980097	-0.0242393
-18.1773	97.654	-0.983819	-0.0192644
-17.3885	97.6694	-0.981038	-0.0116069
-16.6244	97.6714	-0.990629	-0.0106257
-15.8383	97.6751	-0.989201	-0.00878501
-15.0543	97.6731	-0.988809	-0.00980244
-14.2977	97.6697	-1.00217	-0.0115486
-13.4809	97.6711	-0.985386	-0.010867
-12.6769	97.6693	-0.97502	-0.0117797
-11.901	97.6666	-0.978707	-0.0131969
-11.1235	97.668	-0.981588	-0.0125304
-10.2998	97.6567	-0.961367	-0.0182691
-9.5479	97.6651	-0.977061	-0.0141144
-8.72746	97.6681	-0.958479	-0.0126918
-8.01424	97.6773	-0.993508	-0.00814618
85.4385	100.915	-0.921084	1.56379
86.2228	100.909	-0.921612	1.55999
94.8835	100.919	-0.911732	1.55806
95.6667	100.922	-0.912986	1.5589
96.4612	100.904	-0.908598	1.5494
103.204	100.753	-1.07333	1.46803
103.918	100.739	-1.10956	1.46075
104.764	100.851	-1.07932	1.51607
105.671	100.955	-1.01887	1.56737
106.826	100.982	-0.834505	1.58002
109.428	101.332	-1.10547	1.75279
110.215	101.428	-1.10511	1.80018
110.997	101.52	-1.10678	1.84565
111.788	101.615	-1.10475	1.89255
112.565	101.71	-1.10906	1.93908
113.342	101.806	-1.11399	1.98656
114.122	101.898	-1.11665	2.0321
114.903	101.993	-1.1192	2.07912
115.684	102.089	-1.12201	2.12647
116.464	102.182	-1.12513	2.17217
117.242	102.275	-1.12954	2.21826
118.023	102.369	-1.13182	2.26435
118.802	102.462	-1.13543	2.31018
119.582	102.554	-1.13852	2.35578
120.369	102.652	-1.13823	2.4041
121.149	102.746	-1.14156	2.45069
121.932	102.841	-1.14347	2.4975
122.711	102.937	-1.14708	2.54489
123.487	103.034	-1.1519	2.59277
124.274	103.131	-1.15201	2.64094
125.035	103.225	-1.1643	2.68737
140.969	105.081	-1.06236	3.60527
141.783	105.084	-1.04875	3.60634
142.51	105.111	-1.0783	3.61906
143.229	105.169	-1.11196	3.64785
144.117	105.111	-1.0612	3.61825
144.919	105.217	-1.05356	3.67109
145.597	105.128	-1.10785	3.62595
146.533	105.218	-1.03293	3.67081
147.291	105.199	-1.04706	3.66068
148.079	105.213	-1.04628	3.66759
148.878	105.252	-1.0405	3.68649
149.642	105.206	-1.05171	3.6631
150.398	105.164	-1.06654	3.6419
151.17	105.124	-1.07378	3.62162
151.945	105.101	-1.07968	3.60972
152.758	105.071	-1.06639	3.59421
153.489	105.041	-1.09408	3.57895
154.312	105.112	-1.07565	3.61423
155.058	105.056	-1.09595	3.58586
155.864	105.084	-1.0861	3.59966
156.656	105.086	-1.08336	3.60031
157.446	105.084	-1.08154	3.59894
158.234	105.08	-1.08088	3.59662
159.028	105.078	-1.07696	3.59539
169.199	105.026	-1.10091	3.56688
169.997	105.06	-1.09504	3.5838
170.785	105.075	-1.09391	3.59134
171.565	105.073	-1.09698	3.59019
172.346	105.067	-1.0994	3.58723
173.129	105.065	-1.10054	3.58653
173.913	105.068	-1.10159	3.58798
174.702	105.07	-1.09981	3.58865
175.49	105.07	-1.09864	3.58876
176.266	105.083	-1.10346	3.59516
177.06	105.081	-1.09954	3.59454
-26.0223	97.6706	-0.990062	0.381136
-25.2029	97.4636	-0.971999	0.277684
-24.452	97.3332	-0.988143	0.212535
-20.5	96.798	-0.9703	-0.0548973
-19.729	96.8451	-0.976389	-0.0313748
-18.9504	96.8704	-0.978736	-0.0186812
-18.1681	96.885	-0.979208	-0.0114235
-17.3746	96.9004	-0.974085	-0.00369797
-16.6035	96.8987	-0.980154	-0.00458876
-15.8159	96.9002	-0.977975	-0.00385697
-15.0221	96.8998	-0.972689	-0.00404387
-14.2529	96.8935	-0.97972	-0.00721744
-13.4875	96.8814	-0.988644	-0.0133323
-12.6881	96.8885	-0.980598	-0.00982997
-11.9253	96.8847	-0.990791	-0.0117458
-11.1499	96.8875	-0.994759	-0.010388
-10.362	96.8839	-0.992422	-0.0122792
-9.59309	96.8841	-0.999589	-0.012242
-8.79676	96.8871	-0.99306	-0.0108139
-7.99645	96.8834	-0.984537	-0.0127282
-7.20499	96.8781	-0.980441	-0.0154554
-6.40013	96.8567	-0.969652	-0.0262582
73.68	100.101	-0.910794	1.55843
74.5393	100.14	-0.873635	1.57755
75.2818	100.136	-0.894921	1.57454
76.0325	100.136	-0.912106	1.5742
76.8333	100.133	-0.90425	1.57184
77.6099	100.12	-0.908463	1.56505
78.5239	100.09	-0.844057	1.5492
84.668	100.148	-0.912992	1.57367
85.4289	100.113	-0.92522	1.5555
86.2199	100.097	-0.922457	1.54673
94.0872	100.125	-0.916407	1.55429
94.8787	100.13	-0.91352	1.55602
95.6762	100.14	-0.907582	1.56047
102.586	99.9972	-0.988805	1.48355
103.49	100.159	-0.929759	1.56401
104.351	100.224	-0.892119	1.59584
105.003	100.143	-0.959093	1.5547
105.742	100.209	-0.982703	1.58717
106.805	100.104	-0.844021	1.53383
110.31	100.653	-1.05699	1.80494
111.089	100.743	-1.0603	1.84952
111.877	100.838	-1.05972	1.89667
112.655	100.934	-1.06365	1.94362
113.434	101.029	-1.06702	1.99083
114.215	101.123	-1.06985	2.03721
114.994	101.217	-1.07314	2.08332
115.775	101.313	-1.07608	2.13074
116.557	101.406	-1.07821	2.1769
117.336	101.499	-1.08176	2.22294
118.117	101.594	-1.08459	2.2694
118.897	101.688	-1.08743	2.31599
119.677	101.781	-1.09064	2.36194
120.461	101.877	-1.09198	2.40914
121.242	101.971	-1.09457	2.45561
122.02	102.063	-1.09856	2.50134
122.802	102.163	-1.10091	2.55081
123.574	102.258	-1.10819	2.59768
124.352	102.356	-1.11203	2.64619
142.547	104.319	-1.05951	3.61597
143.335	104.339	-1.05874	3.62519
144.068	104.375	-1.08553	3.64307
144.871	104.41	-1.07736	3.66024
145.674	104.397	-1.06905	3.65324
146.529	104.436	-1.03442	3.67233
147.281	104.422	-1.05191	3.665
148.053	104.426	-1.05924	3.66663
148.87	104.45	-1.04401	3.67795
149.699	104.452	-1.02287	3.67858
150.439	104.43	-1.04599	3.66732
151.197	104.407	-1.06026	3.65538
151.924	104.401	-1.0896	3.65218
152.594	104.426	-1.14785	3.66448
153.442	104.168	-1.11715	3.53472
154.273	104.244	-1.095	3.57234
155.132	104.391	-1.05869	3.64592
155.886	104.334	-1.07471	3.61715
156.652	104.293	-1.08493	3.59639
157.445	104.297	-1.0819	3.59774
158.233	104.309	-1.08066	3.60385
169.22	104.284	-1.09026	3.58832
170.009	104.297	-1.08893	3.59495
170.791	104.297	-1.09076	3.59499
171.572	104.292	-1.09318	3.59241
172.351	104.283	-1.0968	3.58789
173.136	104.282	-1.09706	3.58706
173.917	104.281	-1.09949	3.58646
174.703	104.284	-1.09922	3.58789
175.489	104.287	-1.09919	3.58942
176.271	104.295	-1.10128	3.59354
177.06	104.289	-1.09956	3.59084
-26.0162	96.9266	-0.987039	0.401507
-25.205	96.6843	-0.973056	0.280409
-24.4535	96.4977	-0.98897	0.187153
-21.2869	96.0302	-0.972144	-0.0464559
-20.5175	96.0412	-0.979067	-0.0409556
-19.7345	96.0819	-0.979151	-0.0206091
-18.9733	96.0917	-0.990176	-0.0157096
-18.1688	96.1171	-0.979551	-0.00300383
-17.3851	96.1161	-0.979319	-0.0034963
-16.5945	96.1169	-0.975656	-0.00312048
-15.809	96.1164	-0.974527	-0.00335358
-15.034	96.1097	-0.978625	-0.00673146
-14.2575	96.1058	-0.981981	-0.00870913
-13.495	96.0948	-0.992347	-0.014247
-12.6989	96.101	-0.985915	-0.0111993
-11.9337	96.0989	-0.994944	-0.0122923
-11.1453	96.1054	-0.992365	-0.00910806
-10.3646	96.1037	-0.993662	-0.0100171
-9.58931	96.104	-0.997635	-0.00990181
-8.78466	96.1047	-0.986936	-0.00963316
-7.99223	96.1013	-0.982349	-0.0114146
-7.18325	96.0903	-0.969491	-0.0169833
-6.3945	96.0869	-0.966748	-0.0187844
-5.63394	96.0987	-0.978101	-0.0129593
-4.89567	96.1365	-1.0006	0.00586363
72.9067	99.3277	-0.904371	1.56493
73.6789	99.3355	-0.91075	1.56821
74.4603	99.3387	-0.912537	1.5692
75.2489	99.3549	-0.910757	1.57671
76.0273	99.366	-0.914107	1.58168
76.8146	99.3742	-0.913002	1.58519
77.6078	99.368	-0.90893	1.58146
78.3773	99.3635	-0.916727	1.57862
79.1677	99.3474	-0.914116	1.56998
79.8127	99.3948	-0.984238	1.59308
83.851	99.3143	-0.92823	1.54974
84.6511	99.3779	-0.920848	1.58091
85.4364	99.4011	-0.920862	1.59191
93.3133	99.3408	-0.909904	1.55551
94.0952	99.3396	-0.911793	1.55429
94.8823	99.347	-0.911082	1.55734
102.621	99.2223	-0.970771	1.48867
103.427	99.2507	-0.960515	1.50223
104.256	99.336	-0.939299	1.54426
105.047	99.3681	-0.93634	1.55971
105.832	99.4178	-0.937134	1.5839
106.647	99.405	-0.922425	1.57689
107.196	99.2048	-1.04131	1.47618
111.18	99.9648	-1.01448	1.85305
111.966	100.06	-1.01429	1.90018
112.744	100.155	-1.01856	1.94694
113.525	100.25	-1.02082	1.99376
114.306	100.345	-1.02362	2.04084
115.085	100.438	-1.02707	2.08677
115.865	100.535	-1.0302	2.1345
116.647	100.628	-1.03265	2.18045
117.428	100.722	-1.03536	2.22658
118.208	100.815	-1.03822	2.27289
118.99	100.91	-1.04065	2.31964
119.771	101.003	-1.04313	2.36569
120.551	101.098	-1.04628	2.41235
121.333	101.192	-1.04829	2.4588
122.111	101.283	-1.05273	2.50391
122.892	101.385	-1.05542	2.554
123.663	101.48	-1.06301	2.60122
124.437	101.578	-1.06908	2.6494
143.404	103.559	-1.02375	3.62782
144.132	103.613	-1.05273	3.6546
144.921	103.621	-1.05175	3.65805
145.725	103.641	-1.04286	3.66751
146.521	103.661	-1.03831	3.67713
147.289	103.659	-1.04734	3.67575
148.069	103.665	-1.05084	3.67818
148.843	103.684	-1.05696	3.68746
149.657	103.688	-1.04347	3.68905
150.419	103.69	-1.05575	3.68996
151.167	103.688	-1.07453	3.68863
151.875	103.694	-1.11416	3.69095
152.577	103.717	-1.15607	3.70236
153.538	103.574	-1.06911	3.63042
154.336	103.576	-1.06303	3.63134
155.134	103.608	-1.05736	3.64662
155.899	103.572	-1.0679	3.62829
156.674	103.544	-1.07367	3.61428
157.457	103.526	-1.07568	3.60509
158.219	103.474	-1.08749	3.57848
169.217	103.511	-1.09198	3.5943
170.007	103.521	-1.08966	3.59913
170.791	103.519	-1.09086	3.59825
171.573	103.51	-1.09276	3.59353
172.354	103.5	-1.09534	3.58883
173.139	103.497	-1.09567	3.58725
173.921	103.5	-1.09752	3.58852
174.703	103.499	-1.09924	3.58783
175.489	103.497	-1.09919	3.58683
176.273	103.492	-1.10012	3.58448
177.069	103.474	-1.0948	3.57566
-26.0035	95.887	-0.980768	0.274062
-25.2094	95.6806	-0.975325	0.170935
-24.4637	95.5433	-0.994076	0.102284
-21.3079	95.2588	-0.982644	-0.0398046
-20.5318	95.2769	-0.986235	-0.030776
-19.7489	95.3105	-0.986357	-0.013959
-18.9917	95.3005	-0.99941	-0.0189236
-18.1755	95.3121	-0.982902	-0.0131544
-17.4257	95.2942	-0.999627	-0.022109
-16.6155	95.3117	-0.986101	-0.0133547
-15.8148	95.3238	-0.977381	-0.00732832
-15.0378	95.3215	-0.980493	-0.00849102
-14.2527	95.3258	-0.979571	-0.00635485
-13.4948	95.3111	-0.992237	-0.0137349
-12.6807	95.3228	-0.976806	-0.00791252
-11.9361	95.3093	-0.996123	-0.0147447
-11.1886	95.3061	-1.01398	-0.0163949
-10.4027	95.3173	-1.01265	-0.0108259
-9.60011	95.3206	-1.00297	-0.00926139
-8.81147	95.3278	-1.00027	-0.00573148
-8.02489	95.33	-0.998605	-0.00470279
-7.2031	95.3181	-0.979335	-0.010718
-6.38746	95.2938	-0.963139	-0.0229467
-5.64026	95.326	-0.981164	-0.00691281
-4.90415	95.3719	-1.00474	0.0159196
-4.09365	95.354	-0.991123	0.00687567
72.8879	98.5448	-0.913163	1.56601
73.6767	98.5564	-0.911249	1.57121
74.4658	98.5764	-0.909201	1.58062
75.2557	98.5935	-0.906751	1.58856
76.0341	98.5988	-0.910089	1.59062
76.82	98.6047	-0.909695	1.59298
77.6052	98.6034	-0.909623	1.59174
78.3593	98.6	-0.925168	1.58942
79.1461	98.5979	-0.924328	1.58779
79.9379	98.596	-0.920995	1.58622
80.8476	98.5873	-0.858766	1.58127
81.5714	98.5974	-0.889491	1.58571
82.3671	98.5993	-0.884263	1.58602
83.1231	98.6055	-0.898907	1.58852
83.9367	98.611	-0.88473	1.59068
84.5845	98.6499	-0.953542	1.60949
85.3221	98.6741	-0.977418	1.62099
86.1589	98.6679	-0.951679	1.61723
92.522	98.5386	-0.912157	1.5476
93.3112	98.5538	-0.910363	1.5546
94.1037	98.5668	-0.906881	1.56046
94.9078	98.6414	-0.897703	1.59712
102.675	98.4329	-0.943244	1.48656
103.482	98.4613	-0.932384	1.50011
104.278	98.5443	-0.927509	1.54101
105.059	98.5641	-0.929759	1.55028
105.844	98.6214	-0.930437	1.57828
106.742	98.6605	-0.874653	1.59724
107.256	98.4031	-1.01058	1.46788
108.032	98.6291	-1.01526	1.58027
108.916	98.8158	-0.966458	1.67299
110.485	99.1001	-0.967885	1.81392
111.273	99.186	-0.967411	1.85623
112.058	99.2805	-0.967967	1.9029
112.834	99.3746	-0.973065	1.94932
113.615	99.4695	-0.975341	1.99617
114.396	99.565	-0.977967	2.04329
115.175	99.6586	-0.981425	2.08952
115.957	99.7538	-0.983818	2.13648
116.737	99.8471	-0.986648	2.18257
117.519	99.9414	-0.989215	2.22911
118.299	100.035	-0.991986	2.27548
119.081	100.131	-0.994539	2.32291
119.862	100.226	-0.997131	2.36955
120.641	100.32	-1.00044	2.41614
121.422	100.413	-1.00326	2.46209
122.199	100.504	-1.00776	2.50697
122.983	100.606	-1.00913	2.55735
123.753	100.705	-1.01759	2.60624
124.525	100.803	-1.02445	2.65479
125.318	100.894	-1.02118	2.69952
143.437	102.825	-1.00667	3.65367
144.174	102.86	-1.03174	3.67067
144.971	102.848	-1.02643	3.6641
145.745	102.881	-1.03254	3.68001
146.533	102.897	-1.03163	3.68797
147.3	102.896	-1.04161	3.68687
148.067	102.9	-1.05123	3.68844
148.853	102.913	-1.05154	3.69459
149.631	102.922	-1.05589	3.69854
150.395	102.925	-1.06711	3.69986
151.158	102.922	-1.07871	3.69805
151.892	102.936	-1.10522	3.70464
152.626	102.956	-1.13148	3.71445
153.587	102.948	-1.04388	3.70995
154.398	102.915	-1.03206	3.69324
155.163	102.877	-1.04236	3.67395
155.926	102.839	-1.05441	3.65469
156.693	102.801	-1.06409	3.63517
157.472	102.773	-1.06763	3.62113
169.211	102.712	-1.09464	3.58759
170.003	102.722	-1.09161	3.59208
170.786	102.724	-1.09322	3.59339
171.568	102.719	-1.09529	3.59064
172.352	102.711	-1.09612	3.58673
173.139	102.712	-1.09545	3.58677
173.926	102.714	-1.09499	3.58779
174.708	102.712	-1.09685	3.58681
175.491	102.711	-1.09833	3.58614
176.272	102.707	-1.10067	3.58452
177.064	102.726	-1.09756	3.59376
-25.9996	94.3066	-0.978868	-0.123824
-25.2092	94.6938	-0.975244	0.0698482
-24.4494	94.6258	-0.986973	0.0358745
-23.6967	94.5632	-1.00223	0.00463182
-22.1378	94.4785	-1.00599	-0.0376588
-21.3406	94.491	-0.999032	-0.0313763
-20.5462	94.5068	-0.993438	-0.0234848
-19.7536	94.5237	-0.988714	-0.0149949
-18.9979	94.4788	-1.00252	-0.0374288
-18.1798	94.5256	-0.985033	-0.0140343
-17.3811	94.5405	-0.97733	-0.00658382
-16.6039	94.5207	-0.980298	-0.0165078
-15.8213	94.5305	-0.98063	-0.011611
-15.0458	94.5274	-0.98446	-0.013173
-14.2622	94.5315	-0.984266	-0.0111556
-13.49	94.5279	-0.989789	-0.0130014
-12.7172	94.5215	-0.995025	-0.0162242
-11.9455	94.5198	-1.00078	-0.01712
-11.1595	94.5259	-0.999387	-0.0141336
-10.3792	94.5342	-1.00084	-0.0100381
-9.57977	94.5394	-0.992739	-0.00751098
-8.8054	94.546	-0.997168	-0.00427454
-8.03908	94.5537	-1.00562	-0.000477139
-7.23403	94.5544	-0.994716	-0.000226822
-6.47927	94.5843	-1.00896	0.0146702
-5.65175	94.5494	-0.986818	-0.0028559
-4.8991	94.5897	-1.00212	0.0171763
-4.08944	94.559	-0.988915	0.00174021
72.1111	97.7568	-0.908518	1.56509
72.8925	97.7592	-0.910279	1.56573
73.6753	97.7703	-0.911385	1.57065
74.4693	97.7978	-0.906847	1.58385
75.2619	97.8188	-0.903089	1.59375
76.046	97.8272	-0.903546	1.59737
76.831	97.832	-0.903587	1.59914
77.6056	97.8368	-0.908855	1.60097
78.3821	97.8343	-0.913151	1.59913
79.165	97.8383	-0.91426	1.60051
79.9475	97.8409	-0.915597	1.6012
80.7456	97.8425	-0.909163	1.60138
81.5436	97.8448	-0.902764	1.60193
82.3523	97.8472	-0.891047	1.60255
83.1184	97.8503	-0.900632	1.60345
83.8851	97.8551	-0.909932	1.60526
84.625	97.8733	-0.932663	1.61376
85.3774	97.8783	-0.949105	1.61562
86.1589	97.8938	-0.951071	1.62278
86.9407	97.854	-0.952885	1.60224
87.8363	97.8157	-0.897781	1.58246
88.5849	97.7774	-0.916233	1.56269
89.355	97.7556	-0.923893	1.55117
90.159	97.7666	-0.914679	1.55602
91.7407	97.7554	-0.909385	1.54918
92.5298	97.7597	-0.907582	1.55074
93.3116	97.767	-0.909525	1.55373
94.0928	97.7949	-0.911723	1.56707
102.708	97.6466	-0.9258	1.48597
103.524	97.6736	-0.910675	1.49884
104.315	97.7259	-0.908497	1.5244
105.137	97.7565	-0.890344	1.53906
105.876	97.8076	-0.913998	1.56396
106.767	97.9152	-0.861567	1.61715
107.541	97.7108	-0.867152	1.51435
108.209	97.9287	-0.926334	1.62267
109.002	98.058	-0.922725	1.68671
109.792	98.203	-0.921141	1.75856
110.574	98.3206	-0.923207	1.81673
111.363	98.4062	-0.921602	1.85895
112.148	98.5017	-0.922375	1.90606
112.925	98.5962	-0.926943	1.95272
113.706	98.6909	-0.929545	1.99944
114.486	98.7865	-0.932421	2.04666
115.266	98.8799	-0.935434	2.09272
116.047	98.9756	-0.938207	2.14
116.828	99.0686	-0.940932	2.18586
117.609	99.1628	-0.943566	2.23238
118.389	99.2563	-0.946655	2.27851
119.17	99.3495	-0.949211	2.32455
119.952	99.4442	-0.951589	2.37131
120.732	99.5393	-0.954564	2.41826
121.513	99.632	-0.957076	2.46403
122.291	99.7224	-0.961447	2.50866
123.073	99.8246	-0.963617	2.55919
123.844	99.9293	-0.971086	2.61094
124.635	100.018	-0.969071	2.65492
128.56	100.472	-0.972471	2.87871
129.338	100.566	-0.976916	2.92534
130.114	100.664	-0.981914	2.97373
130.888	100.761	-0.988545	3.02194
131.665	100.858	-0.992915	3.06956
132.446	100.95	-0.995844	3.11545
133.226	101.046	-0.999324	3.16279
142.563	102.039	-1.05024	3.65347
143.392	102.081	-1.029	3.67411
144.211	102.116	-1.01274	3.69089
144.997	102.128	-1.01311	3.6968
145.774	102.134	-1.01786	3.69921
146.545	102.137	-1.02558	3.70013
147.324	102.142	-1.02908	3.70259
148.093	102.139	-1.03795	3.70046
148.879	102.14	-1.03822	3.70057
149.663	102.141	-1.03963	3.70066
150.42	102.139	-1.05403	3.69941
151.188	102.137	-1.06337	3.69773
151.924	102.143	-1.08874	3.70072
152.688	102.157	-1.10007	3.7071
153.52	102.164	-1.07726	3.71066
154.35	102.159	-1.05548	3.70747
155.203	102.196	-1.02211	3.7259
155.962	102.127	-1.03603	3.69086
156.71	102.033	-1.05527	3.64365
157.462	101.947	-1.07237	3.60018
158.241	101.893	-1.07602	3.57286
168.413	101.893	-1.10074	3.57051
169.206	101.921	-1.09712	3.58418
170	101.93	-1.09303	3.58875
170.785	101.933	-1.09387	3.59029
171.571	101.931	-1.09379	3.58889
172.353	101.927	-1.09572	3.58675
173.14	101.928	-1.095	3.58728
173.933	101.932	-1.09129	3.58939
174.71	101.931	-1.09583	3.58879
175.492	101.931	-1.09774	3.58891
176.269	101.927	-1.10198	3.58646
177.063	101.937	-1.09794	3.59165
-25.9702	92.2697	-0.964206	-0.74994
-25.2031	93.1354	-0.972268	-0.317021
-24.4085	93.6668	-0.966557	-0.0513058
-23.6713	93.7548	-0.989571	-0.00725641
-22.8928	93.7363	-0.991923	-0.0164668
-22.0835	93.8148	-0.978866	0.0228121
-21.312	93.7736	-0.98473	0.00225816
-20.5403	93.7372	-0.990483	-0.0159601
-19.7563	93.7405	-0.990085	-0.014266
-18.9769	93.7203	-0.991993	-0.0243793
-18.2007	93.7218	-0.995479	-0.0236336
-17.3946	93.7228	-0.984044	-0.0231046
-16.6143	93.7336	-0.985518	-0.0177257
-15.8271	93.7411	-0.983526	-0.0140013
-15.0451	93.7428	-0.984091	-0.0131736
-14.2725	93.7324	-0.989389	-0.0183761
-13.4978	93.731	-0.993679	-0.01911
-12.711	93.7359	-0.991847	-0.0167129
-11.9364	93.7359	-0.996152	-0.0167547
-11.1457	93.7446	-0.992414	-0.0124311
-10.3788	93.748	-1.00058	-0.0107688
-9.58456	93.754	-0.995067	-0.00785404
-8.8018	93.7594	-0.995301	-0.00523113
-8.02074	93.7663	-0.996381	-0.00185646
-7.23186	93.7693	-0.99355	-0.000405696
-6.46533	93.7898	-1.0019	0.00974166
-5.66775	93.7792	-0.99473	0.00434978
-4.90075	93.8083	-1.00285	0.0188273
-4.09697	93.7915	-0.992577	0.0103344
72.1067	96.9657	-0.910141	1.56206
72.8888	96.9742	-0.911562	1.56575
73.6763	96.9907	-0.910284	1.57341
74.4783	97.0225	-0.901775	1.58872
75.2726	97.0527	-0.897147	1.6032
76.0539	97.0578	-0.899024	1.60517
76.8272	97.0633	-0.904904	1.60732
77.6041	97.0634	-0.90897	1.60677
78.3975	97.0675	-0.904835	1.60825
79.1786	97.073	-0.906862	1.61039
79.9677	97.0816	-0.904906	1.61408
80.7463	97.0842	-0.908177	1.61476
81.5259	97.0885	-0.911024	1.61633
82.3257	97.0945	-0.90373	1.61873
83.1148	97.0966	-0.901798	1.61913
83.8968	97.098	-0.903474	1.61925
84.6718	97.1009	-0.908637	1.62007
85.4544	97.0902	-0.91002	1.61411
86.2451	97.0825	-0.907353	1.60964
87.0338	97.0462	-0.905707	1.59089
87.8335	97.031	-0.898583	1.58263
88.6005	97.0076	-0.907811	1.57036
89.339	96.9876	-0.931298	1.55973
90.1405	96.9957	-0.923273	1.56315
90.9505	96.9742	-0.911065	1.55177
91.736	96.9681	-0.911067	1.54812
92.5311	96.9759	-0.906325	1.55135
93.3241	96.9926	-0.902619	1.55911
102.721	96.938	-0.919008	1.52426
103.545	96.9068	-0.899812	1.50805
104.354	96.8795	-0.888	1.49375
105.24	96.8865	-0.838299	1.49662
106.014	96.9476	-0.844082	1.52653
106.86	97.0472	-0.814306	1.57573
107.824	97.0264	-0.725113	1.56472
109.1	97.3186	-0.873024	1.70956
109.884	97.4311	-0.874263	1.7652
110.663	97.5403	-0.877741	1.81918
111.456	97.6269	-0.874479	1.86187
112.239	97.7224	-0.87613	1.909
113.017	97.8168	-0.880152	1.95558
113.797	97.9115	-0.88316	2.00233
114.577	98.0048	-0.886413	2.04837
115.358	98.1003	-0.888823	2.09549
116.139	98.1953	-0.891389	2.14242
116.919	98.2879	-0.894545	2.18809
117.7	98.3824	-0.897187	2.23474
118.481	98.4759	-0.900145	2.28091
119.261	98.5696	-0.902956	2.32718
120.044	98.6649	-0.90499	2.37421
120.824	98.7584	-0.90813	2.42038
121.605	98.8526	-0.91083	2.4669
122.382	98.9447	-0.915199	2.51237
123.162	99.0463	-0.918398	2.56261
123.939	99.153	-0.923451	2.61536
128.648	99.6928	-0.928029	2.8819
129.425	99.7876	-0.933084	2.92875
130.199	99.8815	-0.938929	2.97519
130.972	99.9776	-0.945666	3.02267
131.753	100.077	-0.948873	3.07176
132.532	100.171	-0.952581	3.1185
133.314	100.266	-0.954734	3.16546
137.989	100.911	-0.97673	3.48497
138.745	101.055	-0.992295	3.55623
140.23	101.252	-1.03618	3.65384
140.993	101.263	-1.04809	3.65895
141.79	101.273	-1.04272	3.66364
142.591	101.272	-1.03535	3.66233
143.395	101.305	-1.02684	3.67845
144.197	101.33	-1.01937	3.69062
144.983	101.352	-1.01952	3.70129
145.758	101.364	-1.02512	3.7065
146.541	101.366	-1.02682	3.70728
147.326	101.366	-1.02795	3.70672
148.11	101.363	-1.02912	3.70506
148.885	101.356	-1.03479	3.70127
149.675	101.356	-1.03305	3.70091
150.463	101.355	-1.03226	3.69998
151.237	101.357	-1.03867	3.70074
152.032	101.356	-1.03448	3.69943
152.834	101.349	-1.02692	3.69598
153.61	101.369	-1.03181	3.70567
154.41	101.362	-1.02505	3.70168
155.205	101.348	-1.02101	3.69422
155.974	101.349	-1.02987	3.69449
156.765	101.343	-1.02716	3.69117
157.484	101.267	-1.06091	3.6529
158.217	101.219	-1.08758	3.62857
168.408	101.112	-1.10293	3.57235
169.202	101.128	-1.09926	3.58012
169.999	101.139	-1.09373	3.5858
170.78	101.145	-1.09596	3.58829
171.566	101.148	-1.09614	3.5901
172.339	101.141	-1.10234	3.58626
173.124	101.136	-1.10279	3.58369
173.918	101.135	-1.09902	3.58332
174.696	101.135	-1.10268	3.58303
175.474	101.126	-1.10691	3.57837
176.262	101.133	-1.10541	3.58197
177.061	101.112	-1.09899	3.5715
-25.9609	93.2992	-0.959631	0.157107
-25.2048	93.0903	-0.973139	0.0527294
-24.4296	92.9496	-0.97715	-0.0176002
-23.6761	92.872	-0.992036	-0.0563221
-22.9006	92.8637	-0.995846	-0.0604289
-22.1314	92.8564	-1.00288	-0.0640708
-21.3059	93.0009	-0.981726	0.00819119
-20.5314	92.9877	-0.986056	0.00162647
-19.7345	92.9663	-0.979215	-0.00908122
-18.9654	92.9627	-0.986235	-0.0108613
-18.1722	92.9498	-0.981231	-0.0173045
-17.3934	92.9414	-0.983439	-0.0214847
-16.615	92.9534	-0.985834	-0.0155066
-15.8334	92.9487	-0.98666	-0.0178785
-15.0472	92.9544	-0.985139	-0.0150288
-14.2692	92.947	-0.987754	-0.0187855
-13.4793	92.9596	-0.984392	-0.0124901
-12.7119	92.9459	-0.992264	-0.0193576
-11.9045	92.9664	-0.980197	-0.00915175
-11.1216	92.967	-0.980325	-0.00892525
-10.3625	92.9634	-0.992367	-0.0107902
-9.56553	92.9672	-0.985492	-0.0089412
-8.79301	92.9725	-0.990834	-0.00634236
-8.01034	92.9779	-0.991108	-0.00370802
-7.23067	92.9871	-0.992881	0.000833591
-6.45102	92.9971	-0.994662	0.0057509
-5.66943	93.006	-0.995479	0.0100837
-4.88964	93.0244	-0.997195	0.0191854
-4.11027	93.0359	-0.999125	0.0248365
72.1009	96.1873	-0.912444	1.56534
72.8809	96.1844	-0.914917	1.56334
73.6771	96.2148	-0.909305	1.57794
74.4784	96.2473	-0.901134	1.59363
75.2773	96.2844	-0.894202	1.61156
76.0604	96.2954	-0.89516	1.61647
76.8339	96.294	-0.90095	1.61517
77.615	96.2905	-0.902962	1.61286
78.3954	96.2978	-0.905295	1.61591
79.1738	96.3012	-0.908679	1.61701
79.9621	96.3021	-0.907082	1.61686
80.7465	96.3042	-0.907502	1.61729
81.5296	96.305	-0.908576	1.61708
82.3169	96.3078	-0.907534	1.61787
83.1071	96.3111	-0.905083	1.61892
83.8939	96.3132	-0.904319	1.61937
84.6818	96.3133	-0.903032	1.61883
85.4705	96.314	-0.90133	1.61854
86.2527	96.3123	-0.902933	1.61706
87.0361	96.2935	-0.903949	1.60706
87.8206	96.2688	-0.904407	1.5941
88.6204	96.2129	-0.897204	1.56551
89.3703	96.2061	-0.915042	1.56149
90.1453	96.2194	-0.920263	1.56751
90.9487	96.1906	-0.91135	1.55249
91.7387	96.1842	-0.90909	1.54868
92.5228	96.1942	-0.909848	1.55309
102.72	96.1645	-0.918466	1.53006
103.536	96.1622	-0.903497	1.52828
104.364	96.1491	-0.882775	1.52114
105.271	96.1497	-0.822236	1.5208
106.12	96.1602	-0.790355	1.52542
106.878	96.2323	-0.804476	1.56085
109.989	96.6676	-0.821153	1.77603
110.756	96.7596	-0.830759	1.8214
111.548	96.8459	-0.827886	1.86395
112.33	96.942	-0.829983	1.91137
113.108	97.037	-0.833969	1.95824
113.888	97.1318	-0.836924	2.00507
114.667	97.2257	-0.840495	2.05138
115.449	97.3204	-0.842723	2.09816
116.23	97.4145	-0.845631	2.14456
117.011	97.5079	-0.848196	2.1907
117.791	97.6019	-0.851052	2.23706
118.573	97.6945	-0.853623	2.2828
119.353	97.7886	-0.856609	2.32925
120.135	97.8841	-0.858775	2.37639
120.915	97.9779	-0.861905	2.42272
121.695	98.0734	-0.865007	2.46987
122.472	98.1671	-0.869659	2.51613
123.251	98.2639	-0.873511	2.56397
124.029	98.3631	-0.877707	2.61299
127.946	98.8194	-0.885395	2.83832
128.736	98.9129	-0.883639	2.88454
129.514	99.0059	-0.887908	2.93048
130.291	99.0978	-0.892449	2.97589
131.065	99.1933	-0.898591	3.02309
131.845	99.2924	-0.902059	3.07214
132.624	99.3858	-0.905779	3.11829
138.693	100.228	-1.01754	3.53545
139.401	100.431	-1.05711	3.63651
140.21	100.484	-1.04572	3.66263
141.001	100.494	-1.04331	3.66716
143.381	100.493	-1.03344	3.66494
144.181	100.533	-1.02664	3.68459
144.969	100.573	-1.02602	3.70436
145.753	100.583	-1.02723	3.70899
146.536	100.581	-1.02924	3.70741
147.319	100.579	-1.03069	3.70589
148.103	100.576	-1.03197	3.70415
148.889	100.572	-1.03269	3.70185
149.669	100.568	-1.03563	3.69905
150.455	100.565	-1.03597	3.69739
151.248	100.566	-1.03258	3.6976
152.044	100.565	-1.02797	3.69642
152.843	100.557	-1.02164	3.69245
153.607	100.562	-1.03322	3.69458
154.397	100.561	-1.0315	3.69383
155.181	100.565	-1.03239	3.69522
156.007	100.505	-1.01295	3.66473
156.776	100.529	-1.02145	3.67649
157.512	100.567	-1.04684	3.69558
158.282	100.46	-1.05514	3.64173
159.012	100.431	-1.08308	3.62684
168.408	100.326	-1.10286	3.57198
169.2	100.339	-1.09972	3.57829
170.001	100.352	-1.09253	3.58429
170.783	100.36	-1.09428	3.58836
171.563	100.368	-1.09764	3.59211
174.702	100.357	-1.0996	3.58629
175.478	100.349	-1.10444	3.5826
176.262	100.355	-1.10544	3.58564
177.054	100.342	-1.10246	3.57886
-25.9602	93.2768	-0.959338	0.538231
-25.2075	92.2958	-0.974546	0.0477832
-24.4382	92.1295	-0.981494	-0.0353378
-23.6583	92.1226	-0.983145	-0.0387577
-22.8764	92.112	-0.983798	-0.0440136
-22.1165	92.1204	-0.995451	-0.0397864
-21.2918	92.2345	-0.974708	0.0173124
-20.5186	92.2075	-0.979678	0.0038259
-19.7223	92.2159	-0.973113	0.00802798
-18.9503	92.2024	-0.978698	0.00129113
-18.1612	92.177	-0.975765	-0.0113753
-17.3901	92.1789	-0.981777	-0.0104566
-16.6122	92.1691	-0.984447	-0.0153659
-15.8315	92.1658	-0.985653	-0.0170377
-15.046	92.168	-0.98452	-0.0159214
-14.2646	92.1621	-0.985416	-0.0188908
-13.4718	92.183	-0.980599	-0.00847333
-12.7211	92.1401	-0.996837	-0.0299551
-11.9259	92.1627	-0.990831	-0.0187175
-11.1505	92.1642	-0.994701	-0.0179961
-10.3865	92.1629	-1.00434	-0.0186873
-9.5816	92.1752	-0.993469	-0.0126238
-8.78849	92.1863	-0.988509	-0.0071434
-8.00178	92.1892	-0.986757	-0.00575192
-7.22189	92.1961	-0.988409	-0.00235882
-6.43533	92.1947	-0.986735	-0.00315581
-5.64995	92.1941	-0.98565	-0.003559
-4.86143	92.1902	-0.982996	-0.00556108
-4.08739	92.2133	-0.987586	0.00587088
-3.29508	92.1972	-0.983041	-0.00226013
72.0904	95.4143	-0.917145	1.57136
72.8755	95.405	-0.917023	1.56611
73.6688	95.4253	-0.912848	1.5757
74.4773	95.4757	-0.901101	1.60029
75.2791	95.5082	-0.892725	1.61596
76.0597	95.5147	-0.894905	1.61862
76.836	95.5163	-0.899315	1.61886
77.6153	95.5193	-0.90219	1.61976
78.3966	95.5211	-0.904097	1.62006
79.1732	95.5177	-0.908369	1.61776
79.9579	95.5186	-0.90862	1.61761
80.7461	95.5213	-0.907067	1.61838
81.5295	95.5223	-0.908004	1.61827
82.324	95.5257	-0.903357	1.61935
83.1083	95.5276	-0.903874	1.6197
83.8782	95.5337	-0.911531	1.62216
84.6677	95.5357	-0.909437	1.62255
85.4576	95.533	-0.907179	1.62057
86.2489	95.5287	-0.904242	1.61782
87.0374	95.5314	-0.902676	1.61853
87.8223	95.5115	-0.902919	1.60795
88.6196	95.4715	-0.897019	1.58737
89.3766	95.4685	-0.911249	1.58521
90.1587	95.4378	-0.912943	1.56928
90.9567	95.4109	-0.906734	1.5552
91.7311	95.4006	-0.912289	1.54941
92.4783	95.3668	-0.931484	1.53192
102.701	95.4128	-0.927572	1.54678
103.515	95.4126	-0.913369	1.54605
104.336	95.4027	-0.89578	1.54048
105.238	95.4017	-0.838171	1.53933
106.178	95.413	-0.760888	1.54438
106.932	95.4816	-0.77696	1.57804
107.465	95.7382	-0.903679	1.70575
109.001	95.8567	-0.921355	1.76374
109.904	95.9079	-0.863302	1.78874
110.732	95.9605	-0.842052	1.81443
111.642	96.075	-0.780369	1.87106
112.421	96.1691	-0.783869	1.91749
113.202	96.264	-0.786501	1.96434
113.982	96.3578	-0.789674	2.01061
114.76	96.4517	-0.793368	2.05698
115.542	96.5446	-0.795732	2.1028
116.322	96.6376	-0.79861	2.14869
117.103	96.7321	-0.801377	2.19534
117.883	96.8254	-0.804713	2.24141
118.664	96.9193	-0.807085	2.28774
119.445	97.013	-0.810167	2.334
120.226	97.1065	-0.812487	2.38019
121.006	97.2003	-0.815813	2.4265
121.786	97.2943	-0.819012	2.47291
122.562	97.3852	-0.824235	2.51775
123.332	97.4736	-0.832633	2.56139
124.109	97.5696	-0.836899	2.60882
127.263	97.9669	-0.832792	2.80523
128.043	98.0611	-0.836461	2.85173
128.826	98.1509	-0.838188	2.89612
129.607	98.2405	-0.840997	2.94036
130.383	98.3271	-0.845902	2.98311
131.159	98.4145	-0.851277	3.02626
131.936	98.5094	-0.856129	3.07319
132.712	98.6026	-0.861409	3.11928
133.503	98.7008	-0.858902	3.16786
138.603	99.3343	-1.06235	3.48107
139.231	99.4307	-1.14121	3.5288
139.909	99.4594	-1.19555	3.54264
144.142	99.7375	-1.04593	3.67944
144.953	99.7766	-1.03341	3.69855
145.748	99.7958	-1.02927	3.70774
146.53	99.792	-1.03156	3.70539
147.32	99.7946	-1.03011	3.7063
148.102	99.7887	-1.03251	3.70293
148.885	99.7845	-1.03427	3.70043
149.673	99.7833	-1.03333	3.69943
150.461	99.784	-1.03259	3.6994
151.248	99.7848	-1.0325	3.69944
152.044	99.7821	-1.02774	3.69773
152.848	99.769	-1.01891	3.69085
153.631	99.764	-1.02052	3.68796
154.411	99.7636	-1.0239	3.68742
155.197	99.759	-1.02436	3.68481
156.006	99.721	-1.01304	3.66549
156.786	99.7115	-1.01604	3.66041
157.552	99.8152	-1.02657	3.71198
158.281	99.8052	-1.0552	3.70665
159.008	99.7728	-1.085	3.69021
168.407	99.5422	-1.10338	3.57231
169.199	99.5598	-1.10036	3.58095
170	99.5762	-1.09265	3.58903
170.79	99.5832	-1.09065	3.59238
175.466	99.5659	-1.1104	3.58329
176.259	99.5676	-1.10708	3.58409
177.047	99.5916	-1.10615	3.59609
-25.974	92.1586	-0.966295	0.371407
-25.2133	91.4639	-0.977493	0.0240826
-24.4448	91.4057	-0.984847	-0.00496629
-23.6558	91.334	-0.981946	-0.0407357
-22.8788	91.3484	-0.985014	-0.0335356
-22.109	91.3521	-0.991728	-0.0316526
-21.3024	91.4179	-0.980004	0.00129274
-20.5148	91.4049	-0.977808	-0.00521583
-19.7152	91.4034	-0.969601	-0.00592858
-18.947	91.4047	-0.97705	-0.00524951
-18.1699	91.3739	-0.98009	-0.0206365
-17.3942	91.3873	-0.983847	-0.0139712
-16.6092	91.3891	-0.982914	-0.0130733
-15.8286	91.3821	-0.98419	-0.0165797
-15.0525	91.3569	-0.987728	-0.0291905
-14.2723	91.349	-0.989211	-0.0331846
-13.4748	91.3937	-0.982065	-0.0108531
-12.7069	91.3545	-0.989717	-0.0304597
-11.9154	91.3783	-0.985551	-0.0186041
-11.1406	91.3789	-0.989735	-0.0183565
-10.3635	91.3764	-0.99278	-0.0196545
-9.57577	91.3731	-0.990492	-0.0213707
-8.79277	91.3851	-0.990585	-0.0154341
-7.99825	91.4046	-0.984919	-0.00576831
-7.22303	91.4251	-0.988905	0.00443943
-6.42962	91.4039	-0.983795	-0.00625895
-5.64759	91.406	-0.984379	-0.0052856
-4.86189	91.4129	-0.98313	-0.00193214
-4.08366	91.4201	-0.985623	0.00156
-3.30391	91.4254	-0.98735	0.0041286
72.8579	94.6046	-0.925264	1.55842
73.6532	94.6321	-0.920074	1.57155
74.4593	94.6688	-0.90952	1.58934
75.2752	94.7314	-0.89408	1.62005
76.0529	94.7404	-0.897723	1.62399
76.8258	94.7347	-0.903817	1.62053
77.6015	94.7266	-0.9085	1.61588
78.3911	94.7331	-0.906241	1.61855
79.1627	94.7255	-0.913034	1.61417
79.952	94.732	-0.910927	1.61681
80.7519	94.741	-0.90358	1.62073
81.5277	94.7368	-0.90828	1.61799
82.3118	94.7394	-0.908883	1.61873
83.1005	94.7448	-0.907165	1.62081
83.8926	94.7451	-0.903725	1.62035
84.6744	94.748	-0.9055	1.62118
85.4608	94.7449	-0.904997	1.61902
86.253	94.7416	-0.90154	1.61677
87.0189	94.7586	-0.911316	1.62466
87.7942	94.7611	-0.916367	1.62531
88.5992	94.7237	-0.906582	1.60599
89.4031	94.6635	-0.897376	1.57528
90.1719	94.6461	-0.905721	1.56596
90.9545	94.6264	-0.907206	1.55547
91.7492	94.6316	-0.902628	1.55744
102.706	94.6488	-0.924206	1.55734
103.515	94.6464	-0.912833	1.55551
104.318	94.647	-0.904538	1.5552
105.179	94.6511	-0.866723	1.55661
106.057	94.6815	-0.820834	1.57117
106.884	94.7562	-0.800295	1.60789
107.592	94.8375	-0.839274	1.64796
108.275	94.909	-0.890695	1.6831
109.027	94.9957	-0.907937	1.7258
109.894	95.0822	-0.867329	1.76842
110.709	95.1748	-0.852846	1.81414
111.73	95.3088	-0.735473	1.88053
112.51	95.3999	-0.738581	1.92544
113.293	95.4939	-0.740106	1.97184
114.072	95.5843	-0.744076	2.01642
114.85	95.6769	-0.748033	2.06215
115.632	95.77	-0.750209	2.1081
116.416	95.8649	-0.751359	2.15494
117.195	95.9635	-0.754854	2.20362
117.973	96.0553	-0.75892	2.24894
118.754	96.1493	-0.761589	2.29533
119.533	96.2415	-0.765496	2.34083
120.313	96.3339	-0.768543	2.38644
121.094	96.428	-0.771203	2.4329
121.87	96.5179	-0.776598	2.47728
122.653	96.6067	-0.777868	2.52111
123.417	96.6924	-0.789335	2.56336
124.208	96.7979	-0.786857	2.61555
124.991	96.8835	-0.788737	2.65775
126.551	97.0983	-0.79527	2.76403
127.318	97.1971	-0.804766	2.8129
128.129	97.2993	-0.792741	2.86342
128.91	97.3848	-0.79538	2.90565
129.689	97.4717	-0.799344	2.94854
130.471	97.5551	-0.801493	2.98966
131.25	97.6345	-0.805261	3.02885
132.023	97.7272	-0.812078	3.07464
132.794	97.8203	-0.819586	3.12066
133.583	97.9231	-0.818484	3.17155
134.376	98.0196	-0.815442	3.21928
135.161	98.1164	-0.816328	3.26719
138.637	98.594	-1.04473	3.50347
139.384	98.7783	-1.06448	3.59513
144.141	98.9502	-1.04571	3.67834
144.959	99.0034	-1.0303	3.70451
145.746	99.0118	-1.02991	3.70827
146.528	99.0048	-1.03228	3.70437
147.313	99.0035	-1.03301	3.70327
148.105	99.0073	-1.03026	3.70476
148.883	98.9962	-1.03478	3.69881
149.663	98.9932	-1.03777	3.69695
150.46	98.9997	-1.03288	3.69982
151.24	99.001	-1.03614	3.70006
152.026	99.0023	-1.03612	3.70038
152.823	98.9953	-1.03121	3.69649
153.583	99.0111	-1.04432	3.70404
154.39	98.9928	-1.03417	3.69456
155.181	98.9853	-1.03217	3.69045
155.964	98.981	-1.03356	3.68799
156.753	98.9661	-1.03239	3.68021
157.5	99.0185	-1.05206	3.70612
158.28	99.0751	-1.05546	3.73413
159.009	99.1068	-1.08433	3.74968
168.405	98.7634	-1.1042	3.57535
169.196	98.7824	-1.10148	3.5847
169.999	98.7971	-1.09321	3.59192
170.787	98.7899	-1.09209	3.58816
175.467	98.7855	-1.11017	3.58549
176.259	98.793	-1.1069	3.58921
177.042	98.8309	-1.10853	3.60811
-25.983	91.1781	-0.970829	0.273402
-25.2229	91.0687	-0.982386	0.218752
-24.4518	90.6683	-0.988392	0.0186213
-23.6587	90.586	-0.983439	-0.0225111
-22.8987	90.5792	-0.995039	-0.0258629
-22.1051	90.5738	-0.989816	-0.0285168
-21.3092	90.5873	-0.98342	-0.0217357
-20.5197	90.6088	-0.980254	-0.0109788
-19.7194	90.6205	-0.971695	-0.00508306
-18.9463	90.6197	-0.976715	-0.00550518
-18.169	90.6092	-0.979679	-0.0107375
-17.3923	90.6181	-0.9829	-0.00627597
-16.6078	90.6129	-0.982201	-0.00886951
-15.8245	90.6059	-0.98214	-0.0123992
-15.0439	90.5817	-0.983437	-0.0244924
-14.2614	90.588	-0.983769	-0.0213943
-13.4749	90.6051	-0.982073	-0.0128476
-12.6923	90.5769	-0.982382	-0.0270042
-11.9171	90.5934	-0.986349	-0.0187944
-11.1586	90.5847	-0.998699	-0.0231978
-10.3776	90.5841	-0.99976	-0.0235317
-9.5908	90.5773	-0.997951	-0.0269888
-8.79553	90.5838	-0.991899	-0.0237722
-7.99794	90.6037	-0.984692	-0.0138894
-7.21319	90.6288	-0.98391	-0.00143739
-6.42715	90.6091	-0.982481	-0.0113831
-5.64197	90.59	-0.981486	-0.0209793
-4.85936	90.627	-0.981777	-0.00260069
-4.07771	90.6408	-0.98255	0.00421335
-3.29061	90.6302	-0.980597	-0.00116495
72.8873	93.8682	-0.910001	1.58269
73.6746	93.8909	-0.90883	1.59346
74.4578	93.8895	-0.909702	1.59216
75.2527	93.9182	-0.904752	1.60595
76.0381	93.9477	-0.904567	1.62009
76.8185	93.9386	-0.906884	1.61498
77.6017	93.9418	-0.907825	1.61598
78.3809	93.9394	-0.910738	1.61418
79.1567	93.936	-0.915439	1.6119
79.9497	93.9458	-0.911496	1.61619
80.7413	93.9509	-0.908309	1.61817
81.5214	93.9513	-0.910839	1.61774
82.3147	93.9551	-0.906826	1.61906
83.1103	93.9578	-0.901667	1.61981
83.8832	93.9631	-0.907816	1.62183
84.6757	93.9614	-0.904242	1.62038
85.4546	93.9657	-0.907484	1.62193
86.2383	93.9677	-0.908303	1.62235
87.0258	93.9691	-0.907225	1.62243
87.7882	93.9878	-0.918733	1.63116
88.5965	93.9786	-0.907306	1.62595
89.4112	93.8755	-0.892706	1.57379
90.1769	93.8506	-0.9026	1.56073
90.9515	93.8366	-0.908074	1.55311
102.704	93.8626	-0.924705	1.55677
103.503	93.8635	-0.918352	1.55661
104.291	93.87	-0.917211	1.55921
105.086	93.8809	-0.912507	1.56403
105.882	93.9018	-0.907897	1.5739
106.718	93.9421	-0.882637	1.59339
107.536	93.9967	-0.866782	1.62011
108.235	94.0397	-0.910064	1.64099
109.025	94.0952	-0.908477	1.66809
109.878	94.1787	-0.87488	1.70925
110.757	94.3303	-0.828533	1.78443
111.79	94.5678	-0.705153	1.90256
112.658	94.6633	-0.664288	1.94969
113.398	94.746	-0.687038	1.99043
114.15	94.8321	-0.704339	2.03291
114.919	94.9192	-0.71303	2.07584
115.663	95.0091	-0.733919	2.1202
116.514	95.1169	-0.701823	2.17349
117.297	95.2083	-0.703399	2.21859
118.07	95.3092	-0.710184	2.26845
118.842	95.4009	-0.717143	2.31369
119.631	95.4947	-0.715539	2.36001
120.388	95.5846	-0.730281	2.40436
121.176	95.6733	-0.729798	2.44813
121.937	95.7572	-0.742535	2.4895
122.768	95.8397	-0.720234	2.53015
123.517	95.91	-0.738698	2.56474
124.375	96.0038	-0.703022	2.61106
125.178	96.1069	-0.694461	2.66201
126.976	96.3737	-0.58206	2.79432
128.155	96.5412	-0.779182	2.87692
128.946	96.6209	-0.777072	2.91623
129.726	96.7085	-0.780031	2.9595
130.504	96.8008	-0.784318	3.00509
135.217	97.3266	-0.787653	3.26485
138.656	97.8743	-1.03452	3.53619
144.156	98.1836	-1.03797	3.6876
144.957	98.221	-1.03076	3.70586
145.741	98.2216	-1.03221	3.70573
146.525	98.2157	-1.03356	3.70234
147.311	98.2123	-1.0336	3.7002
148.101	98.2162	-1.032	3.70174
148.878	98.2077	-1.03685	3.6971
149.64	98.191	-1.04921	3.68835
150.443	98.2093	-1.04091	3.69713
151.237	98.2144	-1.03694	3.6993
152.022	98.2182	-1.03808	3.70082
152.814	98.2167	-1.03542	3.69972
153.588	98.2249	-1.04157	3.70347
154.371	98.2301	-1.04322	3.70573
155.17	98.2079	-1.0369	3.69427
155.956	98.2086	-1.03736	3.69428
156.726	98.2197	-1.04558	3.69952
157.497	98.2631	-1.05325	3.72094
158.279	98.2552	-1.05542	3.71667
159.069	98.2902	-1.05412	3.73389
168.404	97.9768	-1.1042	3.57447
169.196	98	-1.1016	3.58594
170.001	98.0159	-1.09201	3.59373
170.796	98.0078	-1.08742	3.58952
175.474	98.0061	-1.10651	3.58815
176.258	98.0068	-1.10747	3.58849
177.036	98.0576	-1.11116	3.61385
-25.9967	89.8532	-0.977714	0.00320682
-25.2016	89.8473	-0.971789	0.000346128
-24.4464	89.8391	-0.985732	-0.00372029
-23.6553	89.8137	-0.981768	-0.016396
-22.8934	89.8214	-0.992389	-0.01247
-22.0982	89.8062	-0.986358	-0.0200578
-21.3133	89.8213	-0.985506	-0.012482
-20.5246	89.8292	-0.98271	-0.00853278
-19.7283	89.8297	-0.976153	-0.00825207
-18.9529	89.8275	-0.980039	-0.00930624
-18.1766	89.8214	-0.983441	-0.0123972
-17.3927	89.83	-0.983091	-0.00804924
-16.6092	89.8274	-0.982883	-0.00937684
-15.823	89.8238	-0.981374	-0.0112088
-15.041	89.8138	-0.981932	-0.0161928
-14.2601	89.8381	-0.983088	-0.00408879
-13.474	89.8226	-0.981592	-0.0118691
-12.6841	89.7944	-0.978216	-0.0259713
-11.9104	89.8076	-0.982976	-0.0194343
-11.1429	89.8103	-0.990791	-0.0181155
-10.371	89.7959	-0.996415	-0.0253809
-9.56981	89.7809	-0.987395	-0.0329352
-8.77769	89.8085	-0.982916	-0.0191879
-7.99392	89.8203	-0.982617	-0.0133287
-7.21227	89.8258	-0.983376	-0.0106502
-6.42817	89.8295	-0.982912	-0.00889278
-5.64272	89.8134	-0.981773	-0.0170029
-4.86294	89.8483	-0.983475	0.000363141
-4.07782	89.8524	-0.982504	0.00230591
-3.29362	89.8618	-0.981998	0.00690666
-2.51616	89.8687	-0.984866	0.0102473
73.6882	93.149	-0.90144	1.61493
74.4852	93.1618	-0.895416	1.6208
75.2542	93.1749	-0.903415	1.62677
76.0392	93.1641	-0.90344	1.62077
76.8164	93.1533	-0.907345	1.61481
77.5971	93.1527	-0.909508	1.6139
78.3793	93.1506	-0.910969	1.61227
79.1632	93.1547	-0.911584	1.6137
79.9557	93.164	-0.907886	1.61778
80.7486	93.1697	-0.90404	1.62003
81.5243	93.167	-0.908783	1.61808
82.3151	93.1712	-0.906037	1.61957
83.1114	93.1722	-0.900472	1.61948
83.8917	93.1735	-0.902961	1.61956
84.6703	93.1775	-0.906352	1.62095
85.4604	93.1756	-0.903951	1.6194
86.2406	93.1834	-0.906522	1.62266
87.0274	93.1855	-0.905846	1.62309
87.8096	93.1918	-0.907423	1.62567
88.5792	93.1961	-0.915342	1.6272
89.4139	93.115	-0.890731	1.58605
90.1836	93.0802	-0.898638	1.56801
90.9458	93.073	-0.910297	1.5638
102.703	93.0814	-0.924674	1.55867
103.499	93.0864	-0.919492	1.56057
104.286	93.0922	-0.919183	1.56285
105.066	93.1017	-0.922144	1.567
105.848	93.1131	-0.924098	1.57205
106.649	93.1306	-0.916582	1.58019
107.459	93.1545	-0.904454	1.59152
108.209	93.1827	-0.922597	1.605
108.988	93.2412	-0.926323	1.63363
109.756	93.3211	-0.935419	1.67299
110.503	93.4182	-0.95456	1.72093
136.07	96.8953	-0.75411	3.44122
137.959	97.2005	-0.989191	3.59232
138.638	97.225	-1.04318	3.60409
139.424	97.2769	-1.04376	3.62953
143.364	97.4069	-1.04004	3.69223
144.163	97.4154	-1.03403	3.69604
144.954	97.4362	-1.03179	3.70601
145.739	97.4366	-1.03275	3.70576
146.52	97.4277	-1.0352	3.70087
147.309	97.4246	-1.0343	3.69889
148.093	97.4148	-1.03552	3.69359
148.873	97.405	-1.03903	3.68829
149.654	97.4096	-1.04182	3.69018
150.454	97.415	-1.03482	3.69249
151.244	97.4026	-1.03356	3.68593
152.025	97.423	-1.03595	3.69574
152.813	97.4304	-1.03566	3.69907
153.589	97.4423	-1.0409	3.70468
154.383	97.4227	-1.03716	3.69451
155.167	97.4225	-1.03809	3.69406
155.955	97.4151	-1.03752	3.69008
156.738	97.4109	-1.03911	3.68764
157.528	97.3993	-1.03741	3.68154
158.305	97.4225	-1.04236	3.69281
159.077	97.4824	-1.04972	3.72246
168.404	97.1948	-1.10412	3.57592
169.194	97.2175	-1.10215	3.58709
169.998	97.2256	-1.0932	3.59101
170.793	97.218	-1.08906	3.58706
175.472	97.224	-1.1073	3.58952
176.259	97.2188	-1.1067	3.58685
177.034	97.2943	-1.1121	3.62456
-76.3672	88.0907	-0.310717	-0.49896
-26.0325	89.334	-0.995716	0.135853
-25.2012	89.0439	-0.971611	-0.00915002
-24.4206	89.0393	-0.972915	-0.0114031
-23.648	89.0218	-0.978176	-0.0200908
-22.8747	89.0192	-0.983099	-0.021335
-22.0838	89.0088	-0.97921	-0.0265026
-21.3167	89.0276	-0.987244	-0.0170964
-20.5309	89.0485	-0.985891	-0.00663451
-19.7399	89.0548	-0.981954	-0.00343204
-18.9544	89.0446	-0.980805	-0.00853213
-18.1775	89.056	-0.983888	-0.00282344
-17.3921	89.0443	-0.982767	-0.00866982
-16.61	89.0442	-0.983287	-0.00874572
-15.8267	89.0433	-0.983221	-0.00916959
-15.0427	89.0455	-0.98279	-0.00807751
-14.2587	89.051	-0.982336	-0.00537413
-13.4735	89.0353	-0.981327	-0.0132229
-12.7021	89.0608	-0.987181	-0.000541357
-11.9128	89.047	-0.984106	-0.00746317
-11.1345	89.0485	-0.986519	-0.00674706
-10.3438	89.0412	-0.982748	-0.010439
-9.5608	89.0246	-0.982837	-0.018788
-8.77836	89.0302	-0.983189	-0.0160395
-7.99386	89.0417	-0.982518	-0.0103744
-7.21265	89.0435	-0.983491	-0.00955243
-6.42482	89.0593	-0.981158	-0.00174092
-5.64146	89.0575	-0.98106	-0.00269976
-4.8593	89.0766	-0.981562	0.00676083
-4.07614	89.0688	-0.981569	0.00275938
-3.29466	89.0666	-0.982418	0.00156982
-2.51844	89.0564	-0.985901	-0.00366008
-1.75663	89.0603	-0.996587	-0.00180944
74.5039	92.4038	-0.885479	1.63422
75.2557	92.3932	-0.902071	1.62834
76.0351	92.3661	-0.904869	1.61423
76.8162	92.3634	-0.906876	1.61228
77.6005	92.3695	-0.907259	1.61478
78.3818	92.3679	-0.909114	1.61337
79.1689	92.3724	-0.90813	1.61506
79.9677	92.3897	-0.901298	1.62311
80.7651	92.4006	-0.895194	1.62795
81.5171	92.3822	-0.911811	1.61814
82.3096	92.3874	-0.908179	1.62017
83.089	92.3936	-0.911107	1.62266
83.9025	92.3816	-0.896969	1.61609
84.6753	92.3872	-0.903222	1.61829
85.4621	92.3857	-0.902507	1.61692
86.2386	92.4019	-0.906935	1.62443
87.0167	92.4152	-0.910585	1.63045
87.8077	92.4219	-0.907785	1.63322
88.5942	92.3864	-0.907261	1.61486
89.3972	92.3716	-0.898477	1.6068
90.1823	92.321	-0.89866	1.5809
90.9744	92.2619	-0.895407	1.55075
102.706	92.3001	-0.92252	1.56057
103.498	92.3052	-0.919261	1.56251
104.286	92.3086	-0.918629	1.56358
105.07	92.3124	-0.919409	1.56486
105.857	92.3154	-0.919004	1.56576
106.642	92.3176	-0.91957	1.56624
107.428	92.3188	-0.919578	1.56624
108.213	92.3203	-0.920118	1.56635
108.997	92.3214	-0.921007	1.56628
109.779	92.3222	-0.922961	1.5661
136.762	96.5427	-0.800805	3.65699
137.365	96.6178	-0.892441	3.69401
137.89	96.604	-1.02363	3.68661
138.609	96.7286	-1.057	3.74846
143.367	96.6033	-1.03824	3.68297
144.164	96.6292	-1.03322	3.69547
144.951	96.6509	-1.03272	3.70586
145.737	96.6555	-1.03295	3.70776
146.518	96.6427	-1.03615	3.70092
147.308	96.635	-1.03442	3.69666
148.094	96.6224	-1.03459	3.68991
148.881	96.6253	-1.03444	3.69099
149.655	96.6376	-1.04068	3.69674
150.447	96.64	-1.038	3.69754
152.009	96.6383	-1.04376	3.69593
152.805	96.6331	-1.03926	3.69296
153.59	96.6386	-1.04005	3.69536
154.377	96.6435	-1.03973	3.69743
155.162	96.6444	-1.04046	3.69756
155.947	96.649	-1.04127	3.69951
156.731	96.6319	-1.04256	3.69063
157.525	96.6175	-1.0386	3.68315
158.308	96.5991	-1.04034	3.67363
159.097	96.5956	-1.03933	3.67155
168.404	96.4161	-1.10428	3.57903
169.193	96.4286	-1.10276	3.58513
169.996	96.4326	-1.09434	3.58696
170.788	96.4259	-1.09143	3.58344
175.471	96.4266	-1.10812	3.5832
176.257	96.4108	-1.10803	3.57524
177.044	96.5077	-1.10751	3.62369
-77.3329	87.3386	-0.401965	-0.483069
-76.4517	87.2132	-0.353248	-0.545507
-26.0311	88.6249	-0.995033	0.17355
-25.2017	88.2453	-0.971904	-0.0162047
-24.4246	88.2667	-0.97495	-0.00544953
-23.6474	88.2475	-0.977919	-0.0149996
-22.871	88.2557	-0.981259	-0.0108665
-22.0741	88.2227	-0.974382	-0.0273328
-21.3154	88.2318	-0.986612	-0.0227761
[truncated: 49,876 more rows]

## Sheet: Fig. S11d
Mass No.	UX (mm)	UY (mm)
1	-1	-3.71
2	-1	-1.85
3	-1	0
4	-1	1.85
5	-1	3.71
6	0	-2.89
7	0	-1.73
8	0	-0.58
9	0	0.58
10	0	1.73
11	0	2.89
12	1	-0.91
13	1	-0.45
14	1	0
15	1	0.45
16	1	0.91

## Sheet: Fig. S11e
Mass No.	UX (mm)	UY (mm)
1	-1	-3.71
2	-1	-1.85
3	-1	0
4	-1	1.85
5	-1	3.71
6	0	-2.89
7	0	-1.73
8	0	-0.58
9	0	0.58
10	0	1.73
11	0	2.89
12	1	-0.91
13	1	-0.45
14	1	0
15	1	0.45
16	1	0.91

## Sheet: Fig. S11f
Mass No.	UX (mm)	UY (mm)
1	-1	-3.71
2	-1	-1.85
3	-1	0
4	-1	1.85
5	-1	3.71
6	0	-2.89
7	0	-1.73
8	0	-0.58
9	0	0.58
10	0	1.73
11	0	2.89
12	1	-0.91
13	1	-0.45
14	1	0
15	1	0.45
16	1	0.91
