# Supplementary material for: Grounded reconfigurable metamaterials with customized mapping-invariant behavior
Source: Nat Commun. 2026 May 19;17:6572. doi: 10.1038/s41467-026-73240-8 (PMC13381600; doi:10.1038/s41467-026-73240-8)
Supplement: Supplementary file 3 — Source data [file 41467_2026_73240_MOESM3_ESM.zip › Source Data/Supplementary Fig. 12.xlsx]

## Sheet: Fig. S12d
Mass No.	UX (mm)	UY (mm)
1	-0.8	0.51
2	-0.4	1.35
3	0	1.63
4	0.4	1.35
5	0.8	0.51
6	-1	0
7	-0.6	1.12
8	-0.2	1.68
9	0.2	1.68
10	0.6	1.12
11	1	0
12	-0.8	0.75
13	-0.4	1.59
14	0	1.87
15	0.4	1.59
16	0.8	0.75

## Sheet: Fig. S12e
Mass No.	UX (mm)	UY (mm)
1	-0.8	0.51
2	-0.4	1.35
3	0	1.63
4	0.4	1.35
5	0.8	0.51
6	-1	0
7	-0.6	1.12
8	-0.2	1.68
9	0.2	1.68
10	0.6	1.12
11	1	0
12	-0.8	0.75
13	-0.4	1.59
14	0	1.87
15	0.4	1.59
16	0.8	0.75

## Sheet: Fig. S12f
Mass No.	UX (mm)	UY (mm)
1	-0.8	0.51
2	-0.4	1.35
3	0	1.63
4	0.4	1.35
5	0.8	0.51
6	-1	0
7	-0.6	1.12
8	-0.2	1.68
9	0.2	1.68
10	0.6	1.12
11	1	0
12	-0.8	0.75
13	-0.4	1.59
14	0	1.87
15	0.4	1.59
16	0.8	0.75
