# Supplementary material for: Grounded reconfigurable metamaterials with customized mapping-invariant behavior
Source: Nat Commun. 2026 May 19;17:6572. doi: 10.1038/s41467-026-73240-8 (PMC13381600; doi:10.1038/s41467-026-73240-8)
Supplement: Supplementary file 3 — Source data [file 41467_2026_73240_MOESM3_ESM.zip › Source Data/Supplementary Fig. 13.xlsx]

## Sheet: Fig. S13d
Mass No.	UX (mm)	UY (mm)
1	1	0.82
2	0.5	-1.09
3	0	-1.73
4	-0.5	-1.09
5	-1	0.82
6	0	0
7	0	-1.15
8	0	-1.73
9	0	-1.73
10	0	-1.15
11	0	0
12	-1	-1.98
13	-0.5	-1.79
14	0	-1.73
15	0.5	-1.79
16	1	-1.98

## Sheet: Fig. S13e
Mass No.	UX (mm)	UY (mm)
1	1	0.82
2	0.5	-1.09
3	0	-1.73
4	-0.5	-1.09
5	-1	0.82
6	0	0
7	0	-1.15
8	0	-1.73
9	0	-1.73
10	0	-1.15
11	0	0
12	-1	-1.98
13	-0.5	-1.79
14	0	-1.73
15	0.5	-1.79
16	1	-1.98

## Sheet: Fig. S13f
Mass No.	UX (mm)	UY (mm)
1	1	0.82
2	0.5	-1.09
3	0	-1.73
4	-0.5	-1.09
5	-1	0.82
6	0	0
7	0	-1.15
8	0	-1.73
9	0	-1.73
10	0	-1.15
11	0	0
12	-1	-1.98
13	-0.5	-1.79
14	0	-1.73
15	0.5	-1.79
16	1	-1.98
