# Supplementary material for: Grounded reconfigurable metamaterials with customized mapping-invariant behavior
Source: Nat Commun. 2026 May 19;17:6572. doi: 10.1038/s41467-026-73240-8 (PMC13381600; doi:10.1038/s41467-026-73240-8)
Supplement: Supplementary file 3 — Source data [file 41467_2026_73240_MOESM3_ESM.zip › Source Data/Supplementary Fig. 14.xlsx]

## Sheet: Fig. S14a
X (mm)	Y (mm)	UX (mm)	UY (mm)
5.78753	106.844	-0.0509788	0.0634302
6.55944	106.826	-0.0625701	0.0453447
7.3278	106.8	-0.0777285	0.0186724
8.10646	106.799	-0.0825968	0.0170223
8.91249	106.799	-0.0600935	0.017226
9.7389	106.796	-0.0172315	0.0134247
10.5217	106.798	-0.0179553	0.0146626
11.3213	106.793	-0.00196233	0.00953513
4.16684	106.112	-0.104336	0.117391
4.95456	106.1	-0.100097	0.104865
5.72483	106.086	-0.113316	0.0908586
6.50852	106.072	-0.113122	0.0755905
7.28905	106.065	-0.116097	0.06892
8.07019	106.066	-0.118461	0.0694008
8.87758	106.044	-0.0945913	0.0473464
9.72473	106.025	-0.0309713	0.0272755
10.5628	106	0.0235557	0.00218033
11.3761	105.974	0.0532929	-0.023953
3.37557	105.262	-0.11181	0.0523919
4.1537	105.311	-0.11714	0.10072
4.93428	105.313	-0.120029	0.10235
5.7176	105.305	-0.120178	0.0947945
6.49994	105.296	-0.121327	0.0850783
7.27768	105.299	-0.127073	0.0879571
8.06589	105.308	-0.122369	0.0959827
8.87008	105.293	-0.101688	0.0804601
9.66377	105.286	-0.0915143	0.0735941
10.4823	105.257	-0.0565483	0.0445365
11.3152	105.222	-0.00710172	0.00845143
12.0987	105.219	-0.0072137	0.00504427
3.37613	104.503	-0.110924	0.078832
4.15355	104.528	-0.116952	0.103587
4.93561	104.531	-0.118351	0.1061
5.72069	104.534	-0.116734	0.108329
6.5035	104.526	-0.117392	0.100621
7.28191	104.523	-0.122463	0.0967927
8.06669	104.521	-0.121178	0.0943399
8.87484	104.501	-0.0965171	0.0741248
9.65238	104.509	-0.102491	0.08118
10.4465	104.503	-0.0919147	0.0751043
11.2537	104.471	-0.068193	0.0427658
12.0527	104.46	-0.0527753	0.0310699
12.8578	104.447	-0.031189	0.0176987
102.178	104.843	-0.152394	0.301059
102.999	104.96	-0.11731	0.416655
103.801	104.98	-0.1009	0.434966
104.601	104.985	-0.0871182	0.439176
105.398	104.989	-0.0759267	0.441879
106.18	104.987	-0.079389	0.438413
106.95	104.984	-0.0959364	0.433834
107.856	104.791	0.0244877	0.239491
108.626	104.677	0.00870331	0.124253
2.59886	103.687	-0.104439	0.0480888
3.36456	103.727	-0.122169	0.0879138
4.15453	103.747	-0.115646	0.107478
4.93503	103.746	-0.118582	0.106367
5.72175	103.753	-0.115315	0.112129
6.51426	103.746	-0.10627	0.104783
7.29044	103.74	-0.113554	0.0993376
8.06833	103.723	-0.119141	0.081059
8.87365	103.744	-0.0973119	0.101676
9.65418	103.73	-0.100275	0.0874129
10.4518	103.73	-0.0861283	0.0868297
11.2307	103.708	-0.0907923	0.0649853
12.011	103.696	-0.0940332	0.0527172
12.822	103.707	-0.0665633	0.0625473
13.6695	103.679	-0.00255245	0.0340666
101.38	103.901	-0.163119	0.145473
102.2	104.131	-0.128771	0.373608
103.015	104.199	-0.0997335	0.440722
103.805	104.202	-0.0956002	0.442564
104.587	104.201	-0.100145	0.440548
105.373	104.203	-0.0999408	0.441178
106.159	104.205	-0.0990415	0.441113
106.946	104.205	-0.0987608	0.440007
107.76	104.167	-0.0702508	0.400824
108.6	104.042	-0.0163257	0.274498
109.386	103.914	-0.0165925	0.145769
2.59173	102.934	-0.111264	0.0794498
3.37123	102.959	-0.115185	0.104115
4.1555	102.966	-0.114343	0.11137
4.9361	102.962	-0.117176	0.107362
5.72141	102.966	-0.115305	0.110678
6.51675	102.97	-0.103413	0.114181
7.29326	102.964	-0.110361	0.107551
8.07782	102.954	-0.109267	0.0973958
8.84826	102.947	-0.122297	0.0904878
9.64239	102.977	-0.111648	0.119195
10.4276	102.967	-0.109926	0.108892
11.2097	102.956	-0.111309	0.097975
11.9943	102.933	-0.110244	0.0748038
12.8084	102.905	-0.0796914	0.0462237
13.6533	102.866	-0.0183181	0.00612838
14.4703	102.851	0.0151349	-0.00918013
100.624	103.111	-0.132669	0.1417
101.353	103.241	-0.188854	0.270177
102.228	103.404	-0.100102	0.43215
103.019	103.413	-0.0946869	0.439478
103.801	103.413	-0.0986978	0.439044
104.585	103.413	-0.0999655	0.437776
105.371	103.416	-0.100517	0.439548
106.159	103.419	-0.098566	0.44066
106.944	103.42	-0.0995099	0.441049
107.73	103.42	-0.0992519	0.439288
108.518	103.414	-0.0968269	0.431652
109.316	103.346	-0.085135	0.362968
185.667	103.796	0.0163535	0.750218
186.441	103.793	0.00538512	0.747636
187.208	103.78	-0.0120893	0.73509
187.983	103.776	-0.0217964	0.732002
188.776	103.763	-0.0134324	0.719475
189.543	103.786	-0.0313688	0.742685
-163.408	102.114	0.00922011	-0.00355607
-162.593	102.133	0.0418686	0.0141852
-161.735	102	0.117617	-0.119423
1.82209	102.109	-0.097209	0.0403816
2.58987	102.171	-0.112824	0.102238
3.37177	102.175	-0.114329	0.105872
4.15386	102.17	-0.115654	0.100239
4.93741	102.172	-0.115527	0.101513
5.72151	102.175	-0.114858	0.104412
6.50979	102.183	-0.110016	0.112434
7.29703	102.183	-0.106218	0.111923
8.08655	102.186	-0.10015	0.114742
8.85829	102.187	-0.111871	0.114907
9.64752	102.194	-0.106106	0.121735
10.422	102.181	-0.115058	0.108319
11.2024	102.186	-0.11818	0.113094
11.9929	102.173	-0.11119	0.0992619
12.8073	102.137	-0.0802663	0.0634088
99.895	102.339	-0.0741395	0.156542
100.549	102.43	-0.205452	0.245754
101.428	102.602	-0.11315	0.417178
102.226	102.626	-0.100457	0.439318
103.015	102.625	-0.097259	0.437134
103.801	102.626	-0.0977434	0.437193
104.584	102.629	-0.0998446	0.438281
105.37	102.633	-0.0999062	0.441263
106.159	102.634	-0.0972482	0.440736
106.944	102.635	-0.0976649	0.441181
107.73	102.634	-0.0979777	0.438162
108.518	102.635	-0.0962609	0.438639
109.305	102.624	-0.0948965	0.42594
110.134	102.448	-0.0520448	0.248956
183.956	102.96	-0.125639	0.698102
184.829	102.984	-0.0368541	0.722815
185.601	102.981	-0.0501022	0.719603
186.395	102.983	-0.0409324	0.721817
187.186	102.983	-0.0354833	0.722803
187.973	102.984	-0.032923	0.724635
188.771	102.984	-0.0197896	0.724572
189.56	102.982	-0.0148453	0.723885
190.319	103.008	-0.0406263	0.749646
-164.201	101.329	-0.000864469	-0.00423078
-163.411	101.331	0.00707949	-0.00333631
-162.601	101.339	0.034383	0.00414691
-161.74	101.174	0.112613	-0.161438
1.8153	101.342	-0.103711	0.0582701
2.58575	101.382	-0.11664	0.0974563
3.37078	101.388	-0.11501	0.103313
4.15842	101.383	-0.110772	0.0977358
4.94378	101.382	-0.108819	0.0972572
5.7239	101.387	-0.112122	0.101206
6.50436	101.404	-0.115078	0.118437
7.29588	101.401	-0.106998	0.114775
8.08384	101.401	-0.102478	0.114903
8.8641	101.405	-0.105668	0.118164
9.64254	101.406	-0.110685	0.118723
10.4206	101.396	-0.116098	0.107915
11.1986	101.398	-0.121581	0.109862
11.9983	101.396	-0.105332	0.107831
99.1065	101.54	-0.0756052	0.143402
99.8262	101.667	-0.141736	0.269299
100.61	101.775	-0.143576	0.375829
101.441	101.842	-0.0980863	0.442454
102.222	101.842	-0.103174	0.440356
103.014	101.837	-0.097167	0.43418
103.797	101.839	-0.0996057	0.4348
104.584	101.839	-0.0988231	0.433774
105.372	101.844	-0.0963627	0.438054
106.162	101.849	-0.0923235	0.441666
106.947	101.85	-0.0939798	0.441284
107.731	101.849	-0.0958955	0.439208
108.518	101.854	-0.094976	0.442699
109.303	101.85	-0.0956312	0.437233
110.091	101.828	-0.0936738	0.41449
183.183	102.119	-0.113111	0.640595
184.04	102.193	-0.0415624	0.715093
184.84	102.201	-0.0264693	0.723581
185.624	102.198	-0.0278875	0.721108
186.406	102.195	-0.0305655	0.718201
187.194	102.195	-0.0279279	0.718844
187.983	102.195	-0.0237865	0.719205
188.767	102.194	-0.0240902	0.718754
189.549	102.197	-0.0264642	0.72234
190.31	102.219	-0.050564	0.744849
191.074	102.244	-0.0711442	0.771178
-164.977	100.544	0.00609489	-0.00540009
-164.197	100.545	0.00405449	-0.00527491
-163.41	100.528	0.00834436	-0.023201
-162.613	100.296	0.0231478	-0.2551
-161.713	100.253	0.141044	-0.298596
1.06484	100.551	-0.0705134	0.0526706
1.81316	100.597	-0.105558	0.0983903
2.58551	100.596	-0.11659	0.0971732
3.36857	100.598	-0.116907	0.0983699
5.72395	100.6	-0.111721	0.0999772
6.50676	100.6	-0.112319	0.099145
7.29214	100.598	-0.11037	0.0970639
8.07056	100.601	-0.115377	0.0996706
8.85495	100.599	-0.114421	0.097215
9.64738	100.627	-0.105438	0.124846
10.4132	100.601	-0.123067	0.0981722
11.1984	100.605	-0.121371	0.101497
12.0043	100.61	-0.0988818	0.10605
99.0467	100.91	-0.134156	0.299416
99.8461	101.015	-0.120486	0.402534
100.649	101.043	-0.103024	0.429223
101.441	101.055	-0.0974543	0.440592
102.224	101.057	-0.100335	0.441067
103.013	101.056	-0.0967431	0.43844
103.796	101.056	-0.0993677	0.437894
104.586	101.059	-0.0953776	0.438809
105.374	101.062	-0.0939512	0.440588
106.162	101.064	-0.0912447	0.441291
106.945	101.064	-0.094074	0.440188
107.731	101.062	-0.0945475	0.436835
108.514	101.068	-0.0970157	0.441359
109.303	101.065	-0.0944425	0.437583
110.093	101.051	-0.0909059	0.421849
182.449	101.333	-0.0631057	0.638891
183.273	101.419	-0.0236132	0.725132
184.059	101.418	-0.0231933	0.724658
184.842	101.415	-0.0255011	0.722524
185.625	101.418	-0.0266714	0.725539
186.41	101.418	-0.0273911	0.726331
187.197	101.418	-0.0252219	0.726573
187.985	101.418	-0.021807	0.726983
188.767	101.418	-0.0241828	0.727557
189.55	101.417	-0.0262501	0.727085
190.329	101.411	-0.0315974	0.721577
191.14	101.388	-0.00526363	0.699147
191.944	101.404	0.0137218	0.715937
-165.765	99.7622	0.00188051	-0.00301664
-164.951	99.7461	0.0328438	-0.0198155
-164.169	99.7412	0.0324159	-0.0252497
-163.338	99.4749	0.0809256	-0.292244
-162.592	99.4415	0.0452344	-0.326178
-161.717	99.5379	0.136776	-0.230347
-161.036	99.0525	0.0350448	-0.716229
-156.334	99.2785	0.0403681	-0.492859
1.05556	99.7958	-0.079517	0.0820529
1.80486	99.8138	-0.113576	0.0997861
2.58707	99.8109	-0.114732	0.0966141
8.85296	99.8266	-0.116018	0.109514
9.63613	99.8258	-0.116285	0.108364
10.4129	99.8148	-0.122968	0.0969326
11.205	99.8295	-0.114344	0.11119
12.0099	99.8275	-0.0928669	0.108824
12.8413	99.7805	-0.0449174	0.0613743
98.2177	100.037	-0.176209	0.212188
99.0424	100.2	-0.137213	0.373816
99.8588	100.249	-0.106537	0.422388
100.654	100.263	-0.0972064	0.435083
101.441	100.268	-0.0961765	0.43797
102.227	100.27	-0.0959186	0.439491
103.014	100.269	-0.0943235	0.437189
103.8	100.272	-0.0946714	0.438876
104.588	100.275	-0.0924192	0.44014
105.374	100.277	-0.0925205	0.441158
106.16	100.278	-0.0926861	0.44056
106.943	100.28	-0.095409	0.441793
107.725	100.278	-0.0986924	0.438502
108.511	100.283	-0.099475	0.441986
109.304	100.282	-0.0924212	0.43978
110.09	100.278	-0.0920005	0.434921
182.491	100.637	-0.020964	0.727751
183.277	100.643	-0.0199903	0.733624
184.06	100.634	-0.0228455	0.725803
184.843	100.636	-0.024511	0.727618
185.628	100.637	-0.024349	0.729071
186.413	100.638	-0.0245963	0.730448
187.2	100.639	-0.0222253	0.731469
187.988	100.639	-0.0197187	0.73201
188.767	100.637	-0.0248545	0.731169
189.55	100.634	-0.0271588	0.727937
190.323	100.631	-0.0386497	0.725527
191.117	100.619	-0.0289895	0.71443
191.91	100.637	-0.0202871	0.733377
-166.546	98.9704	0.00398619	-0.0106063
-165.633	98.904	0.134009	-0.0776282
-164.785	98.848	0.199648	-0.134244
-163.297	98.5667	0.123322	-0.41678
-161.739	98.329	0.115652	-0.655516
-161.049	98.2089	0.0227326	-0.776176
-160.298	98.2131	-0.00826793	-0.772411
-159.52	98.2399	-0.0135322	-0.746012
-158.741	98.2896	-0.0178058	-0.696784
-157.163	98.3569	-0.00535653	-0.630222
-156.334	98.551	0.0406857	-0.436457
-155.57	98.7311	0.021511	-0.256684
-154.812	98.978	-0.00312826	-0.010145
1.04943	99.0435	-0.0853787	0.114571
1.8068	99.0346	-0.111354	0.105476
2.58709	99.0249	-0.11442	0.0954742
9.63337	99.0268	-0.118643	0.0942594
10.4169	99.0352	-0.118592	0.102236
11.2108	99.0489	-0.108095	0.115511
12.0173	99.0356	-0.085036	0.101845
12.849	98.9855	-0.0368064	0.0512912
13.6942	98.9513	0.024892	0.0166549
97.4133	99.1909	-0.193617	0.152941
98.2421	99.3905	-0.150479	0.351252
99.0668	99.4564	-0.111549	0.415878
99.8625	99.4728	-0.101559	0.431039
100.653	99.4802	-0.0972549	0.437104
101.439	99.4837	-0.0967107	0.439369
102.226	99.4872	-0.0956814	0.441589
103.012	99.4864	-0.0949933	0.439534
103.8	99.4904	-0.093504	0.442267
104.587	99.4919	-0.0920393	0.44246
105.37	99.4926	-0.0947929	0.441927
106.158	99.4925	-0.0927627	0.440562
106.939	99.4899	-0.0978314	0.436744
107.721	99.4865	-0.102214	0.432075
108.508	99.4907	-0.101362	0.435042
109.305	99.4996	-0.0902885	0.442683
110.098	99.5172	-0.0827655	0.458981
181.703	99.8393	-0.0237374	0.714432
182.493	99.8561	-0.0195653	0.73145
183.277	99.8553	-0.0208168	0.730956
184.058	99.8502	-0.0244652	0.726096
184.841	99.8506	-0.0267155	0.726844
185.625	99.8501	-0.0280872	0.726608
186.409	99.8538	-0.029184	0.73073
187.197	99.8556	-0.0253818	0.732897
187.986	99.8599	-0.0216408	0.737629
188.768	99.8584	-0.024349	0.736657
189.55	99.8514	-0.0274447	0.730147
190.334	99.8495	-0.0281962	0.728821
191.11	99.8423	-0.0365828	0.722219
191.905	99.8351	-0.0268556	0.715567
192.693	99.8747	-0.0230155	0.755873
-167.33	98.1911	0.0027322	-0.00557967
-166.384	98.1086	0.166079	-0.0887966
-165.628	98.067	0.13999	-0.131073
-161.068	97.4254	0.00433715	-0.7759
-160.297	97.4266	-0.00685675	-0.77515
-159.529	97.435	-0.0222927	-0.767222
-158.764	97.4628	-0.0396677	-0.739851
-157.964	97.5166	-0.022359	-0.686366
-157.173	97.5811	-0.0143775	-0.622211
-156.348	97.788	0.0276841	-0.415698
-155.578	97.9089	0.0141221	-0.295044
-154.809	98.2228	-0.000249568	0.0185193
-154.031	98.1982	-0.00441223	-0.00637504
-153.25	98.1959	-0.00653444	-0.00886008
0.28612	98.2178	-0.0650935	0.0739972
1.03369	98.2596	-0.100851	0.115587
1.80635	98.2449	-0.111531	0.100566
2.59213	98.2406	-0.109085	0.0960202
9.63388	98.2448	-0.117737	0.0971764
10.4208	98.2559	-0.114218	0.107812
11.2163	98.2644	-0.102213	0.1159
12.0237	98.2503	-0.0782381	0.101378
12.8872	98.1853	0.00184467	0.03594
96.728	98.4609	-0.091891	0.209365
97.4432	98.573	-0.162396	0.320236
98.2862	98.6778	-0.105102	0.423713
99.0746	98.6843	-0.102457	0.428997
99.8617	98.69	-0.101109	0.433363
100.65	98.6952	-0.0985125	0.437366
101.439	98.6987	-0.0954878	0.439561
102.227	98.7036	-0.0934781	0.443252
103.012	98.7044	-0.0945128	0.442717
103.798	98.7076	-0.0939655	0.444724
104.586	98.7085	-0.0914479	0.44428
105.37	98.7072	-0.0937334	0.441738
106.157	98.7077	-0.0928212	0.441039
106.935	98.7057	-0.100813	0.437718
107.719	98.7	-0.102537	0.430819
108.509	98.706	-0.0983368	0.435502
109.306	98.7173	-0.0879154	0.445608
110.094	98.7344	-0.0852482	0.461441
180.915	99.0204	-0.0266898	0.679918
181.693	99.0415	-0.0340833	0.701276
182.487	99.065	-0.0253119	0.724927
183.271	99.0664	-0.0263454	0.726519
184.057	99.0683	-0.0255933	0.72869
184.841	99.0675	-0.0268504	0.728172
185.625	99.0669	-0.0285008	0.727927
186.41	99.0677	-0.0279082	0.72913
187.197	99.0658	-0.0266417	0.727537
187.984	99.0732	-0.0247298	0.735451
188.77	99.0877	-0.0233978	0.750318
189.549	99.0754	-0.0286421	0.738519
190.335	99.0772	-0.0279246	0.740922
191.112	99.0664	-0.0351591	0.730654
191.902	99.0554	-0.0294908	0.720281
192.706	98.9708	-0.0106841	0.636296
-188.374	96.7251	0.0568488	-0.658738
-187.574	96.713	0.0762857	-0.672354
-186.832	96.6449	0.0376625	-0.741994
-186.088	96.6359	0.00151166	-0.752461
-185.304	96.6333	0.00497961	-0.756463
-184.483	96.6331	0.0450884	-0.758011
-168.088	97.4131	0.0278184	0.00066344
-167.179	97.3352	0.154544	-0.0779591
-166.327	97.2819	0.224276	-0.131926
-165.586	97.0791	0.182959	-0.335269
-164.75	96.909	0.236168	-0.506011
-163.299	96.7231	0.121669	-0.693029
-161.855	96.6434	0.000499826	-0.77373
-161.08	96.6413	-0.00675218	-0.776323
-160.295	96.6434	-0.00474565	-0.774664
-159.519	96.6445	-0.0116526	-0.773948
-158.746	96.6524	-0.0217085	-0.766454
-157.968	96.6816	-0.0260151	-0.737573
-157.169	96.7458	-0.0100985	-0.673739
-156.372	97.0457	0.00384147	-0.374147
-155.575	97.1145	0.017671	-0.305602
-154.808	97.4172	0.00107717	-0.00323245
-154.032	97.4143	-0.005208	-0.00639399
-153.247	97.4135	-0.00352556	-0.00741555
0.265949	97.4344	-0.0850116	0.0754895
1.02626	97.4699	-0.108013	0.110672
1.80749	97.4534	-0.11011	0.0939285
9.63541	97.4684	-0.115813	0.105587
10.4268	97.4795	-0.107815	0.116235
11.2236	97.4777	-0.0944183	0.11404
12.0456	97.4417	-0.0558358	0.07766
12.8851	97.4036	0.000177273	0.0390868
95.9959	97.6625	-0.0371377	0.197448
96.698	97.8331	-0.120625	0.366808
97.4863	97.8743	-0.118023	0.406705
98.2878	97.9006	-0.102219	0.431701
99.0728	97.9033	-0.102987	0.43316
99.8583	97.907	-0.103268	0.435569
100.648	97.9088	-0.099804	0.436147
101.437	97.9145	-0.096081	0.440583
102.226	97.9161	-0.0926792	0.44095
103.013	97.9176	-0.0916651	0.441159
103.798	97.9209	-0.0927421	0.443127
104.586	97.9252	-0.0905317	0.446181
105.37	97.9255	-0.0922945	0.445252
106.157	97.9243	-0.0919147	0.442841
106.936	97.9228	-0.0984863	0.439995
107.718	97.9163	-0.101885	0.432269
108.51	97.9209	-0.0960721	0.435629
109.3	97.9342	-0.0921931	0.447729
110.069	97.9313	-0.109124	0.443521
161.331	98.282	0.0370602	0.731133
162.095	98.2714	0.0147271	0.720036
162.871	98.2885	0.00504271	0.736701
163.597	98.2634	-0.0551681	0.711198
164.394	98.2807	-0.0451965	0.727981
165.178	98.287	-0.04645	0.733955
165.994	98.2706	-0.0174976	0.717105
166.777	98.2673	-0.0206716	0.713536
167.599	98.2291	0.0158158	0.674946
180.93	98.258	-0.0116862	0.702184
181.703	98.278	-0.024062	0.722364
182.491	98.2898	-0.021781	0.734329
183.275	98.2917	-0.0231743	0.736436
184.059	98.2895	-0.0239398	0.734471
184.843	98.2869	-0.0257694	0.732175
185.627	98.2878	-0.0264827	0.733393
186.413	98.2851	-0.0259366	0.730961
187.199	98.2832	-0.024939	0.729426
187.989	98.2899	-0.0198452	0.736594
188.778	98.3019	-0.0154188	0.748992
189.556	98.2992	-0.0220903	0.746817
190.338	98.2963	-0.0252485	0.744426
191.118	98.2814	-0.0304229	0.730024
191.903	98.2781	-0.029491	0.727291
192.675	98.3004	-0.0417579	0.750167
193.502	98.2066	4.21513e-05	0.657087
-189.099	95.9001	0.11319	-0.699246
-188.377	95.886	0.0550885	-0.714832
-187.614	95.8791	0.0380039	-0.723328
-186.892	95.8367	-0.021062	-0.76715
-186.097	95.831	-0.00670342	-0.774302
-185.318	95.8308	-0.00801176	-0.775828
-184.537	95.8359	-0.00809702	-0.772102
-168.896	96.6366	0.0019876	0.0084154
-168.074	96.6103	0.0418478	-0.0185838
-167.139	96.5339	0.194774	-0.0956809
-166.325	96.4842	0.22702	-0.145985
-165.525	96.2342	0.243817	-0.396609
-164.853	96.0266	0.133741	-0.604753
-164.184	95.8947	0.020491	-0.737168
-163.424	95.8639	-0.00266349	-0.768486
-162.653	95.8657	-0.0141243	-0.76722
-161.869	95.8588	-0.0127211	-0.774631
-161.083	95.8575	-0.0093911	-0.776338
-160.292	95.8556	-0.00156037	-0.778701
-159.514	95.8594	-0.00647901	-0.775252
-158.733	95.8619	-0.00836743	-0.773166
-157.982	95.895	-0.0404718	-0.740414
-157.2	95.9857	-0.0408388	-0.649973
-156.387	96.2626	-0.0115241	-0.37341
-155.578	96.3548	0.0144292	-0.281479
-154.806	96.6395	0.00417807	0.00295748
-154.029	96.6299	-0.00202432	-0.00691593
-153.248	96.6292	-0.00411309	-0.00774228
-71.6586	96.3993	0.0621373	-0.195316
-0.475948	96.6511	-0.043359	0.0771479
0.250943	96.6758	-0.0997673	0.101655
1.02524	96.6805	-0.108777	0.106084
1.80804	96.6667	-0.109288	0.0920345
8.85318	96.6798	-0.11427	0.102151
9.63919	96.6854	-0.111644	0.107383
10.432	96.6962	-0.102223	0.117811
11.2316	96.6835	-0.0860812	0.104651
12.0734	96.6122	-0.0276079	0.0330172
12.9227	96.5782	0.038267	-0.00149583
81.1099	96.6403	0.00104447	-0.015978
81.8842	96.6522	-0.00975912	-0.00522257
95.9244	97.0154	-0.107297	0.335479
96.7035	97.0959	-0.113939	0.414709
97.4999	97.1115	-0.103217	0.429075
98.2897	97.1186	-0.0991353	0.434907
99.0744	97.1231	-0.100179	0.438129
99.8582	97.1264	-0.102082	0.44022
100.645	97.1262	-0.100574	0.43876
101.436	97.1311	-0.0958815	0.442374
102.225	97.1318	-0.0924953	0.441766
103.013	97.1329	-0.0908153	0.441648
103.796	97.1334	-0.0935494	0.440876
104.584	97.1401	-0.0909206	0.44631
105.368	97.1407	-0.0929783	0.445653
106.156	97.1422	-0.0909648	0.4459
106.935	97.1458	-0.0979237	0.448185
107.723	97.1353	-0.0957517	0.436485
108.507	97.1264	-0.0980178	0.42632
109.305	97.1463	-0.0866179	0.445008
110.096	97.0694	-0.0813176	0.366845
160.547	97.5137	0.0396876	0.748298
161.321	97.5036	0.027876	0.737729
162.089	97.5009	0.00952352	0.734553
162.855	97.4938	-0.0109463	0.726962
163.626	97.5008	-0.0262475	0.733454
164.414	97.508	-0.024086	0.740216
165.196	97.5106	-0.0289299	0.742437
165.983	97.509	-0.0279489	0.740481
166.762	97.5063	-0.0351369	0.737347
167.55	97.4952	-0.0330426	0.725939
168.365	97.4698	-0.00378413	0.700205
180.145	97.5135	-0.0114572	0.74222
180.933	97.512	-0.00910532	0.740767
181.714	97.5166	-0.0134337	0.745536
182.495	97.5163	-0.0176935	0.74537
183.278	97.517	-0.0203986	0.746335
184.063	97.5167	-0.0201663	0.746204
184.843	97.5132	-0.0257616	0.742972
185.63	97.5086	-0.0235398	0.738648
186.416	97.503	-0.0228004	0.733397
187.202	97.502	-0.0222304	0.732703
187.992	97.5042	-0.0173517	0.735318
188.782	97.5146	-0.0121637	0.746182
189.565	97.5186	-0.0135215	0.750603
190.342	97.5139	-0.0215952	0.746401
191.121	97.5073	-0.0272208	0.74032
191.908	97.5058	-0.0247779	0.739316
192.687	97.5016	-0.0305245	0.735758
193.494	97.5205	-0.00823142	0.755309
194.261	97.5241	-0.0255756	0.759551
194.99	97.5148	-0.0809075	0.750894
195.799	97.5241	-0.0567677	0.760951
196.545	97.5121	-0.0944663	0.749726
197.333	97.5056	-0.0906826	0.744015
198.111	97.5081	-0.0967072	0.747411
198.919	97.5078	-0.0732224	0.747963
199.731	97.5175	-0.0453495	0.758595
200.522	97.5317	-0.0375874	0.773719
201.306	97.5416	-0.0371907	0.784611
202.049	97.5518	-0.0786988	0.795819
202.762	97.5519	-0.149348	0.79701
203.604	97.5487	-0.0901832	0.794986
204.353	97.5348	-0.124948	0.782229
205.123	97.5244	-0.138564	0.772994
206.088	97.5306	0.0440745	0.78044
206.842	97.5306	0.0144023	0.781733
207.619	97.5198	0.00849317	0.772228
208.407	97.5297	0.0134903	0.783449
209.184	97.5173	0.00786343	0.772546
209.947	97.5111	-0.0121654	0.767801
210.74	97.5077	-0.00163708	0.76584
211.499	97.5061	-0.0245108	0.765827
212.263	97.5091	-0.0428592	0.770318
212.974	97.5106	-0.114969	0.77354
213.769	97.5084	-0.10172	0.773004
214.598	97.5027	-0.0550002	0.768973
215.388	97.5013	-0.0469363	0.769314
216.177	97.4946	-0.0391385	0.764456
216.979	97.4972	-0.0190867	0.768934
217.779	97.4905	-0.00121761	0.764075
218.495	97.4929	-0.0658134	0.768426
219.301	97.4951	-0.0418826	0.77271
220.106	97.4887	-0.017169	0.768322
220.91	97.4894	0.0053105	0.771133
221.708	97.4847	0.0219903	0.768539
222.462	97.4828	-0.00431431	0.768828
223.251	97.4828	0.00384987	0.771137
224.009	97.4759	-0.0188478	0.766552
224.772	97.4719	-0.0360826	0.764867
225.541	97.4736	-0.0470708	0.768904
226.31	97.4726	-0.0584313	0.770434
-188.464	95.0939	-0.0305285	-0.724022
-187.697	95.0914	-0.0437654	-0.727972
-186.905	95.0481	-0.0322842	-0.772766
-186.099	95.0474	-0.00734861	-0.774792
-185.323	95.0497	-0.011432	-0.773903
-184.544	95.0537	-0.013166	-0.771193
-169.688	95.841	-0.00617083	-0.00290201
-168.898	95.8392	0.0011141	-0.00547491
-167.982	95.7421	0.134615	-0.103179
-167.135	95.717	0.199218	-0.128972
-166.318	95.6404	0.234465	-0.206115
-165.56	95.382	0.209457	-0.465131
-164.941	95.1462	0.0464221	-0.701477
-164.197	95.0874	0.0072476	-0.760821
-163.426	95.0726	-0.00414404	-0.776084
-162.651	95.0727	-0.0117351	-0.776496
-161.867	95.0671	-0.0107415	-0.782513
-161.084	95.0715	-0.0104935	-0.778605
-160.293	95.0704	-0.00204894	-0.78014
-159.513	95.0791	-0.00508421	-0.771724
-158.731	95.076	-0.00544087	-0.775219
-157.981	95.117	-0.0392152	-0.734609
-157.199	95.2026	-0.0398936	-0.649273
-156.397	95.4956	-0.0203494	-0.356553
-155.578	95.6236	0.0154647	-0.228778
-154.8	95.8537	0.00979647	0.00103212
-154.032	95.8476	-0.00480795	-0.00530913
-153.249	95.8464	-0.0051172	-0.00665775
-73.2337	95.5763	0.0539945	-0.234895
-72.478	95.546	0.0259812	-0.264527
-71.7055	95.5234	0.0146958	-0.286617
-70.9294	95.5158	0.00704217	-0.293596
-70.1498	95.502	0.00296976	-0.306852
-69.4134	95.4958	-0.0443595	-0.312468
-68.6329	95.5175	-0.0474769	-0.290217
-0.530609	95.8804	-0.0977838	0.0912039
0.2425	95.8994	-0.107962	0.110032
1.02303	95.896	-0.110728	0.106343
1.80499	95.8889	-0.112069	0.098944
8.85236	95.8923	-0.114708	0.0994922
9.63977	95.9016	-0.11068	0.108368
10.4376	95.9103	-0.0962778	0.116685
11.2587	95.885	-0.0585566	0.091028
12.1312	95.785	0.0305867	-0.00937195
77.9504	96.1687	-0.016733	0.302403
80.2941	96.1378	-0.0283116	0.267824
81.1294	96.0387	0.0217614	0.167571
81.8714	95.8739	-0.0213486	0.0015168
95.1377	96.1506	-0.107122	0.257159
95.913	96.2859	-0.117475	0.391136
96.7125	96.3221	-0.103667	0.426121
97.5036	96.3322	-0.0982562	0.434917
98.2901	96.3368	-0.0974813	0.438296
99.0765	96.3375	-0.0967704	0.437731
99.8584	96.3387	-0.100634	0.437618
100.645	96.3394	-0.100112	0.437038
101.436	96.3439	-0.0942564	0.44027
102.225	96.3422	-0.0919141	0.437401
103.012	96.3463	-0.0905971	0.44016
103.796	96.3477	-0.0921208	0.440332
104.584	96.3528	-0.0901069	0.44414
105.37	96.3556	-0.0898923	0.445762
106.156	96.3568	-0.0898964	0.445706
106.937	96.3578	-0.0953497	0.445423
107.72	96.3226	-0.0982819	0.408951
108.483	96.2432	-0.120561	0.328285
109.233	96.1427	-0.156575	0.22651
159.731	96.7401	0.0113092	0.760235
160.542	96.7388	0.0358585	0.758372
161.314	96.7338	0.0214277	0.752885
162.08	96.7342	0.000823071	0.752756
162.847	96.7341	-0.0182586	0.752126
163.628	96.7403	-0.0239691	0.757876
164.423	96.7385	-0.014466	0.755657
165.21	96.7372	-0.013682	0.753934
165.984	96.7379	-0.0264845	0.754261
166.77	96.7371	-0.0267039	0.753107
167.546	96.7361	-0.036166	0.751685
168.335	96.7397	-0.0333652	0.754975
175.355	96.7283	-0.0871617	0.741671
176.208	96.7487	-0.0207247	0.762044
176.994	96.7552	-0.0198617	0.768514
177.744	96.7526	-0.0553182	0.7659
178.555	96.7611	-0.0299142	0.774322
179.342	96.7591	-0.028685	0.77237
180.153	96.7516	-0.0031795	0.764953
180.933	96.7447	-0.00889626	0.758174
181.718	96.7456	-0.00981937	0.759151
182.497	96.7443	-0.0164903	0.758041
183.282	96.7443	-0.0167307	0.758171
184.06	96.7427	-0.0238102	0.756806
184.845	96.7411	-0.023612	0.755485
185.627	96.7386	-0.0270789	0.753206
186.412	96.7357	-0.0275192	0.750613
187.199	96.7358	-0.0252399	0.751021
187.994	96.7351	-0.0155587	0.750774
188.785	96.7365	-0.00948831	0.752486
189.579	96.7396	-0.000751477	0.7561
190.347	96.7371	-0.0176697	0.754028
191.129	96.7354	-0.0200467	0.752843
191.919	96.7374	-0.014695	0.755385
192.705	96.7396	-0.0129485	0.758175
193.514	96.7498	0.0106116	0.768951
194.288	96.7525	0.000787131	0.77225
195.075	96.7509	0.00343208	0.771389
195.855	96.7505	-0.0011589	0.771618
196.634	96.7495	-0.00694735	0.77138
197.46	96.7489	0.0347678	0.771565
198.193	96.7476	-0.0160984	0.771086
198.993	96.7458	-3.75267e-05	0.770156
199.775	96.7445	-0.00207705	0.769738
200.535	96.7427	-0.0259733	0.768885
201.327	96.7419	-0.0178053	0.769062
202.139	96.7419	0.0103456	0.770072
202.893	96.7414	-0.0188321	0.770588
203.672	96.741	-0.023841	0.771268
204.465	96.7397	-0.0138686	0.771149
205.228	96.738	-0.0339174	0.770639
206.034	96.7368	-0.0114361	0.77064
206.8	96.7354	-0.0284445	0.770435
207.608	96.7346	-0.00345228	0.770949
208.387	96.7329	-0.00731132	0.770576
209.187	96.7342	0.00962935	0.773321
209.982	96.7332	0.0221104	0.773706
210.75	96.7319	0.00742695	0.773855
211.534	96.7312	0.00821844	0.77466
212.283	96.728	-0.0249396	0.773006
213.043	96.7262	-0.0474257	0.772799
213.84	96.7265	-0.0327087	0.774784
214.626	96.7245	-0.0285487	0.774419
215.41	96.7229	-0.0267043	0.774553
216.192	96.7237	-0.0268231	0.777138
216.967	96.721	-0.0327842	0.77628
217.744	96.7209	-0.0373705	0.778055
218.522	96.7161	-0.0408443	0.775146
219.308	96.7138	-0.0365142	0.774857
220.097	96.711	-0.0289165	0.774077
220.904	96.7078	-0.00269121	0.772969
221.693	96.7065	0.00506427	0.77377
222.46	96.7022	-0.00894649	0.771574
223.228	96.6972	-0.0216911	0.768811
223.994	96.695	-0.0355307	0.768839
224.787	96.692	-0.0235063	0.768216
225.541	96.6876	-0.049176	0.766134
226.321	96.6902	-0.0493335	0.771166
-189.337	94.2997	-0.121887	-0.733685
-188.61	94.3393	-0.174816	-0.695601
-186.896	94.2624	-0.0217087	-0.775327
-186.105	94.2573	-0.011301	-0.781901
-185.324	94.2618	-0.0116068	-0.778739
-181.07	95.1047	-0.443413	0.05694
-180.117	94.9709	-0.271367	-0.0779961
-178.297	95.0525	-0.0146267	0.0015115
-169.693	95.0546	-0.010677	-0.00579043
-168.839	94.9895	0.0605444	-0.0715042
-167.959	94.9335	0.158578	-0.128188
-167.117	94.8935	0.218047	-0.168855
-166.315	94.6546	0.23748	-0.408316
-165.617	94.5211	0.153529	-0.542425
-164.991	94.3009	-0.00337736	-0.763094
-163.428	94.2927	-0.00548244	-0.772326
-162.643	94.2885	-0.00361296	-0.777022
-161.862	94.2854	-0.00492272	-0.780557
-161.079	94.2917	-0.0048145	-0.774619
-160.295	94.2906	-0.00404457	-0.776152
-159.508	94.2918	0.000328365	-0.775233
-158.729	94.2874	-0.00392376	-0.780057
-157.972	94.3164	-0.0290739	-0.751333
-157.183	94.3863	-0.0231678	-0.681753
-156.379	94.6586	-0.00287581	-0.409665
-155.566	94.8251	0.0274448	-0.243455
-154.804	95.0559	0.0065145	-0.0128623
-154.033	95.0618	-0.00642744	-0.00716587
-74.7834	94.8254	0.0712454	-0.202287
-74.0098	94.805	0.060999	-0.222168
-73.2397	94.7617	0.0474298	-0.264824
-72.5025	94.7014	0.000882213	-0.324545
-71.761	94.6627	-0.0413412	-0.36272
-70.984	94.6528	-0.0480752	-0.371978
-70.2071	94.635	-0.0549203	-0.389275
-69.446	94.6351	-0.0775023	-0.38857
-68.6722	94.6569	-0.0873245	-0.36623
-67.864	94.6904	-0.062885	-0.33216
-67.0908	94.7672	-0.0733065	-0.25481
-66.2612	94.8243	-0.0273907	-0.19721
-0.540007	95.1176	-0.106948	0.113172
0.240799	95.1072	-0.109417	0.102534
1.0262	95.1091	-0.107296	0.104219
1.80888	95.1063	-0.107909	0.101089
2.59064	95.1067	-0.109441	0.101222
8.85622	95.1099	-0.110472	0.101817
9.64716	95.1259	-0.102894	0.117424
10.4553	95.1403	-0.0780995	0.13145
11.2787	95.071	-0.0380778	0.0617385
12.1472	94.9813	0.0469493	-0.0283402
74.9532	95.6784	0.127312	0.601814
75.6745	95.6138	0.0636141	0.536107
76.409	95.5572	0.0131646	0.478357
77.1179	95.5146	-0.0630172	0.434504
77.891	95.5092	-0.0749115	0.427949
78.6511	95.519	-0.0998618	0.436573
79.4679	95.5011	-0.0681689	0.417448
80.3084	95.4761	-0.0128443	0.391221
81.1486	95.2428	0.0421741	0.156734
81.9359	95.2008	0.0443352	0.113508
82.6774	95.0895	0.000602187	0.00102418
94.2332	95.3199	-0.224799	0.212793
95.0965	95.4713	-0.147027	0.362947
95.9173	95.5259	-0.111925	0.416307
96.7137	95.5396	-0.101213	0.428726
97.5032	95.5467	-0.0973149	0.434573
98.2894	95.5508	-0.0968589	0.4374
99.076	95.5516	-0.0960125	0.437003
99.8592	95.5541	-0.0985607	0.438226
100.647	95.5542	-0.0965052	0.437002
101.437	95.5597	-0.0921685	0.4413
102.223	95.5569	-0.0923214	0.437221
103.01	95.5616	-0.0905667	0.440698
103.796	95.5629	-0.090912	0.44072
104.583	95.5667	-0.0902162	0.44324
105.368	95.5694	-0.0909522	0.444705
106.154	95.5693	-0.0907421	0.443364
106.935	95.5602	-0.0952598	0.432934
107.681	95.499	-0.13523	0.370567
108.479	95.322	-0.12412	0.192308
159.746	95.9618	0.0263378	0.766865
160.533	95.9606	0.0270419	0.765119
161.294	95.9562	0.00136312	0.76024
162.062	95.9608	-0.0165888	0.764283
162.86	95.9723	-0.0052642	0.775335
163.641	95.974	-0.00980411	0.776577
164.435	95.9726	-0.00247531	0.774694
165.226	95.973	0.00229798	0.774657
165.997	95.9732	-0.0130328	0.774411
166.754	95.9748	-0.0426039	0.775648
167.535	95.9767	-0.04758	0.777233
168.309	95.9781	-0.0589521	0.778216
169.111	95.9886	-0.0436323	0.788414
172.275	95.9487	-0.0234319	0.747546
173.125	95.9727	0.0403518	0.771302
173.883	95.9768	0.012832	0.775214
174.623	95.9634	-0.0340147	0.761732
175.39	95.9596	-0.0522088	0.757817
176.204	95.9686	-0.0240739	0.766649
176.985	95.9702	-0.0284804	0.768201
177.782	95.9746	-0.0176209	0.772561
178.564	95.9708	-0.0209108	0.768808
179.349	95.9695	-0.0218532	0.767446
180.15	95.9793	-0.00703899	0.777298
180.937	95.9842	-0.00479845	0.782266
181.723	95.9894	-0.00509241	0.787648
182.509	95.9931	-0.00422751	0.791454
183.285	95.9928	-0.0139422	0.791328
184.072	95.9895	-0.0121497	0.788231
184.851	95.9862	-0.0186032	0.785136
185.639	95.9802	-0.0152064	0.779424
186.422	95.9784	-0.0179954	0.77792
187.209	95.9803	-0.015706	0.780071
187.994	95.9795	-0.016046	0.779649
188.765	95.9838	-0.0298324	0.784321
189.552	95.979	-0.028034	0.779975
190.338	95.9905	-0.026236	0.791834
191.142	95.9964	-0.0075331	0.798284
191.941	95.9933	0.00678495	0.79563
192.745	95.9949	0.0258699	0.797837
193.524	95.9665	0.0201877	0.770054
194.308	95.9651	0.0194897	0.769221
195.092	95.9656	0.0189414	0.77035
195.862	95.9675	0.00501502	0.772936
196.622	95.9698	-0.0193462	0.776005
197.412	95.967	-0.0131793	0.773966
198.182	95.9622	-0.0280165	0.769976
198.975	95.9645	-0.018909	0.773088
199.769	95.9651	-0.00890536	0.774514
200.556	95.9574	-0.00578297	0.767742
201.348	95.9596	0.00262953	0.770909
202.187	95.9572	0.0573217	0.769496
202.946	95.9496	0.0329291	0.76295
203.722	95.9492	0.0258733	0.763554
204.54	95.9583	0.0594548	0.773743
205.265	95.9531	0.0016197	0.769705
206.038	95.9499	-0.00921172	0.767755
206.805	95.9497	-0.0250429	0.768751
207.599	95.9478	-0.0136521	0.768111
208.38	95.9486	-0.0159848	0.770241
209.166	95.9566	-0.0129686	0.779565
209.974	95.9461	0.0118829	0.770452
210.743	95.9497	-0.00160721	0.775521
211.53	95.9503	0.00333962	0.777533
212.315	95.9448	0.00561706	0.773632
213.073	95.9508	-0.0191808	0.781157
213.852	95.951	-0.0220706	0.782993
214.641	95.9431	-0.0157118	0.776722
215.417	95.9432	-0.0211895	0.778497
216.19	95.9422	-0.0297647	0.779268
216.973	95.9406	-0.0288191	0.779517
217.77	95.9392	-0.0135655	0.779957
218.527	95.9325	-0.0383374	0.775098
219.314	95.9276	-0.0324213	0.772192
220.104	95.9215	-0.0238822	0.768042
220.885	95.9174	-0.0237521	0.76594
221.664	95.9155	-0.0255839	0.766127
222.454	95.9156	-0.0166356	0.768342
223.236	95.9116	-0.0155253	0.766511
224.015	95.9084	-0.0175703	0.765527
224.808	95.9101	-0.00437185	0.769588
225.578	95.9093	-0.0145577	0.771108
226.347	95.9149	-0.0259328	0.779052
-192.332	94.2878	0.00561247	0.043613
-191.61	94.4414	-0.0527291	0.195577
-186.106	93.4689	-0.0112917	-0.787179
-185.326	93.4735	-0.0120408	-0.783862
-184.562	93.4852	-0.0284208	-0.773468
-181.874	94.2286	-0.464469	-0.0347989
-181.001	94.268	-0.372881	0.00347721
-180.075	94.2085	-0.228555	-0.057149
-179.207	94.2422	-0.142121	-0.0244676
-178.295	94.259	-0.0113528	-0.00871127
-170.469	94.2738	-0.00423249	-0.002274
-169.68	94.2682	0.00246399	-0.0085779
-168.792	94.2138	0.108582	-0.0636453
-167.913	94.1579	0.205529	-0.12019
-167.05	94.0259	0.28618	-0.252742
-166.375	93.7707	0.178581	-0.508526
-162.641	93.5027	-0.000809414	-0.779087
-161.858	93.5024	-0.000778818	-0.779745
-161.077	93.5081	-0.00200475	-0.774413
-160.295	93.5087	-0.0029584	-0.774245
-159.513	93.5039	-0.00389407	-0.779334
-158.732	93.5056	-0.00626349	-0.778012
-157.964	93.524	-0.0207794	-0.759906
-157.171	93.5892	-0.0113444	-0.694951
-156.371	93.8685	0.00523557	-0.415966
-155.577	94.0103	0.016873	-0.274369
-154.8	94.2749	0.0104914	-0.00999002
-154.033	94.2795	-0.00603625	-0.00557938
-74.7816	94.0085	0.0724121	-0.234623
-74.0189	93.9692	0.0513827	-0.273404
-73.271	93.9253	0.0155421	-0.316697
-72.5226	93.8939	-0.0198666	-0.34752
-71.7799	93.8573	-0.0608502	-0.383555
-71.0169	93.8467	-0.0815122	-0.393545
-70.2494	93.8456	-0.097789	-0.394067
-69.4718	93.8503	-0.103832	-0.388836
-68.6953	93.8524	-0.111015	-0.386172
-67.9087	93.8536	-0.108135	-0.384407
-67.1094	93.9235	-0.092493	-0.313976
-66.2556	93.9632	-0.0222622	-0.273728
-65.426	94.054	0.0236796	-0.182345
-1.32383	94.3406	-0.107283	0.121131
-0.542149	94.3257	-0.108858	0.106019
0.240435	94.323	-0.109538	0.103098
1.02488	94.3268	-0.108359	0.106647
1.80854	94.3262	-0.107984	0.105778
2.59096	94.3268	-0.108844	0.1061
3.37311	94.3295	-0.109982	0.108453
4.15631	94.3272	-0.110073	0.10592
4.93794	94.3212	-0.111749	0.0996174
5.7234	94.3212	-0.109606	0.0992575
6.51303	94.3196	-0.103293	0.0973016
8.0781	94.3263	-0.104883	0.103338
8.85623	94.3289	-0.110097	0.105555
9.65826	94.3292	-0.0914203	0.105465
10.4723	94.2952	-0.060755	0.0711576
11.3284	94.2252	0.0119705	0.000701486
73.2282	94.7779	-0.0266836	0.488678
74.0364	94.7964	-0.00338541	0.506084
74.7831	94.7614	-0.0415898	0.469846
75.5432	94.7452	-0.0664731	0.452489
76.313	94.7387	-0.081701	0.444827
77.089	94.7361	-0.0907192	0.441112
77.8746	94.7328	-0.0901618	0.436579
78.6571	94.7338	-0.0927349	0.436406
79.445	94.7323	-0.089874	0.433736
80.253	94.7226	-0.0670293	0.422838
81.1243	94.5451	0.0191231	0.244146
81.8582	94.5015	-0.0321266	0.199282
82.6915	94.3375	0.0159864	0.034101
83.4574	94.3053	-0.00339515	0.0006385
93.4576	94.5262	-0.213537	0.205451
94.2734	94.6294	-0.183292	0.307454
95.1249	94.7278	-0.117435	0.404542
95.9235	94.747	-0.104409	0.422472
96.7194	94.7601	-0.094227	0.434329
97.5087	94.7652	-0.0906267	0.438184
98.2955	94.7654	-0.0895375	0.437127
99.0781	94.7678	-0.0926005	0.438305
99.8617	94.7703	-0.0947884	0.43949
100.648	94.7737	-0.0946903	0.441624
101.434	94.7736	-0.0936989	0.440295
102.219	94.771	-0.0949829	0.436433
103.007	94.7741	-0.0925809	0.438333
103.793	94.7749	-0.0927324	0.437811
104.579	94.7773	-0.0921136	0.438967
105.368	94.7825	-0.0895835	0.442891
106.153	94.7801	-0.090607	0.439311
106.909	94.7087	-0.120181	0.366642
107.663	94.5628	-0.152486	0.219431
159.718	95.1603	-0.000534333	0.750384
160.505	95.1609	-0.000627303	0.750414
161.262	95.1598	-0.0299485	0.748771
162.02	95.1635	-0.0580825	0.751997
162.858	95.1964	-0.00623563	0.784352
163.67	95.2109	0.0193903	0.798401
164.44	95.2027	0.00346406	0.789702
165.208	95.2028	-0.0152425	0.789401
166.002	95.1948	-0.00766879	0.780978
167.528	95.1978	-0.0538989	0.783215
168.33	95.1744	-0.0381673	0.75948
169.098	95.1746	-0.0564462	0.759317
169.931	95.2065	-0.00948837	0.79088
170.641	95.1441	-0.0856133	0.728204
171.413	95.1584	-0.0992323	0.742233
172.247	95.1704	-0.0511974	0.753983
173.052	95.1797	-0.0321625	0.763153
173.86	95.1881	-0.0109517	0.77136
174.648	95.1882	-0.00884702	0.771284
175.425	95.1865	-0.017412	0.769464
176.212	95.1924	-0.0161896	0.775233
176.995	95.191	-0.0188089	0.773752
177.786	95.1926	-0.0140944	0.775336
178.566	95.1902	-0.0197747	0.772857
179.347	95.1843	-0.0239899	0.767046
180.142	95.1928	-0.0150399	0.775525
180.931	95.1976	-0.0110574	0.780415
181.717	95.1983	-0.0103475	0.781189
182.506	95.2003	-0.0076447	0.783331
183.287	95.1851	-0.0113266	0.768198
184.084	95.1811	-0.000373384	0.764426
184.859	95.1851	-0.0105192	0.768634
185.649	95.1828	-0.00613339	0.766582
186.427	95.1725	-0.0128617	0.756552
187.205	95.1705	-0.0198046	0.754839
187.997	95.1734	-0.0130246	0.758058
188.768	95.1713	-0.027675	0.756354
189.546	95.1826	-0.0342604	0.768005
190.325	95.1832	-0.0403794	0.769039
191.096	95.1827	-0.0535938	0.769055
191.898	95.1878	-0.0369648	0.774629
192.679	95.1945	-0.0406485	0.781831
193.489	95.1866	-0.015652	0.774471
194.294	95.1908	0.00491191	0.779303
195.088	95.1848	0.0150643	0.773941
195.862	95.1841	0.00402683	0.773867
196.635	95.1958	-0.00701559	0.786309
197.419	95.1977	-0.00765197	0.78891
198.202	95.1876	-0.00884541	0.779564
198.992	95.1956	-0.0025634	0.788463
199.78	95.1879	0.00115302	0.78161
200.573	95.1736	0.0105343	0.768116
201.358	95.1754	0.0114178	0.770931
202.182	95.1648	0.0518852	0.761215
202.982	95.1559	0.0676888	0.753347
203.759	95.1555	0.0609394	0.754025
204.557	95.154	0.0761592	0.753559
205.28	95.1623	0.0157904	0.762953
206.04	95.1618	-0.00762519	0.763695
206.807	95.1627	-0.0239502	0.765779
207.594	95.1638	-0.0198616	0.768065
208.375	95.1525	-0.0228811	0.758067
209.172	95.1624	-0.00797606	0.769313
209.978	95.1494	0.0144652	0.757632
210.75	95.1562	0.0037319	0.765901
211.542	95.1575	0.0135896	0.76858
212.333	95.1497	0.0217658	0.762283
213.098	95.1553	0.00436819	0.769428
213.871	95.1549	-0.0042341	0.770671
214.646	95.1581	-0.0120932	0.775468
215.426	95.148	-0.0139951	0.767005
216.191	95.1507	-0.0308663	0.771431
216.964	95.1473	-0.0396853	0.769777
217.765	95.1396	-0.020759	0.763957
218.526	95.1434	-0.0406492	0.769611
219.317	95.1373	-0.0315105	0.765407
220.106	95.1331	-0.0238557	0.763154
-193.867	93.4146	0.031905	-0.043502
-193.11	93.477	0.00838961	0.0173304
-192.378	93.6402	-0.0391045	0.178836
-191.639	93.7053	-0.0801969	0.242372
-190.795	93.7369	-0.016492	0.272453
-189.315	93.2586	-0.0965239	-0.208863
-188.527	93.0072	-0.0887819	-0.461699
-186.889	92.6882	-0.0123061	-0.783441
-186.109	92.6993	-0.0126689	-0.773638
-185.354	92.8143	-0.0392221	-0.65988
-184.639	92.9402	-0.104412	-0.535288
-184.026	93.0739	-0.272813	-0.402841
-183.335	93.1583	-0.362455	-0.319621
-182.551	93.3214	-0.36013	-0.157633
-180.909	93.4125	-0.279736	-0.0687196
-179.998	93.3945	-0.150027	-0.0878092
-179.175	93.4618	-0.108894	-0.0215758
-178.289	93.4785	-0.00435531	-0.00585275
-177.504	93.4791	-0.000534806	-0.00617889
-171.255	93.4897	-0.00670684	-0.00220449
-170.468	93.4894	-0.00275317	-0.00311333
-169.614	93.4762	0.0697143	-0.0169754
-168.771	93.4211	0.130434	-0.0727881
-167.818	93.3721	0.301241	-0.1224
-166.895	93.2023	0.440988	-0.292743
-162.648	92.7223	-0.0070651	-0.775719
-161.861	92.7201	-0.00300179	-0.778318
-161.079	92.7228	-0.00434425	-0.775967
-160.296	92.7294	-0.00410133	-0.769695
-159.517	92.7233	-0.00771847	-0.776207
-158.73	92.7279	-0.00379994	-0.771846
-157.954	92.7251	-0.0113084	-0.774997
-157.165	92.7711	-0.00526342	-0.729198
-156.364	93.0648	0.0128863	-0.435793
-155.566	93.1993	0.0276559	-0.301456
-154.807	93.4943	0.00393347	-0.00665357
-75.6134	93.2245	0.023807	-0.234678
-74.8189	93.1706	0.0345038	-0.288004
-74.0485	93.1349	0.0211556	-0.323141
-73.2946	93.1064	-0.00865659	-0.351013
-72.5482	93.0799	-0.0459994	-0.376971
-71.7982	93.0568	-0.0797402	-0.399519
-71.0259	93.06	-0.0911572	-0.395678
-70.2557	93.0601	-0.104637	-0.395015
-69.4718	93.0598	-0.104458	-0.39477
-68.691	93.0658	-0.107282	-0.388165
-67.9135	93.0773	-0.113427	-0.376082
-67.1389	93.1037	-0.122521	-0.349125
-66.2792	93.1344	-0.0464891	-0.317894
-65.4327	93.1958	0.0164291	-0.255998
-1.33343	93.5093	-0.11666	0.0744721
-0.544086	93.5359	-0.110565	0.100865
0.238939	93.5358	-0.110793	0.100586
1.02259	93.5378	-0.110396	0.102339
1.80527	93.5389	-0.11098	0.103146
2.5898	93.5418	-0.109728	0.105757
3.37347	93.5399	-0.109332	0.103612
4.15696	93.5443	-0.109131	0.107653
4.94303	93.5411	-0.106349	0.104234
5.72428	93.5363	-0.108402	0.0990533
6.51001	93.5384	-0.105976	0.100873
7.29004	93.5364	-0.109258	0.0984658
8.07683	93.5449	-0.105793	0.106631
8.85576	93.5502	-0.110191	0.111613
9.66905	93.5448	-0.0802505	0.105793
10.4927	93.4878	-0.0399763	0.0484928
11.328	93.4386	0.0119962	-0.00117783
24.3045	93.8415	-0.330345	0.39328
25.2382	93.6758	-0.180205	0.226965
25.9932	93.6849	-0.2088	0.235399
26.9957	93.5473	0.0101199	0.0971636
60.0708	93.2547	0.156643	-0.230856
60.7279	93.3847	0.0293241	-0.101854
61.492	93.8065	0.00890016	0.318887
62.2255	93.9147	-0.0421605	0.426007
62.9948	93.9194	-0.0574008	0.429619
63.7744	93.9233	-0.0623779	0.432467
64.5542	93.9224	-0.0671612	0.430505
65.3666	93.922	-0.0393923	0.429015
66.2009	93.9125	0.0102495	0.418456
67.0014	93.8794	0.0260891	0.384275
67.8325	93.8082	0.0724902	0.311909
68.6204	93.5905	0.0756213	0.0931442
72.3748	93.9062	-0.094025	0.403204
73.1741	93.9622	-0.0795713	0.458074
73.9555	93.9538	-0.0830623	0.448505
74.7339	93.949	-0.0896554	0.442551
75.5195	93.9472	-0.0889591	0.439574
76.3022	93.9475	-0.0913266	0.438722
77.0868	93.9491	-0.0917428	0.439112
77.8728	93.9483	-0.0907869	0.437163
78.6556	93.9496	-0.0929942	0.437213
79.4411	93.952	-0.0925731	0.438472
80.2328	93.9495	-0.0860174	0.434702
81.0918	93.8199	-0.0121331	0.303946
81.8565	93.737	-0.0326795	0.219867
82.7054	93.5575	0.0310163	0.0391127
83.4603	93.5262	0.000682366	0.00662677
92.6552	93.7525	-0.229111	0.218079
93.4887	93.8417	-0.181147	0.306083
94.3457	93.9524	-0.109705	0.415481
95.1476	93.973	-0.0935034	0.434886
95.9359	93.9772	-0.090779	0.437809
96.7246	93.9797	-0.0877604	0.439084
97.5079	93.9797	-0.0901179	0.437827
98.2944	93.9883	-0.0893839	0.445195
99.0752	93.9781	-0.0942942	0.433702
99.8603	93.9863	-0.0949837	0.440692
100.648	93.9895	-0.0935227	0.442559
101.434	93.9897	-0.0925519	0.441503
102.219	93.9864	-0.0940505	0.437001
103.006	93.9884	-0.0927363	0.437773
103.794	93.9928	-0.0906328	0.44092
104.582	93.995	-0.0879174	0.441813
105.368	93.9957	-0.0882044	0.441235
106.109	93.9153	-0.133259	0.359576
106.903	93.753	-0.124885	0.196033
159.712	94.3572	-0.00627789	0.732323
160.488	94.3621	-0.016572	0.736615
161.277	94.3611	-0.013648	0.735033
162.072	94.3812	-0.00504351	0.754635
168.336	94.4072	-0.0318202	0.777091
169.125	94.3961	-0.0289957	0.765719
169.933	94.4018	-0.00717243	0.771088
170.687	94.3807	-0.0389978	0.749686
171.478	94.3903	-0.0341016	0.75902
172.284	94.4012	-0.0141645	0.769627
173.067	94.3992	-0.0168353	0.767447
173.854	94.402	-0.0160978	0.770014
174.642	94.4085	-0.0147431	0.776351
175.422	94.4045	-0.020356	0.772204
176.207	94.4095	-0.0206986	0.77716
176.991	94.4064	-0.0229675	0.773945
177.788	94.407	-0.0111891	0.774489
178.568	94.4039	-0.017344	0.771335
179.356	94.3996	-0.0153576	0.767006
180.148	94.4101	-0.00873571	0.77755
180.936	94.41	-0.00585041	0.777522
181.726	94.4088	-0.00196802	0.776384
182.505	94.409	-0.00792079	0.776661
183.294	94.4029	-0.00523557	0.770697
184.08	94.4006	-0.00432083	0.768536
184.86	94.401	-0.00960717	0.769137
185.652	94.3914	-0.00273829	0.759799
-213.044	92.949	0.313001	0.327876
-201.3	91.6724	0.392365	-0.984378
-200.526	91.6833	0.387313	-0.975477
-194.293	91.7484	0.387041	-0.925104
-193.54	91.7852	0.359824	-0.890012
-193.163	92.8141	-0.0426221	0.137294
-192.483	93.1689	-0.142717	0.490513
-191.714	93.2505	-0.153403	0.570526
-190.912	93.2065	-0.132051	0.524988
-189.997	92.8958	0.0033576	0.212801
-189.241	92.4556	-0.0210735	-0.228786
-188.503	92.1678	-0.0635807	-0.518008
-187.744	92.0077	-0.0856721	-0.679482
-186.888	91.9063	-0.0104251	-0.7822
-186.1	91.9101	-0.0030046	-0.779656
-185.396	91.9846	-0.0792013	-0.706507
-183.788	92.0151	-0.0331011	-0.678406
-183.011	91.9401	-0.037095	-0.754516
-180.037	92.6321	-0.188928	-0.0668314
-177.504	92.6955	0.000359317	-0.00639019
-176.727	92.6955	-0.00458907	-0.00728444
-172.035	92.7046	-0.00460367	-0.00298758
-171.255	92.7046	-0.00602843	-0.00366878
-170.38	92.7118	0.0864047	0.00279331
-169.544	92.703	0.140393	-0.00661422
-168.685	92.6552	0.216397	-0.0550227
-167.698	92.5567	0.421007	-0.154093
-162.646	91.9371	-0.00491279	-0.777101
-161.858	91.937	-0.00013631	-0.777598
-161.081	91.9449	-0.00525438	-0.770052
-160.298	91.9454	-0.00516699	-0.769875
-159.517	91.9395	-0.00716176	-0.776118
-158.736	91.9455	-0.00940028	-0.770465
-157.933	91.97	0.0104754	-0.746162
-157.159	91.9949	0.00145767	-0.721548
-156.357	92.2632	0.0203529	-0.453458
-155.577	92.4141	0.0173753	-0.302763
-154.805	92.6973	0.00546695	-0.0197692
-100.046	92.2726	-0.108056	-0.421409
-77.4161	92.4625	-0.21192	-0.21341
-76.5338	92.2934	-0.11349	-0.381882
-75.6519	92.3494	-0.015329	-0.32531
-74.8689	92.3313	-0.0161233	-0.342807
-74.1029	92.314	-0.0338049	-0.359493
-73.3112	92.3081	-0.0258234	-0.364761
-72.5509	92.2905	-0.0493205	-0.381858
-71.8099	92.2605	-0.0919598	-0.411208
-71.0295	92.2662	-0.0953033	-0.404955
-70.2433	92.2759	-0.0928426	-0.394682
-69.4649	92.2729	-0.0980631	-0.397159
-68.6827	92.2773	-0.0995542	-0.392128
-67.9062	92.2824	-0.106721	-0.386467
-67.1729	92.2654	-0.157093	-0.402916
-66.3067	92.3288	-0.0744717	-0.338971
-65.4487	92.3659	-0.000165026	-0.301311
-14.5536	92.7697	-0.0221085	0.121562
-13.7967	92.7487	-0.0484006	0.10054
-13.039	92.7327	-0.0738987	0.0844295
-12.266	92.7348	-0.0841245	0.086513
-11.476	92.731	-0.0772801	0.0826361
-10.6987	92.7361	-0.0831956	0.0876923
-2.07776	92.7407	-0.0775501	0.090744
-1.32942	92.7427	-0.112439	0.0925939
-0.545034	92.7489	-0.111286	0.0984954
0.238731	92.751	-0.110762	0.100354
1.02236	92.7523	-0.110382	0.101429
1.80792	92.7561	-0.10807	0.104978
2.59319	92.7575	-0.106061	0.106092
3.37021	92.7452	-0.112311	0.0935232
4.15775	92.7645	-0.108037	0.112581
4.94539	92.7656	-0.103679	0.113385
5.72495	92.7565	-0.107405	0.103966
6.50853	92.7562	-0.107128	0.103351
7.29004	92.7596	-0.108914	0.10635
8.07618	92.766	-0.106084	0.112439
8.85591	92.7628	-0.109674	0.10885
9.68557	92.7585	-0.0633487	0.10421
10.5067	92.6824	-0.025527	0.0277565
11.3281	92.6401	0.012528	-0.0150015
24.3872	93.0631	-0.247081	0.399585
25.2292	92.8917	-0.188627	0.227577
26.0272	92.8633	-0.174184	0.198625
26.9109	92.7784	-0.0741055	0.113091
27.679	92.798	-0.0895961	0.132013
28.4525	92.8055	-0.0997866	0.138858
29.2176	92.8142	-0.118277	0.146909
30.0252	92.8193	-0.0943144	0.151366
30.8314	92.8229	-0.0718708	0.154307
31.5521	92.8323	-0.134852	0.163015
32.3489	92.8381	-0.121767	0.168143
33.1296	92.8465	-0.124786	0.175844
33.9117	92.8542	-0.126424	0.182763
34.696	92.8598	-0.125832	0.187644
35.4801	92.8681	-0.125525	0.19521
36.2628	92.8751	-0.126609	0.201491
37.0446	92.8818	-0.128647	0.207442
37.8276	92.8907	-0.129524	0.215549
38.61	92.8974	-0.131001	0.221462
39.394	92.9053	-0.130845	0.228574
40.18	92.9116	-0.128701	0.23412
40.9655	92.9199	-0.127193	0.24161
41.7458	92.9297	-0.130823	0.250586
42.5304	92.9377	-0.130139	0.257715
43.3132	92.9456	-0.131309	0.264774
44.0956	92.9549	-0.132954	0.273246
44.8794	92.9627	-0.133121	0.280176
45.6613	92.9653	-0.135311	0.28193
46.4452	92.9745	-0.13547	0.290226
47.2297	92.9783	-0.13497	0.293092
48.015	92.9831	-0.133814	0.297006
48.8009	92.9918	-0.132056	0.304852
49.5892	92.9978	-0.127924	0.309868
50.3736	93.0073	-0.12769	0.318489
51.1564	93.0175	-0.129005	0.327741
51.9391	93.0282	-0.130584	0.337473
52.7214	93.0356	-0.132534	0.343946
53.5066	93.0429	-0.131517	0.35026
54.2902	93.048	-0.132209	0.354428
55.0762	93.0555	-0.130554	0.360962
55.8643	93.0615	-0.126784	0.36594
56.6532	93.0693	-0.122239	0.372758
57.4336	93.0796	-0.126168	0.38208
59.0765	93.028	-0.0521568	0.328382
59.8692	93.0502	-0.0438931	0.349601
60.6724	93.0892	-0.0251043	0.387581
61.4699	93.1325	-0.0121121	0.429812
62.2144	93.1172	-0.0522045	0.413411
62.9741	93.1299	-0.076995	0.42514
63.7626	93.1352	-0.0730619	0.429293
64.5516	93.1325	-0.0686959	0.425531
65.3358	93.1286	-0.0691338	0.420621
66.156	93.1419	-0.0335284	0.4328
66.9825	93.0938	0.00829187	0.38364
67.8537	92.9878	0.0947606	0.276461
68.6393	92.6973	0.0956233	-0.0151281
72.371	93.1462	-0.0966386	0.428188
73.1617	93.1631	-0.0908757	0.443897
73.9434	93.1587	-0.0940362	0.438331
74.7278	93.159	-0.0945631	0.437479
75.513	93.1601	-0.0943096	0.437414
76.2994	93.1633	-0.0929284	0.439451
77.0851	93.1641	-0.092187	0.439089
77.8698	93.162	-0.092609	0.435834
78.6542	93.1639	-0.0932652	0.436552
79.4397	93.1671	-0.0928223	0.438581
80.225	93.1705	-0.0926245	0.440784
81.0711	93.0755	-0.0317146	0.344556
81.8621	92.9809	-0.0258168	0.248762
82.685	92.8512	0.0118506	0.117901
83.4885	92.7934	0.0301516	0.0588302
84.2513	92.7363	0.0076721	0.000536105
92.7048	93.0794	-0.178225	0.330119
93.541	93.1437	-0.127571	0.39313
94.3591	93.1852	-0.0951337	0.433394
95.1486	93.1904	-0.0911659	0.437358
95.9369	93.193	-0.0885354	0.438674
96.7218	93.1922	-0.0892669	0.43669
97.4943	93.1873	-0.102514	0.43048
98.2881	93.2212	-0.0943639	0.46319
99.0708	93.1907	-0.0974468	0.431422
99.8546	93.1973	-0.0993978	0.436723
100.646	93.2038	-0.0933908	0.442023
101.434	93.2048	-0.0916388	0.44177
102.218	93.201	-0.0935527	0.436736
103.007	93.205	-0.0903429	0.43946
103.797	93.2107	-0.0864344	0.443869
104.589	93.2173	-0.080514	0.4492
105.38	93.2136	-0.075333	0.444245
106.131	93.0273	-0.109886	0.256733
160.498	93.5392	-0.00619252	0.69872
161.288	93.5245	-0.00287136	0.683478
167.557	93.5839	-0.0237311	0.739106
168.333	93.6145	-0.0346451	0.769269
169.121	93.5996	-0.0322498	0.754048
169.916	93.6089	-0.0236918	0.762997
170.692	93.6084	-0.0337697	0.762269
171.482	93.6097	-0.0298957	0.763215
172.268	93.6134	-0.0300784	0.766715
173.054	93.6076	-0.0300864	0.760691
173.849	93.6168	-0.0214731	0.769619
174.639	93.6307	-0.016919	0.78338
175.43	93.6253	-0.0117532	0.777798
176.217	93.626	-0.0106505	0.778415
177.005	93.6266	-0.00921268	0.778858
177.791	93.6287	-0.00866973	0.780888
178.567	93.6249	-0.0178848	0.77702
179.359	93.6174	-0.0123354	0.769573
180.151	93.6251	-0.00591795	0.777289
180.939	93.6231	-0.00295818	0.775267
181.73	93.6188	0.00199377	0.771058
182.495	93.6223	-0.018509	0.774665
183.283	93.6114	-0.0160769	0.763876
184.079	93.6115	-0.00517306	0.764052
184.852	93.6157	-0.0180462	0.768516
-223.75	91.1408	-0.307522	-0.659214
-223.076	91.0331	-0.407741	-0.770204
-222.076	91.4419	-0.182961	-0.364649
-221.33	91.3549	-0.212045	-0.45491
-214.294	91.4824	-0.157487	-0.353926
-213.428	91.5013	-0.0684649	-0.33775
-212.489	91.6792	0.0944118	-0.162478
-201.405	90.9564	0.289239	-0.917793
-200.571	90.9662	0.344295	-0.909911
-199.796	90.9689	0.340339	-0.909242
-195.125	91.0034	0.33593	-0.885621
-194.317	90.9962	0.365015	-0.894493
-193.527	91.0092	0.375205	-0.883056
-192.799	91.0239	0.323077	-0.870024
-192.088	91.1581	0.253971	-0.737312
-191.469	91.4838	0.0931643	-0.413169
-190.715	91.5768	0.0669839	-0.321688
-189.917	91.5039	0.0846198	-0.396021
-189.241	91.2812	-0.0194887	-0.62014
-188.473	91.1804	-0.0329096	-0.722292
-187.675	91.1346	-0.0149945	-0.769416
-186.888	91.1233	-0.00877309	-0.782057
-186.099	91.1325	-0.000124294	-0.774182
-183.022	91.1356	-0.0474424	-0.775791
-182.209	91.1292	-0.0155199	-0.78328
-180.653	91.2087	-0.0217646	-0.70593
-176.733	91.9083	-0.0101402	-0.0110644
-175.953	91.9148	-0.0114896	-0.00544336
-172.82	91.9162	-0.00609042	-0.00712763
-172.035	91.9171	-0.00311388	-0.00690414
-171.15	91.904	0.0991404	-0.0206992
-170.287	91.9195	0.180193	-0.00592371
-169.458	91.9056	0.226959	-0.0204121
-168.488	91.8473	0.413857	-0.0793392
-161.088	91.159	-0.0119909	-0.772162
-160.301	91.1581	-0.00827469	-0.773386
-159.522	91.1586	-0.0125663	-0.773243
-158.732	91.1655	-0.00574917	-0.766628
-157.923	91.203	0.0204465	-0.729306
-157.155	91.2429	0.00576546	-0.68971
-156.356	91.5083	0.0216769	-0.424469
-155.572	91.674	0.0223161	-0.258949
-101.536	91.5356	-0.030399	-0.375113
-100.807	91.4866	-0.0852915	-0.42355
-100.046	91.4722	-0.10808	-0.43736
-99.2593	91.4747	-0.105867	-0.434165
-98.4559	91.4756	-0.0865702	-0.432715
-97.6815	91.4799	-0.096115	-0.427716
-96.8835	91.4793	-0.0822195	-0.427692
-96.2577	91.5849	-0.240422	-0.32148
-95.4709	91.6781	-0.237627	-0.227724
-78.2207	91.6183	-0.233407	-0.273682
-77.3605	91.5942	-0.15694	-0.297229
-76.5179	91.5162	-0.0981051	-0.374568
-75.6799	91.5292	-0.0438964	-0.361016
-74.9127	91.5137	-0.0605133	-0.375872
-74.1364	91.5125	-0.0679001	-0.376532
-73.3427	91.5183	-0.0579022	-0.370124
-72.572	91.5022	-0.0709637	-0.38564
-71.8004	91.4755	-0.0830975	-0.411733
-71.02	91.4798	-0.0863985	-0.406882
-70.2367	91.4731	-0.0868103	-0.412916
-69.4748	91.4565	-0.108522	-0.428952
-68.6748	91.4882	-0.0921885	-0.396759
-67.8991	91.504	-0.100172	-0.380392
-67.2072	91.5112	-0.191879	-0.372596
-66.3585	91.6679	-0.126801	-0.215321
-65.4576	91.7338	-0.00959435	-0.148882
-16.1804	91.9639	-0.0825986	0.100329
-15.3995	91.9647	-0.0848654	0.10115
-14.6077	91.9708	-0.0762096	0.107196
-13.8341	91.965	-0.0858279	0.101409
-13.0629	91.9606	-0.0978045	0.0970066
-12.2899	91.9606	-0.108003	0.0969398
-11.5137	91.9628	-0.114978	0.0990751
-10.7271	91.9639	-0.111569	0.100078
-9.92827	91.9528	-0.0958786	0.0889274
-9.13332	91.9455	-0.0841103	0.0815379
-2.09689	91.971	-0.096475	0.105666
-1.32825	91.9644	-0.111048	0.0988504
-0.544924	91.9632	-0.110951	0.0974511
0.238906	91.964	-0.110351	0.0980467
1.02339	91.9667	-0.109104	0.100455
1.81032	91.982	-0.105412	0.115584
2.59698	91.9776	-0.101998	0.110833
3.37288	91.971	-0.109357	0.103983
4.15513	91.9607	-0.110362	0.0934137
4.94401	91.9847	-0.104754	0.117143
5.72494	91.978	-0.107105	0.11006
6.50825	91.9769	-0.107071	0.108693
7.29267	91.9809	-0.105945	0.112355
8.07463	91.9794	-0.107289	0.110468
8.86125	91.972	-0.103979	0.102796
9.69425	91.9645	-0.0542933	0.0949254
10.5327	91.943	0.000797011	0.0730234
24.4569	92.2269	-0.176771	0.348166
25.2572	92.1236	-0.160004	0.244202
26.0122	92.1224	-0.188582	0.242405
26.8323	92.0514	-0.152087	0.170833
27.6538	92.018	-0.114154	0.136813
28.4318	92.0126	-0.119827	0.130714
29.1874	92.0156	-0.147879	0.133043
29.9679	92.0225	-0.150977	0.139333
30.7567	92.0279	-0.145829	0.144023
31.5552	92.0454	-0.13103	0.160896
32.3508	92.053	-0.119127	0.167789
33.1328	92.0616	-0.120881	0.175658
33.916	92.0689	-0.121416	0.182245
34.7003	92.0762	-0.120878	0.188802
35.484	92.0837	-0.120882	0.195621
36.2677	92.0909	-0.120993	0.202074
37.0514	92.0976	-0.121077	0.20803
37.8341	92.1057	-0.122203	0.215347
38.6183	92.1137	-0.121915	0.22251
39.402	92.1216	-0.122019	0.229634
40.1862	92.129	-0.121757	0.236259
40.9707	92.1362	-0.121099	0.242669
41.7532	92.1445	-0.122525	0.250115
42.5362	92.1526	-0.12356	0.257456
43.3189	92.1609	-0.124729	0.264887
44.1034	92.1677	-0.124266	0.2708
44.8877	92.1759	-0.123931	0.278152
45.673	92.1814	-0.122682	0.282769
46.4567	92.189	-0.123056	0.289535
47.2402	92.1962	-0.123579	0.29583
48.0237	92.2025	-0.124229	0.301226
48.8085	92.2111	-0.123561	0.309
49.5932	92.2181	-0.122923	0.315082
50.3776	92.2263	-0.122679	0.322334
51.1613	92.2343	-0.123177	0.329399
51.9448	92.2417	-0.123882	0.335883
52.7283	92.249	-0.124682	0.342159
53.512	92.2563	-0.125148	0.348557
54.2969	92.2641	-0.124523	0.355386
55.0823	92.2725	-0.123474	0.36278
55.8661	92.2803	-0.123979	0.369588
56.6516	92.2887	-0.122828	0.377024
57.4365	92.2957	-0.122334	0.383025
58.2223	92.3017	-0.120891	0.388046
59.0467	92.3048	-0.0809001	0.390078
59.8526	92.322	-0.0594413	0.406258
60.6523	92.3426	-0.0442499	0.425881
61.4434	92.3556	-0.0376445	0.437809
62.2122	92.3511	-0.0533068	0.432304
62.961	92.3448	-0.0890348	0.424886
63.7488	92.3452	-0.085816	0.424237
64.5414	92.3438	-0.0778208	0.421746
65.3323	92.3436	-0.0714893	0.420547
66.1821	92.3538	-0.00634443	0.429645
67.0094	92.3174	0.0362877	0.392166
67.8675	92.2501	0.109635	0.323768
68.6895	92.0632	0.146985	0.13574
72.368	92.3504	-0.0985368	0.41736
73.1568	92.3784	-0.0945821	0.444153
73.9417	92.3755	-0.0945631	0.440173
74.7278	92.3752	-0.0934307	0.43868
75.5144	92.3756	-0.0917554	0.437888
76.2981	92.3792	-0.0930333	0.440406
77.0867	92.3804	-0.089428	0.440403
77.8692	92.3791	-0.092009	0.437899
78.652	92.3814	-0.094209	0.439032
79.4382	92.3833	-0.0931651	0.439804
80.2229	92.3863	-0.0935747	0.441621
81.0171	92.3747	-0.0845267	0.428732
81.8326	92.3084	-0.0541782	0.361254
82.6394	92.1481	-0.0325174	0.19982
83.4142	91.9483	-0.0429459	-0.00122685
91.9425	92.3094	-0.153799	0.346386
92.759	92.3674	-0.122846	0.403152
93.5732	92.4001	-0.0941715	0.434619
94.3625	92.4053	-0.09045	0.438538
95.1502	92.4073	-0.0883903	0.439335
95.933	92.4032	-0.0911853	0.433994
96.7041	92.3881	-0.105741	0.417617
97.4546	92.3637	-0.140911	0.392032
98.1902	92.2756	-0.191057	0.302602
98.9178	92.2285	-0.24919	0.254248
99.8491	92.4122	-0.103616	0.436723
100.645	92.4144	-0.0935452	0.437662
101.433	92.4151	-0.0908683	0.437181
102.218	92.4142	-0.0922904	0.435012
103.009	92.4229	-0.0866733	0.442392
103.801	92.4313	-0.0808074	0.449597
104.598	92.4417	-0.0700745	0.458775
105.401	92.4211	-0.0528327	0.436847
106.19	92.219	-0.0501449	0.233562
106.987	92.0846	-0.0389033	0.0978786
160.509	92.7221	0.00502423	0.666624
161.281	92.7249	-0.00931113	0.668813
166.754	92.7807	-0.0408873	0.721168
167.552	92.8387	-0.0286632	0.778848
168.342	92.8341	-0.0246102	0.77383
169.127	92.8262	-0.0261765	0.765569
169.92	92.8353	-0.019189	0.774277
170.696	92.8423	-0.0300635	0.780986
171.475	92.8324	-0.0368574	0.770821
172.265	92.8321	-0.0323471	0.770236
173.047	92.8232	-0.0369182	0.761086
175.422	92.8343	-0.0201794	0.771613
176.203	92.8448	-0.025164	0.781975
176.998	92.8369	-0.0158089	0.774007
177.789	92.8309	-0.0105163	0.767864
178.569	92.826	-0.0164902	0.762893
179.364	92.8231	-0.00719657	0.760008
180.157	92.8262	0.000353606	0.763055
180.932	92.8258	-0.0108698	0.762679
181.717	92.8281	-0.0105666	0.765069
182.484	92.8341	-0.0300101	0.77113
183.259	92.8275	-0.0397279	0.764648
184.066	92.8254	-0.0189	0.762659
-225.62	90.1952	0.148427	-0.813188
-224.927	90.2236	0.0679556	-0.788179
-224.309	90.2425	-0.0885574	-0.772663
-223.763	90.2617	-0.317508	-0.756737
-223.098	90.2413	-0.426501	-0.780435
-215.311	90.227	-0.395228	-0.824516
-214.451	90.2283	-0.311661	-0.825954
-213.601	90.2451	-0.238593	-0.811836
-212.826	90.2576	-0.240343	-0.801929
-211.939	90.2511	-0.129789	-0.810973
-211.067	90.2309	-0.034725	-0.833741
-210.195	90.2528	0.0595591	-0.814287
-209.472	90.2713	0.0054871	-0.798292
-208.761	90.3048	-0.0614035	-0.76719
-207.998	90.3024	-0.0753958	-0.771885
-207.06	90.2893	0.0839648	-0.787268
-206.401	90.3298	-0.0341177	-0.749117
-205.554	90.2928	0.034542	-0.788277
-204.748	90.2823	0.0621198	-0.800926
-203.837	90.3244	0.194969	-0.761001
-203.038	90.3182	0.215226	-0.769236
-202.318	90.2946	0.156919	-0.79491
-201.49	90.2605	0.206253	-0.831008
-200.65	90.2436	0.267314	-0.849924
-199.854	90.236	0.284625	-0.859382
-199.073	90.2401	0.286368	-0.857198
-197.611	90.2597	0.190293	-0.841277
-196.762	90.2684	0.259487	-0.834301
-195.965	90.2717	0.277462	-0.832721
-195.179	90.274	0.28369	-0.83217
-194.396	90.2662	0.287408	-0.841609
-193.63	90.3171	0.273543	-0.792237
-192.853	90.3479	0.270555	-0.763038
-192.093	90.3872	0.250136	-0.725307
-191.405	90.4558	0.157931	-0.658191
-190.653	90.5654	0.130026	-0.550092
-189.853	90.4673	0.149488	-0.649546
-189.159	90.3743	0.0631214	-0.744
-188.413	90.3571	0.029076	-0.762478
-187.667	90.3471	-0.00535524	-0.773795
-186.893	90.3413	-0.0124593	-0.780879
-186.111	90.3472	-0.0113058	-0.776228
-185.33	90.3688	-0.0111236	-0.755882
-183.765	90.3587	-0.00804328	-0.76832
-182.998	90.3489	-0.0218276	-0.779198
-182.219	90.3456	-0.0248319	-0.783655
-181.434	90.3455	-0.0206583	-0.784771
-180.644	90.3601	-0.0122888	-0.771207
-179.87	90.4184	-0.0193192	-0.713852
-175.958	91.1276	-0.0159638	-0.00917726
-174.386	91.1297	-0.0079178	-0.00866729
-173.603	91.1307	-0.00618535	-0.00835668
-172.821	91.1295	-0.00664048	-0.0102504
-172.023	91.1304	0.00908616	-0.0101079
-171.099	91.1247	0.150978	-0.0164869
-170.197	91.1387	0.270614	-0.00302698
-169.396	91.0428	0.289462	-0.0995553
-168.42	90.8754	0.482417	-0.267517
-160.299	90.3837	-0.00575703	-0.763987
-159.512	90.3888	-0.00175705	-0.759192
-158.706	90.4144	0.0213109	-0.733834
-157.907	90.4467	0.0366852	-0.701762
-157.133	90.5057	0.0281706	-0.64297
-156.373	90.6819	0.00443175	-0.466957
-155.562	90.8767	0.0324216	-0.272413
-102.194	90.8915	0.0947478	-0.235481
-101.412	90.8486	0.0931505	-0.277693
-100.754	90.7327	-0.0330283	-0.393008
-100.039	90.6901	-0.102317	-0.434961
-99.2494	90.6929	-0.0966313	-0.431599
-98.4598	90.6928	-0.0910336	-0.431024
-97.6833	90.6927	-0.0985541	-0.430482
-96.8906	90.6907	-0.0899585	-0.431939
-96.2244	90.8036	-0.207742	-0.31839
-95.4529	90.8499	-0.220221	-0.271462
-94.5419	90.8588	-0.0932555	-0.2619
-93.7237	90.9973	-0.0590244	-0.122739
-92.787	91.0104	0.0937015	-0.109047
-79.7567	90.8697	-0.202395	-0.239004
-78.9795	90.8805	-0.209022	-0.22763
-78.166	90.8096	-0.179305	-0.297914
-77.3008	90.7674	-0.0978765	-0.339492
-76.4813	90.7308	-0.0621675	-0.375505
-75.7061	90.7272	-0.0707606	-0.378462
-74.9374	90.7146	-0.0857227	-0.390441
-74.1627	90.7092	-0.0948233	-0.395305
-73.3721	90.7075	-0.0879343	-0.396349
-72.5765	90.7177	-0.0760176	-0.385655
-71.8037	90.6941	-0.0869289	-0.408654
-71.0191	90.6912	-0.08608	-0.410988
-70.2382	90.6994	-0.088857	-0.402172
-69.4585	90.7104	-0.0928391	-0.390568
-68.6807	90.7056	-0.0987128	-0.394809
-67.8866	90.7217	-0.0882449	-0.378114
-67.1225	90.7635	-0.107794	-0.335773
-66.3038	90.8304	-0.0726706	-0.268392
-65.4385	90.8954	0.00898746	-0.202833
-64.5664	90.8897	0.0974552	-0.20797
-16.9871	91.1537	-0.106137	0.074753
-16.1942	91.1779	-0.0963415	0.0989505
-15.4128	91.1755	-0.0982	0.096491
-14.6288	91.1766	-0.0972968	0.0975954
-13.8481	91.1728	-0.0997485	0.0937994
-13.0671	91.1745	-0.101933	0.0954169
-12.2944	91.1739	-0.112437	0.0948331
-11.5111	91.1795	-0.112255	0.100314
-10.7227	91.1849	-0.107023	0.105658
-9.93863	91.1775	-0.106149	0.0981838
-9.15204	91.1613	-0.102735	0.0818789
-8.36749	91.1408	-0.101364	0.0613558
-2.09528	91.1895	-0.0946684	0.108795
-1.32773	91.1839	-0.110321	0.102946
-0.546842	91.1771	-0.112647	0.0959407
0.238201	91.1783	-0.110822	0.0969233
1.02462	91.1846	-0.107622	0.102983
1.80954	91.2013	-0.105933	0.11941
2.59621	91.1858	-0.102505	0.103739
3.36866	91.1692	-0.1133	0.086788
4.14868	91.1836	-0.116523	0.100921
4.94327	91.1992	-0.105188	0.116231
5.72744	91.197	-0.10429	0.113726
6.51116	91.1973	-0.103842	0.113712
7.29716	91.2036	-0.101124	0.119671
8.07763	91.1982	-0.10394	0.113906
8.87286	91.1718	-0.0920051	0.0871421
9.70107	91.1705	-0.0471049	0.0855156
10.5444	91.1767	0.0129502	0.0913426
24.4384	91.3986	-0.194636	0.304469
25.2754	91.3655	-0.14121	0.270872
26.0454	91.33	-0.154777	0.234751
26.8534	91.2596	-0.13034	0.163656
27.6606	91.2306	-0.106792	0.134124
28.4427	91.232	-0.108265	0.134826
29.196	91.2318	-0.138597	0.134012
29.9632	91.2461	-0.155005	0.147627
30.771	91.2537	-0.13089	0.154588
31.5734	91.2631	-0.112141	0.163267
32.3545	91.2696	-0.114729	0.169077
33.1373	91.278	-0.115603	0.17683
33.9217	91.2845	-0.114991	0.182569
34.706	91.2914	-0.114416	0.188785
35.4893	91.2988	-0.114876	0.195475
36.2725	91.3061	-0.11541	0.202017
37.0564	91.3137	-0.115395	0.208808
37.8392	91.3215	-0.116334	0.215874
38.6232	91.3293	-0.116229	0.222937
39.4074	91.337	-0.115838	0.229859
40.1914	91.3444	-0.115703	0.236387
40.9757	91.3516	-0.115298	0.242824
41.7598	91.3597	-0.11513	0.250107
42.5431	91.3678	-0.115824	0.257367
43.3264	91.3758	-0.116433	0.264588
44.1106	91.3828	-0.116259	0.270757
44.8946	91.3903	-0.116237	0.277401
45.6791	91.3969	-0.115692	0.283122
46.463	91.4046	-0.115894	0.28992
47.247	91.4121	-0.115923	0.296564
48.0309	91.4192	-0.116087	0.302782
48.8152	91.4268	-0.115957	0.30945
49.5992	91.4336	-0.116061	0.315342
50.383	91.4416	-0.116444	0.322415
51.1668	91.4493	-0.116769	0.329265
51.9509	91.4569	-0.116884	0.335928
52.7348	91.4646	-0.117174	0.342651
53.5191	91.4721	-0.117132	0.349166
54.3034	91.48	-0.117112	0.356156
55.0876	91.4881	-0.117164	0.363203
55.8717	91.4961	-0.117413	0.370309
56.6564	91.5042	-0.117079	0.377408
57.4412	91.5117	-0.116583	0.383842
58.2258	91.5186	-0.116413	0.389782
59.0161	91.527	-0.110521	0.397176
59.8289	91.543	-0.0821146	0.412189
60.6352	91.5559	-0.0602711	0.424078
61.4251	91.5611	-0.0548897	0.42816
62.1963	91.5593	-0.0681201	0.425403
62.9449	91.5627	-0.104126	0.427717
63.7335	91.5664	-0.100081	0.430377
64.5302	91.5613	-0.0879079	0.424195
65.3224	91.5612	-0.0803539	0.423008
66.1473	91.5557	-0.0400788	0.41639
66.9664	91.5356	-0.00563157	0.395278
67.8118	91.4895	0.055098	0.348061
68.748	91.4349	0.206592	0.292397
69.3257	91.3243	-0.000513139	0.180624
72.3636	91.5328	-0.101831	0.384689
73.1553	91.5906	-0.0949191	0.441345
73.9403	91.5915	-0.0948201	0.441043
74.7286	91.5913	-0.0914859	0.439729
75.5129	91.5901	-0.0921519	0.437359
76.2987	91.5913	-0.0912946	0.437417
77.0882	91.5886	-0.0868412	0.433575
77.8616	91.5756	-0.0983774	0.419397
78.6506	91.5958	-0.0944475	0.438373
79.4386	91.6009	-0.0915858	0.442368
80.2223	91.6039	-0.0929535	0.444167
81.0099	91.5992	-0.0905092	0.438297
81.8117	91.5636	-0.0738159	0.401502
82.6436	91.4412	-0.027176	0.277829
83.4966	91.1988	0.0406844	0.0342948
91.2729	91.6403	-0.0366372	0.463628
92.0026	91.6128	-0.0924259	0.434807
92.7878	91.6143	-0.0927632	0.435122
93.5759	91.618	-0.0901904	0.437597
94.3653	91.6226	-0.0864098	0.440901
95.1524	91.6231	-0.0849411	0.440238
95.9334	91.6177	-0.0895912	0.43357
96.68	91.5746	-0.128595	0.389219
97.3964	91.4952	-0.197902	0.308573
98.1024	91.4058	-0.277608	0.217879
98.9581	91.4469	-0.207658	0.257803
99.8437	91.6116	-0.107745	0.42123
100.644	91.6254	-0.0935708	0.43374
101.432	91.6312	-0.090647	0.438361
102.219	91.632	-0.0899133	0.437841
103.009	91.6362	-0.0862222	0.44079
103.798	91.646	-0.0828696	0.449361
104.595	91.6384	-0.0712387	0.440491
105.454	91.4364	0.00111294	0.237278
143.135	91.945	-0.0627675	0.691463
143.958	91.9402	-0.0268833	0.685698
144.744	91.9601	-0.0273594	0.704713
145.554	91.9757	-0.00358636	0.719376
146.356	91.9803	0.0117973	0.723114
147.097	91.9977	-0.0340534	0.739669
147.892	91.9942	-0.0258669	0.735327
148.665	91.9865	-0.0399666	0.726724
160.525	91.8764	0.0221691	0.605849
161.287	91.8988	-0.002505	0.627721
162.089	91.9619	0.0133199	0.690216
165.94	92.0037	-0.0677668	0.729524
166.723	92.0392	-0.0712311	0.764622
167.556	92.0529	-0.0239154	0.777906
168.351	92.0464	-0.0161193	0.771044
169.138	92.0446	-0.0146375	0.768835
169.914	92.0474	-0.0253293	0.7713
170.684	92.046	-0.0411378	0.769577
171.48	92.0513	-0.0317995	0.774586
176.202	92.0607	-0.0257905	0.782697
176.998	92.0507	-0.0153294	0.77253
177.799	92.0437	-0.000183049	0.765447
178.587	92.0363	0.00175007	0.757952
179.371	92.0384	1.35984e-05	0.760075
180.159	92.0413	0.00233886	0.762954
-225.646	89.4383	0.126542	-0.788585
-224.963	89.4437	0.0354122	-0.786586
-224.394	89.4473	-0.170566	-0.786249
-223.784	89.4551	-0.33438	-0.781735
-223.123	89.4569	-0.448077	-0.783179
-216.18	89.4858	-0.484895	-0.780945
-215.253	89.4807	-0.33463	-0.788814
-214.38	89.4823	-0.238398	-0.789859
-213.526	89.4872	-0.160706	-0.787608
-212.702	89.4868	-0.114037	-0.790553
-211.812	89.4898	-0.000449383	-0.790101
-211.055	89.4926	-0.0211208	-0.789772
-210.26	89.4964	-0.00269599	-0.788413
-209.52	89.4993	-0.0401394	-0.787949
-208.763	89.5001	-0.0604194	-0.789552
-207.961	89.5008	-0.0365519	-0.791161
-207.117	89.5005	0.0298119	-0.793745
-206.309	89.5047	0.0600984	-0.791731
-205.507	89.5102	0.0840952	-0.788362
-204.755	89.5138	0.0577625	-0.786986
-203.97	89.5167	0.0637861	-0.786182
-203.219	89.5153	0.0365486	-0.789647
-202.404	89.514	0.0730085	-0.792906
-201.569	89.5129	0.129833	-0.795972
-200.753	89.5135	0.166702	-0.797276
-199.957	89.5153	0.183875	-0.797387
-199.192	89.5194	0.169172	-0.795141
-198.457	89.5235	0.125658	-0.792873
-197.699	89.5301	0.104288	-0.788057
-196.889	89.5317	0.134623	-0.788225
-196.037	89.5338	0.206798	-0.787812
-195.243	89.5345	0.221745	-0.788777
-194.445	89.5338	0.239477	-0.791019
-193.644	89.5394	0.261346	-0.787063
-192.838	89.5429	0.287278	-0.785114
-192.059	89.5468	0.286317	-0.782687
-191.29	89.55	0.274601	-0.780977
-190.502	89.5513	0.282107	-0.781095
-189.751	89.5531	0.253709	-0.780716
-189.084	89.5482	0.139518	-0.786914
-188.362	89.5497	0.080939	-0.786786
-187.657	89.5552	0.00522818	-0.782579
-186.883	89.5553	-0.00084476	-0.783745
-186.114	89.5584	-0.0134016	-0.781835
-185.331	89.5645	-0.0112684	-0.776967
-184.547	89.5696	-0.008253	-0.773044
-183.766	89.5685	-0.00800095	-0.775225
-183.004	89.5672	-0.0272138	-0.777678
-182.214	89.5634	-0.0182067	-0.782472
-181.436	89.5653	-0.021258	-0.781618
-180.642	89.5671	-0.0094473	-0.780827
-179.833	89.5656	0.0181654	-0.783242
-176.841	90.11	-0.115787	-0.242475
-173.606	90.3497	-0.00852398	-0.0057954
-172.822	90.3502	-0.00701896	-0.00604524
-171.958	90.3421	0.0750114	-0.0148216
-171.068	90.3265	0.182856	-0.0310231
-170.158	90.2623	0.310203	-0.0958379
-169.319	90.0863	0.367387	-0.272403
-160.291	89.605	0.00191388	-0.758816
-159.495	89.6194	0.0153902	-0.744746
-158.689	89.6519	0.037747	-0.712451
-157.9	89.6778	0.0441373	-0.686845
-157.155	89.7013	0.0059042	-0.663519
-156.38	89.8138	-0.00201091	-0.551173
-125.028	90.5339	-0.000783148	0.175701
-124.36	90.3425	-0.116103	-0.0153442
-123.388	90.1974	0.071133	-0.159959
-122.5	90.263	0.174805	-0.0939122
-121.879	90.6068	0.0123976	0.250424
-121.097	90.6009	0.00967202	0.244913
-120.244	90.3781	0.0791109	0.0226526
-119.496	90.2313	0.0427826	-0.123712
-118.958	90.102	-0.203241	-0.252427
-118.427	89.9094	-0.456795	-0.444543
-102.982	90.2304	0.0902931	-0.112724
-102.205	90.1938	0.083911	-0.148723
-101.428	90.116	0.076419	-0.225924
-100.78	89.9481	-0.0592354	-0.393197
-100.038	89.908	-0.101338	-0.43263
-99.2485	89.9076	-0.0963393	-0.432498
-98.4624	89.9071	-0.0943003	-0.432286
-97.6804	89.9066	-0.0962957	-0.432222
-96.8884	89.9035	-0.0883775	-0.434659
-96.1711	89.9948	-0.155051	-0.342775
-95.4304	90.0644	-0.1984	-0.272534
-94.6167	90.1333	-0.168662	-0.202984
-93.7444	90.2165	-0.0803866	-0.119125
-92.8572	90.2177	0.022806	-0.117258
-91.9919	90.189	0.104148	-0.14532
-80.4341	90.1241	-0.0965403	-0.200766
-79.6094	90.1106	-0.0556716	-0.213663
-78.8359	90.0533	-0.0660481	-0.270317
-78.0398	90.0072	-0.0536835	-0.315812
-77.2049	89.99	-0.00261988	-0.332427
-76.4531	89.9479	-0.0345722	-0.373881
-75.7122	89.9319	-0.077372	-0.389291
-73.3768	89.9179	-0.0931912	-0.401496
-72.5898	89.9332	-0.0899779	-0.385635
-71.8036	89.916	-0.0874719	-0.402263
-71.0067	89.9126	-0.0742326	-0.40502
-70.2272	89.9217	-0.0784516	-0.395396
-69.444	89.9317	-0.0788917	-0.38486
-68.6652	89.9264	-0.0837927	-0.389527
-67.8658	89.9435	-0.0679931	-0.371843
-67.099	89.9781	-0.0847814	-0.336691
-66.2758	90.0511	-0.0452214	-0.263202
-65.4237	90.1686	0.0231967	-0.145073
-64.5714	90.1863	0.0919302	-0.126843
-16.9875	90.384	-0.106566	0.0895789
-16.1989	90.3888	-0.101084	0.0943533
-15.4107	90.3943	-0.09607	0.0998258
-14.6283	90.3922	-0.096782	0.097766
-13.852	90.3893	-0.1037	0.0948488
-13.0699	90.3931	-0.104668	0.098638
-12.2926	90.3911	-0.11056	0.0965214
-11.5087	90.3935	-0.109788	0.0988968
-10.7199	90.3937	-0.104207	0.0990056
-9.93929	90.3965	-0.106733	0.101757
-9.1514	90.3893	-0.102	0.0944521
-8.37076	90.3742	-0.104524	0.0792197
-7.56345	90.3684	-0.080376	0.0733519
-2.9122	90.3547	-0.1282	0.0587572
-2.10178	90.4114	-0.100965	0.115271
[truncated: 59,533 more rows]

## Sheet: Fig. S14b
X (mm)	Y (mm)	UX (mm)	UY (mm)
185.741	130.53	-0.102825	0.720139
184.178	129.749	-0.100669	0.72001
185.012	129.776	-0.0497138	0.74815
185.803	129.774	-0.0420487	0.747308
186.585	129.776	-0.0444599	0.751277
187.381	129.78	-0.031509	0.756498
188.17	129.778	-0.0254281	0.75628
188.958	129.776	-0.0206953	0.755834
189.747	129.78	-0.0157194	0.761215
190.553	129.761	0.00802366	0.743511
184.248	129	-0.0313283	0.753688
185.037	128.999	-0.0262791	0.75472
185.819	129	-0.0276008	0.756827
186.603	129.003	-0.0271606	0.761193
187.388	128.998	-0.0261709	0.75757
188.173	128.996	-0.0241906	0.757009
188.961	128.991	-0.0193196	0.753756
189.743	128.989	-0.0213497	0.753576
190.533	128.982	-0.0143119	0.747549
191.308	128.954	-0.0224455	0.721893
183.476	128.223	-0.0211014	0.75962
184.26	128.222	-0.0209242	0.759355
185.044	128.219	-0.0205388	0.757759
185.825	128.215	-0.0235542	0.754955
186.608	128.214	-0.0242636	0.755016
187.389	128.212	-0.0266535	0.754668
188.173	128.211	-0.0253318	0.755349
188.959	128.209	-0.0235013	0.755258
189.743	128.208	-0.0227577	0.755183
190.529	128.203	-0.0198954	0.752349
191.315	128.182	-0.0165948	0.732718
192.083	128.163	-0.0316474	0.715164
182.68	127.412	-0.0347047	0.730769
183.475	127.44	-0.0234742	0.759654
184.26	127.435	-0.021653	0.755665
185.044	127.434	-0.0222403	0.756719
185.828	127.432	-0.0219717	0.755384
186.61	127.431	-0.0226939	0.755703
187.392	127.428	-0.0248281	0.754104
188.175	127.426	-0.0249611	0.754041
188.96	127.427	-0.0236511	0.756166
189.742	127.426	-0.0245739	0.756784
190.528	127.423	-0.0227495	0.755377
191.317	127.409	-0.0166692	0.742388
192.101	127.402	-0.0151659	0.737407
182.692	126.656	-0.0232422	0.758404
183.475	126.652	-0.0245627	0.755609
184.261	126.649	-0.0219396	0.753407
185.045	126.65	-0.0223452	0.756101
185.829	126.647	-0.0218283	0.754259
186.612	126.645	-0.0228094	0.753366
187.394	126.645	-0.0244662	0.754178
188.178	126.645	-0.0238119	0.755638
188.961	126.646	-0.0239522	0.758697
189.744	126.644	-0.0245723	0.758293
190.528	126.643	-0.0234008	0.75831
191.314	126.635	-0.021374	0.751773
192.104	126.625	-0.0141709	0.743311
181.904	125.863	-0.0284757	0.748161
182.694	125.874	-0.0225928	0.760402
183.476	125.869	-0.0246589	0.756485
184.26	125.863	-0.0244089	0.751585
185.045	125.866	-0.0236305	0.755763
185.83	125.863	-0.0220312	0.753879
186.614	125.861	-0.0222835	0.75267
187.397	125.861	-0.0222734	0.75419
188.181	125.861	-0.0216921	0.755674
188.965	125.864	-0.0216641	0.759527
189.747	125.862	-0.0226916	0.759637
190.531	125.86	-0.0226639	0.758387
191.315	125.852	-0.0213257	0.752554
192.101	125.84	-0.0185772	0.741783
163.905	125.112	0.0216551	0.767753
164.685	125.125	0.0162748	0.781815
165.477	125.122	0.0237144	0.778956
181.052	124.952	-0.0968187	0.619533
181.919	125.104	-0.01419	0.772717
182.695	125.093	-0.0222894	0.7626
183.477	125.089	-0.0242054	0.759409
184.261	125.082	-0.0243259	0.753315
185.046	125.084	-0.0233922	0.756953
185.83	125.081	-0.0228003	0.75544
186.615	125.08	-0.0215775	0.755036
187.398	125.079	-0.0230985	0.755778
188.182	125.077	-0.0221252	0.754617
188.967	125.079	-0.0205536	0.757834
189.749	125.074	-0.0223517	0.755104
190.533	125.073	-0.0213936	0.754904
191.316	125.068	-0.0220467	0.751347
192.102	125.062	-0.0191308	0.747398
163.129	124.337	0.030846	0.777291
163.899	124.335	0.01572	0.775414
164.674	124.332	0.00563734	0.772428
165.462	124.329	0.00766601	0.770288
166.254	124.325	0.0143423	0.765835
167.1	124.282	0.0759062	0.722849
168.011	124.179	0.20097	0.620187
181.083	124.225	-0.0671488	0.676033
181.906	124.297	-0.0283725	0.74896
182.692	124.303	-0.0262642	0.756606
183.479	124.306	-0.0236386	0.759978
184.261	124.3	-0.0252304	0.755153
185.05	124.302	-0.0202637	0.759008
185.835	124.3	-0.0194947	0.757621
186.618	124.297	-0.019804	0.756236
187.401	124.298	-0.0205261	0.757738
188.185	124.296	-0.0209998	0.757327
188.971	124.299	-0.0183885	0.761266
189.754	124.294	-0.0185014	0.758501
190.537	124.293	-0.0192005	0.758275
191.32	124.285	-0.0200753	0.752298
192.112	124.295	-0.0112296	0.76367
161.546	123.562	0.0184487	0.786444
162.323	123.555	0.0108724	0.779916
163.102	123.555	0.00402699	0.779851
163.887	123.552	0.00361483	0.777424
164.667	123.551	-0.00146124	0.775623
165.453	123.55	-0.00115907	0.775095
166.231	123.547	-0.008043	0.772675
167.022	123.538	-0.0029381	0.763092
167.831	123.508	0.0212501	0.734124
168.631	123.491	0.0365227	0.717453
180.346	123.404	-0.0206952	0.638908
181.124	123.505	-0.0272037	0.740539
181.912	123.523	-0.0233785	0.759701
182.694	123.527	-0.0254876	0.763761
183.483	123.529	-0.0208406	0.767113
184.265	123.525	-0.0227552	0.764056
185.053	123.53	-0.0182683	0.770261
185.838	123.527	-0.0177852	0.768537
186.62	123.525	-0.0197136	0.76717
187.404	123.52	-0.019706	0.763742
188.188	123.516	-0.0190562	0.761317
188.973	123.516	-0.0173613	0.761974
189.757	123.513	-0.017031	0.760967
190.542	123.512	-0.0152429	0.760772
191.321	123.501	-0.0204042	0.751409
192.103	123.505	-0.0210515	0.756742
160.747	122.774	0.00537713	0.78376
161.526	122.772	-0.0007328	0.781493
162.308	122.771	-0.00426851	0.7807
163.096	122.771	-0.00258093	0.780702
163.882	122.767	-0.00116226	0.776567
164.669	122.769	4.19949e-05	0.778876
165.45	122.77	-0.00402436	0.779286
166.227	122.77	-0.0128939	0.780189
167.014	122.771	-0.0110598	0.781308
167.799	122.762	-0.0108122	0.772326
168.582	122.763	-0.013416	0.772939
179.546	122.644	-0.0369484	0.66167
180.373	122.715	0.00578871	0.733529
181.135	122.746	-0.0172632	0.765477
181.916	122.753	-0.020609	0.772926
182.697	122.754	-0.0233656	0.775132
183.488	122.757	-0.0166651	0.778531
184.272	122.759	-0.0165469	0.781383
185.06	122.759	-0.0127134	0.782892
185.842	122.757	-0.0146662	0.782015
186.625	122.755	-0.0155165	0.781008
187.41	122.75	-0.0146407	0.777667
188.197	122.748	-0.0108813	0.776546
188.981	122.747	-0.0112929	0.776426
189.766	122.743	-0.00964185	0.774312
190.55	122.74	-0.00877557	0.772784
191.331	122.739	-0.0115181	0.773141
192.127	122.734	0.00131767	0.768871
192.945	122.738	0.0358982	0.774318
159.188	121.997	0.0179112	0.790672
159.963	121.994	0.00736709	0.788308
160.735	121.99	-0.00655677	0.784271
161.514	121.989	-0.0130608	0.782692
162.309	121.997	-0.00344149	0.790371
163.11	121.999	0.0117548	0.792669
163.896	121.999	0.0119974	0.792311
164.683	121.998	0.0137835	0.792135
165.444	121.996	-0.00991977	0.789582
166.217	121.994	-0.0226471	0.787852
167.005	121.995	-0.0203523	0.78963
167.786	121.994	-0.0241781	0.788607
168.577	121.996	-0.0181905	0.790909
178.039	122.022	0.0247992	0.821951
178.792	121.966	-0.00759589	0.766714
179.562	121.95	-0.0213914	0.751188
180.38	121.975	0.0120369	0.777064
181.146	121.986	-0.00616883	0.789026
181.929	121.994	-0.00769611	0.797643
182.705	121.996	-0.01675	0.800628
183.497	121.995	-0.00811163	0.800222
184.28	121.995	-0.00935567	0.801424
185.064	121.996	-0.00975876	0.803484
185.841	121.992	-0.0166518	0.801067
186.627	121.991	-0.0144807	0.800371
187.413	121.988	-0.012424	0.798507
188.206	121.986	-0.00370631	0.797676
188.991	121.982	-0.00180675	0.794902
189.776	121.979	-0.00115293	0.793585
190.557	121.975	-0.00385431	0.791102
191.347	121.971	0.00318118	0.788238
192.109	121.968	-0.0180778	0.78654
192.851	121.972	-0.0598743	0.791932
193.622	121.967	-0.0715951	0.788539
159.18	121.205	0.00993861	0.784063
159.951	121.212	-0.00493892	0.79044
160.726	121.211	-0.0159099	0.789075
161.517	121.217	-0.00985691	0.795268
162.317	121.238	0.00478649	0.815846
163.135	121.242	0.0367244	0.819807
163.926	121.239	0.0426429	0.817235
164.714	121.233	0.0451186	0.810825
165.428	121.227	-0.0259982	0.805491
166.201	121.222	-0.0385144	0.800484
166.988	121.231	-0.036691	0.809567
167.777	121.228	-0.0337552	0.806777
168.57	121.237	-0.0254052	0.815913
176.484	121.231	0.0377775	0.814292
177.258	121.221	0.0271584	0.804833
178.026	121.212	0.0109583	0.796024
178.804	121.209	0.00409104	0.793523
179.599	121.213	0.0145896	0.798046
180.381	121.223	0.0115295	0.808832
181.14	121.226	-0.013159	0.813332
181.928	121.239	-0.00978338	0.826304
182.703	121.244	-0.0186775	0.832694
183.506	121.246	-0.000825528	0.835191
184.293	121.245	0.00229437	0.835601
185.083	121.241	0.00861644	0.832744
185.868	121.235	0.00888927	0.827843
186.651	121.228	0.00817868	0.821614
187.436	121.226	0.00875137	0.820715
188.223	121.225	0.0122109	0.821039
188.996	121.22	0.00185619	0.816774
189.773	121.209	-0.0054779	0.807286
190.552	121.204	-0.00956117	0.8033
191.333	121.199	-0.012703	0.800077
192.094	121.195	-0.0351384	0.797506
192.771	121.199	-0.141398	0.802886
193.569	121.199	-0.125932	0.80346
194.408	121.198	-0.071079	0.804167
195.223	121.195	-0.0385009	0.802859
196.039	121.188	-0.00555445	0.797545
196.817	121.183	-0.010528	0.793731
197.635	121.18	0.0247449	0.793079
198.397	121.178	0.00343988	0.792936
199.149	121.18	-0.0271354	0.796752
199.879	121.188	-0.0794296	0.806664
200.636	121.184	-0.104985	0.804268
201.404	121.181	-0.119423	0.802862
202.199	121.175	-0.106841	0.798894
202.945	121.173	-0.143113	0.798939
203.704	121.176	-0.16597	0.803899
204.432	121.177	-0.220022	0.807261
205.156	121.174	-0.278217	0.806576
205.863	121.169	-0.353102	0.803768
206.615	121.167	-0.382263	0.804583
207.403	121.161	-0.375763	0.800259
208.095	121.159	-0.465654	0.801015
159.169	120.43	-0.000738828	0.793215
159.944	120.432	-0.0114008	0.79461
160.722	120.436	-0.0196991	0.798981
161.509	120.432	-0.0179153	0.794524
162.309	120.409	-0.00314239	0.772168
163.132	120.425	0.0339258	0.788044
169.31	120.444	-0.0712221	0.807629
171.573	120.321	-0.163602	0.685898
172.445	120.401	-0.0765265	0.765937
174.101	120.44	0.00877568	0.805312
174.89	120.432	0.0134202	0.797922
175.671	120.421	0.00991986	0.787855
176.485	120.426	0.0384034	0.793027
177.27	120.432	0.0387263	0.800053
178.032	120.431	0.0165396	0.798806
178.807	120.433	0.00623453	0.802215
179.603	120.431	0.0179764	0.800141
180.381	120.431	0.0113503	0.800707
181.149	120.427	-0.00490586	0.79751
181.934	120.434	-0.00417443	0.805981
182.718	120.445	-0.00473401	0.817636
183.52	120.473	0.0126531	0.846532
184.302	120.477	0.0100362	0.851604
185.094	120.474	0.0183417	0.849467
185.876	120.468	0.0161933	0.84459
186.656	120.453	0.0117873	0.829994
187.47	120.451	0.0417862	0.828826
188.265	120.457	0.0530306	0.836165
189.064	120.452	0.0683892	0.832806
189.936	120.423	0.156969	0.80448
190.729	120.436	0.165713	0.819168
191.488	120.434	0.141649	0.817913
192.202	120.423	0.0717607	0.808918
192.915	120.428	0.00149481	0.815376
193.703	120.437	0.00590689	0.825523
194.482	120.427	0.00146479	0.817109
195.245	120.414	-0.0185865	0.805746
196.058	120.405	0.011862	0.797525
196.806	120.401	-0.0230746	0.795899
197.598	120.413	-0.0139249	0.808932
198.347	120.417	-0.0484316	0.815219
199.108	120.427	-0.0702214	0.826443
199.877	120.421	-0.0836571	0.82208
200.674	120.41	-0.0689893	0.813108
201.458	120.405	-0.0676574	0.809693
202.234	120.394	-0.0742159	0.800904
202.985	120.4	-0.105238	0.809222
203.74	120.405	-0.132276	0.815815
204.461	120.408	-0.193183	0.821238
205.204	120.41	-0.231784	0.825547
205.892	120.401	-0.326383	0.818651
206.603	120.392	-0.396295	0.811676
207.324	120.378	-0.457526	0.800643
159.166	119.651	-0.00387076	0.799113
159.936	119.666	-0.0197448	0.813759
160.718	119.667	-0.0228902	0.814785
161.505	119.638	-0.0223063	0.785211
170.144	119.652	-0.0225145	0.800263
170.915	119.59	-0.0367635	0.738427
171.831	119.685	0.0935608	0.833855
172.597	119.691	0.0749337	0.840119
173.329	119.655	0.0214034	0.804537
174.09	119.636	-0.00221957	0.785465
174.888	119.64	0.0105743	0.790475
175.687	119.649	0.0249094	0.800091
176.489	119.66	0.0424712	0.810981
177.271	119.655	0.0394371	0.806785
178.04	119.655	0.0231338	0.807413
178.824	119.656	0.0231694	0.809045
179.627	119.653	0.0411697	0.806416
180.414	119.648	0.043468	0.802273
193.756	119.701	0.0581733	0.872606
194.504	119.691	0.0222007	0.863826
195.267	119.657	0.00204274	0.83162
159.92	118.931	-0.0357499	0.863791
160.709	118.925	-0.0318892	0.856741
169.34	118.83	-0.0416062	0.762675
170.158	118.833	-0.00876565	0.765534
170.983	118.866	0.0307729	0.798895
171.817	118.908	0.0795673	0.840796
172.58	118.886	0.0575427	0.819714
173.323	118.865	0.0155323	0.799036
174.1	118.868	0.00708946	0.801805
174.887	118.873	0.00971927	0.807801
178.047	118.88	0.0303231	0.816388
178.826	118.885	0.0238273	0.821615
179.606	118.874	0.0195531	0.811452
159.869	118.196	-0.0866973	0.912833
160.67	118.175	-0.0707942	0.892169
161.446	118.161	-0.0808356	0.877267
168.609	118.071	0.0123551	0.787478
169.376	118.085	-0.00585853	0.801768
170.201	118.104	0.0343659	0.820975
171.01	118.115	0.0573804	0.831845
171.802	118.117	0.0649018	0.83389
172.578	118.089	0.0557494	0.806231
173.331	118.103	0.0234601	0.820862
178.814	118.091	0.0116006	0.811665
179.597	118.085	0.00969726	0.807034
101.591	116.839	-0.19757	0.40473
102.42	116.906	-0.153759	0.47016
103.237	116.922	-0.122757	0.485482
104.033	116.925	-0.112272	0.487205
160.635	117.421	-0.105407	0.922111
161.43	117.417	-0.0969912	0.918442
167.83	117.237	0.0187569	0.737871
168.62	117.277	0.0238715	0.777581
169.408	117.307	0.0257903	0.808302
170.223	117.332	0.0558932	0.833803
171.023	117.351	0.0703761	0.852725
171.799	117.346	0.0611187	0.847709
172.577	117.335	0.053948	0.837356
178.814	117.296	0.0114337	0.801563
179.596	117.297	0.00876493	0.80304
180.384	117.297	0.0111095	0.803334
76.1327	116.11	0.266008	0.502475
76.861	115.996	0.209226	0.38721
77.7713	116.069	0.334346	0.458663
78.4877	116.051	0.265609	0.439505
78.8656	115.85	-0.141738	0.237835
79.7077	116.2	-0.0847653	0.586311
100.869	116.094	-0.131854	0.446382
101.658	116.129	-0.129004	0.480297
102.453	116.142	-0.120099	0.492116
103.238	116.144	-0.120163	0.492226
104.021	116.143	-0.123034	0.490763
104.808	116.144	-0.122478	0.489728
105.596	116.142	-0.119961	0.486597
106.388	116.135	-0.113994	0.47914
107.243	116.052	-0.0452639	0.394757
160.629	116.608	-0.111262	0.894252
161.446	116.577	-0.0799174	0.862593
162.233	116.581	-0.0793333	0.867141
167.035	116.489	0.00931474	0.774171
167.8	116.475	-0.0107563	0.760574
168.609	116.504	0.0118886	0.789303
169.405	116.526	0.02319	0.811432
170.243	116.57	0.0753409	0.855316
171.025	116.586	0.0723101	0.871945
171.804	116.575	0.0663616	0.860805
178.815	116.51	0.0111104	0.799296
179.595	116.51	0.00645115	0.799564
74.1899	115.344	-0.105393	0.523908
74.9836	115.342	-0.0967655	0.520505
76.7776	115.324	0.127067	0.501023
77.6265	115.334	0.190819	0.509779
78.3481	115.309	0.127257	0.483102
78.9828	115.258	-0.0232768	0.430395
79.8604	115.203	0.0691149	0.374735
80.5615	115.141	-0.0149986	0.311427
100.873	115.346	-0.126861	0.483893
101.663	115.357	-0.122182	0.493493
102.451	115.361	-0.120776	0.495969
103.235	115.362	-0.122355	0.496408
104.02	115.362	-0.123326	0.494999
104.806	115.361	-0.122951	0.493095
105.592	115.361	-0.122353	0.491085
106.377	115.361	-0.123617	0.489737
107.168	115.358	-0.118304	0.486417
107.996	115.289	-0.0764441	0.415998
161.458	115.774	-0.0681547	0.844302
162.25	115.749	-0.0624366	0.819645
163.106	115.639	0.00879932	0.708894
166.257	115.703	0.0163825	0.772969
167.038	115.725	0.01232	0.794583
167.821	115.72	0.00973069	0.790183
168.623	115.746	0.0260603	0.815549
169.417	115.753	0.0351388	0.823445
170.206	115.779	0.0385669	0.848747
170.974	115.799	0.0215721	0.869771
178.035	115.729	0.016026	0.802187
178.817	115.726	0.0128591	0.799703
179.595	115.723	0.00621975	0.797497
180.383	115.722	0.00975444	0.796398
181.953	115.722	0.00962375	0.797373
182.73	115.719	0.00291708	0.795639
74.1512	114.554	-0.142837	0.519867
77.4071	114.552	-0.0273852	0.512795
78.2546	114.543	0.0349114	0.502137
79.0571	114.49	0.0522984	0.448823
79.6683	114.566	-0.121765	0.523089
80.4839	114.524	-0.0913698	0.479689
81.363	114.306	0.00251964	0.26057
100.078	114.56	-0.135209	0.484592
100.876	114.574	-0.122868	0.49688
101.66	114.575	-0.124273	0.497208
102.447	114.577	-0.122835	0.497253
103.231	114.579	-0.124882	0.49837
104.017	114.579	-0.125034	0.49715
104.803	114.579	-0.12476	0.496174
105.588	114.58	-0.125962	0.495893
106.372	114.58	-0.127259	0.49503
107.159	114.579	-0.126037	0.492602
107.959	114.555	-0.111892	0.467382
162.261	114.957	-0.0503047	0.812556
163.099	114.863	0.00149509	0.718263
163.909	114.866	0.0259736	0.720603
165.468	114.885	0.0136587	0.739543
166.261	114.938	0.0206164	0.793023
167.055	114.961	0.0293545	0.81543
167.844	114.967	0.0322404	0.821592
168.602	114.948	0.00509686	0.802949
169.351	114.923	-0.0312607	0.777739
170.174	114.973	0.00662621	0.827321
177.251	114.942	0.0160856	0.798964
178.031	114.945	0.011642	0.802258
178.813	114.941	0.00860995	0.799211
179.593	114.94	0.00385298	0.798587
180.383	114.94	0.00873891	0.798442
181.168	114.936	0.00879733	0.795745
181.952	114.933	0.00823978	0.792902
182.734	114.926	0.00566932	0.786442
73.378	113.774	-0.12977	0.526549
74.1693	113.778	-0.12351	0.528756
74.9523	113.781	-0.125648	0.530451
76.5301	113.793	-0.118004	0.54017
77.3113	113.798	-0.121944	0.543974
78.1014	113.794	-0.117036	0.538973
78.8714	113.794	-0.132232	0.538085
79.6655	113.786	-0.123303	0.528689
80.4557	113.778	-0.118293	0.519545
81.2986	113.683	-0.0607194	0.423456
99.3008	113.778	-0.125093	0.489609
100.09	113.789	-0.121458	0.499271
100.875	113.792	-0.122172	0.500824
101.661	113.792	-0.122262	0.499222
102.445	113.794	-0.123672	0.499794
103.229	113.795	-0.125914	0.499888
104.017	113.794	-0.123909	0.497996
104.802	113.794	-0.124577	0.496596
105.586	113.795	-0.12628	0.495704
106.371	113.795	-0.127621	0.49473
107.155	113.795	-0.128994	0.493887
107.945	113.781	-0.125025	0.478337
108.762	113.579	-0.0943866	0.275347
163.105	114.069	0.00724262	0.708849
163.915	114.062	0.0315339	0.701569
164.673	114.112	0.00422936	0.750944
165.464	114.115	0.00996682	0.754382
166.252	114.18	0.0123396	0.819491
167.037	114.16	0.0108398	0.799499
167.819	114.142	0.00727037	0.781385
168.59	114.121	-0.00669343	0.760213
169.393	114.118	0.010913	0.757195
174.877	114.157	-0.00268838	0.797721
175.68	114.166	0.0154417	0.806108
176.47	114.161	0.019597	0.802373
177.25	114.162	0.0150999	0.80291
178.033	114.162	0.0129719	0.80406
178.819	114.159	0.0142311	0.800933
179.598	114.155	0.00820906	0.797821
180.386	114.156	0.0109185	0.798819
181.167	114.156	0.00795177	0.799242
181.953	114.153	0.00906206	0.796989
182.742	114.15	0.0127086	0.7944
183.507	114.135	-0.00615849	0.780662
72.5866	112.967	-0.134951	0.506277
73.379	112.986	-0.127565	0.524141
74.1668	112.993	-0.124823	0.529127
74.9527	112.993	-0.123982	0.528516
75.7408	112.994	-0.120961	0.527754
76.5245	112.995	-0.122355	0.527863
77.3083	112.996	-0.123714	0.527907
78.0948	112.996	-0.122388	0.52633
78.8782	112.998	-0.124148	0.527246
79.6647	113	-0.122856	0.528256
80.453	112.997	-0.11976	0.523468
81.2581	112.96	-0.0999183	0.48525
82.1232	112.708	-0.0201205	0.2321
99.3019	112.999	-0.122696	0.495681
100.089	113.006	-0.121253	0.500907
100.874	113.008	-0.121917	0.502229
101.658	113.006	-0.123499	0.499224
102.443	113.006	-0.12518	0.497946
103.227	113.006	-0.12645	0.496481
104.013	113.007	-0.126174	0.496262
104.8	113.011	-0.124979	0.498616
105.584	113.011	-0.127067	0.497798
106.37	113.011	-0.127123	0.495942
107.154	113.012	-0.128427	0.495873
107.937	113.011	-0.131344	0.493542
108.723	112.901	-0.131925	0.382618
163.112	113.306	0.0144715	0.729897
163.899	113.29	0.0158346	0.714239
164.685	113.314	0.015862	0.738167
165.46	113.366	0.00568291	0.789685
166.263	113.404	0.0231641	0.827983
167.036	113.372	0.0101369	0.79617
167.819	113.353	0.00751232	0.776693
168.61	113.333	0.0130956	0.756921
173.178	113.287	-0.131265	0.711652
174.032	113.34	-0.0625769	0.764047
174.861	113.367	-0.0185722	0.791693
175.686	113.387	0.0210476	0.812149
176.468	113.383	0.0175997	0.808031
177.253	113.382	0.0177747	0.80748
178.038	113.384	0.0180337	0.809781
178.818	113.379	0.0130648	0.805745
179.603	113.376	0.012227	0.802593
180.387	113.376	0.0116437	0.803784
181.165	113.38	0.00514989	0.80736
181.957	113.379	0.0121907	0.807107
182.742	113.376	0.0124142	0.804834
183.512	113.382	-0.00228516	0.811663
184.282	113.393	-0.0165421	0.8231
72.5921	112.195	-0.128279	0.519397
73.3795	112.203	-0.125889	0.526514
74.1642	112.206	-0.126216	0.528315
74.9504	112.207	-0.125087	0.528183
75.7383	112.208	-0.122233	0.527373
76.5223	112.209	-0.123383	0.527145
77.306	112.21	-0.124765	0.527426
78.0935	112.212	-0.122461	0.527819
78.8783	112.213	-0.122872	0.52757
79.6641	112.214	-0.122197	0.527514
80.4517	112.212	-0.11984	0.524274
81.2475	112.198	-0.109246	0.509313
82.0911	111.992	-0.0509937	0.301573
98.5196	112.218	-0.117992	0.501012
99.3018	112.218	-0.121484	0.500045
100.089	112.222	-0.119754	0.502568
100.876	112.227	-0.118779	0.506467
101.659	112.224	-0.121829	0.502366
102.443	112.223	-0.123503	0.499912
103.228	112.222	-0.124394	0.498083
104.014	112.224	-0.123765	0.498781
104.799	112.225	-0.124784	0.498458
105.585	112.226	-0.125019	0.498126
106.369	112.224	-0.126524	0.49511
107.154	112.226	-0.127842	0.49548
107.938	112.227	-0.129392	0.49487
108.716	112.147	-0.137092	0.414171
163.124	112.566	0.027226	0.77539
163.896	112.535	0.0130722	0.743752
164.663	112.52	-0.00580708	0.728974
165.466	112.58	0.0115878	0.788365
166.252	112.592	0.0121573	0.800017
167.037	112.585	0.010978	0.793161
167.839	112.573	0.0277011	0.781693
171.772	112.608	0.0334771	0.816777
172.443	112.508	-0.0812638	0.716182
173.265	112.563	-0.0447552	0.771799
174.087	112.59	-0.00800882	0.798581
174.88	112.589	-0.000570506	0.798316
175.683	112.6	0.0179075	0.80937
176.477	112.604	0.0260546	0.813468
177.258	112.601	0.0219284	0.810769
178.043	112.601	0.0219049	0.811481
178.819	112.596	0.0130104	0.806923
179.601	112.593	0.0104852	0.803843
180.382	112.595	0.00585688	0.806632
181.161	112.599	-5.03173e-06	0.811067
181.955	112.602	0.00936663	0.814949
182.736	112.597	0.00592976	0.809931
183.524	112.597	0.00889761	0.811186
184.299	112.601	-0.000576348	0.815157
185.056	112.617	-0.0275831	0.832227
185.856	112.618	-0.0127605	0.833708
72.5918	111.415	-0.12737	0.525223
73.3801	111.422	-0.124066	0.530905
74.1639	111.425	-0.125342	0.532463
74.9492	111.428	-0.125106	0.534247
75.7364	111.426	-0.122994	0.531286
76.5199	111.427	-0.124532	0.530403
77.3031	111.423	-0.126472	0.525382
78.2026	111.184	-0.0121288	0.285772
79.0868	110.998	0.0868724	0.098522
79.8782	110.921	0.0930975	0.0200565
80.4493	111.427	-0.120959	0.524216
81.2379	111.425	-0.117612	0.520929
82.0372	111.349	-0.103597	0.444027
97.729	111.419	-0.121661	0.488525
98.5143	111.43	-0.122066	0.498703
99.3005	111.434	-0.121583	0.50096
100.087	111.436	-0.120328	0.502105
100.875	111.44	-0.11876	0.504609
101.661	111.44	-0.118147	0.503587
102.442	111.438	-0.123171	0.500522
103.229	111.439	-0.121586	0.49954
104.014	111.44	-0.122743	0.499288
104.797	111.44	-0.125648	0.4984
105.584	111.44	-0.125006	0.497421
106.369	111.44	-0.125386	0.496128
107.155	111.44	-0.12543	0.495028
107.939	111.442	-0.127387	0.495582
108.705	111.369	-0.147779	0.420886
163.124	111.794	0.0268449	0.787432
163.891	111.781	0.00842588	0.774009
164.667	111.764	-0.001771	0.757709
165.461	111.801	0.00715915	0.793788
166.254	111.807	0.0140992	0.799539
167.045	111.816	0.0194251	0.809127
170.977	111.736	0.0234852	0.72864
171.758	111.816	0.0192632	0.809317
172.562	111.842	0.037484	0.834592
173.322	111.81	0.0124096	0.802971
174.114	111.816	0.0189715	0.80963
174.879	111.801	-0.000979366	0.794663
175.679	111.811	0.0131724	0.805045
176.472	111.817	0.0212264	0.811081
177.257	111.815	0.0208447	0.809391
178.049	111.819	0.0282465	0.813806
178.834	111.817	0.0278199	0.812048
179.613	111.812	0.0217655	0.807815
180.384	111.81	0.00829754	0.805719
181.167	111.814	0.00627049	0.810212
181.96	111.814	0.014145	0.811083
182.737	111.813	0.00585916	0.810449
183.514	111.815	-0.00134548	0.812615
184.307	111.813	0.00729735	0.811632
185.072	111.825	-0.0123477	0.824198
185.866	111.826	-0.00356908	0.826358
186.695	111.804	0.0414304	0.804102
72.5906	110.633	-0.127349	0.528295
73.3776	110.638	-0.125355	0.53243
74.1634	110.64	-0.124573	0.533245
74.9491	110.643	-0.123955	0.534876
75.7368	110.642	-0.121282	0.532528
76.5237	110.641	-0.119533	0.530003
77.3054	110.64	-0.122957	0.527554
78.6639	109.657	0.450373	-0.456471
79.286	109.849	0.287327	-0.265031
80.1296	109.494	0.345776	-0.621848
80.4481	110.637	-0.120929	0.519708
81.2367	110.633	-0.117635	0.514948
82.0292	110.602	-0.110387	0.482888
82.9321	110.199	0.00726232	0.0787815
97.7261	110.638	-0.123209	0.493195
98.5115	110.643	-0.123607	0.497252
99.2964	110.647	-0.124439	0.499303
100.082	110.649	-0.12501	0.499988
100.87	110.651	-0.121875	0.501245
101.658	110.652	-0.119981	0.500909
102.439	110.652	-0.124716	0.49923
103.226	110.65	-0.123534	0.496412
104.013	110.655	-0.122923	0.499836
104.795	110.657	-0.126967	0.501402
105.582	110.657	-0.125608	0.500039
106.368	110.657	-0.125241	0.497914
107.153	110.656	-0.126514	0.49573
107.934	110.656	-0.131012	0.495144
108.701	110.575	-0.149998	0.412964
163.125	111.007	0.0281329	0.785194
163.894	111.008	0.0119188	0.786577
164.68	111.02	0.0118541	0.797513
165.465	111.02	0.0113578	0.797878
166.248	111.021	0.00795844	0.79915
167.04	111.038	0.0143051	0.81567
170.981	110.996	0.0274246	0.77374
171.77	111.026	0.0313386	0.803618
172.559	111.045	0.0343282	0.822748
173.327	111.027	0.0171235	0.8042
174.141	111.052	0.0460181	0.829961
174.893	111.026	0.0124985	0.803766
175.676	111.021	0.0098688	0.799425
176.466	111.026	0.0152767	0.804174
177.246	111.023	0.00988824	0.801228
178.042	111.03	0.0206448	0.809172
178.825	111.03	0.0187494	0.809223
179.613	111.028	0.0209309	0.807421
180.386	111.024	0.00965061	0.804128
181.175	111.025	0.0139094	0.805556
181.963	111.025	0.0166466	0.805655
182.736	111.029	0.0043888	0.81103
183.522	111.027	0.00606966	0.809495
184.318	111.025	0.0169215	0.807534
185.093	111.032	0.00755369	0.815578
185.878	111.031	0.00835722	0.814821
186.68	111.015	0.0259633	0.799624
187.455	111.028	0.0165827	0.812951
73.3739	109.848	-0.127863	0.5276
74.1614	109.853	-0.12536	0.531036
74.9495	109.859	-0.122376	0.536496
75.7348	109.863	-0.122131	0.538391
76.5223	109.831	-0.119724	0.506032
77.3975	109.704	-0.0296413	0.37735
78.4101	109.269	0.197797	-0.0592251
79.2634	108.912	0.265936	-0.416622
80.0161	109.011	0.233456	-0.319272
80.4444	109.857	-0.123426	0.525284
81.2312	109.855	-0.12182	0.522527
82.0241	109.843	-0.114175	0.509255
82.8825	109.618	-0.0410851	0.282599
96.9353	109.851	-0.127089	0.492672
97.7243	109.859	-0.123745	0.500113
98.5089	109.859	-0.124925	0.497988
99.294	109.862	-0.125579	0.49991
100.079	109.865	-0.126489	0.501515
100.868	109.865	-0.123118	0.500692
101.654	109.865	-0.12276	0.498855
102.436	109.862	-0.126785	0.494816
103.221	109.859	-0.127469	0.490781
104.009	109.865	-0.125196	0.495489
104.792	109.869	-0.128367	0.498092
105.578	109.871	-0.127868	0.499213
106.365	109.871	-0.126554	0.497991
107.152	109.874	-0.126345	0.499036
107.93	109.867	-0.133455	0.491343
163.113	110.161	0.0162336	0.723762
163.891	110.218	0.00899037	0.780915
164.682	110.24	0.0138446	0.802352
165.467	110.239	0.0135125	0.801202
166.247	110.224	0.00782078	0.786587
170.187	110.248	0.0190374	0.810379
170.975	110.236	0.0218842	0.798182
171.758	110.242	0.0186359	0.803695
172.558	110.26	0.0329427	0.82193
173.326	110.25	0.0164723	0.811804
174.127	110.259	0.0313864	0.820977
174.905	110.251	0.0243835	0.813494
175.686	110.247	0.0200942	0.810024
176.472	110.247	0.0203329	0.809574
177.256	110.246	0.01933	0.809425
178.045	110.249	0.0232886	0.812062
178.825	110.246	0.018465	0.809565
179.613	110.248	0.0209024	0.811661
180.391	110.25	0.0138027	0.814057
181.191	110.244	0.029485	0.809366
181.982	110.237	0.0351545	0.802147
182.747	110.24	0.0157055	0.806221
183.537	110.237	0.020347	0.803205
184.319	110.239	0.0177905	0.805648
185.099	110.244	0.0133363	0.81193
185.879	110.248	0.00799158	0.815911
186.666	110.248	0.0108068	0.8168
187.446	110.249	0.00595269	0.818568
73.3733	109.07	-0.127258	0.534838
74.158	109.07	-0.127575	0.533108
74.9486	109.073	-0.122064	0.53578
75.7332	109.07	-0.122487	0.531137
76.5053	109.049	-0.135524	0.509172
77.3358	108.926	-0.0901458	0.384444
78.2971	108.514	0.0861025	-0.0280727
79.1978	108.165	0.201615	-0.378957
80.0274	108.207	0.246021	-0.338263
80.4421	109.073	-0.124451	0.52647
81.2289	109.07	-0.122946	0.522847
82.0143	109.068	-0.122807	0.519674
82.8212	109.014	-0.101173	0.463678
83.6854	108.803	-0.0222739	0.252099
96.1361	109.045	-0.139342	0.473656
96.9372	109.072	-0.123976	0.49899
97.7242	109.078	-0.122659	0.503519
98.511	109.078	-0.121583	0.50234
99.2925	109.08	-0.125793	0.503246
100.075	109.08	-0.128539	0.501706
100.863	109.079	-0.12673	0.500338
101.648	109.077	-0.127472	0.497089
102.433	109.073	-0.128611	0.491702
103.22	109.075	-0.12701	0.491795
104.008	109.078	-0.125585	0.494009
104.792	109.083	-0.127228	0.497605
105.578	109.087	-0.126773	0.500745
106.366	109.089	-0.125096	0.501444
107.151	109.086	-0.125874	0.496825
163.111	109.358	0.0152355	0.70638
163.889	109.404	0.00712644	0.751431
164.684	109.457	0.0157052	0.804193
165.474	109.451	0.0200276	0.798663
166.261	109.463	0.0217001	0.810112
170.18	109.454	0.0122825	0.800352
170.968	109.441	0.014039	0.787435
171.756	109.455	0.0171623	0.801816
172.552	109.479	0.0270114	0.825818
173.335	109.477	0.024783	0.823284
174.127	109.48	0.0312491	0.826645
174.904	109.472	0.0225789	0.819474
175.682	109.459	0.0156051	0.806282
176.462	109.452	0.0101707	0.798935
177.251	109.457	0.013756	0.804596
178.042	109.464	0.0201537	0.811963
178.823	109.459	0.0158693	0.807234
179.624	109.464	0.0312296	0.812941
180.403	109.459	0.025565	0.808112
181.188	109.457	0.0260714	0.805805
181.97	109.455	0.0221779	0.804445
182.75	109.456	0.0174669	0.806013
183.539	109.454	0.0215686	0.804334
184.318	109.458	0.0158329	0.809151
185.098	109.459	0.0111022	0.811022
185.877	109.464	0.00568288	0.816287
186.66	109.466	0.0037956	0.818532
187.443	109.464	0.00252532	0.817841
188.232	109.477	0.00677032	0.831703
73.3643	108.287	-0.135035	0.537527
74.1527	108.286	-0.131716	0.535037
74.9433	108.286	-0.126132	0.534037
75.7334	108.285	-0.121092	0.531585
76.5072	108.268	-0.13238	0.513766
77.2654	108.172	-0.159261	0.415867
78.2622	107.848	0.0523461	0.09051
79.0735	107.607	0.078494	-0.151731
80.0287	107.47	0.24853	-0.289424
80.4441	108.28	-0.12128	0.519568
81.2289	108.282	-0.121634	0.520211
82.0112	108.289	-0.124598	0.525359
82.7992	108.282	-0.121866	0.51728
83.6114	108.216	-0.0950071	0.449869
96.15	108.283	-0.124204	0.496508
96.9392	108.294	-0.120691	0.506847
97.722	108.294	-0.123522	0.505007
98.5072	108.293	-0.124091	0.503224
99.2892	108.293	-0.127771	0.501504
100.074	108.294	-0.128489	0.5017
100.861	108.296	-0.12784	0.502141
101.648	108.296	-0.126445	0.501373
102.436	108.295	-0.123969	0.499145
103.221	108.294	-0.125204	0.496525
104.009	108.3	-0.123037	0.501373
104.792	108.301	-0.125605	0.501079
105.576	108.304	-0.127346	0.502857
106.36	108.298	-0.129053	0.495327
107.115	108.239	-0.160182	0.435353
163.118	108.559	0.0221732	0.692206
163.892	108.619	0.00989632	0.751307
164.68	108.649	0.0127055	0.781081
165.474	108.68	0.0210025	0.812049
166.259	108.685	0.0199591	0.816912
170.18	108.672	0.0123841	0.803083
170.971	108.668	0.0178914	0.798852
171.758	108.667	0.0192241	0.798176
172.553	108.702	0.0281851	0.833299
173.334	108.687	0.0242356	0.817883
174.113	108.683	0.0174153	0.814777
174.893	108.669	0.0114421	0.800121
175.68	108.671	0.0138758	0.802829
176.466	108.672	0.0137616	0.803586
177.26	108.685	0.0227105	0.817208
178.04	108.676	0.0176021	0.807908
178.815	108.667	0.00761617	0.799973
179.604	108.672	0.0111316	0.804612
180.372	108.666	-0.00531923	0.798942
181.189	108.672	0.025806	0.805899
181.973	108.67	0.0253871	0.804362
182.752	108.671	0.0192533	0.80593
183.54	108.668	0.0223479	0.80289
184.324	108.667	0.0215846	0.802765
185.105	108.668	0.0177941	0.804189
185.885	108.672	0.0133382	0.808712
186.664	108.675	0.00791886	0.812495
187.445	108.683	0.00419789	0.820416
188.23	108.695	0.00488073	0.833347
74.1513	107.496	-0.131905	0.53072
74.9392	107.501	-0.128983	0.533795
75.7273	107.498	-0.126	0.530289
76.5099	107.49	-0.128434	0.520758
77.264	107.46	-0.15942	0.489636
78.214	107.178	0.00538548	0.20582
79.0099	106.985	0.0161331	0.0115243
80.0329	106.783	0.253953	-0.191146
80.4463	107.486	-0.117824	0.510421
81.2291	107.501	-0.120268	0.524695
82.0131	107.506	-0.121469	0.528197
82.8009	107.503	-0.118927	0.52399
83.589	107.513	-0.116101	0.532948
95.3432	107.454	-0.144037	0.454887
96.1506	107.502	-0.122329	0.50129
96.9374	107.51	-0.121231	0.508142
97.7227	107.51	-0.121566	0.506746
98.5083	107.508	-0.121717	0.503903
99.2892	107.506	-0.126548	0.500643
100.076	107.508	-0.125245	0.50076
100.86	107.509	-0.127587	0.500116
101.646	107.51	-0.127124	0.50065
102.434	107.511	-0.125062	0.49995
103.219	107.513	-0.125536	0.500899
104.007	107.517	-0.123122	0.503578
104.791	107.515	-0.125068	0.500464
105.574	107.515	-0.128386	0.499476
106.346	107.499	-0.141845	0.481482
163.115	107.789	0.0195089	0.706571
163.891	107.831	0.00918339	0.748247
164.681	107.865	0.0135336	0.782091
165.476	107.888	0.0228203	0.805129
166.259	107.891	0.0195872	0.80791
169.388	107.88	0.00628875	0.796344
170.178	107.883	0.0101261	0.798759
170.962	107.852	0.00825326	0.768241
171.751	107.861	0.0120126	0.776898
172.538	107.882	0.013725	0.798269
173.325	107.888	0.0149963	0.804275
174.111	107.891	0.0156211	0.806598
174.896	107.888	0.0151543	0.804494
175.684	107.892	0.0174922	0.808471
176.471	107.894	0.0192988	0.810486
177.258	107.894	0.0211684	0.810715
178.046	107.899	0.0230095	0.815478
178.833	107.899	0.0248097	0.815798
179.618	107.895	0.0247578	0.812456
180.398	107.889	0.019537	0.807125
181.191	107.887	0.0279057	0.805482
181.958	107.891	0.00954609	0.809608
182.716	107.91	-0.0169403	0.829107
183.549	107.875	0.0307299	0.794068
184.318	107.89	0.0149604	0.809449
185.104	107.884	0.0163094	0.804483
185.889	107.886	0.0165576	0.80684
186.672	107.89	0.0148226	0.811862
187.452	107.898	0.0106324	0.819946
188.236	107.906	0.0100713	0.828268
74.1493	106.71	-0.132664	0.529754
74.9371	106.716	-0.129935	0.534567
75.7244	106.714	-0.127607	0.530933
76.5142	106.713	-0.122971	0.529317
77.2707	106.708	-0.151559	0.522868
78.1567	106.478	-0.0506692	0.291931
79.0189	106.337	0.026437	0.149436
79.9825	106.188	0.204838	-0.00069138
80.4507	106.675	-0.112128	0.484847
81.2274	106.709	-0.120651	0.517746
82.0103	106.716	-0.123023	0.523601
82.7955	106.721	-0.123099	0.526902
83.581	106.724	-0.122877	0.529198
84.3627	106.722	-0.126471	0.525999
94.5072	106.588	-0.19315	0.375224
95.3621	106.712	-0.123859	0.49771
96.1514	106.722	-0.120265	0.506367
96.9347	106.726	-0.12256	0.509475
97.7221	106.728	-0.120901	0.509989
98.5093	106.729	-0.119447	0.509413
99.2897	106.726	-0.124739	0.505099
100.078	106.726	-0.122639	0.503754
100.86	106.725	-0.126158	0.502229
101.645	106.728	-0.126554	0.503813
102.432	106.728	-0.125391	0.502795
103.218	106.732	-0.12549	0.504657
104.006	106.732	-0.123734	0.504205
104.789	106.73	-0.126217	0.500271
105.562	106.716	-0.139469	0.485473
163.103	107.025	0.00794361	0.727114
163.892	107.074	0.0107529	0.776253
164.681	107.079	0.014413	0.780811
165.473	107.102	0.0201329	0.803807
169.389	107.093	0.00655367	0.793811
170.179	107.096	0.0111834	0.79675
170.973	107.08	0.0196862	0.780822
171.759	107.107	0.0196304	0.807586
172.548	107.109	0.0236268	0.809295
173.326	107.107	0.0157668	0.807353
174.112	107.111	0.0162928	0.811188
174.897	107.102	0.0156458	0.802685
175.684	107.106	0.0177255	0.806744
176.469	107.103	0.0168867	0.803808
177.257	107.107	0.0189942	0.807829
178.043	107.112	0.0204814	0.812954
178.849	107.146	0.0412347	0.847349
179.647	107.144	0.0534647	0.845708
180.417	107.118	0.0386834	0.820128
181.194	107.108	0.0302355	0.810773
181.959	107.104	0.0100275	0.806712
182.714	107.124	-0.0198518	0.827022
183.526	107.12	0.00716263	0.824079
184.32	107.104	0.0163363	0.808254
185.108	107.093	0.0196448	0.797732
185.893	107.093	0.0197328	0.797762
186.672	107.089	0.0147406	0.794658
187.457	107.097	0.0151393	0.802978
188.236	107.107	0.00867624	0.814247
74.1501	105.915	-0.130653	0.519893
74.9368	105.926	-0.129008	0.529724
75.7241	105.926	-0.126702	0.528289
76.5115	105.929	-0.124418	0.530101
77.294	105.931	-0.127056	0.531251
78.1415	105.824	-0.0646389	0.422398
78.9833	105.632	-0.00795245	0.229994
79.8446	105.498	0.0681448	0.0947242
80.4754	105.81	-0.0862096	0.405366
81.2282	105.921	-0.118601	0.514522
82.0082	105.933	-0.123924	0.525989
82.7941	105.936	-0.123288	0.527637
83.5796	105.939	-0.123015	0.528744
84.3567	105.952	-0.131224	0.540784
94.5683	105.917	-0.130765	0.489196
95.3574	105.926	-0.127286	0.497186
96.1461	105.934	-0.124239	0.503416
96.9289	105.935	-0.127166	0.503588
97.7161	105.939	-0.125583	0.506205
98.5057	105.941	-0.121777	0.507416
99.2893	105.942	-0.123923	0.506317
100.078	105.941	-0.121212	0.50436
100.861	105.941	-0.123541	0.503217
101.646	105.942	-0.124068	0.503416
102.432	105.943	-0.123907	0.502422
103.216	105.944	-0.126519	0.502559
104.001	105.943	-0.126894	0.500375
104.78	105.937	-0.134024	0.492545
105.514	105.861	-0.185606	0.41519
163.104	106.273	0.00865389	0.760607
163.896	106.328	0.0147661	0.81531
164.681	106.299	0.0146197	0.785169
165.466	106.308	0.0132962	0.794029
169.393	106.309	0.0110567	0.794538
170.181	106.305	0.0136612	0.790713
170.976	106.281	0.0227525	0.766596
171.757	106.294	0.0175089	0.778884
172.542	106.294	0.0167931	0.778702
173.319	106.304	0.00906434	0.788826
174.114	106.32	0.0176316	0.804797
174.898	106.314	0.0170485	0.799287
175.686	106.316	0.0195858	0.801408
176.472	106.323	0.0196835	0.808167
177.258	106.321	0.0199443	0.806921
178.045	106.337	0.0220014	0.822957
178.84	106.362	0.0312907	0.848201
179.626	106.345	0.0320666	0.830912
180.409	106.312	0.0299943	0.798658
181.968	106.328	0.0187327	0.815456
182.727	106.354	-0.00693723	0.841948
183.524	106.365	0.00486047	0.852939
184.321	106.322	0.017216	0.810422
185.108	106.313	0.0187905	0.801929
185.892	106.312	0.0185818	0.801256
186.676	106.314	0.0173157	0.803583
187.458	106.319	0.0155684	0.809955
188.24	106.324	0.0121906	0.814798
74.9341	105.14	-0.130481	0.529085
75.7211	105.141	-0.128515	0.528834
76.5071	105.144	-0.127634	0.53083
77.2923	105.146	-0.127446	0.53102
78.1007	105.124	-0.104218	0.508372
78.9468	104.93	-0.0432933	0.312939
79.6861	105.103	-0.0890796	0.484282
80.4677	105.043	-0.0926816	0.423709
81.2235	105.138	-0.122152	0.517334
82.0056	105.152	-0.125259	0.529564
82.7933	105.152	-0.122821	0.528593
83.5806	105.153	-0.12076	0.528286
84.3637	105.157	-0.122991	0.531569
85.1509	105.143	-0.12112	0.516003
93.7794	105.117	-0.132781	0.475773
94.573	105.143	-0.124789	0.500745
95.3584	105.145	-0.124996	0.501765
96.146	105.15	-0.123102	0.505321
96.93	105.152	-0.124735	0.505991
97.7144	105.152	-0.12601	0.504284
98.506	105.154	-0.120157	0.505341
99.2889	105.16	-0.122999	0.509916
100.078	105.159	-0.119783	0.507786
100.861	105.157	-0.122003	0.504258
101.645	105.157	-0.123958	0.502808
102.432	105.158	-0.123457	0.502725
103.213	105.158	-0.12768	0.502106
103.997	105.154	-0.130022	0.496769
104.77	105.144	-0.142627	0.485242
163.105	105.502	0.0100893	0.774211
163.894	105.52	0.0136259	0.792025
164.682	105.517	0.0153097	0.788607
165.467	105.528	0.0149024	0.798634
169.401	105.535	0.019437	0.805055
170.185	105.528	0.017236	0.798239
170.975	105.52	0.0216639	0.789653
171.759	105.528	0.0199367	0.798223
172.546	105.504	0.0209819	0.773314
173.321	105.514	0.0102657	0.784217
174.114	105.532	0.0176778	0.801443
174.899	105.532	0.0175221	0.801432
175.688	105.532	0.0209212	0.801935
176.47	105.536	0.0176312	0.805875
177.257	105.535	0.0192434	0.804971
178.041	105.53	0.0177143	0.799894
178.828	105.549	0.0192366	0.819663
179.623	105.531	0.0287951	0.801581
182.759	105.552	0.0247437	0.82428
183.54	105.573	0.0208642	0.845839
184.322	105.537	0.0176721	0.809514
185.107	105.529	0.0180968	0.801942
185.892	105.531	0.0178333	0.805027
186.678	105.531	0.0191337	0.805064
187.462	105.533	0.0180551	0.808106
188.244	105.537	0.0160296	0.81223
74.9282	104.361	-0.13518	0.534917
75.7187	104.356	-0.12969	0.529031
76.5043	104.359	-0.129192	0.530902
77.2928	104.359	-0.125809	0.529869
78.0862	104.356	-0.117474	0.525164
78.89	104.325	-0.0988156	0.492867
79.6655	104.318	-0.108491	0.484951
80.3887	104.365	-0.170434	0.531006
81.2158	104.343	-0.128529	0.507807
82.0039	104.362	-0.125708	0.525668
82.7913	104.366	-0.123562	0.528193
83.578	104.369	-0.122097	0.529462
84.364	104.369	-0.121418	0.528399
85.1394	104.374	-0.13133	0.532431
93.0011	104.352	-0.124238	0.497172
93.7934	104.367	-0.11754	0.511007
94.5747	104.364	-0.121787	0.506569
95.36	104.364	-0.122169	0.506042
96.1467	104.368	-0.121157	0.50813
96.9348	104.369	-0.118721	0.508249
97.7151	104.371	-0.124051	0.509124
98.5001	104.363	-0.124776	0.499199
99.2891	104.372	-0.121573	0.507676
100.076	104.373	-0.120617	0.507515
100.86	104.374	-0.121951	0.506762
101.644	104.374	-0.12363	0.505498
102.43	104.375	-0.123868	0.504908
103.212	104.373	-0.127462	0.502086
103.991	104.367	-0.134097	0.494743
104.667	104.195	-0.244893	0.321768
163.105	104.751	0.0103522	0.807567
163.892	104.752	0.0113554	0.808284
164.68	104.749	0.0134953	0.805614
165.468	104.757	0.0157468	0.813223
169.404	104.748	0.0221023	0.803152
170.181	104.777	0.0135508	0.831653
170.968	104.792	0.0151177	0.846336
171.75	104.808	0.0111809	0.862556
172.542	104.775	0.0173324	0.8293
173.325	104.763	0.0146864	0.817826
174.114	104.764	0.0183007	0.81852
174.901	104.745	0.0194853	0.799161
175.689	104.744	0.0217424	0.798864
176.473	104.747	0.0204212	0.801664
177.258	104.746	0.0203042	0.800969
178.044	104.74	0.0206068	0.794728
178.82	104.769	0.011039	0.824059
179.619	104.75	0.0249629	0.805464
180.401	104.734	0.0215338	0.789584
182.005	104.737	0.0557606	0.793027
182.785	104.779	0.0501481	0.835358
183.55	104.779	0.029811	0.835848
184.323	104.75	0.0183608	0.807117
185.105	104.742	0.0157038	0.799218
185.891	104.742	0.0162654	0.799836
186.677	104.742	0.0173996	0.800926
187.461	104.746	0.0171922	0.805204
188.242	104.748	0.0136588	0.807788
74.929	103.565	-0.133158	0.523997
75.7182	103.569	-0.12902	0.527653
76.502	103.574	-0.130311	0.531242
77.2918	103.575	-0.125548	0.530507
78.0766	103.575	-0.125826	0.529393
78.8609	103.569	-0.126725	0.522515
79.6641	103.536	-0.108635	0.488405
80.3833	103.658	-0.174592	0.609108
81.2082	103.552	-0.134932	0.502085
82.0004	103.581	-0.127996	0.529737
82.7888	103.584	-0.124834	0.530966
83.5761	103.584	-0.122752	0.529845
84.3632	103.584	-0.12102	0.528297
85.1424	103.583	-0.127141	0.526531
92.9894	103.551	-0.134699	0.481566
93.789	103.579	-0.120644	0.508853
94.5746	103.58	-0.120643	0.508737
95.3609	103.582	-0.119943	0.509059
96.1511	103.585	-0.115413	0.511184
96.9478	103.587	-0.104433	0.51135
97.7004	103.439	-0.13751	0.362599
98.4756	103.547	-0.148071	0.469266
99.2767	103.558	-0.132674	0.478351
100.069	103.581	-0.126106	0.50084
100.858	103.59	-0.123319	0.50795
101.642	103.589	-0.12508	0.50542
102.428	103.588	-0.124405	0.503547
103.21	103.585	-0.128595	0.499834
103.962	103.534	-0.162033	0.447321
163.113	103.963	0.0190497	0.804717
163.894	103.962	0.0144245	0.803682
164.678	103.977	0.0125222	0.817789
165.469	103.973	0.0175559	0.81388
169.396	103.982	0.0140592	0.821069
170.177	104.008	0.00944471	0.847688
170.968	104.051	0.0148801	0.890072
171.746	104.035	0.00695258	0.874379
172.539	103.985	0.0144417	0.823741
173.325	103.963	0.0147966	0.802104
174.121	103.952	0.0248613	0.791054
174.908	103.944	0.0262258	0.78257
175.693	103.95	0.0260154	0.788999
176.476	103.962	0.023471	0.800979
177.262	103.961	0.0242673	0.800051
178.047	103.961	0.0232409	0.800571
178.836	103.954	0.0265729	0.793737
179.629	103.951	0.0350646	0.790486
180.422	103.958	0.0420751	0.797796
181.209	103.957	0.0439646	0.797219
182.013	103.975	0.0634265	0.815156
182.798	104.004	0.0633785	0.845242
183.538	103.964	0.0176761	0.804859
184.32	103.959	0.0143792	0.80071
185.105	103.96	0.0145717	0.801608
185.892	103.959	0.0166766	0.801743
186.677	103.961	0.0172803	0.804286
187.466	103.97	0.0215663	0.813494
188.241	103.966	0.0114766	0.810013
75.7145	102.79	-0.131561	0.533416
76.501	102.788	-0.130076	0.53073
77.2886	102.79	-0.1275	0.531192
78.0748	102.792	-0.126474	0.531401
78.8608	102.792	-0.125567	0.530938
79.6552	102.763	-0.116304	0.500718
80.438	102.783	-0.118715	0.51896
81.2453	102.698	-0.0966235	0.433074
82.0065	102.785	-0.12059	0.518599
82.7877	102.798	-0.124659	0.530303
83.5728	102.8	-0.12482	0.531222
84.3592	102.8	-0.123757	0.529686
85.1464	102.797	-0.121826	0.525308
85.9779	102.689	-0.075725	0.416766
92.1554	102.697	-0.181825	0.414527
92.9981	102.79	-0.124681	0.505731
93.7883	102.797	-0.120081	0.511399
94.574	102.797	-0.119974	0.510706
95.3582	102.796	-0.121442	0.507939
96.1512	102.791	-0.1141	0.501963
96.9392	102.777	-0.111729	0.486778
97.6038	102.613	-0.232862	0.321288
98.3859	102.306	-0.236409	0.0135205
100.062	102.785	-0.131678	0.490159
100.855	102.804	-0.124287	0.507665
101.64	102.804	-0.125592	0.506386
102.424	102.8	-0.12711	0.501152
103.2	102.782	-0.136924	0.481648
163.895	103.17	0.0152418	0.796604
164.678	103.186	0.0127511	0.811685
165.466	103.194	0.0146354	0.81905
170.175	103.216	0.00766965	0.840288
170.955	103.272	0.00165912	0.895882
171.753	103.256	0.0140338	0.880333
172.533	103.23	0.0083573	0.853459
173.315	103.217	0.00446008	0.840429
174.118	103.179	0.0218201	0.802678
174.909	103.166	0.02744	0.789318
175.691	103.176	0.0238703	0.799238
176.474	103.181	0.0217013	0.805197
177.258	103.181	0.0200082	0.804799
178.043	103.181	0.0191639	0.805373
178.826	103.184	0.0168793	0.808061
179.633	103.17	0.0388692	0.794358
180.425	103.175	0.0454682	0.799361
181.211	103.181	0.0454946	0.805536
181.999	103.19	0.048278	0.815065
182.769	103.191	0.0340745	0.815967
183.53	103.174	0.00971202	0.799414
184.316	103.173	0.0106945	0.799047
185.1	103.171	0.00939829	0.797721
185.884	103.166	0.00899067	0.793049
186.67	103.172	0.00989915	0.798885
187.463	103.182	0.0175378	0.809882
188.239	103.17	0.00874531	0.798549
75.7093	102.006	-0.13556	0.534986
76.5025	101.999	-0.127343	0.526446
77.2883	102.005	-0.126616	0.531175
78.0743	102.007	-0.125755	0.532591
78.859	102.008	-0.126182	0.532066
79.6484	102.001	-0.121924	0.523657
80.493	101.881	-0.0625236	0.402269
81.2475	101.892	-0.0932184	0.411797
82.0133	101.981	-0.112609	0.500171
82.7872	102.006	-0.123938	0.523933
83.57	102.015	-0.126424	0.531783
84.3571	102.015	-0.12459	0.529894
85.1455	102.012	-0.121535	0.525522
85.9402	101.986	-0.112186	0.498798
91.4132	101.997	-0.137199	0.500576
92.1919	101.975	-0.144086	0.477562
92.9977	102.007	-0.123814	0.507999
93.784	102.009	-0.123095	0.508645
94.5718	102.012	-0.12093	0.510392
95.3572	102.006	-0.12113	0.503616
96.1518	101.996	-0.112182	0.492508
96.8288	101.784	-0.220832	0.278989
97.51	101.734	-0.325317	0.227568
98.3866	101.773	-0.234513	0.265033
99.2801	102.001	-0.126715	0.4921
100.068	102.017	-0.12448	0.506705
100.855	102.02	-0.123121	0.508871
101.639	102.019	-0.125488	0.506271
102.423	102.015	-0.127235	0.50142
103.194	101.974	-0.14192	0.458714
163.892	102.388	0.0131998	0.799246
164.678	102.403	0.0129802	0.814119
165.465	102.408	0.0139026	0.817877
166.252	102.385	0.0147956	0.795353
170.174	102.417	0.00684484	0.825891
170.953	102.447	0.000157079	0.856124
171.769	102.408	0.03064	0.816899
172.545	102.396	0.0202732	0.804075
173.321	102.424	0.0107914	0.832715
174.112	102.409	0.0162409	0.817525
174.91	102.387	0.0280592	0.795844
175.691	102.392	0.0238344	0.800727
176.477	102.392	0.0237852	0.800237
177.261	102.393	0.0225999	0.801827
178.041	102.398	0.0169744	0.80692
178.827	102.4	0.0176547	0.808193
179.622	102.395	0.0272199	0.804295
180.401	102.399	0.0206899	0.807915
181.194	102.398	0.028363	0.807342
181.98	102.401	0.0299537	0.810649
182.756	102.397	0.0201079	0.806532
183.538	102.395	0.0166642	0.805242
184.317	102.391	0.0115457	0.80134
185.098	102.386	0.00655513	0.797204
185.891	102.39	0.0153922	0.801567
186.668	102.382	0.00691702	0.79376
187.449	102.371	0.002848	0.783142
188.222	102.361	-0.00852741	0.773639
75.7088	101.211	-0.134862	0.524757
76.504	101.213	-0.124659	0.525288
77.2886	101.222	-0.125081	0.53367
78.0737	101.225	-0.125139	0.534831
78.8577	101.225	-0.126273	0.534019
79.6435	101.22	-0.125541	0.527658
80.4205	101.181	-0.133758	0.48725
81.228	101.163	-0.11142	0.468228
82.0403	101.134	-0.084406	0.438567
82.7861	101.217	-0.123806	0.51982
83.5669	101.229	-0.128263	0.531078
84.3523	101.231	-0.128138	0.531765
85.14	101.232	-0.125793	0.531216
85.9298	101.228	-0.121287	0.52645
86.7361	101.193	-0.100373	0.489695
91.4278	101.229	-0.121355	0.518156
92.2095	101.22	-0.125189	0.50798
92.9972	101.224	-0.123086	0.510686
93.7826	101.225	-0.123195	0.510546
94.5679	101.226	-0.123527	0.510234
95.3359	101.187	-0.141166	0.47011
96.0655	101.022	-0.197235	0.303452
96.7286	100.912	-0.319835	0.192672
97.5349	100.89	-0.299182	0.168998
98.4285	101.12	-0.191347	0.397754
99.2769	101.224	-0.128651	0.500736
100.067	101.233	-0.124792	0.507829
100.855	101.235	-0.122591	0.509051
101.636	101.231	-0.127122	0.503615
102.415	101.216	-0.13393	0.486976
163.103	101.571	0.0106942	0.767802
163.894	101.583	0.0154099	0.778895
164.681	101.601	0.016319	0.79694
165.462	101.622	0.0113301	0.816994
166.253	101.601	0.0159691	0.796225
170.166	101.638	-0.000430243	0.831469
170.945	101.649	-0.007607	0.84198
171.763	101.62	0.0240942	0.813796
172.554	101.605	0.0295823	0.798698
173.335	101.608	0.0244782	0.800691
174.13	101.596	0.0344897	0.789105
174.911	101.6	0.029044	0.793406
175.691	101.607	0.0238627	0.800295
176.472	101.615	0.0194001	0.808093
177.26	101.613	0.0212642	0.80636
178.043	101.614	0.0192928	0.807333
178.827	101.615	0.0177485	0.808286
179.619	101.613	0.0239538	0.806735
180.404	101.615	0.0234939	0.808492
181.192	101.615	0.0268895	0.809228
181.979	101.618	0.0284221	0.81189
182.752	101.613	0.0162285	0.806898
183.539	101.612	0.0179732	0.807014
184.317	101.606	0.0111115	0.800767
185.1	101.603	0.00888012	0.798132
185.891	101.602	0.0142857	0.798065
186.665	101.593	0.00420007	0.78895
187.451	101.596	0.0051279	0.79254
75.6998	100.431	-0.14259	0.530275
76.5013	100.426	-0.126122	0.523796
77.2872	100.44	-0.125291	0.536522
78.0745	100.444	-0.123099	0.539176
78.8597	100.441	-0.123048	0.535319
79.6438	100.424	-0.124017	0.516636
80.4117	100.42	-0.14134	0.511832
81.212	100.441	-0.126219	0.531918
82.0424	100.31	-0.0809803	0.398959
82.7842	100.427	-0.12444	0.515342
83.5623	100.446	-0.131628	0.533321
84.3498	100.447	-0.12942	0.532836
85.1376	100.448	-0.126941	0.532071
85.9255	100.447	-0.124336	0.52998
86.7219	100.441	-0.113293	0.522463
90.6371	100.433	-0.125265	0.508185
91.4372	100.457	-0.110673	0.531395
92.2124	100.442	-0.121041	0.514727
92.9968	100.44	-0.12216	0.512143
93.7818	100.441	-0.122797	0.511297
94.5585	100.429	-0.131653	0.498349
95.3082	100.364	-0.167585	0.432488
96.0044	100.235	-0.257028	0.302274
96.7908	99.9786	-0.256356	0.0441004
97.5136	100.027	-0.319194	0.0910297
98.4859	100.429	-0.132606	0.491615
99.283	100.448	-0.121278	0.509751
100.067	100.45	-0.122786	0.510063
100.852	100.45	-0.123939	0.508726
101.636	100.446	-0.125795	0.504203
102.414	100.417	-0.133362	0.473613
156.793	100.774	-0.00928909	0.758861
157.533	100.762	-0.05561	0.746805
158.282	100.749	-0.0929179	0.733156
162.296	100.779	-0.00974131	0.761094
163.088	100.789	-0.00448415	0.770657
163.884	100.8	0.00563122	0.780764
164.679	100.809	0.01449	0.789188
165.467	100.817	0.015957	0.797181
166.25	100.821	0.0134727	0.800467
167.037	100.823	0.0143854	0.802034
170.935	100.847	-0.017552	0.825233
171.726	100.86	-0.0129675	0.83815
172.523	100.849	-0.00109268	0.826501
173.316	100.836	0.00635081	0.814251
174.113	100.831	0.0167842	0.809232
174.899	100.832	0.0175636	0.809792
175.685	100.831	0.0179373	0.808209
176.471	100.833	0.0177805	0.811003
177.259	100.831	0.0202048	0.809156
178.046	100.831	0.0217972	0.808306
178.836	100.83	0.0262552	0.808365
179.621	100.831	0.0263329	0.80946
180.406	100.829	0.0254816	0.806952
181.193	100.831	0.0271383	0.808964
181.979	100.834	0.02825	0.812734
182.754	100.832	0.0176782	0.810475
183.536	100.83	0.0145423	0.809472
184.32	100.824	0.0137438	0.803204
185.102	100.82	0.0104589	0.800134
185.897	100.824	0.0203263	0.803907
186.671	100.812	0.00897139	0.792446
187.469	100.821	0.022135	0.802204
76.4992	99.6329	-0.127028	0.515949
77.2852	99.6595	-0.126134	0.541431
78.0753	99.6655	-0.121115	0.546177
78.8599	99.6597	-0.121572	0.539151
79.6431	99.6514	-0.123523	0.529635
80.4214	99.6643	-0.130447	0.541333
81.202	99.7553	-0.13495	0.631127
82.0039	99.6474	-0.118288	0.521976
82.8046	99.6124	-0.102878	0.485786
83.5657	99.6544	-0.126967	0.526554
84.3488	99.663	-0.129213	0.533855
85.1379	99.6605	-0.125383	0.530161
85.9262	99.6573	-0.122384	0.525725
86.7152	99.6636	-0.118807	0.530796
87.5306	99.6116	-0.0887494	0.477544
89.8234	99.5741	-0.152284	0.436205
90.6388	99.6501	-0.122383	0.510954
91.4257	99.6534	-0.120937	0.512981
92.211	99.655	-0.121184	0.513356
92.9962	99.6556	-0.121498	0.512671
93.7827	99.6624	-0.120588	0.518207
94.5462	99.6378	-0.142698	0.492344
95.3464	99.6336	-0.128146	0.486852
96.1178	99.6161	-0.142419	0.468074
96.8866	99.5875	-0.159245	0.438227
97.701	99.652	-0.130581	0.501426
98.4968	99.6619	-0.120462	0.510105
99.2824	99.6649	-0.12059	0.511807
100.066	99.6641	-0.123268	0.509771
100.848	99.6617	-0.126556	0.50612
101.621	99.6444	-0.139845	0.487535
152.944	100.033	0.074056	0.806733
153.727	100.029	0.0709962	0.80211
155.237	99.9948	0.00765153	0.76624
156.01	99.9898	-0.00504558	0.760629
156.813	99.999	0.0117797	0.769239
157.593	100.002	0.00529129	0.772029
158.369	100.005	-0.00511804	0.774024
159.138	100.002	-0.0227574	0.770144
159.907	99.9867	-0.0396196	0.754649
162.275	99.9807	-0.0302725	0.747229
163.076	99.9877	-0.0153905	0.753844
163.879	100.008	0.000641632	0.773491
164.677	100.013	0.0132693	0.777962
165.467	100.027	0.016208	0.791466
166.254	100.024	0.0179067	0.788726
167.037	100.036	0.0149892	0.80006
170.911	100.071	-0.041786	0.834024
171.737	100.056	-0.00167017	0.818721
172.552	100.04	0.0277711	0.802812
173.368	100.015	0.0575479	0.777375
174.145	100.024	0.0492596	0.786115
174.92	100.033	0.0388007	0.795039
175.697	100.037	0.0300262	0.799186
176.472	100.048	0.0195673	0.810228
177.257	100.049	0.0180551	0.81102
178.043	100.047	0.0191059	0.809582
178.833	100.046	0.0236176	0.808654
179.619	100.048	0.0234741	0.810759
180.402	100.047	0.0213234	0.809864
181.187	100.046	0.0211591	0.80887
181.974	100.049	0.0224731	0.811775
182.758	100.05	0.0215198	0.813821
183.545	100.048	0.0229945	0.811935
184.328	100.042	0.0208001	0.805701
185.109	100.041	0.0173841	0.805053
185.896	100.041	0.0183942	0.805687
186.676	100.03	0.0140314	0.795264
187.476	100.05	0.0293553	0.815066
5.86666	98.131	-0.191859	-0.127069
6.6631	98.1514	-0.178799	-0.107009
7.46077	98.1558	-0.164518	-0.102981
8.23558	98.1567	-0.173113	-0.102446
9.03383	98.1615	-0.158264	-0.0980472
9.84453	98.1762	-0.130983	-0.0837343
10.6639	98.1916	-0.0950593	-0.0686929
11.476	98.2121	-0.0663375	-0.0485806
76.4925	98.8546	-0.132544	0.522828
77.2808	98.8697	-0.129352	0.536693
78.0742	98.8859	-0.121044	0.551737
78.8591	98.8799	-0.121198	0.544503
79.6436	98.8724	-0.121876	0.535777
80.4285	98.8612	-0.122065	0.523359
81.2337	98.9204	-0.102091	0.581404
82.1266	98.5657	0.00567549	0.225424
82.8175	98.7313	-0.0887118	0.389858
83.5673	98.8603	-0.124113	0.517549
84.3481	98.8702	-0.128592	0.526241
85.1357	98.8691	-0.126332	0.523868
85.922	98.8694	-0.1254	0.523019
86.708	98.8803	-0.124751	0.532667
87.5146	98.8566	-0.103487	0.507699
88.2598	98.8177	-0.143699	0.467523
89.0487	98.7952	-0.140263	0.443772
89.8375	98.8381	-0.136854	0.485386
90.6372	98.8669	-0.122711	0.512942
91.4234	98.8681	-0.121939	0.512878
92.2087	98.8701	-0.122245	0.513634
92.9918	98.8687	-0.124614	0.510995
93.7794	98.8742	-0.122632	0.515257
94.5697	98.8664	-0.117985	0.506159
95.3618	98.8857	-0.111442	0.52414
96.1359	98.867	-0.123034	0.504254
96.9076	98.8562	-0.136996	0.492162
97.7068	98.8727	-0.123507	0.507401
98.4951	98.8782	-0.120908	0.511634
99.2796	98.8789	-0.122147	0.511071
100.064	98.8793	-0.123742	0.51022
100.847	98.8813	-0.126408	0.510925
148.886	99.2018	-0.0503717	0.763967
149.651	99.1782	-0.0717109	0.739562
150.445	99.1937	-0.0647162	0.7543
151.26	99.2029	-0.0364248	0.762738
152.067	99.2103	-0.0151943	0.769511
156.011	99.2107	-0.00383639	0.766527
156.814	99.2193	0.0129728	0.774507
157.584	99.2132	-0.0032817	0.767805
163.061	99.1895	-0.0303142	0.74051
163.87	99.2188	-0.00775994	0.769377
164.675	99.2193	0.0112363	0.769528
165.456	99.2612	0.0056736	0.811043
166.246	99.2595	0.0099094	0.808965
167.034	99.261	0.0116248	0.810103
167.839	99.2365	0.0306207	0.785261
171.809	99.1726	0.0705282	0.720222
172.588	99.1959	0.0634885	0.743395
173.371	99.2252	0.0611591	0.772486
174.142	99.2438	0.0467958	0.791033
174.898	99.266	0.016268	0.813139
175.692	99.2569	0.0247487	0.804005
176.472	99.2604	0.0189819	0.807447
177.259	99.2609	0.0204598	0.807949
178.046	99.2625	0.021423	0.80959
178.82	99.2675	0.0104949	0.814704
179.612	99.2627	0.0166318	0.809996
180.396	99.2596	0.0152878	0.806942
181.181	99.2575	0.014937	0.805018
181.968	99.2597	0.0161762	0.807403
182.751	99.2624	0.0146423	0.810299
183.539	99.2634	0.0169021	0.811526
184.32	99.2558	0.0130329	0.804224
185.102	99.2534	0.00930646	0.802101
185.89	99.2422	0.0125844	0.791232
186.684	99.2392	0.0216621	0.788648
5.10325	97.3531	-0.17157	-0.11976
5.87965	97.3599	-0.178534	-0.11328
6.67229	97.3664	-0.169264	-0.107138
7.45901	97.3714	-0.165923	-0.102535
8.23925	97.3739	-0.169066	-0.100342
9.01973	97.3776	-0.171979	-0.0970852
9.79922	97.3806	-0.175889	-0.0944341
10.6108	97.3652	-0.147773	-0.1103
11.4371	97.3898	-0.104833	-0.0860598
12.2626	97.4199	-0.0627954	-0.0564018
76.4973	98.0438	-0.12657	0.497118
77.2736	98.0918	-0.135343	0.543941
78.0714	98.1108	-0.122628	0.561799
78.8573	98.1011	-0.121769	0.550868
79.6413	98.0916	-0.122882	0.540153
80.425	98.0825	-0.124322	0.52988
81.2353	98.0929	-0.0992155	0.539044
82.0365	97.9457	-0.0832778	0.390565
82.783	97.9272	-0.121938	0.370879
83.5598	98.0789	-0.130431	0.521298
84.3455	98.0938	-0.130048	0.534988
85.1329	98.0893	-0.127929	0.529265
85.9188	98.0888	-0.127324	0.527534
86.7063	98.09	-0.125148	0.527477
87.4987	98.0912	-0.118203	0.527468
88.2858	98.0958	-0.116455	0.530836
89.0537	98.0729	-0.134038	0.506663
89.8491	98.0784	-0.124005	0.510873
90.6341	98.0784	-0.124536	0.509633
91.4214	98.0808	-0.122744	0.510771
92.2085	98.0857	-0.121128	0.514458
92.9896	98.0826	-0.125578	0.510013
93.797	98.1238	-0.103813	0.550011
94.5921	98.1243	-0.0942414	0.549249
95.3692	98.1156	-0.102848	0.539242
96.1442	98.0988	-0.113463	0.521229
96.9318	98.0997	-0.111556	0.520805
97.7098	98.0932	-0.119178	0.513092
98.4938	98.0938	-0.120928	0.512395
99.2766	98.0925	-0.123914	0.509816
100.062	98.0945	-0.124216	0.510527
100.834	98.1004	-0.13772	0.515234
110.367	98.1005	-0.036457	0.500242
111.119	98.0957	-0.0702479	0.494134
111.892	98.1002	-0.0832566	0.497463
112.689	98.1018	-0.0719917	0.497786
113.499	98.1101	-0.04836	0.504836
114.294	98.1132	-0.0392522	0.506734
115.085	98.1195	-0.0345244	0.511842
115.875	98.1241	-0.0312463	0.515187
116.625	98.1346	-0.0676917	0.524428
117.408	98.1427	-0.0705816	0.531331
118.193	98.1495	-0.0721652	0.536951
118.98	98.1585	-0.0714305	0.544764
119.765	98.1657	-0.0717937	0.550709
120.551	98.1715	-0.0727913	0.555363
121.337	98.177	-0.0732445	0.559661
122.123	98.1834	-0.0727143	0.564925
122.91	98.1886	-0.0720765	0.568989
123.698	98.1958	-0.0710233	0.574992
124.485	98.2039	-0.0697027	0.58193
125.272	98.2106	-0.069629	0.587465
126.057	98.2176	-0.0704585	0.593355
126.842	98.2259	-0.0718016	0.600512
127.629	98.2331	-0.0716499	0.606613
128.415	98.2404	-0.0723076	0.612754
129.2	98.2478	-0.0730436	0.619008
129.987	98.2538	-0.0730878	0.623922
130.772	98.261	-0.0743197	0.630103
131.56	98.268	-0.0729825	0.636012
132.346	98.2744	-0.0728598	0.641327
133.133	98.2812	-0.0728695	0.647073
133.922	98.2879	-0.0706569	0.652755
134.708	98.2946	-0.0709728	0.658395
135.494	98.3024	-0.0708826	0.665145
136.282	98.309	-0.0697539	0.670721
137.067	98.3159	-0.0711403	0.676606
137.852	98.3227	-0.0723807	0.682479
138.639	98.3307	-0.0724358	0.689494
139.426	98.3405	-0.0722662	0.698281
140.213	98.3463	-0.0715613	0.703153
141.002	98.3521	-0.0685003	0.707973
141.791	98.3586	-0.0662745	0.713557
142.578	98.3642	-0.0662066	0.718247
143.366	98.3718	-0.0641975	0.724896
144.152	98.3793	-0.0646015	0.731576
144.941	98.3854	-0.0622054	0.736823
145.734	98.3939	-0.0563729	0.744421
146.514	98.3969	-0.0628628	0.746603
147.293	98.3935	-0.0697982	0.742366
148.089	98.4015	-0.0599811	0.749581
148.878	98.4033	-0.0576683	0.750529
149.676	98.4128	-0.0460631	0.759301
150.465	98.4165	-0.0434536	0.762161
151.253	98.4087	-0.0426905	0.753643
156	98.4221	-0.0135888	0.762939
156.805	98.4337	0.00439551	0.773848
163.078	98.4271	-0.0132376	0.763054
163.866	98.4457	-0.0106844	0.781192
164.668	98.4354	0.00481154	0.770533
165.449	98.4746	-0.000866564	0.809247
166.235	98.4903	-0.000627884	0.824673
167.029	98.4821	0.0070396	0.816091
167.828	98.467	0.0202195	0.800621
172.578	98.4059	0.0543153	0.738119
173.37	98.4401	0.0598135	0.772157
174.134	98.4667	0.0387392	0.798624
174.903	98.4769	0.0215373	0.808794
175.692	98.4725	0.0251378	0.80427
176.459	98.4803	0.00594717	0.812103
177.253	98.4759	0.0140218	0.80765
178.033	98.4785	0.00844707	0.81027
178.814	98.4773	0.00405233	0.809155
179.608	98.4765	0.0125915	0.808413
180.395	98.4733	0.0143451	0.805279
181.179	98.4716	0.0132126	0.803707
181.97	98.475	0.0180971	0.807299
182.756	98.4796	0.0185853	0.812075
183.542	98.4807	0.0193302	0.813385
184.325	98.4769	0.0171457	0.80984
185.106	98.4686	0.0137823	0.801893
185.89	98.4558	0.011723	0.789358
5.10701	96.581	-0.167482	-0.107085
5.88933	96.5818	-0.168511	-0.1066
6.67788	96.5808	-0.163325	-0.107904
7.46071	96.5868	-0.163862	-0.10227
8.24291	96.5878	-0.165032	-0.101633
9.02156	96.5914	-0.169764	-0.098391
9.79984	96.5952	-0.174873	-0.095023
10.5906	96.5884	-0.167536	-0.102237
11.4087	96.5699	-0.132834	-0.121093
12.2353	96.6103	-0.089639	-0.0811842
13.0734	96.6541	-0.0350036	-0.0378286
77.2656	97.2911	-0.142123	0.528397
78.0638	97.3253	-0.129023	0.561412
78.8507	97.3157	-0.127218	0.550573
79.6355	97.307	-0.127542	0.540685
80.4171	97.3031	-0.131066	0.535602
81.2255	97.3024	-0.107793	0.533676
81.954	97.2613	-0.164558	0.491362
82.7458	97.2551	-0.157899	0.483904
83.551	97.3003	-0.137985	0.527892
84.3472	97.3144	-0.127106	0.540789
85.1315	97.3158	-0.128022	0.540932
85.9147	97.317	-0.1302	0.540878
86.7007	97.3179	-0.129586	0.540545
87.4952	97.3148	-0.120454	0.536198
88.2855	97.3187	-0.115491	0.538894
89.0717	97.31	-0.11469	0.528853
89.8568	97.305	-0.115106	0.522634
90.6418	97.3055	-0.115599	0.521864
91.4265	97.3063	-0.116356	0.521475
92.2138	97.3078	-0.114546	0.521671
93.0012	97.3057	-0.112752	0.518317
93.8065	97.3042	-0.0930571	0.515521
94.5623	97.3173	-0.122846	0.527441
95.3444	97.3054	-0.126316	0.51419
96.1328	97.3086	-0.123559	0.516132
96.9234	97.309	-0.118672	0.515306
97.7063	97.3079	-0.121413	0.512899
98.491	97.3079	-0.122427	0.511641
99.2751	97.3068	-0.124159	0.509289
100.052	97.2959	-0.133436	0.497145
109.598	97.2828	-0.0178296	0.468925
110.34	97.3122	-0.0621637	0.497096
111.117	97.3037	-0.0708756	0.487353
111.906	97.307	-0.0684258	0.489441
112.702	97.3161	-0.0581765	0.497258
113.507	97.3262	-0.0398022	0.506143
114.291	97.3237	-0.0419825	0.502386
115.11	97.3297	-0.00826365	0.50716
115.872	97.3427	-0.0333035	0.518977
116.622	97.3505	-0.0686711	0.525537
117.412	97.3587	-0.0657904	0.532526
118.197	97.3655	-0.0664959	0.538163
118.984	97.373	-0.066163	0.544422
119.77	97.3795	-0.0658718	0.549784
120.556	97.386	-0.0659664	0.555044
121.342	97.3928	-0.0663432	0.560678
122.129	97.3993	-0.0659621	0.566039
122.915	97.4058	-0.0659452	0.571296
123.702	97.4128	-0.0653861	0.577163
124.489	97.4195	-0.0652533	0.582664
125.275	97.4261	-0.0651164	0.588159
126.061	97.4333	-0.0654014	0.594214
126.847	97.4401	-0.0661831	0.59986
127.633	97.4474	-0.0660806	0.606051
128.42	97.4544	-0.0662352	0.611968
129.206	97.4614	-0.0666417	0.61787
129.993	97.4682	-0.0658877	0.623583
130.779	97.4754	-0.0661976	0.629688
131.566	97.4828	-0.0656014	0.635966
132.353	97.4896	-0.06555	0.64169
133.139	97.4966	-0.0655432	0.647587
133.926	97.5037	-0.064883	0.653637
134.712	97.5107	-0.065266	0.659589
135.5	97.5174	-0.0642731	0.665304
136.287	97.524	-0.0640339	0.670876
137.073	97.531	-0.0642012	0.676858
137.86	97.5379	-0.0639857	0.682772
138.646	97.5453	-0.063949	0.68919
139.433	97.5531	-0.0635819	0.696032
140.22	97.5602	-0.0631169	0.702157
141.008	97.5668	-0.0615351	0.707818
141.796	97.5734	-0.0604967	0.713505
142.583	97.5803	-0.0598642	0.719479
143.371	97.5865	-0.0581794	0.724803
144.159	97.5939	-0.0574087	0.731232
144.948	97.6011	-0.0543365	0.737545
145.742	97.6099	-0.0472219	0.745505
146.522	97.6226	-0.0530972	0.757387
147.314	97.6394	-0.0483219	0.77332
148.115	97.6452	-0.033206	0.778263
148.907	97.6494	-0.028261	0.781722
149.686	97.6522	-0.0357401	0.783708
150.47	97.6387	-0.0379906	0.769406
151.244	97.632	-0.0504193	0.762023
156.01	97.6332	-0.00325243	0.759071
156.808	97.6504	0.00808975	0.775557
163.098	97.6603	0.0079965	0.781191
163.867	97.6627	-0.0097352	0.783071
164.654	97.6805	-0.0091652	0.800539
165.444	97.6961	-0.00483247	0.815704
166.244	97.6869	0.0090206	0.806144
167.03	97.6927	0.00813309	0.811567
167.819	97.6897	0.0117843	0.808183
168.623	97.6555	0.029038	0.773698
173.343	97.6626	0.0334516	0.779505
174.125	97.6729	0.029335	0.789616
174.899	97.6872	0.0172497	0.803858
175.689	97.6857	0.0221091	0.802209
176.467	97.6877	0.0144433	0.804173
177.253	97.6866	0.0143599	0.80305
178.031	97.6862	0.00655527	0.802668
178.806	97.6865	-0.0038356	0.802979
179.597	97.6849	0.0020843	0.801421
180.382	97.6845	0.00147742	0.801093
181.173	97.6869	0.00685352	0.803641
181.969	97.6904	0.0172784	0.807268
182.756	97.6917	0.0185794	0.808823
183.542	97.6936	0.0192559	0.810854
184.326	97.6911	0.0178427	0.808574
185.107	97.6799	0.0141856	0.797706
4.32836	95.8009	-0.162482	-0.102112
5.10579	95.7961	-0.168385	-0.107149
5.89185	95.7966	-0.165663	-0.106991
6.67855	95.7976	-0.162308	-0.106316
7.46088	95.8022	-0.163335	-0.102117
8.24355	95.8023	-0.164022	-0.102346
9.0256	95.8044	-0.165341	-0.100649
9.80536	95.8071	-0.168964	-0.098297
10.5897	95.8066	-0.168046	-0.0992159
11.3766	95.8	-0.164466	-0.106235
12.1979	95.7944	-0.126664	-0.112255
13.0532	95.8258	-0.054713	-0.0812997
13.8383	95.9514	-0.05306	0.0438296
77.2803	96.5052	-0.126242	0.527546
78.0638	96.5135	-0.12782	0.534665
78.849	96.5348	-0.127724	0.554757
79.6332	96.5229	-0.128609	0.541688
80.416	96.512	-0.130939	0.529521
81.2112	96.5222	-0.12086	0.538552
81.9929	96.5289	-0.124358	0.544068
82.7666	96.5352	-0.135872	0.549152
83.5549	96.5291	-0.132826	0.541803
84.3542	96.5401	-0.118873	0.551585
85.1373	96.5507	-0.121022	0.560927
85.9195	96.554	-0.124114	0.563002
86.7032	96.5545	-0.125764	0.562216
87.4937	96.5507	-0.120648	0.557252
88.2881	96.5441	-0.111691	0.549365
89.0756	96.539	-0.10956	0.54301
89.8608	96.5311	-0.109859	0.533868
90.6476	96.5337	-0.108557	0.535264
91.4287	96.5292	-0.112908	0.52949
92.2095	96.5277	-0.117585	0.526723
92.9785	96.5335	-0.134167	0.531223
93.7816	96.5379	-0.116645	0.534384
94.5098	96.4822	-0.17404	0.477487
95.3385	96.5429	-0.131001	0.536866
96.1335	96.5215	-0.121582	0.514229
96.9182	96.5184	-0.122578	0.509836
97.7055	96.5248	-0.120964	0.515009
98.4894	96.5229	-0.12277	0.511875
99.273	96.52	-0.124952	0.507689
109.585	96.5178	-0.0291948	0.489158
110.351	96.518	-0.0500686	0.48812
111.129	96.5179	-0.0578055	0.486766
111.919	96.5273	-0.0538604	0.4949
112.714	96.536	-0.0451758	0.502359
113.517	96.5553	-0.0286079	0.520426
114.292	96.5419	-0.0388087	0.505822
115.099	96.5464	-0.0181444	0.509049
115.857	96.5546	-0.0462626	0.516064
116.632	96.5638	-0.057596	0.524091
117.417	96.5733	-0.0595545	0.532319
118.203	96.5805	-0.0596711	0.538331
118.989	96.5875	-0.0598589	0.544163
119.775	96.5942	-0.0599695	0.549597
120.561	96.601	-0.0603482	0.555274
121.347	96.6079	-0.0605385	0.560922
122.134	96.6148	-0.0602186	0.566686
122.92	96.6215	-0.0601526	0.572234
123.706	96.6284	-0.0600499	0.577965
124.493	96.6349	-0.0602392	0.583281
125.279	96.6417	-0.0602222	0.588926
126.065	96.6486	-0.0603625	0.59474
126.851	96.6553	-0.0606978	0.600252
127.638	96.6626	-0.060565	0.606405
128.425	96.6696	-0.0602789	0.612313
129.211	96.6767	-0.0603451	0.618287
129.998	96.6835	-0.0597371	0.624
130.784	96.6908	-0.0597687	0.630168
131.571	96.6978	-0.0594944	0.636154
132.358	96.7046	-0.0595525	0.641903
133.144	96.7116	-0.0594123	0.647756
133.932	96.7186	-0.0586256	0.653704
134.718	96.7258	-0.0591218	0.65989
135.505	96.7325	-0.0583409	0.665549
136.292	96.7394	-0.0581418	0.671403
137.078	96.7461	-0.0586686	0.677124
137.864	96.7531	-0.0582814	0.683104
138.651	96.7603	-0.0580169	0.689334
139.438	96.7677	-0.0575096	0.695731
140.226	96.7751	-0.056763	0.702169
141.013	96.782	-0.055703	0.708097
141.801	96.7887	-0.0548913	0.713863
142.588	96.7955	-0.0544644	0.719825
143.375	96.8018	-0.0534483	0.725193
144.163	96.8086	-0.0522967	0.731041
144.952	96.8158	-0.0497872	0.737422
145.745	96.8255	-0.0428035	0.746253
146.526	96.84	-0.0484398	0.759908
147.336	96.8721	-0.0254358	0.791121
148.126	96.8697	-0.0219415	0.787904
148.924	96.8707	-0.0104161	0.788034
149.718	96.8595	-0.0030573	0.776112
150.512	96.8461	0.00472434	0.761903
151.285	96.8353	-0.00905645	0.750396
152.041	96.8411	-0.0390918	0.755362
156	96.8515	-0.0128311	0.76229
156.802	96.866	0.00264321	0.776189
157.641	96.8965	0.0549489	0.806031
164.661	96.8785	-0.00125958	0.783409
165.447	96.8961	-0.00168258	0.800545
166.24	96.902	0.00503762	0.806124
167.031	96.902	0.00940382	0.805713
167.82	96.9008	0.0126658	0.804157
168.614	96.8881	0.0208681	0.791145
174.895	96.9016	0.0140692	0.803018
175.683	96.902	0.0158256	0.803293
176.466	96.9042	0.012798	0.805431
177.253	96.9054	0.0145215	0.806624
178.811	96.9067	0.000793721	0.807839
182.752	96.9076	0.0144267	0.809316
183.537	96.9103	0.0141539	0.81216
184.322	96.9087	0.0141306	0.810842
3.55486	95.0272	-0.152367	-0.0907563
4.32956	95.0124	-0.160973	-0.10582
5.10955	95.0147	-0.164309	-0.103856
5.89291	95.0124	-0.164275	-0.106412
6.67766	95.0173	-0.16285	-0.101883
7.46252	95.0175	-0.16134	-0.102048
8.24449	95.018	-0.162715	-0.101888
9.02646	95.0214	-0.164102	-0.0988259
9.80503	95.0262	-0.168907	-0.0944117
10.5884	95.0257	-0.168901	-0.0953123
11.3722	95.0244	-0.168472	-0.0970108
12.159	95.0352	-0.165062	-0.0866306
12.9746	95.0795	-0.1329	-0.0428394
13.8325	95.095	-0.0584594	-0.027718
78.8316	95.7589	-0.143877	0.563949
79.6289	95.7304	-0.131691	0.534269
80.4077	95.7379	-0.13805	0.540556
81.1868	95.7317	-0.144146	0.533183
81.978	95.7409	-0.138118	0.541147
82.7571	95.7534	-0.144209	0.552438
83.5521	95.7559	-0.134409	0.553637
84.3371	95.7626	-0.134716	0.559162
[truncated: 55,517 more rows]

## Sheet: Fig. S14c
X (mm)	Y (mm)	UX (mm)	UY (mm)
161.762	119.831	0.0104417	0.75417
162.547	119.831	0.00988905	0.753933
163.328	119.833	0.00521221	0.756109
164.113	119.836	0.00456164	0.759247
164.894	119.862	0.00068389	0.785509
159.407	119.044	0.0126858	0.752638
160.184	119.043	0.00446849	0.750987
160.968	119.043	0.00208423	0.750879
161.755	119.045	0.00344072	0.752734
162.541	119.046	0.0038174	0.753235
163.326	119.046	0.00354111	0.753844
164.111	119.046	0.00288284	0.754037
164.894	119.048	2.11281e-05	0.756073
165.676	119.058	-0.00344908	0.765608
158.611	118.249	0.00246655	0.741995
159.403	118.263	0.00853345	0.756057
160.184	118.262	0.00459424	0.754677
160.97	118.262	0.00396973	0.754243
161.755	118.26	0.0039106	0.752881
162.541	118.261	0.00462979	0.753222
163.328	118.261	0.00504402	0.752799
164.113	118.262	0.00466525	0.753889
164.896	118.263	0.00261194	0.755038
165.68	118.268	0.000815946	0.759693
166.455	118.283	-0.00956766	0.775119
158.61	117.474	0.00202693	0.752102
159.4	117.479	0.00633844	0.756581
160.185	117.479	0.00532747	0.756693
160.969	117.478	0.00378541	0.75542
161.755	117.478	0.00379914	0.754689
162.542	117.479	0.00475441	0.755704
163.329	117.478	0.00629525	0.754663
164.114	117.477	0.006053	0.753918
164.898	117.477	0.00484185	0.75373
165.681	117.479	0.00229256	0.755228
166.465	117.486	0.000511515	0.762454
167.227	117.543	-0.022963	0.819815
157.825	116.693	0.00305845	0.755867
158.616	116.699	0.00801269	0.76135
159.401	116.697	0.00746346	0.759324
160.185	116.696	0.00599013	0.75815
160.969	116.695	0.00385593	0.757236
161.756	116.694	0.00460902	0.756092
162.542	116.694	0.00544141	0.755893
163.329	116.694	0.00621713	0.755191
164.114	116.693	0.00563279	0.754595
164.899	116.693	0.00537998	0.75473
165.683	116.693	0.00435193	0.754487
166.468	116.695	0.00365816	0.75623
167.261	116.688	0.0110602	0.749221
157.048	115.92	0.0120985	0.768321
157.826	115.907	0.00451113	0.754669
158.613	115.91	0.00564225	0.757028
159.399	115.91	0.00526076	0.756741
160.185	115.911	0.00543474	0.757561
160.969	115.911	0.00394209	0.757322
161.755	115.91	0.00412771	0.75591
162.541	115.91	0.00482229	0.756524
163.328	115.911	0.00606169	0.756858
164.113	115.91	0.0053904	0.755911
164.898	115.91	0.00494001	0.755928
165.684	115.91	0.00475472	0.75561
166.468	115.909	0.00321886	0.755004
167.254	115.903	0.00420586	0.748813
157.053	115.146	0.0179753	0.778949
157.827	115.125	0.0059309	0.757392
158.611	115.124	0.00417143	0.755531
159.395	115.12	0.00223282	0.7522
160.182	115.123	0.00343567	0.754109
160.968	115.124	0.00277234	0.754891
161.754	115.124	0.00307292	0.755154
162.54	115.125	0.0036313	0.755639
163.327	115.124	0.00453542	0.755082
164.112	115.125	0.00438629	0.755477
164.898	115.125	0.00478881	0.75576
165.685	115.124	0.00551755	0.754696
166.469	115.125	0.00436924	0.755311
167.255	115.115	0.00491896	0.74564
-1.67288	113.35	-0.126589	-0.046379
-0.88646	113.347	-0.123714	-0.0487937
-0.104049	113.346	-0.124853	-0.0506435
0.682881	113.345	-0.12148	-0.0515821
1.46793	113.343	-0.119997	-0.0536431
2.25354	113.341	-0.117955	-0.0565109
3.04076	113.339	-0.114308	-0.0590041
156.264	114.357	0.0145803	0.774879
157.046	114.349	0.0110511	0.766755
157.827	114.34	0.00585338	0.7572
158.61	114.34	0.00316527	0.757004
159.396	114.339	0.00310338	0.755112
160.181	114.339	0.00232519	0.754777
160.967	114.337	0.00264265	0.753007
161.754	114.337	0.00404086	0.753076
162.541	114.34	0.00511603	0.755352
163.327	114.341	0.00477124	0.756617
164.112	114.341	0.00434727	0.75579
164.898	114.342	0.00516698	0.757333
165.682	114.339	0.00342582	0.753628
166.469	114.34	0.00454952	0.754814
167.255	114.343	0.00502814	0.757631
-2.45097	112.567	-0.120878	-0.0432523
-1.66993	112.563	-0.123361	-0.0474761
-0.887203	112.561	-0.124172	-0.0503324
-0.104185	112.561	-0.124693	-0.0505231
0.680141	112.56	-0.123911	-0.0519012
1.46441	112.558	-0.123191	-0.0539642
2.2474	112.557	-0.123757	-0.0555371
3.03112	112.556	-0.123607	-0.0566404
3.8146	112.566	-0.12369	-0.0470731
4.62276	112.602	-0.0991166	-0.0110158
156.25	113.546	0.000828416	0.748744
157.039	113.552	0.00435172	0.754011
157.826	113.553	0.00499467	0.755052
158.61	113.553	0.00298828	0.754107
159.395	113.554	0.00191413	0.755146
160.18	113.554	0.00175234	0.75501
160.968	113.553	0.00336033	0.753945
161.755	113.554	0.00434823	0.754775
162.542	113.557	0.00564041	0.757122
163.327	113.556	0.00520856	0.756308
164.113	113.556	0.00533653	0.75538
164.899	113.557	0.00619629	0.756633
165.682	113.551	0.00299659	0.75105
166.469	113.555	0.00434088	0.754725
167.255	113.569	0.00485239	0.768095
-3.23222	111.79	-0.11836	-0.0351492
-2.45468	111.782	-0.124333	-0.0433634
-1.67272	111.779	-0.12589	-0.0468041
-0.889985	111.776	-0.126672	-0.0497221
-0.106525	111.775	-0.12674	-0.0506496
0.677429	111.774	-0.126318	-0.0517777
1.46169	111.773	-0.125591	-0.0534064
2.24468	111.772	-0.126154	-0.0553056
3.02836	111.771	-0.126027	-0.0560945
3.81121	111.771	-0.126729	-0.0565031
4.60035	111.792	-0.121163	-0.0361639
5.46732	111.818	-0.0377564	-0.00982237
155.465	112.762	0.00268753	0.749908
156.253	112.767	0.00446885	0.754318
157.037	112.765	0.00233858	0.751923
157.826	112.765	0.00526241	0.751973
158.609	112.765	0.00243781	0.75171
159.394	112.765	0.00175691	0.751069
160.183	112.767	0.00433872	0.752762
160.968	112.769	0.00395414	0.75401
161.754	112.77	0.00453347	0.755122
162.542	112.772	0.00587591	0.756852
163.326	112.771	0.0049034	0.755503
164.112	112.77	0.00481716	0.754897
164.898	112.77	0.00514695	0.754774
165.681	112.766	0.00246465	0.750115
166.47	112.768	0.00562615	0.752349
-3.24089	110.997	-0.126785	-0.0428092
-2.459	110.995	-0.128394	-0.0450726
-1.67491	110.994	-0.127806	-0.0461126
-0.891894	110.991	-0.128302	-0.0490468
-0.108275	110.99	-0.128198	-0.0503846
0.675649	110.99	-0.127795	-0.050837
1.45919	110.988	-0.127781	-0.0531499
2.2419	110.987	-0.128605	-0.0550514
3.02528	110.986	-0.128768	-0.0556927
3.80831	110.984	-0.129281	-0.0581628
4.59477	110.989	-0.126377	-0.0541403
5.40772	111.023	-0.0969902	-0.0205105
154.699	112.012	0.022934	0.78535
155.466	111.981	0.00406835	0.753782
156.253	111.983	0.00465125	0.75545
157.038	111.986	0.00388357	0.758064
157.828	111.987	0.00811969	0.75873
158.614	111.988	0.00754499	0.759442
159.396	111.989	0.00388815	0.759714
160.186	111.99	0.00805186	0.760952
160.969	111.989	0.00492537	0.759102
161.754	111.987	0.0047955	0.757186
162.543	111.989	0.00767152	0.759149
163.327	111.987	0.00576257	0.756832
164.113	111.986	0.00568306	0.755185
164.896	111.981	0.00273866	0.749656
165.683	111.984	0.00439597	0.752597
166.491	112.013	0.0264201	0.781565
-3.24382	110.213	-0.129477	-0.041188
-2.46233	110.21	-0.131473	-0.0447665
-1.67697	110.21	-0.129601	-0.0450423
-0.894712	110.206	-0.130844	-0.0489202
-0.110783	110.205	-0.130418	-0.0506438
0.673496	110.204	-0.129647	-0.0516132
1.45704	110.203	-0.129621	-0.0530974
2.23996	110.201	-0.130217	-0.0553522
3.02333	110.201	-0.130379	-0.0561051
3.80652	110.198	-0.130729	-0.0594138
4.59125	110.199	-0.129536	-0.0583744
5.38895	110.228	-0.115388	-0.0294394
6.2172	110.253	-0.0706911	-0.00539129
153.896	111.256	0.00644741	0.815117
154.688	111.222	0.0130557	0.78035
155.471	111.208	0.00995416	0.765339
156.26	111.21	0.0121449	0.767209
157.041	111.208	0.00763429	0.76507
157.83	111.206	0.00996692	0.76188
158.615	111.208	0.00971577	0.763618
159.397	111.206	0.0052484	0.761718
160.186	111.206	0.0084261	0.761584
160.969	111.205	0.00509896	0.760296
161.754	111.205	0.00501549	0.760024
162.543	111.208	0.00813328	0.762387
163.328	111.209	0.00725381	0.76332
164.114	111.208	0.00729784	0.762328
164.896	111.201	0.00324524	0.755213
165.685	111.205	0.00606187	0.758621
-4.02739	109.431	-0.129333	-0.0382301
-3.24664	109.427	-0.132057	-0.0418884
-2.46402	109.425	-0.13291	-0.044363
-1.67893	109.424	-0.131303	-0.0452779
-0.895981	109.421	-0.131838	-0.0489022
-0.112387	109.42	-0.131736	-0.0505006
0.671404	109.419	-0.131442	-0.051861
1.45472	109.417	-0.131629	-0.0536276
2.23767	109.416	-0.132188	-0.0554706
3.0205	109.414	-0.132873	-0.0571876
3.80407	109.411	-0.132827	-0.0605388
4.58976	109.412	-0.130669	-0.0599932
5.37763	109.413	-0.126338	-0.0598111
153.911	110.46	0.0225317	0.80323
154.697	110.445	0.0223444	0.788005
155.478	110.436	0.0172984	0.778976
156.266	110.437	0.0191657	0.778637
157.044	110.434	0.0110128	0.775195
157.833	110.432	0.0139036	0.77288
158.617	110.431	0.0116133	0.771305
159.399	110.429	0.00762797	0.769067
160.191	110.429	0.0134295	0.76894
160.972	110.429	0.00862443	0.768358
161.758	110.429	0.00927678	0.768188
162.547	110.431	0.0119547	0.770038
163.33	110.431	0.00950044	0.77013
164.116	110.432	0.00968786	0.770252
164.901	110.43	0.008079	0.768662
165.683	110.422	0.00445628	0.76051
-4.03111	108.645	-0.132831	-0.0383549
-3.2474	108.643	-0.132577	-0.0406556
-2.46476	108.641	-0.133401	-0.0434405
-1.68153	108.637	-0.133638	-0.0478318
-0.897302	108.635	-0.132888	-0.0497041
-0.114075	108.634	-0.133141	-0.0509018
0.669718	108.634	-0.132833	-0.051775
1.45279	108.632	-0.133254	-0.053498
2.23549	108.631	-0.13405	-0.0546603
3.01854	108.63	-0.134505	-0.0563761
3.80068	108.627	-0.135879	-0.0595438
4.58726	108.63	-0.132818	-0.057229
5.37803	108.638	-0.125571	-0.0496508
153.088	109.693	-0.0143516	0.821923
153.912	109.669	0.0237275	0.797903
154.698	109.663	0.0237147	0.790603
155.485	109.655	0.0240141	0.782442
156.272	109.653	0.0249293	0.779857
157.047	109.649	0.0140339	0.775849
157.83	109.649	0.0112554	0.77497
158.604	109.648	-0.00091497	0.773743
159.391	109.651	-2.41087e-05	0.775939
160.186	109.654	0.00902201	0.77874
160.976	109.657	0.0128631	0.781206
161.762	109.656	0.0130061	0.780048
162.55	109.656	0.0154669	0.779509
163.332	109.656	0.0118028	0.779413
164.115	109.652	0.00855401	0.775079
164.9	109.652	0.00729563	0.775598
165.665	109.632	-0.0135208	0.755215
-4.81635	107.859	-0.134403	-0.0394291
-4.03416	107.855	-0.135658	-0.0435695
-3.2477	107.858	-0.132644	-0.0412707
-2.46491	107.852	-0.133309	-0.0470212
-1.68381	107.852	-0.135666	-0.0475247
-0.899053	107.847	-0.13437	-0.0523801
-0.116218	107.849	-0.135002	-0.0506095
0.668118	107.849	-0.13414	-0.0515573
1.45054	107.848	-0.135198	-0.0526943
2.23419	107.849	-0.135032	-0.0521834
3.01686	107.848	-0.135857	-0.0527628
3.79816	107.848	-0.138051	-0.0535479
4.58641	107.855	-0.133309	-0.0473221
5.38491	107.885	-0.118328	-0.0175612
152.321	108.868	0.00580262	0.782725
153.12	108.881	0.018593	0.794793
153.915	108.89	0.0271374	0.803034
154.703	108.886	0.029475	0.798963
155.494	108.888	0.0338988	0.800334
156.276	108.887	0.0302674	0.798653
157.056	108.884	0.0233655	0.795679
157.84	108.884	0.021402	0.794515
158.624	108.882	0.0198316	0.792139
159.411	108.881	0.0208866	0.790702
160.202	108.88	0.0251234	0.78945
160.982	108.878	0.0191114	0.787495
161.766	108.877	0.0178329	0.786211
162.551	108.879	0.0169215	0.787551
163.334	108.88	0.0135642	0.788246
164.124	108.883	0.0177024	0.7909
164.909	108.888	0.0170938	0.795825
165.721	108.896	0.0426131	0.803463
166.493	108.898	0.0287241	0.805503
-4.82107	107.067	-0.138919	-0.0465363
-4.03519	107.073	-0.136466	-0.0410508
-3.24746	107.08	-0.132177	-0.0337941
-2.46322	107.072	-0.13138	-0.042217
-1.68434	107.069	-0.13594	-0.0455381
-0.900242	107.059	-0.135293	-0.0558089
-0.117951	107.063	-0.136457	-0.0517078
0.666256	107.063	-0.135712	-0.0519886
1.44862	107.064	-0.136813	-0.0516969
2.23191	107.064	-0.137003	-0.0518727
3.01504	107.063	-0.137348	-0.0528477
3.79831	107.066	-0.137563	-0.0501942
4.589	107.079	-0.130369	-0.0380444
146.925	108.098	0.11445	0.802393
147.657	108.09	0.0600646	0.793723
148.383	108.095	-0.000803031	0.797306
149.169	108.089	-0.000398091	0.791508
149.948	108.08	-0.00791257	0.781555
150.722	108.076	-0.0201835	0.776592
151.536	108.079	0.00755583	0.779568
152.329	108.082	0.014727	0.78151
153.127	108.085	0.0256366	0.784165
153.913	108.089	0.0262363	0.787808
154.693	108.089	0.0198681	0.787264
155.486	108.09	0.0262838	0.787315
156.271	108.091	0.0255915	0.787928
157.052	108.091	0.019746	0.787629
157.84	108.092	0.0219496	0.787487
158.62	108.092	0.0159039	0.787404
159.408	108.093	0.0177077	0.787923
160.202	108.092	0.0261953	0.787008
160.988	108.092	0.0258626	0.786158
161.774	108.091	0.0259926	0.78491
162.557	108.091	0.0227269	0.784432
163.344	108.092	0.0239653	0.785424
164.134	108.091	0.0274984	0.783779
164.926	108.091	0.0340467	0.783389
165.698	108.093	0.0197276	0.785955
166.46	108.093	-0.00336725	0.784894
167.264	108.09	0.0140608	0.781663
168.055	108.088	0.0192853	0.779762
168.846	108.085	0.0245609	0.777247
169.619	108.089	0.0127505	0.780807
170.426	108.091	0.0338929	0.782631
171.208	108.092	0.0297776	0.783753
171.994	108.095	0.0302911	0.786846
172.777	108.095	0.0274457	0.786649
173.541	108.095	0.00668157	0.786944
174.318	108.091	-0.00222895	0.782523
175.102	108.085	-0.00393201	0.77714
175.891	108.088	-0.000191756	0.780003
176.69	108.084	0.0135721	0.776609
177.467	108.086	0.00536474	0.778777
178.295	108.088	0.0481712	0.780319
179.041	108.091	0.00896206	0.783907
179.84	108.089	0.0227539	0.782218
180.632	108.088	0.0299846	0.781171
181.415	108.085	0.0280397	0.779418
182.215	108.084	0.042914	0.77798
183.023	108.082	0.065504	0.776789
183.829	108.082	0.0864949	0.777497
184.609	108.087	0.0818543	0.782781
185.377	108.085	0.065629	0.781409
186.141	108.084	0.0449003	0.780756
186.892	108.085	0.0106349	0.782134
187.695	108.086	0.0295672	0.784589
188.494	108.084	0.0439429	0.782618
189.269	108.08	0.0343084	0.779405
190.071	108.078	0.0524277	0.778798
190.851	108.08	0.0478019	0.781312
191.625	108.081	0.0373705	0.782832
192.419	108.081	0.0472863	0.783842
193.185	108.079	0.029452	0.78276
193.958	108.08	0.0180202	0.785097
194.766	108.08	0.0428378	0.785344
195.557	108.082	0.0493917	0.788681
196.359	108.083	0.067431	0.791019
197.173	108.078	0.0979951	0.786772
197.944	108.08	0.0859997	0.789799
198.709	108.076	0.0673716	0.787606
199.507	108.072	0.0816069	0.784391
200.261	108.069	0.0525124	0.783083
201.025	108.069	0.0330568	0.784339
201.784	108.067	0.00930285	0.783319
202.561	108.062	0.0025231	0.780221
203.37	108.061	0.0285605	0.780415
204.181	108.062	0.056838	0.783009
204.977	108.058	0.0699466	0.780911
205.729	108.056	0.0394917	0.779908
206.496	108.051	0.023693	0.77745
207.275	108.051	0.0206974	0.778712
208.056	108.053	0.0191493	0.782058
208.839	108.051	0.019695	0.78251
209.616	108.054	0.0150515	0.78739
210.412	108.052	0.0282842	0.786724
211.21	108.044	0.0449214	0.781365
211.999	108.045	0.0516059	0.783519
212.762	108.045	0.0337958	0.786244
213.553	108.046	0.0427719	0.789543
214.284	108.044	-0.00796099	0.789456
215.107	108.042	0.0342058	0.78937
215.902	108.038	0.0476965	0.78772
216.666	108.035	0.0303436	0.787386
217.461	108.031	0.0448272	0.785145
218.238	108.032	0.0407609	0.788632
219.038	108.028	0.0607093	0.787252
219.813	108.026	0.0552437	0.787789
220.573	108.021	0.0347765	0.785092
221.344	108.019	0.0254309	0.786248
222.146	108.019	0.0474704	0.788276
222.894	108.013	0.0155345	0.785625
223.685	108.017	0.0263316	0.791865
224.431	108.011	-0.00715651	0.789475
225.199	108.007	-0.0189213	0.788155
225.961	108.001	-0.0364361	0.784504
-4.82325	106.28	-0.140894	-0.0483212
-4.03901	106.285	-0.140077	-0.0430118
-3.25395	106.291	-0.138433	-0.0375107
-2.47013	106.284	-0.13805	-0.0454163
-1.689	106.281	-0.140348	-0.0481056
-0.902162	106.279	-0.136949	-0.0509032
-0.120332	106.278	-0.138562	-0.0516915
0.663527	106.279	-0.138153	-0.050593
1.44845	106.282	-0.136681	-0.0478139
2.23155	106.28	-0.137047	-0.0501916
3.01552	106.278	-0.136552	-0.0528411
3.79755	106.282	-0.137993	-0.0493782
4.61415	106.355	-0.104879	0.0232566
145.259	107.27	0.0211686	0.761144
146.129	107.311	0.105363	0.801096
146.833	107.288	0.0232599	0.776968
147.636	107.294	0.0396806	0.782611
148.396	107.291	0.0128303	0.779086
149.193	107.295	0.0237161	0.782211
149.988	107.299	0.0329927	0.785317
150.761	107.295	0.0198641	0.781262
151.561	107.297	0.0331028	0.782523
152.33	107.291	0.0155797	0.775861
153.128	107.293	0.0276903	0.776943
153.914	107.297	0.0269457	0.780661
154.692	107.304	0.0193692	0.786587
155.479	107.304	0.0198943	0.786616
156.262	107.303	0.0164527	0.784491
157.043	107.308	0.0116053	0.789265
157.837	107.306	0.0198013	0.786806
158.629	107.306	0.0253615	0.786093
159.42	107.307	0.0308039	0.786578
160.199	107.306	0.0237035	0.785723
160.983	107.306	0.0215305	0.785315
161.766	107.306	0.018357	0.784921
162.546	107.308	0.0119593	0.786729
163.343	107.305	0.023492	0.782801
164.139	107.301	0.0330459	0.778707
164.93	107.3	0.0385727	0.777393
165.717	107.296	0.0395168	0.772774
166.494	107.295	0.0310227	0.77213
167.283	107.296	0.0335444	0.773305
168.051	107.301	0.0159691	0.777501
168.829	107.302	0.00821627	0.778425
169.623	107.299	0.0166307	0.775152
170.425	107.293	0.0324511	0.769173
171.211	107.296	0.0326326	0.772212
172	107.298	0.0365715	0.774379
172.781	107.3	0.0316648	0.776684
173.564	107.304	0.0287575	0.780703
174.347	107.307	0.0265311	0.783684
175.135	107.307	0.0295772	0.783371
175.918	107.307	0.0265463	0.783165
176.707	107.309	0.0309054	0.785408
177.484	107.307	0.0217124	0.783814
178.269	107.306	0.0219842	0.783445
179.032	107.305	2.45967e-05	0.782128
179.831	107.3	0.0139696	0.777399
180.624	107.301	0.0209521	0.779108
181.411	107.299	0.023362	0.77702
182.204	107.299	0.030848	0.777335
182.989	107.3	0.0316054	0.778898
183.785	107.298	0.0427691	0.777231
184.57	107.298	0.0426444	0.778439
185.348	107.301	0.036057	0.781757
186.13	107.299	0.0330065	0.780352
186.88	107.298	-0.00151072	0.780167
187.658	107.296	-0.00870829	0.778264
188.445	107.295	-0.00570792	0.778014
189.222	107.297	-0.0136261	0.780979
190.03	107.302	0.0102896	0.786354
190.809	107.3	0.00465918	0.78545
191.603	107.299	0.0148009	0.785152
192.403	107.294	0.0302181	0.780579
193.162	107.29	0.00512639	0.778249
193.971	107.291	0.0303019	0.779389
194.768	107.288	0.0437361	0.777935
195.525	107.288	0.0166887	0.7784
196.316	107.287	0.0241807	0.778888
197.109	107.285	0.0329919	0.777485
197.898	107.282	0.0382174	0.776362
198.681	107.28	0.0373618	0.775663
199.471	107.28	0.0439987	0.776954
200.237	107.281	0.0271199	0.779029
201.008	107.283	0.0141992	0.782155
201.792	107.28	0.0154698	0.780414
202.583	107.279	0.0237426	0.780878
203.379	107.277	0.0359176	0.780244
204.141	107.27	0.0158272	0.774618
204.927	107.27	0.0189018	0.776643
205.721	107.276	0.0298662	0.783848
206.482	107.271	0.00880133	0.780227
207.272	107.265	0.0154527	0.776359
208.045	107.265	0.00675547	0.778123
208.831	107.259	0.010029	0.773851
209.625	107.249	0.0214768	0.765369
210.41	107.247	0.0248925	0.765803
211.18	107.251	0.0132419	0.771089
211.968	107.254	0.0188638	0.775889
212.764	107.254	0.0336506	0.778742
213.551	107.249	0.0390127	0.775774
214.303	107.251	0.00897363	0.779831
215.078	107.246	0.0029709	0.776195
215.875	107.245	0.0183014	0.777458
216.65	107.242	0.012408	0.777048
217.446	107.237	0.0277036	0.774679
218.222	107.238	0.0226471	0.777541
219.016	107.237	0.0357759	0.778745
219.792	107.235	0.031555	0.779504
220.57	107.235	0.0286953	0.781787
221.334	107.236	0.0128595	0.785523
222.122	107.233	0.0200718	0.785528
222.894	107.23	0.0119383	0.785155
223.678	107.228	0.0168752	0.785963
224.44	107.221	-0.00109479	0.78179
225.217	107.217	-0.00379903	0.780368
225.978	107.218	-0.0221044	0.784603
-5.60943	105.496	-0.143467	-0.0468726
-4.82534	105.497	-0.14278	-0.04604
-4.04131	105.501	-0.142165	-0.0420823
-3.25856	105.507	-0.142824	-0.0368484
-1.6908	105.496	-0.141897	-0.047878
-0.905371	105.498	-0.139897	-0.04674
-0.121618	105.497	-0.139575	-0.0475509
0.662023	105.497	-0.139373	-0.0482918
1.44713	105.495	-0.137713	-0.0497404
2.22888	105.492	-0.139412	-0.0532032
3.0147	105.495	-0.137042	-0.0506622
3.79361	105.488	-0.141598	-0.0583321
4.62319	105.618	-0.09549	0.0713697
92.4512	106.15	-0.115912	0.50174
93.2395	106.153	-0.113156	0.503636
94.026	106.158	-0.112265	0.507166
94.8354	106.156	-0.0885367	0.503653
143.651	106.48	-0.0126697	0.75729
144.466	106.505	0.0158021	0.782133
145.277	106.511	0.0406498	0.787059
146.066	106.514	0.0431859	0.789012
146.842	106.513	0.0328954	0.787645
147.624	106.518	0.0282771	0.791466
148.412	106.513	0.0297876	0.785604
149.211	106.505	0.0425538	0.776756
150.007	106.505	0.0528637	0.776912
150.779	106.514	0.0381382	0.784833
151.568	106.519	0.0405039	0.788694
152.337	106.52	0.0236765	0.789617
153.129	106.525	0.0288506	0.793769
153.907	106.518	0.0208929	0.786116
154.675	106.52	0.00289989	0.787334
155.468	106.516	0.00918469	0.7834
156.256	106.514	0.0115894	0.780622
157.049	106.524	0.0178189	0.789846
157.847	106.528	0.029608	0.793993
158.633	106.532	0.0302697	0.797244
159.418	106.535	0.0287229	0.799234
160.202	106.533	0.0265466	0.797176
160.988	106.53	0.026218	0.79426
161.777	106.52	0.029318	0.783667
162.564	106.523	0.0307111	0.786254
163.354	106.518	0.0340746	0.780698
164.136	106.516	0.0301956	0.778579
164.921	106.518	0.0296496	0.779808
165.707	106.514	0.0291884	0.776048
166.482	106.511	0.0185729	0.772765
167.267	106.514	0.01802	0.775596
168.052	106.512	0.0168385	0.773539
168.836	106.521	0.0149848	0.781774
169.61	106.523	0.00303944	0.784016
170.393	106.517	0.000422489	0.778404
171.193	106.517	0.0150771	0.778252
171.969	106.526	0.0049256	0.78656
172.75	106.519	0.000865074	0.779786
173.555	106.536	0.0201875	0.797135
174.346	106.535	0.0258578	0.795957
175.13	106.531	0.0239849	0.791929
175.919	106.534	0.0273329	0.795469
176.705	106.534	0.028635	0.795287
177.483	106.526	0.0211298	0.78704
178.27	106.522	0.0228548	0.783803
179.045	106.521	0.0127751	0.78301
179.838	106.509	0.0198823	0.771419
180.628	106.51	0.024944	0.772411
181.412	106.51	0.0234204	0.773179
182.198	106.512	0.0249622	0.775239
182.986	106.514	0.0277118	0.777506
183.783	106.518	0.0394665	0.782117
184.566	106.52	0.0376778	0.784453
185.347	106.519	0.034317	0.783758
186.132	106.518	0.0342244	0.783632
186.892	106.518	0.0100075	0.784344
187.67	106.523	0.00322227	0.789414
188.445	106.516	-0.00688668	0.783646
189.221	106.515	-0.0154107	0.783322
190.033	106.521	0.0128412	0.790187
190.804	106.516	-0.000799395	0.785079
191.609	106.518	0.0202719	0.788439
192.416	106.515	0.042291	0.785942
193.184	106.512	0.0262253	0.783707
193.975	106.511	0.0330582	0.783608
194.758	106.505	0.0319463	0.779219
195.508	106.498	-0.00149958	0.773252
196.28	106.491	-0.0131098	0.767218
197.09	106.496	0.0132833	0.772472
197.886	106.497	0.0252513	0.775131
198.671	106.5	0.0261919	0.779151
199.458	106.502	0.0299948	0.782815
200.231	106.51	0.0199749	0.791446
201.01	106.502	0.0148858	0.784932
201.782	106.501	0.00370121	0.78566
202.563	106.502	0.0015032	0.787229
203.334	106.499	-0.0101399	0.786346
204.109	106.491	-0.0185102	0.779687
204.914	106.505	0.00410426	0.794852
205.715	106.499	0.0226233	0.790982
206.486	106.497	0.0101867	0.790027
207.266	106.489	0.00856483	0.783808
208.05	106.473	0.00975106	0.768945
208.834	106.469	0.0109772	0.767381
209.646	106.457	0.0413292	0.756969
210.427	106.459	0.0400651	0.76058
211.209	106.461	0.0396681	0.764536
211.99	106.473	0.0391743	0.778083
212.78	106.468	0.0476437	0.775287
213.554	106.468	0.0400206	0.777424
214.322	106.473	0.0258802	0.784339
215.096	106.47	0.0187106	0.784074
215.875	106.47	0.0161117	0.786329
216.655	106.46	0.0154344	0.778194
217.456	106.449	0.0355603	0.769178
218.224	106.449	0.0218351	0.772289
219.007	106.448	0.0240296	0.773075
219.778	106.445	0.0151948	0.772173
220.557	106.445	0.0128898	0.775289
221.335	106.446	0.0114381	0.778336
222.117	106.445	0.0130829	0.780384
222.897	106.444	0.0128249	0.781559
223.688	106.441	0.0237469	0.782106
224.463	106.43	0.0188803	0.773772
225.243	106.422	0.0193992	0.768094
226.016	106.42	0.0127519	0.769624
-5.61119	104.716	-0.145045	-0.0415041
-4.82621	104.717	-0.143449	-0.0407574
-4.04556	104.715	-0.146202	-0.043802
-0.909628	104.708	-0.143895	-0.0515937
-0.123924	104.711	-0.141612	-0.048433
0.660524	104.713	-0.140588	-0.0465371
1.44407	104.712	-0.140479	-0.0480282
2.22546	104.706	-0.142528	-0.0547637
3.00933	104.704	-0.142095	-0.0566715
3.80039	104.723	-0.134488	-0.0381376
4.63892	104.868	-0.0794176	0.106827
91.6597	105.364	-0.120577	0.502256
92.4418	105.364	-0.124037	0.500838
93.2384	105.37	-0.113061	0.506038
94.0283	105.374	-0.10873	0.508066
94.8158	105.377	-0.106804	0.510046
95.6055	105.379	-0.102776	0.510628
96.3962	105.376	-0.0977002	0.506943
97.2548	105.3	-0.0248194	0.429515
142.102	105.693	0.0117073	0.756975
142.9	105.709	0.0229646	0.772262
143.718	105.736	0.0551024	0.799029
144.486	105.725	0.0369086	0.786292
145.281	105.729	0.0449635	0.790307
146.059	105.729	0.036486	0.789009
146.837	105.73	0.0284243	0.789216
147.624	105.731	0.0292341	0.789822
148.428	105.725	0.0466449	0.782436
149.231	105.718	0.0632644	0.775123
150.044	105.707	0.0898773	0.763804
150.824	105.702	0.0834773	0.758098
-6.39588	103.951	-0.146172	-0.022152
-5.61225	103.931	-0.145915	-0.0422967
-4.8274	103.931	-0.14445	-0.0425813
-4.04434	103.929	-0.144774	-0.0445747
-0.909661	103.921	-0.143672	-0.0534401
-0.124672	103.928	-0.142091	-0.046724
0.659262	103.93	-0.141571	-0.0451509
1.44358	103.929	-0.140673	-0.0464534
2.22452	103.923	-0.143154	-0.0520291
3.00925	103.921	-0.141862	-0.0549845
3.80617	103.941	-0.128377	-0.0348925
4.64994	103.995	-0.0680542	0.0186974
5.46908	104.113	-0.0323706	0.136567
90.8772	104.577	-0.116326	0.502163
91.6633	104.577	-0.115732	0.500011
92.4485	104.578	-0.116088	0.500283
93.2396	104.583	-0.110603	0.503539
94.0274	104.585	-0.108296	0.504474
94.8146	104.587	-0.106789	0.505202
95.5996	104.59	-0.107347	0.507362
96.3884	104.593	-0.104271	0.50874
97.1892	104.58	-0.0891564	0.494193
98.1011	104.364	0.0370356	0.277178
141.407	105.013	0.104337	0.862956
142.121	104.932	0.0313325	0.781831
142.897	104.928	0.0209463	0.776179
143.696	104.936	0.0333123	0.78419
144.48	104.934	0.0310249	0.780771
145.271	104.938	0.0357286	0.784145
146.051	104.94	0.0298366	0.785427
146.834	104.951	0.0263456	0.794976
149.218	104.943	0.0512657	0.785473
150.01	104.938	0.0571269	0.779239
-6.40077	103.151	-0.150892	-0.0372178
-5.61221	103.148	-0.145694	-0.0398535
-4.82527	103.148	-0.142124	-0.0404668
-4.04207	103.144	-0.142294	-0.0445378
-3.25867	103.138	-0.14227	-0.0509128
-1.69502	103.131	-0.145386	-0.0575924
-0.910172	103.138	-0.143928	-0.0516157
-0.126346	103.141	-0.143499	-0.0487754
0.656323	103.143	-0.144232	-0.046469
1.44072	103.145	-0.143246	-0.045381
2.22279	103.14	-0.144583	-0.0505517
3.0079	103.138	-0.142895	-0.0530068
3.79163	103.137	-0.142597	-0.0540394
4.58997	103.146	-0.127687	-0.0454873
5.40972	103.196	-0.0913866	0.00418208
6.2543	103.161	-0.0302542	-0.0312464
90.0944	103.792	-0.112345	0.502911
90.8754	103.788	-0.116872	0.498023
91.664	103.792	-0.113726	0.500375
92.4499	103.793	-0.113421	0.500459
93.2392	103.797	-0.109697	0.502701
94.0283	103.801	-0.106124	0.505429
94.8127	103.8	-0.107426	0.503313
95.5991	103.803	-0.106639	0.505822
96.3841	103.809	-0.107284	0.509685
97.1763	103.804	-0.100781	0.503691
97.9979	103.733	-0.0648624	0.43198
140.594	104.174	0.0777952	0.810754
141.351	104.167	0.0488925	0.80204
142.119	104.147	0.0304824	0.781935
142.899	104.144	0.0238058	0.777679
143.688	104.149	0.0267382	0.781564
144.479	104.148	0.0307567	0.779833
145.265	104.153	0.0307852	0.78448
150.015	104.135	0.0620328	0.761855
150.793	104.14	0.0545759	0.765594
-6.39944	102.368	-0.149388	-0.035051
-5.61253	102.367	-0.145836	-0.0363459
-4.82836	102.364	-0.145019	-0.0390795
-4.04028	102.365	-0.1403	-0.0383974
-3.25606	102.362	-0.139443	-0.0419349
-2.47572	102.354	-0.142474	-0.0499551
-1.69807	102.351	-0.148198	-0.0532005
-0.913217	102.357	-0.146722	-0.0477883
-0.128338	102.358	-0.145228	-0.0467025
0.657372	102.359	-0.142908	-0.0458405
1.44064	102.359	-0.143041	-0.0465445
2.2234	102.357	-0.143676	-0.0487516
3.01049	102.357	-0.139997	-0.0491029
3.79227	102.355	-0.14163	-0.051236
4.5801	102.355	-0.13723	-0.0510398
5.40418	102.375	-0.0965817	-0.0315778
6.17693	102.359	-0.107265	-0.0484163
6.93731	102.351	-0.130332	-0.0567945
7.72018	102.347	-0.130917	-0.0607117
8.48574	102.344	-0.148813	-0.0639863
9.25949	102.349	-0.158539	-0.0599354
21.8177	102.342	-0.137284	-0.0744599
22.6959	102.367	-0.0427156	-0.0501092
23.3997	102.32	-0.122558	-0.0973082
24.1641	102.32	-0.141889	-0.0984934
24.974	102.334	-0.115647	-0.0852511
25.8553	102.348	-0.0180943	-0.0713463
26.5129	102.37	-0.144286	-0.0500609
27.2753	102.383	-0.165568	-0.0375843
28.046	102.392	-0.178605	-0.0297292
28.8283	102.406	-0.180167	-0.0166941
29.6142	102.419	-0.178016	-0.00366629
30.3914	102.433	-0.184613	0.00931426
31.1772	102.446	-0.18265	0.0211859
31.9591	102.458	-0.184579	0.0327418
32.7425	102.473	-0.184992	0.0468279
33.5302	102.488	-0.181222	0.0612802
34.3153	102.502	-0.179974	0.0748726
35.0978	102.519	-0.181439	0.0903445
35.8838	102.533	-0.179293	0.104214
36.6694	102.546	-0.177633	0.116361
37.4558	102.561	-0.175225	0.1305
38.2444	102.576	-0.170557	0.144994
39.0262	102.594	-0.172819	0.161248
39.8141	102.61	-0.168932	0.176716
40.5857	102.623	-0.181315	0.188781
41.371	102.635	-0.180067	0.199933
42.1542	102.647	-0.18098	0.210925
57.2203	102.963	-0.0161246	0.50911
58.047	102.971	0.0260678	0.516113
58.8108	102.97	0.00544531	0.513963
59.6023	102.95	0.0123795	0.492643
89.3142	103.007	-0.105781	0.504814
90.0966	103.007	-0.108913	0.503812
90.8744	103.003	-0.116611	0.49851
91.662	103.005	-0.11454	0.499263
92.4499	103.006	-0.112178	0.498331
93.2398	103.009	-0.107855	0.500548
94.0289	103.01	-0.104336	0.500266
94.8115	103.012	-0.10727	0.501145
95.5959	103.017	-0.108548	0.504592
96.3836	103.023	-0.106503	0.509053
97.1704	103.024	-0.105402	0.509125
97.9548	103.028	-0.106702	0.512126
136.658	103.29	0.0755792	0.715863
137.394	103.281	0.0248692	0.706489
138.189	103.324	0.0331027	0.747731
139.776	103.369	0.0479721	0.791755
140.574	103.382	0.0592717	0.803374
141.337	103.366	0.0358576	0.786737
142.114	103.358	0.0258683	0.777725
142.901	103.361	0.0268384	0.779307
143.688	103.366	0.0276589	0.783408
144.475	103.37	0.028277	0.786725
149.2	103.367	0.0346259	0.779382
149.992	103.359	0.0399474	0.770483
150.779	103.357	0.0407102	0.767583
151.548	103.362	0.0231039	0.771804
152.34	103.364	0.0290156	0.773474
153.121	103.362	0.0239991	0.770601
-7.1862	101.594	-0.152651	-0.0235831
-6.4006	101.578	-0.150385	-0.0396232
-5.61483	101.579	-0.147953	-0.0389063
-4.82987	101.578	-0.146334	-0.0400366
-4.04196	101.58	-0.141779	-0.0381898
-3.25651	101.578	-0.139681	-0.0408133
-2.47948	101.575	-0.146007	-0.0436656
-1.69663	101.574	-0.146519	-0.0449806
-0.913638	101.575	-0.146895	-0.044677
-0.129585	101.574	-0.146214	-0.0457
0.655343	101.574	-0.144664	-0.0463555
1.4372	101.572	-0.146188	-0.0483041
2.21982	101.571	-0.146959	-0.0490516
3.00572	101.572	-0.144456	-0.0486905
3.78876	101.572	-0.144828	-0.0494729
4.57456	101.571	-0.14243	-0.0502241
5.36488	101.567	-0.13553	-0.0547821
6.13428	101.567	-0.149558	-0.0547877
6.9172	101.564	-0.15007	-0.0582274
7.70053	101.561	-0.150189	-0.0617625
8.47915	101.561	-0.155018	-0.0616809
9.264	101.557	-0.153626	-0.0668949
10.0487	101.554	-0.152426	-0.0698088
10.8457	101.537	-0.138895	-0.0875336
21.0954	101.584	-0.0753762	-0.0472269
21.8145	101.532	-0.139837	-0.0997665
22.6344	101.546	-0.103609	-0.0861416
23.4096	101.533	-0.112047	-0.0993484
24.188	101.536	-0.117391	-0.097359
24.9913	101.547	-0.0977784	-0.0870751
25.8102	101.558	-0.0625255	-0.0766179
26.5421	101.571	-0.114361	-0.064448
27.2576	101.586	-0.182581	-0.0499886
28.0505	101.603	-0.173477	-0.0339047
28.8337	101.618	-0.174009	-0.0191087
29.6201	101.633	-0.17143	-0.00529599
30.404	101.647	-0.171291	0.00829489
31.1873	101.661	-0.171777	0.0213996
31.9708	101.674	-0.172147	0.03438
32.7539	101.689	-0.1729	0.0483969
33.5357	101.703	-0.174932	0.061879
34.3214	101.717	-0.173167	0.0745806
35.1056	101.731	-0.172821	0.0878036
35.8893	101.746	-0.173031	0.101701
36.6737	101.76	-0.17261	0.115356
37.4567	101.775	-0.173561	0.129238
38.2417	101.79	-0.172482	0.144022
39.0273	101.805	-0.170895	0.157367
39.8111	101.819	-0.171057	0.171342
40.5931	101.834	-0.173141	0.184723
41.376	101.848	-0.174269	0.198167
42.1599	101.862	-0.174388	0.211374
42.9437	101.877	-0.17463	0.225498
43.7307	101.891	-0.171818	0.238849
44.513	101.906	-0.173585	0.252593
45.2955	101.92	-0.175187	0.265598
46.0815	101.932	-0.173398	0.277157
46.8646	101.947	-0.174462	0.290689
47.646	101.961	-0.17727	0.304165
48.433	101.975	-0.174527	0.317235
49.2168	101.99	-0.174899	0.330729
50.0032	102.005	-0.172845	0.344875
50.7909	102.019	-0.169386	0.358282
51.5729	102.035	-0.171655	0.373205
52.3577	102.051	-0.171238	0.38784
53.1367	102.065	-0.17658	0.401165
53.9227	102.078	-0.174963	0.413659
54.7204	102.092	-0.161596	0.426671
55.5153	102.104	-0.151146	0.436751
56.3789	102.144	-0.0720129	0.476126
57.2476	102.154	0.0122073	0.485431
58.0089	102.167	-0.0109123	0.497334
58.7553	102.172	-0.04901	0.500684
59.5558	102.159	-0.0330443	0.487035
60.3191	102.152	-0.0542945	0.479094
61.1069	102.147	-0.0511361	0.472435
88.5167	102.213	-0.116638	0.497597
89.3114	102.221	-0.107308	0.50424
90.0955	102.221	-0.108728	0.502449
90.879	102.223	-0.110678	0.503729
91.6638	102.225	-0.111419	0.504088
92.4509	102.224	-0.109829	0.501566
93.2392	102.226	-0.107165	0.502369
94.0251	102.229	-0.106847	0.50442
94.8117	102.229	-0.105889	0.503585
95.5942	102.233	-0.108951	0.505834
96.3806	102.237	-0.108263	0.508627
97.1691	102.24	-0.105435	0.510196
97.9568	102.239	-0.103457	0.507936
98.7446	102.205	-0.101351	0.472484
135.8	102.532	0.00434922	0.744117
136.607	102.501	0.0256093	0.712042
137.397	102.498	0.0289833	0.707889
138.192	102.526	0.0371734	0.735771
138.97	102.557	0.0289021	0.765325
139.748	102.557	0.0208265	0.764213
140.54	102.572	0.0258675	0.778553
141.325	102.578	0.0247775	0.783231
142.117	102.576	0.0296845	0.780777
142.907	102.577	0.0332343	0.780706
144.476	102.585	0.0301804	0.786762
145.263	102.584	0.0299575	0.785481
148.403	102.591	0.0242589	0.789331
149.188	102.584	0.023361	0.781434
149.972	102.584	0.0205951	0.780378
150.76	102.584	0.0222925	0.77994
151.539	102.585	0.0149528	0.780707
152.333	102.586	0.0224581	0.780254
153.121	102.588	0.024161	0.781887
153.903	102.597	0.0197056	0.790652
154.693	102.588	0.0238078	0.781043
155.49	102.59	0.0344932	0.78194
156.285	102.58	0.043086	0.771591
-7.99167	100.835	-0.174639	0.00270715
-7.18347	100.81	-0.149769	-0.022457
-6.40255	100.796	-0.152167	-0.0364942
-5.61725	100.795	-0.150194	-0.038314
-4.83233	100.793	-0.148615	-0.0400027
-4.04492	100.795	-0.144537	-0.038848
-3.25955	100.791	-0.142509	-0.0430074
-2.48119	100.786	-0.147498	-0.0480286
-1.70042	100.788	-0.150072	-0.0466153
-0.915496	100.789	-0.148506	-0.0449332
-0.129495	100.79	-0.145865	-0.0444274
0.651351	100.79	-0.148386	-0.0452886
1.43723	100.789	-0.14588	-0.0458722
2.21908	100.79	-0.147408	-0.0455659
3.00961	100.793	-0.140266	-0.0430538
3.80252	100.795	-0.130748	-0.0407811
4.56964	100.783	-0.147021	-0.0529759
5.35424	100.782	-0.145828	-0.0547717
6.12788	100.779	-0.155601	-0.0585477
6.91316	100.779	-0.153746	-0.0582712
7.69581	100.778	-0.154525	-0.0596656
8.47643	100.777	-0.157351	-0.0609108
9.2639	100.772	-0.153326	-0.0670553
10.0468	100.768	-0.153891	-0.0706203
10.833	100.767	-0.151174	-0.0725209
11.6336	100.75	-0.134054	-0.0901405
21.0473	100.73	-0.12284	-0.116222
21.8235	100.741	-0.130258	-0.105493
22.624	100.759	-0.113444	-0.0883105
23.4185	100.757	-0.102556	-0.090233
24.2024	100.765	-0.102386	-0.0835895
24.9961	100.754	-0.0923516	-0.094962
25.7872	100.775	-0.0849448	-0.0744132
26.5458	100.789	-0.11	-0.0608286
27.2772	100.804	-0.162358	-0.0471915
28.0632	100.818	-0.160043	-0.0335691
28.8474	100.832	-0.159629	-0.0200774
29.6326	100.847	-0.158166	-0.00578109
30.4164	100.861	-0.158183	0.00774816
31.2006	100.876	-0.157828	0.0215331
31.9839	100.89	-0.15833	0.0349489
32.7673	100.905	-0.158748	0.0487428
33.5502	100.919	-0.159717	0.0623947
34.3339	100.932	-0.159855	0.0749576
35.1176	100.946	-0.160092	0.0882971
35.9012	100.961	-0.160388	0.101914
36.6853	100.975	-0.16014	0.115238
37.4693	100.99	-0.160137	0.129347
38.2536	101.005	-0.159728	0.143525
39.0375	101.019	-0.159875	0.156892
39.8219	101.034	-0.159462	0.170728
40.6045	101.048	-0.160845	0.183947
41.3878	101.062	-0.161534	0.197254
42.1721	101.076	-0.161293	0.210579
42.9562	101.09	-0.161253	0.224046
43.7407	101.105	-0.160888	0.238196
44.5257	101.12	-0.160005	0.25206
45.3093	101.134	-0.160562	0.265435
46.0939	101.148	-0.160031	0.278413
46.878	101.162	-0.160183	0.291439
47.6607	101.176	-0.161672	0.30466
48.4455	101.191	-0.161029	0.318169
49.2294	101.205	-0.16135	0.331282
50.0129	101.22	-0.162095	0.345019
50.7977	101.234	-0.161577	0.358246
51.5799	101.249	-0.163714	0.372396
52.3642	101.264	-0.163741	0.386217
53.1473	101.279	-0.164963	0.400068
53.9329	101.292	-0.163701	0.41291
54.721	101.306	-0.160051	0.425799
55.5159	101.32	-0.149561	0.438759
56.3839	101.336	-0.0659098	0.452917
57.1789	101.351	-0.0554095	0.467141
57.9499	101.363	-0.0688464	0.478518
58.7179	101.379	-0.0853412	0.492731
59.5068	101.379	-0.0810511	0.491735
60.2866	101.369	-0.0857714	0.481243
61.0809	101.368	-0.0759845	0.478868
61.8666	101.37	-0.0749428	0.479431
62.6919	101.358	-0.0342563	0.466849
87.7281	101.422	-0.118565	0.492466
88.519	101.429	-0.11306	0.498813
89.3113	101.434	-0.106183	0.502052
90.0978	101.433	-0.105162	0.500299
90.8802	101.435	-0.108259	0.500748
91.6618	101.439	-0.112118	0.503637
92.4529	101.442	-0.106622	0.504939
93.2406	101.446	-0.104444	0.508007
94.0257	101.447	-0.104925	0.507397
94.8101	101.447	-0.10613	0.506887
95.5934	101.45	-0.108549	0.50794
96.3782	101.45	-0.109392	0.507296
97.1679	101.455	-0.105363	0.510146
97.9555	101.455	-0.10347	0.509484
98.7377	101.452	-0.106941	0.504933
128.729	101.644	0.0129411	0.651073
129.519	101.672	0.0159428	0.677507
130.309	101.685	0.0197432	0.689422
131.093	101.7	0.0172498	0.703324
133.416	101.721	-0.0187453	0.721085
134.194	101.722	-0.0274968	0.721874
134.984	101.719	-0.0235944	0.717787
135.794	101.726	-7.13453e-05	0.723269
136.585	101.724	0.00466795	0.720338
137.381	101.738	0.0139206	0.733529
138.182	101.758	0.0288444	0.752917
138.961	101.77	0.0205793	0.763697
139.746	101.778	0.0189561	0.770296
140.536	101.788	0.0231549	0.779759
141.325	101.792	0.0259473	0.782583
142.124	101.79	0.0381942	0.779765
145.259	101.802	0.0275948	0.787932
146.043	101.803	0.0244707	0.789017
146.837	101.799	0.0325251	0.78369
147.631	101.799	0.0397034	0.783117
148.408	101.805	0.0300281	0.788322
149.2	101.799	0.0359689	0.781825
149.982	101.799	0.0314909	0.780322
150.774	101.8	0.0376076	0.781357
151.542	101.803	0.0187957	0.783331
152.339	101.803	0.029723	0.782246
153.11	101.813	0.0141194	0.791666
153.897	101.818	0.014374	0.796412
154.688	101.807	0.0189451	0.784674
155.483	101.806	0.0282738	0.782514
156.279	101.8	0.0374868	0.776446
157.056	101.803	0.0282832	0.778661
-8.75916	100.032	-0.158683	-0.0159924
-7.96658	100.021	-0.149414	-0.0272849
-7.18622	100.02	-0.152363	-0.0274994
-6.40386	100.012	-0.153322	-0.0356854
-5.61877	100.011	-0.151544	-0.0374726
-4.83436	100.011	-0.15046	-0.0376415
-4.04898	100.007	-0.148403	-0.04136
-3.26159	100.005	-0.144342	-0.0435407
-2.48461	99.9935	-0.150695	-0.0555388
-1.70531	99.9975	-0.154731	-0.0517875
-0.918407	100.001	-0.151172	-0.0482983
-0.131515	100.003	-0.147629	-0.0466113
0.647809	100.006	-0.15166	-0.0444937
1.43374	100.007	-0.149095	-0.0434473
2.21588	100.006	-0.150312	-0.0443378
3.00731	100.01	-0.142259	-0.0405627
3.79584	100.008	-0.137112	-0.0429689
4.56808	99.9988	-0.148259	-0.0527176
5.35327	99.9972	-0.146459	-0.0546416
6.12453	99.9935	-0.158604	-0.0587044
6.91357	99.9936	-0.152971	-0.0589086
7.69467	99.9928	-0.155298	-0.0600525
8.47584	99.9928	-0.157548	-0.060478
9.2633	99.9849	-0.153528	-0.0687799
10.0445	99.9807	-0.155726	-0.0733712
10.8326	99.9738	-0.151089	-0.0806769
11.6204	99.9686	-0.146832	-0.0863153
20.2507	99.9467	-0.135288	-0.11372
21.0278	99.9193	-0.141827	-0.141657
21.8256	99.9534	-0.127582	-0.108084
22.6233	99.9667	-0.113563	-0.0953676
23.4024	99.9682	-0.118024	-0.0945443
24.2095	99.9785	-0.0946073	-0.0847935
24.9921	99.9712	-0.0956672	-0.0927017
25.7696	99.968	-0.101926	-0.0965486
26.5381	99.9801	-0.117104	-0.0851167
27.295	100.01	-0.143912	-0.056345
28.0787	100.032	-0.143919	-0.0345609
28.8606	100.047	-0.145789	-0.0206709
29.6452	100.062	-0.144895	-0.00629552
30.4291	100.076	-0.144768	0.00751395
31.2129	100.091	-0.144775	0.0215226
31.9964	100.105	-0.145107	0.0350529
32.7799	100.12	-0.145411	0.0488918
33.563	100.134	-0.146144	0.0624379
34.3467	100.147	-0.146333	0.0750242
35.1299	100.162	-0.146947	0.0885596
35.9134	100.176	-0.147376	0.102234
36.6974	100.19	-0.147249	0.115503
37.4814	100.205	-0.147179	0.12937
38.2653	100.219	-0.147288	0.143247
39.0493	100.233	-0.147249	0.156372
39.8334	100.248	-0.147105	0.170317
40.6167	100.262	-0.147843	0.183771
41.4005	100.277	-0.147988	0.197325
42.185	100.291	-0.147592	0.210864
42.9692	100.306	-0.147448	0.224261
43.7532	100.32	-0.14753	0.238136
44.5377	100.335	-0.14712	0.25186
45.3214	100.349	-0.147507	0.265034
46.1057	100.363	-0.147393	0.278404
46.8898	100.377	-0.147453	0.29156
47.6735	100.392	-0.147886	0.304998
48.4579	100.407	-0.147681	0.318868
49.2422	100.421	-0.147621	0.332355
50.0264	100.435	-0.14771	0.345915
50.8105	100.45	-0.147865	0.359122
51.5942	100.464	-0.148449	0.372439
52.3783	100.478	-0.148632	0.385607
53.1623	100.493	-0.149012	0.39923
53.9471	100.507	-0.148486	0.412252
54.7313	100.521	-0.148656	0.425193
55.5259	100.536	-0.138506	0.439657
56.3703	100.544	-0.0784849	0.446583
57.1446	100.549	-0.0887175	0.450171
57.9104	100.568	-0.107359	0.468439
58.6873	100.591	-0.114899	0.489869
59.4716	100.592	-0.115181	0.489968
60.258	100.59	-0.113291	0.487084
61.0531	100.596	-0.102774	0.491669
61.8527	100.588	-0.0876805	0.482691
62.6756	100.567	-0.0494455	0.46118
63.4918	100.56	-0.0178477	0.453102
64.3071	100.561	0.0127604	0.452547
86.9598	100.644	-0.100199	0.501498
87.7353	100.643	-0.110109	0.499235
88.523	100.648	-0.107736	0.503053
89.3067	100.647	-0.109573	0.500378
90.0968	100.649	-0.104896	0.501
90.8783	100.651	-0.108904	0.501535
91.6617	100.656	-0.110999	0.505351
92.4541	100.663	-0.104094	0.511739
93.2406	100.668	-0.103202	0.514835
94.0264	100.668	-0.103017	0.514113
94.8108	100.668	-0.104236	0.513024
95.5962	100.668	-0.104411	0.511396
96.3802	100.671	-0.106071	0.512686
97.1668	100.673	-0.10513	0.513651
97.9551	100.675	-0.102551	0.514365
98.7306	100.683	-0.112836	0.520853
122.398	100.807	-0.0263456	0.607906
123.18	100.818	-0.0304799	0.617695
123.968	100.83	-0.0296171	0.62889
124.752	100.836	-0.0312576	0.633443
125.551	100.838	-0.0186805	0.634198
126.329	100.848	-0.0277889	0.643489
127.116	100.856	-0.0266397	0.650148
127.904	100.866	-0.0253764	0.659016
128.704	100.873	-0.0113621	0.665347
129.492	100.881	-0.00938033	0.672516
130.28	100.889	-0.00854529	0.679393
131.067	100.897	-0.00796347	0.686029
131.848	100.903	-0.0128648	0.690864
132.633	100.91	-0.0141425	0.697246
133.414	100.916	-0.0197023	0.701807
134.199	100.923	-0.0218454	0.70786
134.985	100.929	-0.0216809	0.712331
135.778	100.934	-0.0151625	0.717097
136.571	100.941	-0.00873843	0.722925
137.368	100.954	0.00186899	0.734336
138.168	100.969	0.01511	0.748425
138.953	100.981	0.013592	0.759594
139.744	100.994	0.018693	0.772054
140.536	101.004	0.0236391	0.780986
141.327	101.01	0.0282007	0.786255
142.123	101.008	0.0379245	0.783475
142.911	101.015	0.0389945	0.789015
144.478	101.01	0.0335621	0.782679
145.261	101.012	0.0305714	0.783508
146.043	101.015	0.0256546	0.785339
146.839	101.015	0.0350989	0.784378
147.626	101.015	0.0355114	0.78414
148.412	101.022	0.0349458	0.789818
149.205	101.019	0.0418322	0.786576
149.97	101.022	0.0201876	0.789222
150.758	101.021	0.0220577	0.787004
151.539	101.018	0.016779	0.783585
152.334	101.021	0.0250164	0.785573
153.118	101.024	0.0224141	0.78772
153.917	101.027	0.0349252	0.790027
154.691	101.023	0.0231267	0.786067
155.477	101.024	0.0221665	0.786159
156.273	101.025	0.0319516	0.786794
157.052	101.03	0.0246403	0.790733
-9.49588	99.2819	-0.111993	0.0191629
-8.7267	99.2605	-0.126105	-0.00233854
-7.95797	99.251	-0.140665	-0.0119685
-7.186	99.2431	-0.151999	-0.0199913
-6.40359	99.2338	-0.152891	-0.0294226
-5.61931	99.2259	-0.15191	-0.0375452
-4.83682	99.2242	-0.15273	-0.0394275
-4.05085	99.2189	-0.150081	-0.0448232
-3.23748	99.2342	-0.120019	-0.0297573
-2.463	99.2518	-0.128868	-0.0123729
-1.70921	99.2057	-0.1584	-0.0586927
-0.921516	99.2126	-0.15404	-0.0520467
-0.136417	99.2154	-0.152277	-0.0494744
0.645203	99.2186	-0.154001	-0.0465913
1.42839	99.2224	-0.154167	-0.0430354
2.21449	99.224	-0.151416	-0.0416732
3.00752	99.2242	-0.14175	-0.0418253
3.796	99.2225	-0.136637	-0.0438141
4.56876	99.2144	-0.147256	-0.0522417
5.36154	99.2179	-0.137858	-0.0490626
6.13009	99.2088	-0.152694	-0.0585049
6.91722	99.2077	-0.148964	-0.0599468
7.69377	99.2081	-0.15582	-0.0599378
8.47061	99.2083	-0.162397	-0.0600363
9.25963	99.2059	-0.156805	-0.0629054
10.0434	99.2012	-0.156423	-0.0679407
10.8294	99.1937	-0.153932	-0.0758729
11.6153	99.1717	-0.151434	-0.0982915
20.2638	99.1907	-0.121589	-0.0847086
21.0677	99.2309	-0.101327	-0.0451162
21.8589	99.2001	-0.0937337	-0.0764517
22.661	99.1853	-0.0752813	-0.0918517
23.4169	99.1748	-0.103014	-0.102948
24.199	99.1891	-0.104524	-0.0892265
24.9721	99.1831	-0.115023	-0.095887
25.7467	99.2005	-0.124152	-0.0791552
26.5289	99.2202	-0.125639	-0.0600214
27.3062	99.23	-0.131974	-0.0508732
28.09	99.2476	-0.131936	-0.0340174
28.8721	99.2536	-0.133566	-0.0286026
29.6568	99.2745	-0.132603	-0.00846089
30.4422	99.2916	-0.130943	0.00799932
31.2259	99.3062	-0.131031	0.0218275
32.0096	99.3202	-0.131192	0.035121
32.7931	99.3348	-0.131488	0.0489811
33.5765	99.3493	-0.131906	0.0627247
34.3598	99.3626	-0.132411	0.0753269
35.1429	99.3771	-0.133196	0.0890653
35.9266	99.3917	-0.133422	0.10287
36.7103	99.4054	-0.133549	0.115764
37.4943	99.4202	-0.133513	0.129799
38.2781	99.4348	-0.133675	0.143598
39.062	99.4487	-0.133715	0.156663
39.8459	99.4633	-0.133798	0.170454
40.6298	99.4774	-0.133882	0.183704
41.4137	99.4917	-0.133966	0.197189
42.1979	99.5063	-0.13378	0.210922
42.9821	99.5203	-0.133691	0.224068
43.766	99.535	-0.133824	0.237854
44.5502	99.5495	-0.133711	0.251474
45.3339	99.5636	-0.134071	0.264704
46.1182	99.5782	-0.133949	0.27835
46.9024	99.5922	-0.133922	0.291492
47.6865	99.6066	-0.13396	0.304978
48.4708	99.6216	-0.133899	0.318963
49.255	99.6359	-0.133904	0.332398
50.0393	99.6502	-0.133799	0.345736
50.8234	99.6645	-0.133963	0.359078
51.6075	99.6786	-0.134147	0.37216
52.3918	99.6928	-0.134119	0.385377
53.1758	99.7074	-0.134452	0.398974
53.9608	99.7221	-0.133833	0.412658
54.7449	99.7389	-0.13412	0.428501
55.5393	99.759	-0.124104	0.447632
56.3241	99.7793	-0.123653	0.466909
57.1058	99.7955	-0.126406	0.482022
57.893	99.804	-0.123671	0.489478
58.6739	99.8121	-0.127293	0.496576
59.4567	99.8195	-0.128974	0.502903
60.2449	99.8262	-0.125268	0.508501
61.0382	99.8251	-0.116578	0.50631
61.8274	99.8242	-0.111949	0.504404
62.6527	99.7926	-0.0712349	0.471742
63.4707	99.7775	-0.0378153	0.455472
64.2941	99.7608	0.000935114	0.437704
65.0842	99.773	0.00631482	0.44879
65.847	99.7769	-0.0155665	0.451565
86.9583	99.8723	-0.100382	0.514711
87.7342	99.8654	-0.109925	0.506578
88.5206	99.8628	-0.108942	0.502699
89.3058	99.8617	-0.10917	0.500394
90.0959	99.864	-0.104502	0.50142
90.8793	99.8646	-0.1066	0.500761
91.6625	99.8688	-0.108948	0.503746
92.451	99.8741	-0.105978	0.507715
93.2363	99.8758	-0.106226	0.508161
94.0245	99.879	-0.103669	0.51008
94.8113	99.8795	-0.102456	0.509323
95.5998	99.881	-0.0995582	0.509565
96.3865	99.8851	-0.0984892	0.512414
97.1718	99.8896	-0.0989003	0.51559
97.9551	99.8948	-0.101254	0.519597
110.6	99.9026	-0.0308512	0.507155
111.408	99.9223	-0.00913414	0.525678
112.206	99.9158	0.00360141	0.517842
112.968	99.9295	-0.0209837	0.530385
113.754	99.9375	-0.021189	0.537164
114.534	99.9485	-0.0271465	0.546878
115.319	99.9605	-0.02849	0.557638
116.109	99.9734	-0.0247888	0.569318
116.899	99.9796	-0.0207832	0.574383
117.684	99.9859	-0.021979	0.579458
118.47	99.9908	-0.0224251	0.583129
119.259	99.9931	-0.0195569	0.584192
120.043	99.9972	-0.0214281	0.587192
120.836	100.002	-0.0151454	0.591091
121.624	100.014	-0.0130555	0.601871
122.408	100.03	-0.015123	0.616415
123.195	100.039	-0.0147034	0.624245
123.981	100.046	-0.0147804	0.630545
124.766	100.053	-0.0168074	0.636249
125.553	100.06	-0.0157642	0.641408
126.337	100.067	-0.0185271	0.647326
127.124	100.074	-0.0180158	0.653983
127.91	100.081	-0.0181845	0.65903
128.698	100.089	-0.0159798	0.666712
129.488	100.097	-0.0125387	0.673122
130.275	100.104	-0.0116906	0.679018
131.062	100.111	-0.0112806	0.685038
131.847	100.118	-0.013264	0.690574
132.632	100.125	-0.0144137	0.696902
133.416	100.132	-0.0167513	0.7026
134.203	100.139	-0.0167571	0.708477
134.99	100.144	-0.0162186	0.712893
135.778	100.151	-0.0138478	0.71832
136.567	100.159	-0.0117212	0.725649
137.362	100.17	-0.00324923	0.735487
138.16	100.183	0.00868554	0.748141
138.952	100.197	0.0134705	0.760678
139.746	100.214	0.0211198	0.776441
140.538	100.224	0.0268729	0.785945
141.331	100.228	0.0333107	0.789395
142.126	100.225	0.0416754	0.785168
142.913	100.228	0.0421725	0.786793
143.69	100.223	0.0332862	0.781249
144.474	100.216	0.0307563	0.773286
145.251	100.222	0.0210122	0.778272
146.033	100.223	0.0166015	0.778745
146.839	100.227	0.0354883	0.782048
147.623	100.23	0.0333792	0.783719
148.414	100.234	0.0384304	0.78694
149.208	100.235	0.0454943	0.787467
149.972	100.236	0.0234353	0.787897
150.76	100.237	0.0243425	0.788324
151.543	100.238	0.0216813	0.788369
152.353	100.24	0.0451988	0.789864
153.133	100.24	0.038275	0.788662
153.919	100.242	0.0383367	0.790696
154.697	100.241	0.0291478	0.788305
155.48	100.241	0.026174	0.787767
156.272	100.235	0.0318775	0.781304
157.068	100.23	0.0415561	0.775899
-10.2936	98.48	-0.126303	0.00220227
-9.49896	98.4872	-0.114956	0.0093399
-8.74302	98.4748	-0.142296	-0.00315457
-7.96356	98.47	-0.146125	-0.00813318
-7.18334	98.4653	-0.149195	-0.0129554
-6.40105	98.4586	-0.150186	-0.0197689
-5.61782	98.4488	-0.150256	-0.0298027
-4.83675	98.4428	-0.152482	-0.0359548
-4.06699	98.4566	-0.166026	-0.0223334
-3.25825	98.4536	-0.140592	-0.0255242
-2.48703	98.4509	-0.152676	-0.0284448
-1.70877	98.4389	-0.157735	-0.0406533
-0.925458	98.4324	-0.157742	-0.0473956
-0.133256	98.4407	-0.148866	-0.0393261
0.645208	98.4353	-0.153733	-0.0449717
1.42357	98.4331	-0.158713	-0.0474712
2.21293	98.4377	-0.152689	-0.0431086
3.00706	98.4403	-0.141907	-0.0408187
3.79307	98.4384	-0.139261	-0.0430252
4.57221	98.4327	-0.14348	-0.0490524
5.40211	98.4434	-0.0969571	-0.0386161
6.18493	98.4392	-0.0975159	-0.0432006
6.94733	98.4622	-0.118502	-0.0205293
7.70185	98.4427	-0.147376	-0.0404353
8.46449	98.43	-0.168133	-0.0534663
9.25776	98.4191	-0.158275	-0.0647463
10.0403	98.4154	-0.159147	-0.0688757
10.8256	98.4099	-0.157274	-0.0747384
11.6081	98.4066	-0.158244	-0.0785
20.2836	98.4385	-0.101251	-0.0520184
21.0573	98.4285	-0.111148	-0.0625147
21.8516	98.4137	-0.100456	-0.0779477
22.6722	98.4037	-0.0634131	-0.0885197
23.4358	98.3992	-0.0834623	-0.0936226
24.1911	98.4117	-0.111846	-0.0817172
24.9732	98.4071	-0.113364	-0.086912
25.7523	98.4258	-0.117912	-0.0688851
26.5362	98.4377	-0.117678	-0.0576464
27.3168	98.4469	-0.120736	-0.0490785
28.0996	98.4637	-0.121637	-0.0329268
28.884	98.4741	-0.12099	-0.0231415
29.6685	98.4919	-0.120241	-0.00607235
30.4549	98.5076	-0.1176	0.00890354
31.2385	98.5215	-0.117789	0.0221359
32.022	98.5358	-0.118043	0.0356646
32.8056	98.5504	-0.118256	0.0495542
33.589	98.5645	-0.118663	0.0629755
34.3724	98.5785	-0.119074	0.0761453
35.1556	98.5927	-0.119711	0.0896171
35.9394	98.6071	-0.119809	0.103258
36.7231	98.6211	-0.119971	0.116434
37.5069	98.6354	-0.120121	0.129949
38.2907	98.6499	-0.120277	0.143732
39.0746	98.664	-0.120224	0.156984
39.8587	98.6786	-0.12012	0.17074
40.6428	98.6928	-0.120002	0.184141
41.4268	98.7073	-0.120041	0.1978
42.2106	98.7221	-0.120276	0.211719
42.9945	98.736	-0.120417	0.224719
43.7783	98.7505	-0.120678	0.23836
44.5621	98.7653	-0.12093	0.252267
45.3459	98.7792	-0.121173	0.265269
46.1304	98.7936	-0.120861	0.278759
46.9147	98.8075	-0.120675	0.291837
47.6992	98.8218	-0.120297	0.305124
48.4832	98.8367	-0.12049	0.319144
49.2673	98.8516	-0.120625	0.333055
50.0516	98.8658	-0.12056	0.346318
50.8355	98.8802	-0.120942	0.359803
51.62	98.8939	-0.120664	0.372547
52.4047	98.908	-0.120313	0.385678
53.1891	98.9223	-0.120217	0.398939
53.9739	98.9362	-0.119702	0.411891
54.7573	98.9511	-0.120666	0.42581
55.5439	98.9781	-0.118445	0.451732
56.3222	98.9916	-0.124596	0.464257
57.1172	99.0189	-0.113961	0.490533
57.8976	99.0206	-0.118004	0.491213
58.6731	99.0311	-0.127001	0.500642
59.4617	99.0485	-0.122922	0.516981
60.209	99.065	-0.160191	0.532453
61.0259	99.0522	-0.127761	0.518577
61.8474	99.0035	-0.0908953	0.468747
62.6402	99.0149	-0.082644	0.479056
63.4648	99.0095	-0.0426394	0.472554
64.2497	99.0066	-0.0424464	0.468557
65.0366	99.0037	-0.0401877	0.464576
65.8129	99.0004	-0.0485328	0.460145
66.6071	98.982	-0.0390776	0.440639
67.4401	98.896	0.00916373	0.353495
86.1674	99.0687	-0.104669	0.497545
86.9474	99.0785	-0.110084	0.506107
87.7327	99.078	-0.110194	0.504417
88.5208	99.0773	-0.107524	0.50239
89.3056	99.0745	-0.108147	0.498408
90.0949	99.0786	-0.104316	0.50126
90.8789	99.0775	-0.105775	0.498857
91.662	99.0803	-0.108189	0.500407
92.4488	99.0847	-0.10692	0.503549
93.2319	99.0874	-0.109405	0.504987
94.0211	99.0895	-0.105779	0.50584
94.81	99.0945	-0.10242	0.509559
95.598	99.0946	-0.100073	0.508402
96.3849	99.0949	-0.0988298	0.507461
97.1708	99.1001	-0.0986586	0.511318
97.9522	99.1065	-0.10289	0.516522
105.05	98.79	-0.07754	0.188565
105.86	98.9648	-0.0536631	0.362111
106.536	99.0528	-0.163633	0.448868
107.456	99.0981	-0.0290614	0.492889
110.61	99.1335	-0.0189392	0.523256
111.406	99.1452	-0.0093021	0.533797
112.193	99.1523	-0.00862531	0.539645
112.981	99.1603	-0.0068217	0.546361
113.766	99.1674	-0.00760188	0.552266
114.55	99.1747	-0.0097159	0.558314
115.335	99.1826	-0.0110364	0.56503
116.119	99.1906	-0.0128223	0.571802
116.908	99.1977	-0.0109598	0.577652
117.693	99.2041	-0.0118792	0.582832
118.479	99.21	-0.0115313	0.587595
119.268	99.2148	-0.00913868	0.591192
120.053	99.2201	-0.0101044	0.595257
120.839	99.2275	-0.0106618	0.601513
121.627	99.2363	-0.00865972	0.609074
122.412	99.2478	-0.00989738	0.61939
123.198	99.2565	-0.0104184	0.626973
123.985	99.2647	-0.00965723	0.634031
124.77	99.2689	-0.0109128	0.637055
125.556	99.2739	-0.0116267	0.640918
126.342	99.2809	-0.0123971	0.646783
127.129	99.2884	-0.0110936	0.65311
127.916	99.2967	-0.0110568	0.660321
128.702	99.3039	-0.0109693	0.666407
129.491	99.3103	-0.00814915	0.671738
130.277	99.3178	-0.00914373	0.67812
131.063	99.3249	-0.00963	0.684113
131.849	99.3319	-0.0102352	0.690124
132.634	99.3396	-0.010916	0.696723
133.421	99.3464	-0.0104448	0.702467
134.209	99.3544	-0.00968734	0.709465
134.995	99.3602	-0.00995196	0.714172
135.782	99.367	-0.00922933	0.72
136.572	99.3758	-0.00584578	0.727768
137.369	99.3932	0.00501542	0.744163
138.165	99.409	0.013826	0.758958
138.963	99.4244	0.0262684	0.773407
139.759	99.4334	0.0357543	0.781475
140.539	99.4379	0.028469	0.784994
141.328	99.4359	0.0310848	0.782029
142.119	99.4382	0.035787	0.783451
142.903	99.4411	0.0334297	0.785403
143.681	99.4331	0.0245127	0.776535
144.467	99.435	0.0246565	0.777531
145.254	99.4385	0.0243904	0.780197
146.035	99.4356	0.0193414	0.776509
146.836	99.4438	0.033395	0.783833
147.625	99.4483	0.0367438	0.78754
148.41	99.4495	0.0353264	0.787962
149.209	99.4513	0.0477848	0.788974
149.98	99.45	0.0322488	0.786883
150.773	99.4529	0.0383009	0.789037
151.553	99.4539	0.0315791	0.789269
152.341	99.4559	0.0334277	0.790545
153.127	99.4588	0.0334655	0.792806
153.912	99.4614	0.0315114	0.794655
154.691	99.4606	0.0246322	0.793171
155.481	99.4585	0.0282581	0.790462
156.273	99.4549	0.0335958	0.786274
157.045	99.4619	0.0194218	0.792682
-11.8012	97.7259	-0.0673404	0.0330956
-11.0803	97.6982	-0.129657	0.00533255
-10.2891	97.7067	-0.121701	0.0136961
-9.51318	97.704	-0.129072	0.0109613
-8.74589	97.6958	-0.14505	0.00260879
-7.95664	97.6906	-0.139069	-0.00268851
-7.1706	97.6853	-0.136309	-0.00816185
-6.39066	97.6789	-0.139645	-0.0146508
-5.60917	97.6712	-0.141439	-0.0225266
-4.83195	97.6644	-0.147499	-0.0294979
-4.05132	97.6581	-0.150164	-0.035968
-3.27465	97.6551	-0.156789	-0.0392322
-2.47401	97.6502	-0.139448	-0.0443113
-1.70204	97.6631	-0.150778	-0.0316162
-0.921388	97.6584	-0.153435	-0.0365846
-0.141079	97.6521	-0.15644	-0.0430866
0.642959	97.6513	-0.155721	-0.0441876
1.42043	97.6467	-0.161573	-0.0489769
2.21014	97.6485	-0.155197	-0.0475412
3.0063	97.6546	-0.142371	-0.041678
3.78617	97.6499	-0.145852	-0.046712
4.54875	97.6481	-0.166622	-0.0488021
5.43703	97.6803	-0.0617039	-0.0169645
6.23196	97.743	-0.0501424	0.0454081
7.03308	97.7318	-0.0323939	0.033883
7.75053	97.6684	-0.0983253	-0.0298408
8.47298	97.6498	-0.159265	-0.0488531
9.25359	97.6341	-0.162062	-0.0649519
10.0372	97.631	-0.161862	-0.0683667
10.8221	97.6255	-0.160418	-0.0742796
11.6069	97.623	-0.159049	-0.0772072
20.2826	97.7113	-0.101691	0.00565561
21.0545	97.6439	-0.113402	-0.0623079
21.8515	97.6211	-0.0999595	-0.0856103
22.6791	97.599	-0.0559236	-0.10831
23.4444	97.5969	-0.0742272	-0.111037
24.2187	97.6343	-0.0836247	-0.074241
24.9794	97.6178	-0.10653	-0.0913098
25.759	97.6459	-0.110552	-0.0638699
26.5442	97.6569	-0.109057	-0.05346
27.3276	97.6658	-0.10927	-0.0452657
28.1108	97.6784	-0.109782	-0.0332911
28.8962	97.6897	-0.108138	-0.0226409
29.6815	97.7078	-0.106565	-0.00519671
30.4675	97.7235	-0.104265	0.00975257
31.2514	97.7375	-0.104104	0.0230655
32.0349	97.7512	-0.1044	0.0360096
32.8185	97.766	-0.104613	0.0501542
33.6022	97.78	-0.104694	0.0634374
34.3854	97.7941	-0.105312	0.0767593
35.1685	97.8086	-0.106051	0.0904618
35.9527	97.8229	-0.105717	0.103984
36.7362	97.8371	-0.106098	0.117411
37.5199	97.851	-0.106348	0.130574
38.3038	97.865	-0.106322	0.143789
39.0877	97.8791	-0.106331	0.157063
39.8715	97.8937	-0.106507	0.170853
40.6558	97.9081	-0.106218	0.184355
41.4394	97.9224	-0.106531	0.197859
42.223	97.9372	-0.106937	0.211856
43.007	97.9512	-0.107013	0.224907
43.7909	97.9653	-0.107184	0.23817
44.5749	97.98	-0.10728	0.251997
45.3586	97.9933	-0.107642	0.264395
46.1432	98.008	-0.107108	0.278258
46.9274	98.0225	-0.107031	0.291841
47.7119	98.037	-0.106691	0.305411
48.496	98.0521	-0.106776	0.319512
49.28	98.0668	-0.10703	0.333366
50.0641	98.0811	-0.107158	0.346721
50.8479	98.0955	-0.107581	0.360163
51.6324	98.1094	-0.107357	0.37306
52.4168	98.1235	-0.107241	0.386191
53.2011	98.1375	-0.107154	0.399237
53.9859	98.1513	-0.106774	0.412024
54.7698	98.1664	-0.107199	0.426109
55.5554	98.1922	-0.105917	0.450916
56.3269	98.2122	-0.118825	0.469853
57.12	98.2334	-0.110162	0.49009
57.9068	98.24	-0.10777	0.495592
58.6871	98.246	-0.112005	0.500636
59.481	98.2542	-0.102599	0.507696
60.2582	98.2399	-0.10991	0.492353
61.0485	98.2477	-0.10412	0.499095
61.8426	98.2281	-0.094585	0.478415
62.6261	98.279	-0.0956791	0.528277
63.4454	98.2386	-0.0609544	0.486778
64.2179	98.2336	-0.0730581	0.4807
65.0094	98.2335	-0.0662526	0.479487
65.7896	98.2351	-0.0707164	0.479931
66.549	98.2482	-0.0960819	0.492006
67.348	98.2396	-0.0817654	0.482212
68.2017	98.1606	-0.0128798	0.402089
69.0242	98.0683	0.0248982	0.308723
75.9605	98.272	-0.102949	0.501913
76.7372	98.2732	-0.111295	0.501893
85.3844	98.2914	-0.101134	0.506723
86.159	98.2894	-0.111837	0.503479
86.9447	98.2932	-0.111532	0.506048
87.7316	98.2932	-0.110013	0.504768
88.5176	98.2922	-0.10939	0.502549
89.3005	98.2913	-0.111976	0.500372
90.0907	98.2958	-0.107186	0.503633
90.8763	98.2956	-0.107116	0.502161
91.6599	98.2972	-0.109031	0.50253
92.4461	98.3	-0.108328	0.504074
93.2287	98.3017	-0.111322	0.504485
94.018	98.305	-0.107634	0.506513
94.8061	98.3104	-0.105089	0.510615
95.5967	98.3104	-0.100167	0.50937
96.3837	98.3095	-0.0988068	0.507197
97.1654	98.3057	-0.102739	0.502091
103.519	97.9049	-0.0355802	0.0912503
104.296	98.0602	-0.0447663	0.245267
105.004	98.1766	-0.122168	0.360346
105.756	98.3171	-0.156297	0.499668
106.634	98.2984	-0.063732	0.479682
107.49	98.3377	0.00566606	0.517749
108.25	98.3407	-0.0204263	0.519428
109.836	98.3335	-0.00569948	0.509788
110.619	98.3492	-0.0095488	0.524181
111.411	98.3625	-0.0032982	0.536301
112.198	98.3702	-0.00255738	0.542773
112.986	98.3772	-0.000929518	0.548493
113.771	98.3846	-0.0020344	0.554624
114.556	98.3912	-0.00238461	0.560005
115.341	98.3992	-0.0040048	0.566778
116.126	98.4069	-0.00521223	0.573303
116.913	98.4137	-0.00417829	0.57885
117.699	98.4204	-0.00427547	0.584383
118.487	98.426	-0.00310635	0.588773
119.274	98.4317	-0.00184335	0.593246
120.059	98.4389	-0.00370792	0.599274
120.844	98.4459	-0.00428703	0.605118
121.632	98.454	-0.00304807	0.611955
122.417	98.4639	-0.00402574	0.620742
123.203	98.4712	-0.00410165	0.626866
123.991	98.4789	-0.00280984	0.633379
124.777	98.4833	-0.00321376	0.636702
125.562	98.4897	-0.00434227	0.641886
126.349	98.4963	-0.00420859	0.647323
127.136	98.5033	-0.00362975	0.653196
127.923	98.511	-0.00227731	0.659838
128.71	98.5185	-0.00200204	0.6662
129.497	98.5255	-0.00143461	0.67213
130.282	98.533	-0.00340431	0.678503
131.067	98.5402	-0.0043927	0.684657
131.853	98.5476	-0.00527696	0.690962
132.641	98.555	-0.00342409	0.697242
133.427	98.5626	-0.00335959	0.7038
134.215	98.5711	-0.00250663	0.711331
135.001	98.5755	-0.00251669	0.714619
135.791	98.5897	0.00052686	0.727853
136.578	98.5991	0.00108974	0.736193
137.375	98.6177	0.0120187	0.753853
138.172	98.6333	0.0223106	0.768442
138.974	98.6402	0.0374157	0.774317
139.765	98.6416	0.0420172	0.77483
141.329	98.6491	0.0329771	0.780417
142.11	98.6529	0.0273924	0.783312
142.887	98.6569	0.0186574	0.786344
143.673	98.6504	0.0176088	0.778924
144.471	98.6616	0.0291478	0.789297
145.257	98.6637	0.0285811	0.790519
146.044	98.6632	0.0292748	0.789118
146.838	98.6641	0.0361907	0.78922
147.621	98.6645	0.032633	0.788796
148.414	98.6635	0.039993	0.787012
149.197	98.663	0.0361723	0.785741
149.975	98.6641	0.02812	0.786033
150.763	98.6677	0.0293345	0.788845
151.549	98.6682	0.0290819	0.788648
152.335	98.6694	0.0282216	0.789063
153.123	98.6707	0.0294238	0.789742
153.913	98.6722	0.0338073	0.790507
154.696	98.6708	0.0301673	0.788433
155.489	98.6698	0.036066	0.786737
156.277	98.6639	0.0382074	0.78024
157.061	98.6624	0.0355801	0.778137
157.847	98.661	0.0357835	0.776103
-13.2928	96.9822	0.00768225	0.0743055
-12.5423	96.9739	-0.0251178	0.0659255
-11.8233	96.9451	-0.0893638	0.0371087
-11.0681	96.9373	-0.117349	0.0291583
-10.3006	96.9271	-0.13309	0.0189018
-9.5238	96.9224	-0.139582	0.0141086
-8.74693	96.9186	-0.145965	0.0101569
-7.94947	96.9127	-0.131776	0.0041547
-7.16766	96.9075	-0.133226	-0.00112871
-6.38985	96.9034	-0.138683	-0.00540019
-5.60567	96.8985	-0.137775	-0.0105133
-4.83309	96.8894	-0.148465	-0.0197067
-4.05218	96.884	-0.150834	-0.0253607
-3.27575	96.8821	-0.157689	-0.0274401
-2.4791	96.8702	-0.144323	-0.0395558
-1.70268	96.8742	-0.151192	-0.0356988
-0.92227	96.8714	-0.154083	-0.0387794
-0.140639	96.8669	-0.155753	-0.0435302
0.642857	96.8667	-0.155565	-0.0439086
1.42196	96.8622	-0.159777	-0.048739
2.20584	96.8606	-0.159214	-0.0505947
2.99977	96.866	-0.148615	-0.0454526
3.79134	96.879	-0.140375	-0.0327213
4.56805	96.8777	-0.147003	-0.0343933
5.40236	96.902	-0.0960463	-0.0104395
6.2296	96.9479	-0.052158	0.0351503
7.05581	96.9767	-0.00931284	0.0635997
7.74197	96.9166	-0.106522	0.00315209
8.47905	96.8711	-0.152822	-0.0426723
9.24962	96.8459	-0.165641	-0.0682485
10.0349	96.8459	-0.163768	-0.0687007
10.8201	96.8444	-0.161921	-0.0705827
11.6074	96.8448	-0.158073	-0.0706276
20.2751	96.898	-0.108661	-0.0226924
21.0494	96.8368	-0.117885	-0.0844778
21.8526	96.8248	-0.0982759	-0.0970925
22.6784	96.8202	-0.056116	-0.102221
23.4812	96.8534	-0.0368518	-0.0695663
24.2427	96.8251	-0.0589802	-0.0985004
25.0044	96.8425	-0.0809421	-0.0817012
25.7533	96.856	-0.115593	-0.068876
26.5515	96.8759	-0.101056	-0.0495687
27.3406	96.8847	-0.0956614	-0.0414187
28.1238	96.8942	-0.0961758	-0.0325759
28.9094	96.9056	-0.0942279	-0.0218433
29.6944	96.9236	-0.0929507	-0.00450075
30.4803	96.9393	-0.0907395	0.0105161
31.2641	96.9536	-0.0906938	0.024038
32.0475	96.9675	-0.0910763	0.0372525
32.8308	96.9819	-0.0915977	0.0509875
33.6147	96.9958	-0.0914748	0.0641241
34.398	97.0097	-0.0920113	0.0772463
35.1814	97.0236	-0.0923763	0.0904432
35.9658	97.0379	-0.0918553	0.104004
36.7493	97.0521	-0.0922063	0.117391
37.533	97.0662	-0.09239	0.130731
38.3169	97.0802	-0.092395	0.143937
39.1008	97.0944	-0.0924749	0.157248
39.8842	97.1086	-0.0930035	0.170688
40.6683	97.1229	-0.092893	0.184201
41.4517	97.1372	-0.0933885	0.197652
42.2352	97.152	-0.0939115	0.211572
43.0191	97.1659	-0.0940393	0.224656
43.8031	97.1804	-0.0940766	0.238252
44.5872	97.1948	-0.0940595	0.251787
45.3709	97.2087	-0.0944375	0.264795
46.1554	97.2236	-0.0940652	0.278749
46.9397	97.2376	-0.0938901	0.291873
47.724	97.2522	-0.0937497	0.305582
48.5079	97.2671	-0.0939346	0.319564
49.2921	97.2818	-0.0939908	0.333293
50.0758	97.2962	-0.0944547	0.346751
50.8602	97.3105	-0.0943361	0.360146
51.6444	97.3246	-0.0943564	0.373261
52.4289	97.3387	-0.0941579	0.386344
53.2138	97.3527	-0.0934898	0.399385
53.9986	97.3649	-0.0929942	0.410605
54.782	97.3769	-0.0939496	0.421583
55.5618	97.4074	-0.0985752	0.451082
56.3325	97.4332	-0.112271	0.475925
57.121	97.4578	-0.108176	0.499523
57.9023	97.4658	-0.111241	0.506501
58.6902	97.474	-0.10788	0.513614
59.4737	97.4985	-0.108854	0.537079
60.2627	97.4643	-0.104321	0.5018
61.0501	97.474	-0.101416	0.510503
61.8373	97.4878	-0.0987733	0.523226
62.649	97.5596	-0.0716547	0.593901
63.4029	97.4854	-0.102384	0.518673
64.1856	97.4765	-0.104296	0.508618
64.9718	97.4785	-0.102735	0.509589
65.7512	97.4762	-0.108024	0.506186
66.5326	97.4726	-0.111301	0.501417
67.3187	97.4693	-0.109997	0.497053
68.1218	97.4648	-0.091655	0.491388
68.9414	97.4373	-0.0568079	0.462758
69.7778	97.314	-0.00520898	0.338289
70.5805	97.2215	0.0126929	0.244692
73.6149	97.4776	-0.0924305	0.496186
74.402	97.501	-0.0902736	0.518353
75.1754	97.4977	-0.101838	0.513889
75.9548	97.4989	-0.107526	0.513873
76.735	97.4992	-0.11234	0.513017
77.5227	97.4993	-0.109647	0.511911
78.3011	97.4997	-0.11632	0.511158
79.0785	97.5004	-0.12405	0.510623
84.5997	97.5135	-0.0993316	0.515167
85.3837	97.5176	-0.100557	0.518033
86.1583	97.5103	-0.111284	0.5095
86.9426	97.508	-0.112409	0.505999
87.7298	97.5092	-0.110582	0.50591
88.5163	97.5122	-0.109477	0.507706
89.3039	97.5109	-0.107288	0.505134
90.0926	97.5145	-0.104023	0.507461
90.8773	97.5138	-0.10483	0.505542
91.6604	97.5133	-0.107221	0.503792
92.4434	97.5135	-0.109823	0.502708
93.2249	97.5149	-0.113891	0.502837
94.0136	97.5172	-0.110746	0.503831
94.803	97.5224	-0.106896	0.50777
95.591	97.5223	-0.104569	0.506489
96.3799	97.5232	-0.1013	0.506051
103.402	97.2084	-0.151056	0.179905
104.229	97.3423	-0.10971	0.312563
105.062	97.4658	-0.0633272	0.434783
105.895	97.5313	-0.0158237	0.498968
106.699	97.5311	0.00261515	0.497605
107.495	97.5391	0.0118678	0.504319
108.285	97.5408	0.0166011	0.504781
109.069	97.5502	0.0140575	0.512924
109.839	97.5588	-0.00143617	0.520288
110.627	97.5688	0.000313321	0.528971
111.416	97.5781	0.00347373	0.537033
112.203	97.5856	0.00370207	0.543361
112.99	97.5926	0.00474487	0.549096
113.775	97.6001	0.00335294	0.555366
114.562	97.6067	0.00401586	0.560759
115.347	97.6143	0.00296417	0.567145
116.132	97.6217	0.0022293	0.57326
116.919	97.6282	0.00245636	0.578588
117.706	97.6359	0.00327635	0.585076
118.493	97.6418	0.00454361	0.589749
119.279	97.6479	0.00464201	0.594684
120.064	97.6554	0.00255396	0.600973
120.849	97.6615	0.00151095	0.605905
121.635	97.6696	0.00150615	0.612808
122.421	97.6788	0.00122704	0.620832
123.208	97.6848	0.00146905	0.625621
123.995	97.6911	0.00235539	0.630827
124.781	97.697	0.00230426	0.635562
125.567	97.7042	0.00148691	0.64155
126.354	97.7111	0.00260744	0.647317
127.141	97.7171	0.0028946	0.652259
127.929	97.724	0.00437934	0.658009
128.716	97.7315	0.0053595	0.664346
129.503	97.7393	0.00589747	0.671053
130.288	97.7466	0.00409655	0.677332
131.073	97.7541	0.00271809	0.683709
131.86	97.7618	0.0029997	0.690293
132.647	97.7689	0.0041418	0.69636
133.432	97.779	0.00180877	0.705388
134.215	97.787	-0.00125499	0.712373
135.005	97.7923	0.00222901	0.71659
135.8	97.8164	0.0109487	0.739644
136.589	97.8271	0.0129348	0.749332
137.385	97.8502	0.0228001	0.771439
138.173	97.8537	0.0243163	0.773941
138.978	97.8567	0.0423354	0.776001
142.101	97.8668	0.0195646	0.782281
142.886	97.8668	0.0176715	0.781385
143.674	97.8696	0.0191305	0.783324
144.462	97.8747	0.0214804	0.787495
145.252	97.8825	0.0240004	0.794397
146.034	97.8681	0.0201758	0.779192
146.819	97.8678	0.0184204	0.778047
147.61	97.8697	0.0226173	0.779111
148.401	97.8753	0.0277142	0.783894
149.189	97.8778	0.0292081	0.785566
149.975	97.8798	0.0289033	0.786796
150.762	97.8807	0.0286762	0.786879
151.547	97.8813	0.027253	0.786782
152.335	97.883	0.0290423	0.787742
153.123	97.8845	0.0301993	0.788497
153.911	97.8853	0.0324254	0.788632
154.7	97.8836	0.0347279	0.786223
155.493	97.8814	0.0408996	0.78341
156.281	97.8759	0.0424698	0.777218
157.06	97.8803	0.0355283	0.781009
157.843	97.8846	0.0318758	0.784738
158.613	97.8982	0.0157751	0.797769
-15.0128	96.1278	-0.145817	0.00471349
-14.2185	96.1342	-0.134752	0.0110264
-13.4299	96.1414	-0.129362	0.018237
-12.6417	96.1519	-0.124451	0.0287042
-11.8601	96.1574	-0.126064	0.0341055
-11.0768	96.1556	-0.125974	0.0322239
-10.2964	96.1473	-0.128791	0.0238193
-9.52925	96.1361	-0.14493	0.0125638
-8.75161	96.1299	-0.150538	0.0062479
-7.95443	96.1231	-0.136608	-0.000696449
-7.17411	96.1203	-0.139534	-0.00359715
-6.39744	96.1195	-0.146122	-0.00458563
-5.62359	96.1205	-0.155526	-0.00372392
-4.83654	96.1132	-0.151742	-0.0112116
-4.06196	96.1117	-0.160429	-0.0128435
-3.27304	96.102	-0.154781	-0.0227403
-2.48198	96.0916	-0.146996	-0.033382
-1.70108	96.0904	-0.14937	-0.0347571
-0.924819	96.0887	-0.156399	-0.0366832
-0.14451	96.082	-0.159381	-0.0436104
0.640752	96.0824	-0.157414	-0.0435078
1.42172	96.079	-0.159748	-0.0471506
2.20019	96.0735	-0.164584	-0.05292
2.98972	96.0775	-0.158369	-0.0492302
3.78328	96.0933	-0.148128	-0.0336318
4.55297	96.0727	-0.161774	-0.0545873
5.40838	96.1227	-0.0896995	-0.00491553
6.22621	96.1403	-0.0552146	0.012383
6.99023	96.1346	-0.0745464	0.00637057
7.71086	96.0949	-0.137272	-0.0337202
8.4728	96.0722	-0.158701	-0.0567486
9.24609	96.0547	-0.168786	-0.0746446
10.0338	96.0577	-0.164432	-0.0720675
10.8382	96.0922	-0.143458	-0.0379506
11.6576	96.149	-0.107448	0.0184686
20.2653	96.1045	-0.117898	-0.0314159
21.0405	96.0398	-0.126236	-0.0966693
21.8228	96.0356	-0.127559	-0.101353
22.6174	96.034	-0.116507	-0.103582
23.4284	96.0378	-0.0891128	-0.100373
24.2415	96.0544	-0.059602	-0.0843888
25.0039	96.0614	-0.0807859	-0.0780032
25.7685	96.0777	-0.0997983	-0.0622534
26.5248	96.0909	-0.127124	-0.0497212
27.3229	96.1014	-0.112709	-0.0398111
28.1171	96.1118	-0.102183	-0.0300761
28.9084	96.1242	-0.0945174	-0.0183239
29.7102	96.1395	-0.0764582	-0.00378947
30.4927	96.1533	-0.0776981	0.0093495
31.2764	96.1678	-0.0777281	0.02318
32.0594	96.1821	-0.078435	0.0368109
32.8424	96.1968	-0.0792039	0.0507008
33.627	96.2104	-0.0784352	0.0636285
34.4105	96.2243	-0.0787159	0.0768161
35.1941	96.238	-0.0789533	0.0897598
35.9785	96.2521	-0.07837	0.103067
36.7621	96.2668	-0.0786084	0.116948
37.5458	96.2811	-0.078789	0.130469
38.3295	96.295	-0.0789765	0.143586
39.1136	96.3091	-0.0788565	0.156926
39.8965	96.3231	-0.0799111	0.170058
40.6802	96.3376	-0.0801051	0.183748
41.4638	96.352	-0.0805361	0.197374
42.2473	96.3667	-0.0809848	0.211251
43.0315	96.381	-0.0808332	0.224688
43.8157	96.3958	-0.0806455	0.238561
44.5998	96.4101	-0.0805717	0.252047
45.3835	96.4241	-0.0809179	0.26512
46.1679	96.4388	-0.080653	0.278904
46.9518	96.453	-0.0808093	0.292256
47.7365	96.4677	-0.080288	0.305992
48.5204	96.4825	-0.080524	0.319952
49.3047	96.4971	-0.08038	0.333605
50.088	96.5114	-0.0813431	0.346964
50.8725	96.5257	-0.0810082	0.360274
51.6566	96.5401	-0.0811847	0.373699
52.4409	96.5543	-0.0811922	0.386988
[truncated: 56,395 more rows]

## Sheet: Fig. S14d
Mass No.	UX (mm)	UY (mm)
1	0	-0.8
2	-0.16	-0.57
3	-0.21	0
4	-0.16	0.57
5	0	0.8
6	0	-1
7	0	-0.68
8	0	-0.25
9	0	0.25
10	0	0.68
11	0	1
12	0	-0.8
13	0.16	-0.35
14	0.21	0
15	0.16	0.35
16	0	0.8

## Sheet: Fig. S14e
Mass No.	UX (mm)	UY (mm)
1	0	-0.8
2	-0.16	-0.57
3	-0.21	0
4	-0.16	0.57
5	0	0.8
6	0	-1
7	0	-0.68
8	0	-0.25
9	0	0.25
10	0	0.68
11	0	1
12	0	-0.8
13	0.16	-0.35
14	0.21	0
15	0.16	0.35
16	0	0.8

## Sheet: Fig. S14f
Mass No.	UX (mm)	UY (mm)
1	0	-0.8
2	-0.16	-0.57
3	-0.21	0
4	-0.16	0.57
5	0	0.8
6	0	-1
7	0	-0.68
8	0	-0.25
9	0	0.25
10	0	0.68
11	0	1
12	0	-0.8
13	0.16	-0.35
14	0.21	0
15	0.16	0.35
16	0	0.8
