# Supplementary material for: Grounded reconfigurable metamaterials with customized mapping-invariant behavior
Source: Nat Commun. 2026 May 19;17:6572. doi: 10.1038/s41467-026-73240-8 (PMC13381600; doi:10.1038/s41467-026-73240-8)
Supplement: Supplementary file 3 — Source data [file 41467_2026_73240_MOESM3_ESM.zip › Source Data/Supplementary Fig. 3.xlsx]

## Sheet: Fig. S3a
Mass No.	UX (mm)	UY (mm)
1	-0.8	-0.1155
2	-0.4	-0.1155
3	0	-0.1155
4	0.4	-0.1155
5	0.8	-0.1155
6	-1	0
7	-0.6	0
8	-0.2	0
9	0.2	0
10	0.6	0
11	1	0
12	-0.8	0.1155
13	-0.4	0.1155
14	0	0.1155
15	0.4	0.1155
16	0.8	0.1155

## Sheet: Fig. S3b
Mass No.	UX (mm)	UY (mm)
1	-0.8	-0.1155
2	-0.4	-0.1155
3	0	-0.1155
4	0.4	-0.1155
5	0.8	-0.1155
6	-1	0
7	-0.6	0
8	-0.2	0
9	0.2	0
10	0.6	0
11	1	0
12	-0.8	0.1155
13	-0.4	0.1155
14	0	0.1155
15	0.4	0.1155
16	0.8	0.1155

## Sheet: Fig. S3c
Mass No.	UX (mm)	UY (mm)
1	-0.8	-0.1155
2	-0.4	-0.1155
3	0	-0.1155
4	0.4	-0.1155
5	0.8	-0.1155
6	-1	0
7	-0.6	0
8	-0.2	0
9	0.2	0
10	0.6	0
11	1	0
12	-0.8	0.1155
13	-0.4	0.1155
14	0	0.1155
15	0.4	0.1155
16	0.8	0.1155
