# Supplementary material for: Grounded reconfigurable metamaterials with customized mapping-invariant behavior
Source: Nat Commun. 2026 May 19;17:6572. doi: 10.1038/s41467-026-73240-8 (PMC13381600; doi:10.1038/s41467-026-73240-8)
Supplement: Supplementary file 3 — Source data [file 41467_2026_73240_MOESM3_ESM.zip › Source Data/Supplementary Fig. 4.xlsx]

## Sheet: Fig. S4d
X (mm)	Y (mm)	UX (mm)	UY (mm)
-160.914	108.26	0.821082	-0.576013
-157.854	108.812	-0.0317916	-0.0267479
-157.047	108.836	-0.00652288	-0.00389324
-163.268	107.75	0.814653	-0.299736
-162.349	107.597	0.950996	-0.453311
-161.618	107.536	0.900171	-0.515357
-160.851	107.511	0.884389	-0.540769
-160.096	107.518	0.8573	-0.535017
-159.178	107.484	0.992891	-0.569677
-163.126	106.84	0.95741	-0.426591
-162.384	106.752	0.916918	-0.515381
-161.624	106.735	0.895079	-0.533082
-160.832	106.737	0.904605	-0.531962
-160.063	106.742	0.891183	-0.527475
-159.25	106.741	0.921046	-0.52911
11.3702	105.783	-0.0652468	-1.44891
12.1615	105.801	-0.0575201	-1.4322
12.9529	105.813	-0.0496614	-1.41987
13.7557	105.823	-0.0305357	-1.41084
14.5419	105.824	-0.0278976	-1.41059
15.3328	105.825	-0.0205932	-1.40924
16.0963	105.839	-0.0407685	-1.39654
16.8502	105.868	-0.0705274	-1.36767
17.6959	105.852	-0.00843466	-1.38476
-163.147	106.003	0.937408	-0.479374
-162.408	105.961	0.893448	-0.522862
-161.623	105.953	0.8961	-0.531354
-160.836	105.955	0.900635	-0.52967
-160.058	105.958	0.896685	-0.527993
-159.268	105.962	0.904463	-0.524131
-158.492	105.967	0.897163	-0.519636
-157.124	106.188	0.700376	-0.299849
-156.625	106.381	0.416881	-0.108054
-75.0872	105.164	0.447536	-1.29854
-74.2897	105.177	0.461281	-1.28494
-73.4778	105.179	0.489384	-1.28224
-72.6711	105.171	0.512269	-1.28961
-71.8762	105.168	0.523395	-1.29186
10.6646	105.047	0.0131975	-1.40015
11.3849	105.008	-0.0500422	-1.43901
12.1772	105.027	-0.0413138	-1.42102
12.9581	105.031	-0.0440158	-1.41748
13.745	105.038	-0.0406638	-1.41043
14.5331	105.038	-0.0361614	-1.41069
15.3171	105.044	-0.0358346	-1.40592
16.1004	105.048	-0.0360902	-1.40236
16.8824	105.052	-0.0377644	-1.39843
17.6653	105.062	-0.038479	-1.38937
18.4615	105.088	-0.0259899	-1.36387
-164.682	105.318	0.966917	-0.379847
-163.92	105.244	0.947449	-0.454279
-163.173	105.192	0.91202	-0.507417
-162.412	105.169	0.890041	-0.531347
-161.621	105.168	0.899536	-0.53282
-160.838	105.169	0.900112	-0.532184
-160.055	105.175	0.899858	-0.526849
-159.27	105.177	0.902707	-0.525423
-158.486	105.175	0.904278	-0.52829
-157.694	105.171	0.91391	-0.533274
-156.96	105.234	0.865019	-0.470547
-156.328	105.435	0.714688	-0.269648
-76.6492	104.431	0.452642	-1.24722
-75.8527	104.407	0.465296	-1.27108
-75.0557	104.406	0.478505	-1.27132
-74.2634	104.405	0.487057	-1.27167
-73.4764	104.401	0.490249	-1.27533
-72.6843	104.397	0.498507	-1.27919
-71.8999	104.39	0.499178	-1.28518
-71.1069	104.385	0.508402	-1.28961
-70.3271	104.384	0.50443	-1.29024
9.87317	104.281	0.00571582	-1.38
10.6251	104.249	-0.0259006	-1.41299
11.3955	104.236	-0.0390701	-1.42559
12.1771	104.24	-0.0409872	-1.42291
12.9609	104.242	-0.0407484	-1.42065
13.7443	104.247	-0.0408759	-1.41627
14.5307	104.248	-0.0381101	-1.41594
15.314	104.254	-0.0384276	-1.41062
16.0974	104.258	-0.0386405	-1.40739
16.8886	104.262	-0.0310279	-1.40298
17.6696	104.264	-0.0336094	-1.40234
18.4555	104.268	-0.0313991	-1.39898
19.2781	104.275	0.0075383	-1.39209
-165.558	104.411	0.874407	-0.502693
-164.737	104.402	0.912931	-0.512081
-163.965	104.405	0.902675	-0.509929
-163.188	104.4	0.897853	-0.515626
-162.408	104.388	0.895112	-0.52864
-161.626	104.391	0.894953	-0.526712
-160.84	104.39	0.898791	-0.527994
-160.053	104.394	0.903289	-0.524824
-159.266	104.398	0.907362	-0.521224
-158.486	104.394	0.904771	-0.525963
-157.704	104.399	0.903746	-0.521404
-156.925	104.412	0.90019	-0.509079
-156.155	104.429	0.887528	-0.492756
-155.467	104.627	0.792914	-0.294587
-77.4397	103.638	0.44543	-1.25684
-76.6312	103.631	0.470123	-1.26325
-75.837	103.63	0.480506	-1.2636
-75.0495	103.627	0.484176	-1.26612
-74.264	103.621	0.48585	-1.2713
-73.479	103.619	0.487057	-1.27247
-72.692	103.615	0.490307	-1.27616
-71.9092	103.609	0.489346	-1.28142
-71.1229	103.606	0.491793	-1.28446
-70.3396	103.6	0.491372	-1.28936
-69.5466	103.578	0.500636	-1.31132
9.01177	103.435	-0.0717497	-1.44082
9.82154	103.445	-0.0454989	-1.43125
10.6077	103.442	-0.0428679	-1.43495
11.3961	103.442	-0.0379629	-1.43511
12.1803	103.448	-0.0373095	-1.42982
12.9649	103.454	-0.036332	-1.42414
13.7468	103.461	-0.0379535	-1.41707
14.5271	103.459	-0.0411793	-1.41969
15.3112	103.468	-0.0406673	-1.41107
16.0965	103.471	-0.0390041	-1.40846
16.8863	103.477	-0.0328279	-1.40363
17.67	103.48	-0.0326784	-1.40067
18.4576	103.479	-0.0287048	-1.40275
19.299	103.47	0.0290531	-1.41177
104.096	104.416	0.0814288	-0.578108
104.758	104.011	-0.0428307	-0.984588
105.308	103.812	-0.278976	-1.18467
106.021	103.758	-0.351873	-1.23993
106.661	103.723	-0.497851	-1.27609
107.508	103.724	-0.43661	-1.27596
108.318	103.706	-0.412889	-1.29502
109.004	103.772	-0.512678	-1.23116
109.7	103.879	-0.60224	-1.12502
-199.854	103.458	0.137677	-0.604336
-181.492	103.611	0.570399	-0.496666
-174.932	103.775	0.100306	-0.344174
-169.578	104.116	-0.0166333	-0.0105895
-166.748	103.858	0.467374	-0.271433
-165.519	103.613	0.914443	-0.517301
-164.746	103.614	0.905076	-0.516699
-163.976	103.607	0.89261	-0.524916
-162.406	103.608	0.897958	-0.524811
-161.62	103.608	0.901823	-0.525461
-160.837	103.601	0.901802	-0.533157
-160.051	103.608	0.906082	-0.526651
-159.266	103.614	0.90793	-0.521726
-158.483	103.611	0.908177	-0.525581
-157.71	103.61	0.898286	-0.527081
-156.93	103.612	0.895896	-0.52517
-156.148	103.618	0.895201	-0.519619
-155.328	103.706	0.932526	-0.432351
-78.2644	102.846	0.404047	-1.26387
-77.4288	102.839	0.455765	-1.27052
-76.6231	102.846	0.477658	-1.26351
-75.8337	102.845	0.483189	-1.26366
-75.0533	102.84	0.479805	-1.26802
-74.2687	102.836	0.480555	-1.27109
-73.4842	102.834	0.481303	-1.2731
-72.6989	102.831	0.482841	-1.27547
-71.9127	102.827	0.485208	-1.27838
-71.1272	102.824	0.487024	-1.28082
-70.3429	102.818	0.487537	-1.2867
-69.5469	102.795	0.499749	-1.30898
-68.7489	102.769	0.514059	-1.3351
8.15541	102.645	-0.144217	-1.44547
9.04781	102.663	-0.0353081	-1.42714
9.82945	102.656	-0.0371654	-1.43528
10.6127	102.657	-0.0374564	-1.43426
11.3994	102.656	-0.0342013	-1.43548
12.1865	102.662	-0.0307259	-1.43065
12.97	102.669	-0.0307653	-1.42339
13.754	102.675	-0.0302573	-1.41869
14.5339	102.676	-0.0339587	-1.41802
15.3142	102.68	-0.0371619	-1.41403
16.0996	102.683	-0.0354143	-1.41172
16.8857	102.688	-0.0328658	-1.40685
17.6711	102.695	-0.0310898	-1.40103
18.4598	102.697	-0.0259661	-1.39974
19.2729	102.695	0.00344539	-1.4019
102.712	102.858	-0.516162	-1.34942
103.742	103.106	-0.271627	-1.10303
104.404	102.985	-0.395846	-1.22489
105.142	102.946	-0.443151	-1.26527
105.933	102.946	-0.438285	-1.26618
106.686	102.939	-0.471034	-1.27494
107.48	102.944	-0.463036	-1.27067
108.277	102.944	-0.452827	-1.27187
109.048	102.964	-0.467494	-1.25382
109.768	103.046	-0.533481	-1.17295
110.465	103.602	-0.622677	-0.618151
-223.853	102.602	0.972549	-0.574139
-223.091	102.607	0.961786	-0.573676
-222.325	102.612	0.953742	-0.572669
-221.526	102.618	0.979191	-0.570402
-220.738	102.621	0.992673	-0.571768
-219.965	102.625	0.991748	-0.571507
-219.207	102.631	0.975385	-0.568817
-218.443	102.634	0.964482	-0.569708
-217.672	102.64	0.961097	-0.567384
-216.895	102.643	0.962941	-0.568179
-216.127	102.646	0.956092	-0.568953
-215.356	102.644	0.952011	-0.574068
-214.577	102.651	0.955316	-0.570538
-213.805	102.653	0.952228	-0.571868
-213.02	102.655	0.961053	-0.573212
-212.265	102.663	0.940486	-0.568269
-211.489	102.662	0.940383	-0.572934
-210.723	102.664	0.930644	-0.57462
-209.93	102.668	0.946744	-0.572851
-209.147	102.673	0.953871	-0.571586
-208.35	102.675	0.974499	-0.572383
-207.605	102.682	0.941972	-0.568018
-206.851	102.683	0.919858	-0.569838
-206.098	102.683	0.895068	-0.573007
-205.428	102.685	0.788492	-0.574367
-204.704	102.687	0.73496	-0.574751
-203.983	102.688	0.678451	-0.576636
-203.478	102.697	0.405936	-0.570628
-202.791	102.703	0.314702	-0.566636
-202.033	102.71	0.295069	-0.562441
-201.191	102.714	0.359603	-0.56107
-200.329	102.708	0.443402	-0.569403
-199.59	102.702	0.403577	-0.578083
-198.746	102.705	0.469378	-0.577383
-197.689	102.71	0.748518	-0.575196
-189.655	102.739	0.991082	-0.567033
-188.895	102.737	0.970774	-0.570911
-188.1	102.738	0.986739	-0.571979
-184.35	102.738	0.835409	-0.579916
-183.576	102.743	0.829698	-0.576327
-182.753	102.75	0.872221	-0.570895
-182.013	102.759	0.831125	-0.563736
-181.228	102.765	0.835662	-0.559148
-180.382	102.766	0.900916	-0.559613
-179.643	102.762	0.858815	-0.564679
-178.917	102.761	0.804484	-0.567319
-178.067	102.764	0.872661	-0.566107
-177.234	102.762	0.925165	-0.569016
-176.468	102.763	0.909277	-0.568953
-175.612	102.766	0.984755	-0.567359
-175.055	102.79	0.759711	-0.544333
-174.461	102.823	0.572845	-0.512842
-173.968	102.922	0.284433	-0.414883
-173.356	103.012	0.11508	-0.32643
-172.681	103.122	0.00841308	-0.216751
-172.132	103.254	-0.224422	-0.0861976
-170.432	103.29	-0.0877726	-0.0517024
-166.461	102.83	0.755146	-0.515576
-165.547	102.772	0.886404	-0.5743
-164.753	102.819	0.898231	-0.528275
-161.62	102.826	0.902185	-0.524448
-160.84	102.818	0.900047	-0.532438
-160.052	102.822	0.904757	-0.529492
-159.268	102.825	0.906739	-0.526952
-158.489	102.823	0.903386	-0.529198
-157.713	102.827	0.896472	-0.52623
-156.923	102.829	0.903333	-0.524595
-156.141	102.835	0.902512	-0.518549
-155.329	102.872	0.932068	-0.482593
-78.1988	102.083	0.469012	-1.24219
-77.4128	102.06	0.471147	-1.26521
-76.6202	102.061	0.480017	-1.26369
-75.8358	102.059	0.480601	-1.26519
-75.0525	102.055	0.480057	-1.2679
-74.2672	102.053	0.481557	-1.2693
-73.485	102.05	0.479968	-1.27227
-72.6998	102.046	0.481323	-1.27552
-71.9135	102.041	0.483938	-1.27982
-71.1294	102.037	0.484187	-1.28379
-70.3456	102.036	0.484249	-1.2836
-69.5663	102.035	0.479852	-1.28457
-68.7777	102.031	0.484669	-1.28809
8.21605	101.848	-0.0831764	-1.45727
9.05425	101.876	-0.0284599	-1.42968
9.83298	101.87	-0.0332264	-1.4357
10.6151	101.873	-0.0345648	-1.43312
12.1873	101.872	-0.0294624	-1.43569
12.9743	101.88	-0.0259277	-1.42736
13.7563	101.886	-0.0275406	-1.42233
14.5357	101.891	-0.0316289	-1.41736
15.3143	101.895	-0.0365996	-1.41399
16.1003	101.901	-0.0341741	-1.4091
16.8875	101.903	-0.0305806	-1.40718
17.6768	101.908	-0.0248243	-1.40307
18.4627	101.905	-0.0225183	-1.40617
19.2589	101.95	-0.0099992	-1.3621
102.707	102.059	-0.519258	-1.36262
103.553	102.146	-0.459876	-1.27731
104.332	102.142	-0.466183	-1.28282
105.118	102.145	-0.466233	-1.28042
105.909	102.15	-0.460814	-1.27741
106.696	102.155	-0.460493	-1.27383
107.479	102.159	-0.463567	-1.27028
108.264	102.162	-0.463862	-1.26858
109.049	102.179	-0.465236	-1.25321
109.792	102.244	-0.507879	-1.18921
110.36	102.747	-0.725758	-0.687156
-223.837	101.817	0.99299	-0.578024
-223.071	101.82	0.985285	-0.579112
-222.304	101.826	0.978985	-0.578024
-221.541	101.832	0.968334	-0.575065
-220.776	101.838	0.959049	-0.573557
-219.994	101.843	0.966939	-0.571833
-219.225	101.844	0.961028	-0.574956
-218.443	101.852	0.9684	-0.57065
-217.664	101.857	0.972897	-0.569158
-216.906	101.858	0.956352	-0.572236
-216.133	101.861	0.95359	-0.571991
-215.365	101.865	0.946406	-0.572135
-214.594	101.869	0.94194	-0.571714
-213.803	101.879	0.957441	-0.564571
-213.029	101.882	0.955603	-0.564608
-212.235	101.874	0.974085	-0.575778
-211.437	101.875	0.995463	-0.578411
-210.669	101.881	0.987228	-0.575332
-209.893	101.889	0.987725	-0.570156
-209.118	101.892	0.985951	-0.570225
-207.58	101.899	0.970592	-0.569369
-206.83	101.901	0.943675	-0.570531
-206.052	101.91	0.94438	-0.564331
-205.277	101.909	0.942104	-0.568407
-204.506	101.908	0.935967	-0.571391
-203.727	101.914	0.937083	-0.568456
-203.05	101.915	0.836565	-0.57001
-202.462	101.921	0.646959	-0.566718
-201.768	101.92	0.562868	-0.570599
-200.974	101.913	0.578671	-0.57938
-200.102	101.914	0.672783	-0.581555
-199.308	101.92	0.688741	-0.577469
-198.426	101.928	0.791528	-0.571647
-197.579	101.927	0.860381	-0.575638
-196.689	101.928	0.97131	-0.576609
-195.9	101.931	0.982244	-0.575634
-195.117	101.936	0.985617	-0.573524
-193.619	101.94	0.926039	-0.57295
-190.452	101.968	0.975773	-0.553445
-189.686	101.964	0.962177	-0.559488
-188.9	101.957	0.96792	-0.568386
-188.115	101.956	0.973019	-0.570983
-187.352	101.96	0.955868	-0.568343
-182.697	101.968	0.928897	-0.570189
-181.952	101.96	0.893944	-0.579965
-181.154	101.96	0.910656	-0.58112
-180.338	101.969	0.946593	-0.573757
-179.554	101.971	0.949247	-0.572913
-178.802	101.973	0.920028	-0.572658
-177.998	101.973	0.943204	-0.57389
-177.216	101.97	0.944641	-0.578311
-176.415	101.973	0.964389	-0.576405
-175.612	101.972	0.98564	-0.578368
-174.857	101.978	0.959647	-0.573231
-174.136	101.993	0.898799	-0.560064
-173.37	102.001	0.883433	-0.552281
-172.841	102.056	0.630626	-0.498816
-172.403	102.16	0.286655	-0.39602
-171.763	102.261	0.145481	-0.295673
-171.172	102.412	-0.0450384	-0.146273
-170.385	102.453	-0.0404573	-0.105748
-169.324	102.402	0.239108	-0.157964
-167.201	102.117	0.797913	-0.444548
-166.335	101.997	0.881593	-0.564892
-165.548	102.008	0.886086	-0.555371
-164.767	102.024	0.88516	-0.539841
-161.619	102.041	0.90379	-0.525714
-160.842	102.033	0.898812	-0.534484
-160.057	102.033	0.900528	-0.534239
-159.272	102.034	0.902771	-0.533818
-158.487	102.038	0.905044	-0.530681
-157.706	102.04	0.903823	-0.529396
-156.923	102.038	0.903629	-0.53212
-156.142	102.046	0.902679	-0.52383
-155.374	102.152	0.887663	-0.418216
-79.0102	101.272	0.440879	-1.26949
-78.2033	101.279	0.463976	-1.26139
-77.4083	101.279	0.47517	-1.26126
-76.6213	101.278	0.478295	-1.26165
-75.838	101.276	0.477752	-1.26288
-75.0542	101.268	0.477808	-1.27035
-74.2732	101.265	0.475028	-1.27334
-73.4894	101.264	0.475	-1.27316
-72.7041	101.262	0.476511	-1.27515
-71.9146	101.257	0.482242	-1.27895
-71.1322	101.254	0.480896	-1.28209
-70.3474	101.25	0.481928	-1.2847
-69.5665	101.248	0.479077	-1.2865
-68.7849	101.259	0.476948	-1.27501
7.44579	101.15	-0.0695936	-1.36988
8.25789	101.07	-0.0409511	-1.4497
9.05259	101.082	-0.0297169	-1.43869
9.83426	101.082	-0.031531	-1.43933
12.9753	101.096	-0.024534	-1.42627
13.7593	101.101	-0.0240449	-1.42213
14.5385	101.106	-0.0283534	-1.41737
15.3188	101.11	-0.031625	-1.41377
16.1056	101.117	-0.0283469	-1.40744
16.8874	101.124	-0.0301593	-1.40125
17.6766	101.127	-0.0245305	-1.39863
18.4641	101.129	-0.0205638	-1.39697
19.2734	101.168	0.00503992	-1.35839
25.8763	101.157	-0.445002	-1.37563
26.7027	101.178	-0.402434	-1.35454
27.5168	101.163	-0.372053	-1.37087
28.2818	101.151	-0.390781	-1.38305
29.0468	101.153	-0.409574	-1.38195
29.8167	101.154	-0.42348	-1.38179
30.5913	101.156	-0.432761	-1.38048
31.3864	101.157	-0.421474	-1.37981
32.1785	101.159	-0.413193	-1.37839
32.9678	101.163	-0.40777	-1.37569
33.7543	101.165	-0.405125	-1.37456
34.5387	101.166	-0.404702	-1.37365
35.3272	101.168	-0.400031	-1.37262
36.1172	101.167	-0.394049	-1.37495
36.8869	101.168	-0.408308	-1.37417
37.664	101.171	-0.415128	-1.37274
38.4307	101.17	-0.432452	-1.3741
39.2026	101.173	-0.444486	-1.37175
40.0291	101.173	-0.402059	-1.37243
40.8487	101.172	-0.366468	-1.37499
41.6252	101.172	-0.374021	-1.37511
42.4186	101.173	-0.364755	-1.37575
43.1541	101.176	-0.413309	-1.37348
43.8888	101.179	-0.462766	-1.37143
44.6787	101.181	-0.456985	-1.37002
45.4737	101.182	-0.446161	-1.36996
46.2587	101.18	-0.445316	-1.37262
47.1105	101.177	-0.377722	-1.37669
47.9451	101.177	-0.327375	-1.37734
48.7372	101.18	-0.319516	-1.37561
49.5742	101.183	-0.26684	-1.37372
102.049	101.448	-0.390613	-1.18766
102.754	101.346	-0.471425	-1.29113
103.548	101.354	-0.463356	-1.28419
104.329	101.357	-0.468528	-1.28235
105.116	101.365	-0.466847	-1.27508
105.904	101.371	-0.465197	-1.27033
106.691	101.375	-0.463786	-1.26842
107.478	101.378	-0.462619	-1.26642
108.266	101.381	-0.461377	-1.26447
109.059	101.39	-0.454073	-1.25681
109.807	101.419	-0.492149	-1.22939
110.555	101.576	-0.529534	-1.07292
111.376	102.45	-0.495006	-0.200593
186.354	102.115	-0.979206	-0.593712
187.159	102.13	-0.958918	-0.577627
187.937	102.131	-0.965294	-0.576285
188.72	102.133	-0.96682	-0.574142
189.564	102.132	-0.907819	-0.573875
191.854	102.118	-0.970384	-0.585767
192.688	102.134	-0.92105	-0.56914
193.468	102.158	-0.925174	-0.54374
194.258	102.16	-0.919631	-0.541604
195.03	102.158	-0.93108	-0.542242
195.842	102.152	-0.902987	-0.547135
196.752	102.137	-0.777505	-0.561648
197.587	102.136	-0.726015	-0.561383
198.343	102.125	-0.753642	-0.571469
199.121	102.111	-0.759293	-0.584415
199.85	102.104	-0.81413	-0.590263
200.624	102.106	-0.822967	-0.587247
201.45	102.118	-0.780165	-0.573695
202.248	102.126	-0.765536	-0.564726
202.855	102.134	-0.942369	-0.554899
203.673	102.127	-0.907361	-0.560336
204.495	102.11	-0.867841	-0.576311
205.222	102.11	-0.924167	-0.574965
206.014	102.112	-0.914638	-0.571322
206.844	102.11	-0.867094	-0.571945
207.702	102.105	-0.791598	-0.574995
208.507	102.101	-0.769781	-0.577386
209.311	102.101	-0.747884	-0.575795
210.01	102.107	-0.830934	-0.568348
210.747	102.105	-0.875734	-0.56853
211.522	102.105	-0.883022	-0.56631
212.277	102.098	-0.910226	-0.571617
213.021	102.108	-0.947539	-0.560139
216.128	102.097	-0.966701	-0.562199
217.757	102.08	-0.899627	-0.575269
218.575	102.082	-0.863013	-0.570941
219.325	102.091	-0.89356	-0.559707
220.209	102.088	-0.789648	-0.560526
221.018	102.086	-0.761714	-0.560021
221.942	102.102	-0.618058	-0.540984
222.629	102.083	-0.711298	-0.557611
223.311	102.086	-0.809773	-0.55253
224.044	102.088	-0.855839	-0.547825
224.766	102.077	-0.91423	-0.555582
225.559	102.067	-0.901054	-0.562809
-223.841	101.011	0.993115	-0.603529
-223.069	101.021	0.991463	-0.597769
-222.311	101.038	0.975868	-0.584435
-221.556	101.048	0.95715	-0.57873
-220.785	101.061	0.953181	-0.569595
-220.002	101.068	0.96189	-0.566143
-219.225	101.064	0.964562	-0.573505
-218.443	101.078	0.97194	-0.563157
-217.68	101.077	0.960858	-0.567823
-216.918	101.078	0.947412	-0.570524
-216.129	101.09	0.960967	-0.562134
-215.37	101.095	0.94461	-0.560467
-214.585	101.094	0.95455	-0.56427
-213.806	101.096	0.957933	-0.565934
-213.038	101.095	0.950135	-0.570605
-212.249	101.085	0.963118	-0.583223
-211.445	101.089	0.990552	-0.5825
-210.666	101.092	0.994222	-0.582607
-208.342	101.12	0.988532	-0.564139
-207.608	101.127	0.945585	-0.560109
-206.836	101.139	0.940164	-0.550955
-206.054	101.135	0.944632	-0.557064
-205.272	101.129	0.949369	-0.566006
-204.48	101.123	0.96476	-0.574609
-203.702	101.122	0.965199	-0.578139
-202.964	101.12	0.925569	-0.582605
-202.327	101.127	0.784104	-0.578968
-201.72	101.143	0.613394	-0.565068
-200.919	101.17	0.636038	-0.540969
-200.003	101.164	0.77429	-0.549351
-199.145	101.164	0.854197	-0.551845
-198.3	101.161	0.919885	-0.557153
-197.525	101.164	0.91683	-0.556073
-196.718	101.14	0.944753	-0.582619
-195.914	101.138	0.970606	-0.585989
-195.143	101.146	0.962547	-0.580719
-194.371	101.154	0.955138	-0.574217
-193.738	101.14	0.808549	-0.59104
-193.136	101.135	0.631729	-0.598002
-192.457	101.131	0.531119	-0.603819
-191.663	101.144	0.546014	-0.592583
-190.773	101.168	0.656142	-0.571083
-189.922	101.139	0.727347	-0.601209
-189.007	101.152	0.862898	-0.590049
-188.219	101.154	0.870507	-0.590077
-187.401	101.166	0.908624	-0.580106
-186.549	101.183	0.980659	-0.564824
-182.653	101.185	0.974454	-0.570584
-181.896	101.169	0.951298	-0.587941
-181.134	101.174	0.932017	-0.584446
-180.345	101.182	0.940869	-0.578036
-179.547	101.184	0.957611	-0.577358
-178.754	101.193	0.96981	-0.568815
-177.975	101.188	0.967799	-0.575175
-177.193	101.188	0.968229	-0.577044
-176.417	101.196	0.962944	-0.570468
-175.636	101.197	0.96285	-0.570561
-174.833	101.197	0.9848	-0.571665
-174.074	101.202	0.96195	-0.567266
-173.34	101.211	0.914644	-0.559479
-172.777	101.263	0.695846	-0.508556
-172.17	101.314	0.521457	-0.458843
-171.486	101.332	0.423517	-0.441733
-170.869	101.448	0.259029	-0.326137
-170.069	101.493	0.276752	-0.282412
-168.814	101.309	0.749437	-0.467331
-167.881	101.229	0.900542	-0.548507
-167.095	101.246	0.904377	-0.532265
-166.325	101.247	0.892149	-0.53155
-165.54	101.254	0.895793	-0.525352
-159.28	101.248	0.895689	-0.53643
-158.502	101.253	0.890663	-0.53243
-157.716	101.253	0.894072	-0.53288
-156.935	101.245	0.892829	-0.540852
-79.81	100.537	0.424384	-1.2201
-78.9979	100.5	0.452611	-1.25664
-78.198	100.497	0.468668	-1.25939
-77.4048	100.495	0.478033	-1.26022
-75.8359	100.493	0.479305	-1.26132
-75.0542	100.488	0.47725	-1.26591
-74.2736	100.482	0.473974	-1.27138
-73.4902	100.48	0.473636	-1.27284
-72.7058	100.479	0.474236	-1.2735
-71.9192	100.474	0.477125	-1.27777
-71.1375	100.469	0.474983	-1.28212
-70.352	100.466	0.476801	-1.28439
-69.5706	100.464	0.474411	-1.2856
-68.783	100.47	0.478341	-1.27935
6.70589	100.373	-0.0256791	-1.36151
7.49398	100.32	-0.0210291	-1.41477
8.26898	100.289	-0.0294763	-1.4463
9.05434	100.295	-0.0275737	-1.44062
9.8347	100.293	-0.0306808	-1.44279
12.9801	100.309	-0.0191892	-1.42905
13.7627	100.313	-0.0201113	-1.42475
14.542	100.32	-0.024426	-1.41829
15.326	100.324	-0.023951	-1.41533
16.109	100.327	-0.0244947	-1.41244
16.8933	100.334	-0.0236842	-1.40576
17.6817	100.336	-0.0189008	-1.40493
18.466	100.343	-0.0181469	-1.39819
19.2725	100.369	0.00478559	-1.3723
25.1498	100.416	-0.38716	-1.33024
25.9349	100.399	-0.385758	-1.34773
26.7267	100.387	-0.377761	-1.36076
27.5068	100.379	-0.381417	-1.36968
28.2805	100.369	-0.391432	-1.38046
29.048	100.365	-0.407672	-1.38459
29.8297	100.372	-0.409786	-1.37874
30.6144	100.375	-0.408878	-1.37647
31.4008	100.375	-0.406299	-1.37729
32.1876	100.375	-0.403384	-1.37722
32.9728	100.376	-0.402022	-1.37728
33.7589	100.377	-0.399752	-1.37702
34.5441	100.379	-0.398505	-1.3763
35.3296	100.38	-0.396874	-1.37539
36.1117	100.381	-0.398728	-1.37541
36.8931	100.383	-0.401212	-1.37475
37.6769	100.384	-0.401426	-1.37457
38.4583	100.384	-0.403991	-1.37522
39.2434	100.385	-0.402865	-1.37469
40.0295	100.386	-0.400755	-1.37445
40.8133	100.387	-0.401062	-1.37444
41.5936	100.388	-0.40475	-1.37411
42.3786	100.389	-0.403841	-1.37429
43.1653	100.391	-0.401277	-1.37335
43.9502	100.392	-0.400473	-1.37274
44.7365	100.395	-0.398352	-1.37128
45.5223	100.397	-0.396637	-1.37028
46.3026	100.398	-0.400493	-1.36984
47.0859	100.398	-0.40142	-1.37053
47.872	100.398	-0.399526	-1.37138
48.66	100.399	-0.395812	-1.37117
49.4548	100.4	-0.385179	-1.37117
50.2363	100.403	-0.388028	-1.3691
51.0171	100.406	-0.3915	-1.36706
51.8044	100.408	-0.388484	-1.36641
52.603	100.409	-0.374236	-1.36636
53.396	100.41	-0.365657	-1.36618
54.1775	100.411	-0.368516	-1.36636
54.9529	100.412	-0.377558	-1.36603
55.7254	100.414	-0.38946	-1.36567
56.4883	100.417	-0.410967	-1.36321
57.2843	100.418	-0.399515	-1.36315
58.0764	100.42	-0.391894	-1.36261
58.8793	100.42	-0.373512	-1.36341
59.6573	100.42	-0.380048	-1.36499
60.4548	100.427	-0.367115	-1.35901
61.2253	100.427	-0.381224	-1.36004
61.9692	100.43	-0.421868	-1.35823
62.7374	100.43	-0.438308	-1.35949
63.5083	100.426	-0.452074	-1.36451
64.2787	100.427	-0.466348	-1.36418
65.0567	100.426	-0.473121	-1.36677
65.8663	100.412	-0.448267	-1.38195
66.6542	100.405	-0.445035	-1.39016
101.128	100.48	-0.524523	-1.36892
101.995	100.603	-0.443326	-1.24676
102.762	100.573	-0.461766	-1.27894
103.55	100.57	-0.4604	-1.28308
104.331	100.574	-0.464446	-1.27965
105.118	100.58	-0.464172	-1.27511
105.901	100.591	-0.466807	-1.266
106.692	100.595	-0.461396	-1.26284
107.482	100.597	-0.457634	-1.26208
108.269	100.597	-0.456847	-1.26352
109.063	100.605	-0.44877	-1.25694
109.824	100.618	-0.47416	-1.24507
110.587	100.719	-0.496891	-1.14528
111.258	101.424	-0.611645	-0.441039
115.819	101.867	0.0190636	-0.00424906
116.603	101.87	0.0161731	-0.0025998
183.215	101.336	-0.978835	-0.590104
184.03	101.34	-0.948727	-0.585001
184.813	101.347	-0.950629	-0.578082
185.58	101.344	-0.968165	-0.580726
186.385	101.345	-0.948632	-0.579102
187.201	101.35	-0.916833	-0.573684
187.97	101.35	-0.932499	-0.573428
188.726	101.348	-0.96151	-0.574455
189.526	101.347	-0.945743	-0.574731
192.65	101.343	-0.960158	-0.576155
193.43	101.342	-0.964151	-0.575877
194.238	101.343	-0.940446	-0.574317
195.013	101.341	-0.949065	-0.5752
195.811	101.341	-0.934774	-0.574402
196.605	101.341	-0.925503	-0.573743
197.386	101.34	-0.928058	-0.572967
198.193	101.34	-0.904159	-0.572024
198.959	101.339	-0.921996	-0.572501
199.739	101.336	-0.926303	-0.573899
200.505	101.335	-0.943558	-0.574456
201.288	101.332	-0.943522	-0.575575
202.075	101.332	-0.93974	-0.575018
202.851	101.33	-0.947443	-0.575073
203.641	101.328	-0.940445	-0.575524
204.44	101.328	-0.924588	-0.574698
205.242	101.326	-0.905442	-0.575035
206.075	101.325	-0.855119	-0.574436
206.924	101.325	-0.788516	-0.573526
207.773	101.322	-0.722333	-0.574087
208.563	101.321	-0.715076	-0.574187
209.339	101.319	-0.721491	-0.573928
210.092	101.318	-0.750438	-0.574022
210.831	101.318	-0.793323	-0.571434
211.427	101.314	-0.97944	-0.573911
212.245	101.309	-0.943634	-0.577101
212.983	101.305	-0.987562	-0.57931
213.781	101.304	-0.971326	-0.578804
214.558	101.301	-0.976238	-0.57949
215.363	101.299	-0.952646	-0.579723
216.157	101.298	-0.940133	-0.578353
216.935	101.297	-0.942776	-0.576811
217.711	101.296	-0.94786	-0.576162
218.483	101.293	-0.957185	-0.577171
219.226	101.286	-0.99475	-0.581112
220.086	101.282	-0.915651	-0.583379
220.85	101.278	-0.932514	-0.584573
221.643	101.275	-0.919133	-0.585198
222.416	101.273	-0.927109	-0.584365
223.197	101.271	-0.925444	-0.584597
223.963	101.268	-0.940051	-0.584982
224.754	101.265	-0.928934	-0.584784
225.55	101.26	-0.912659	-0.587241
-179.528	100.404	0.97789	-0.573415
-178.743	100.421	0.98231	-0.557937
-177.962	100.417	0.981595	-0.562961
-177.175	100.408	0.988102	-0.573256
-176.404	100.414	0.97727	-0.569123
-175.624	100.411	0.975714	-0.572757
-174.828	100.411	0.990392	-0.574287
-174.052	100.411	0.984567	-0.574785
-173.283	100.419	0.972472	-0.568271
-172.532	100.424	0.941929	-0.564026
-171.876	100.448	0.816419	-0.540777
-171.287	100.352	0.623765	-0.638192
-170.618	100.488	0.51091	-0.503477
-169.758	100.538	0.588758	-0.453811
-168.73	100.483	0.834595	-0.509777
-167.862	100.462	0.920944	-0.532025
-167.096	100.468	0.904421	-0.5267
-166.324	100.469	0.894222	-0.526488
-165.543	100.469	0.893409	-0.527067
-158.486	100.467	0.907285	-0.534761
-157.713	100.461	0.897443	-0.540979
-153.137	100.999	-0.00654223	-0.00506622
-79.772	99.7178	0.461767	-1.25479
-78.9875	99.7126	0.462442	-1.2594
-78.199	99.7108	0.467095	-1.26061
-75.0568	99.7039	0.474011	-1.26516
-74.2741	99.6964	0.472994	-1.27207
-73.4905	99.6955	0.472725	-1.27246
-72.7072	99.6924	0.472242	-1.275
-71.9233	99.6858	0.472427	-1.28098
-71.1408	99.6817	0.471196	-1.28454
-70.3547	99.6767	0.473496	-1.28895
-69.5723	99.6793	0.472226	-1.28584
-68.7898	99.6771	0.470973	-1.28754
1.16054	99.4664	-0.0868793	-1.48085
1.97984	99.4332	-0.0509549	-1.51431
2.78907	99.435	-0.0251114	-1.51282
3.58197	99.439	-0.0156005	-1.50911
4.35031	99.4664	-0.0306613	-1.48202
5.16567	99.4939	0.00129699	-1.45483
5.89635	99.5058	-0.0514337	-1.44329
6.69678	99.5082	-0.0344249	-1.44128
7.48779	99.4974	-0.026846	-1.45239
8.27577	99.5036	-0.0222961	-1.44663
9.058	99.5113	-0.0235125	-1.43931
12.9807	99.5292	-0.0181925	-1.42351
13.7624	99.5318	-0.0199663	-1.42133
14.5456	99.536	-0.0202508	-1.41758
15.3278	99.5404	-0.021661	-1.41367
16.1171	99.5494	-0.0158575	-1.4052
16.8998	99.5518	-0.0167503	-1.40333
17.6875	99.554	-0.0125565	-1.40161
18.4653	99.546	-0.0183603	-1.41016
19.2596	99.5866	-0.0076087	-1.37011
25.1836	99.633	-0.352769	-1.32842
25.9357	99.6087	-0.384374	-1.35341
26.7194	99.6049	-0.384389	-1.35783
27.507	99.5986	-0.380451	-1.36484
28.2975	99.594	-0.373706	-1.37006
29.0587	99.5822	-0.396336	-1.38253
29.8393	99.5888	-0.399492	-1.37671
30.6183	99.5932	-0.404235	-1.37301
31.4021	99.5915	-0.404282	-1.37537
32.1863	99.5912	-0.403883	-1.37646
32.9708	99.5911	-0.403228	-1.37732
33.7555	99.5919	-0.402437	-1.37722
34.5396	99.5932	-0.402161	-1.37668
35.3254	99.5944	-0.400299	-1.37627
36.109	99.5954	-0.400567	-1.37605
36.8928	99.5968	-0.400711	-1.37551
37.6773	99.5979	-0.400189	-1.37521
38.4603	99.5984	-0.401179	-1.37552
39.2452	99.599	-0.400273	-1.37576
40.0293	99.6	-0.400193	-1.37551
40.813	99.6011	-0.400506	-1.37533
41.5955	99.6027	-0.402029	-1.37459
42.3792	99.6041	-0.402381	-1.37405
43.1651	99.6055	-0.400548	-1.37354
43.9491	99.6071	-0.400692	-1.37286
44.7346	99.6086	-0.399335	-1.37217
45.5198	99.6102	-0.398238	-1.3715
46.304	99.6115	-0.398221	-1.37115
47.0875	99.6124	-0.398838	-1.37112
47.8719	99.6138	-0.398661	-1.37068
48.656	99.6148	-0.3988	-1.37062
49.4426	99.6163	-0.396444	-1.37006
50.2276	99.618	-0.395713	-1.36941
51.0114	99.6191	-0.396245	-1.36924
51.7963	99.6206	-0.395639	-1.36877
52.5811	99.622	-0.39513	-1.36829
53.3652	99.6233	-0.395386	-1.36801
54.1506	99.6245	-0.394424	-1.36784
54.9342	99.6254	-0.395199	-1.36797
55.7177	99.6263	-0.396089	-1.36805
56.5039	99.6279	-0.394326	-1.36752
57.2883	99.6287	-0.394433	-1.36777
58.0735	99.6293	-0.393698	-1.3682
58.8585	99.6311	-0.393259	-1.36748
59.6467	99.6326	-0.389581	-1.36704
60.4242	99.6395	-0.396629	-1.36117
61.1925	99.642	-0.41287	-1.35979
61.9723	99.6402	-0.417691	-1.3627
62.7558	99.6412	-0.418871	-1.36272
63.5397	99.6406	-0.41959	-1.36449
64.3298	99.6424	-0.414185	-1.36375
65.1176	99.6409	-0.411052	-1.3664
65.9051	99.6317	-0.408319	-1.37675
66.6776	99.6316	-0.420502	-1.37795
67.4651	99.6209	-0.417834	-1.38976
68.2876	99.6054	-0.38015	-1.40639
69.3249	99.6417	-0.127654	-1.37124
101.157	99.7291	-0.494192	-1.33457
101.983	99.7891	-0.454449	-1.27588
102.763	99.78	-0.460128	-1.28625
103.552	99.7851	-0.45702	-1.2824
104.334	99.7917	-0.460591	-1.27707
105.12	99.7881	-0.460099	-1.28188
105.9	99.8021	-0.466662	-1.2692
106.689	99.8017	-0.463289	-1.27087
107.477	99.802	-0.461415	-1.27184
108.268	99.8083	-0.456118	-1.26676
109.053	99.8095	-0.457178	-1.26676
109.832	99.8171	-0.464668	-1.26043
110.612	99.8556	-0.470778	-1.22315
111.381	99.9911	-0.487415	-1.08892
112.364	100.705	-0.29053	-0.37616
115.026	101.08	0.013275	-0.00488149
178.61	100.606	-0.872855	-0.536852
179.31	100.569	-0.957837	-0.573326
180.86	100.556	-0.978452	-0.586259
181.641	100.555	-0.982294	-0.586822
182.439	100.56	-0.970343	-0.581986
183.24	100.566	-0.953705	-0.575456
184.028	100.572	-0.95104	-0.569341
184.822	100.574	-0.941575	-0.566164
185.597	100.571	-0.952048	-0.56934
186.393	100.571	-0.940376	-0.568291
187.206	100.563	-0.913008	-0.575714
187.989	100.56	-0.914364	-0.57893
188.764	100.564	-0.923893	-0.574091
189.541	100.56	-0.931819	-0.577716
191.051	100.568	-0.990902	-0.568516
191.881	100.56	-0.944718	-0.575777
192.645	100.561	-0.96548	-0.573446
193.421	100.558	-0.973371	-0.576139
194.192	100.555	-0.986983	-0.578157
194.997	100.552	-0.965707	-0.580259
195.808	100.552	-0.93862	-0.579311
196.594	100.553	-0.937208	-0.576962
197.359	100.549	-0.955802	-0.580102
198.131	100.552	-0.96775	-0.576369
198.902	100.544	-0.980376	-0.583761
199.695	100.544	-0.970963	-0.58206
200.489	100.544	-0.960582	-0.581181
201.281	100.544	-0.951675	-0.579806
202.068	100.54	-0.948794	-0.582579
202.844	100.533	-0.955304	-0.588105
203.629	100.538	-0.954026	-0.58187
204.428	100.538	-0.937986	-0.580822
205.203	100.537	-0.946173	-0.579877
206.003	100.549	-0.928902	-0.567047
206.849	100.542	-0.865616	-0.572696
207.684	100.532	-0.81325	-0.580508
208.421	100.527	-0.858295	-0.584382
209.157	100.52	-0.905014	-0.589639
209.911	100.535	-0.933309	-0.572798
210.688	100.534	-0.938255	-0.571791
211.469	100.527	-0.939954	-0.57753
212.243	100.525	-0.948001	-0.577526
212.988	100.521	-0.984921	-0.580031
213.799	100.514	-0.954924	-0.584725
214.586	100.5	-0.950364	-0.597249
215.394	100.495	-0.923056	-0.600491
216.175	100.501	-0.924008	-0.591696
216.942	100.515	-0.938126	-0.575896
217.71	100.521	-0.951387	-0.56786
218.486	100.513	-0.956473	-0.573204
219.252	100.502	-0.971296	-0.581974
220.063	100.497	-0.94054	-0.585045
220.838	100.491	-0.946351	-0.588309
221.647	100.491	-0.917764	-0.585953
222.433	100.491	-0.912348	-0.584017
223.221	100.476	-0.904869	-0.596137
223.99	100.473	-0.915271	-0.596304
224.743	100.471	-0.942461	-0.596092
225.527	100.475	-0.937935	-0.588991
-176.386	99.6201	0.996302	-0.579469
-175.611	99.6248	0.989649	-0.575905
-174.837	99.6331	0.98266	-0.568653
-174.065	99.6381	0.973461	-0.564692
-173.291	99.6357	0.965401	-0.568156
-172.518	99.6318	0.956429	-0.573021
-171.732	99.6264	0.960876	-0.57944
-170.957	99.587	0.954567	-0.619747
-170.155	99.5865	0.974598	-0.621171
-169.35	99.5806	0.996938	-0.627885
-168.603	99.6206	0.962131	-0.588766
-167.858	99.665	0.925134	-0.545182
-167.094	99.695	0.907127	-0.515869
-166.323	99.7014	0.896119	-0.510238
-165.546	99.699	0.890871	-0.513358
-164.761	99.6918	0.893485	-0.521305
-159.276	99.682	0.900796	-0.535122
-158.491	99.6759	0.902798	-0.54175
-157.736	99.6462	0.875672	-0.571818
-153.915	100.217	-0.0016727	-0.00308901
-153.139	100.219	-0.00842074	-0.00154774
-152.354	100.219	-0.00670704	-0.00159595
-138.99	99.978	0.0389517	-0.244016
-138.218	99.9181	0.0270688	-0.303866
-114.255	99.1355	0.473507	-1.07725
-113.437	99.1192	0.507021	-1.09311
-112.707	99.072	0.453435	-1.1398
-111.936	99.067	0.440631	-1.14436
-111.129	99.0537	0.463511	-1.15713
-110.357	99.0425	0.451746	-1.16783
-109.612	99.0612	0.411905	-1.14862
-80.5871	98.8924	0.429924	-1.29611
-79.7717	98.9321	0.46147	-1.25579
-78.9837	98.9293	0.46567	-1.25799
-78.1968	98.9275	0.468732	-1.2592
-75.062	98.9176	0.468229	-1.26675
-74.2769	98.9094	0.469554	-1.27442
-73.4938	98.9085	0.468905	-1.2747
-72.7097	98.9029	0.469189	-1.27977
-71.9305	98.8967	0.464631	-1.28545
-71.1463	98.893	0.46508	-1.28857
-70.3617	98.8864	0.465954	-1.29458
-69.5768	98.889	0.467166	-1.29141
-68.7928	98.8932	0.467431	-1.28665
-62.2134	98.7831	-0.00624993	-1.39205
-61.3865	98.8249	0.0370288	-1.34967
-60.5773	98.8333	0.0626158	-1.3408
-59.7895	98.8255	0.0667927	-1.34815
-59.0266	98.8191	0.0461508	-1.35406
-58.2593	98.8161	0.0297999	-1.3566
-57.5122	98.813	-0.00660106	-1.3592
-56.6741	98.8056	0.0478845	-1.36613
-55.8727	98.7977	0.065742	-1.37352
-55.0804	98.7929	0.074519	-1.37792
-54.2954	98.7862	0.0759426	-1.38415
-53.5124	98.7805	0.0754223	-1.38947
-52.7289	98.7768	0.0753579	-1.39265
-51.944	98.7715	0.0767523	-1.39752
-51.1585	98.7677	0.0787875	-1.40097
-50.3747	98.7627	0.0790952	-1.40558
-49.5927	98.7555	0.0775913	-1.41237
-48.8197	98.7498	0.0671327	-1.4176
-48.0366	98.7434	0.0667668	-1.42363
-47.249	98.7388	0.0708921	-1.42783
-46.4649	98.7341	0.0714623	-1.43216
-45.677	98.7273	0.0759255	-1.43863
-44.9013	98.7205	0.0682501	-1.44513
-44.1293	98.7128	0.056741	-1.45244
-43.3521	98.7066	0.0505601	-1.45831
-42.5743	98.7001	0.0448819	-1.4645
-41.7828	98.694	0.0530506	-1.47027
-40.9908	98.6897	0.0615729	-1.47428
-40.2078	98.6852	0.0611712	-1.47839
-39.4241	98.6818	0.0615589	-1.48152
-38.6454	98.6796	0.0568348	-1.48343
-37.8654	98.6731	0.0534403	-1.4897
-37.0842	98.6667	0.0512432	-1.49586
-36.3108	98.6607	0.0412586	-1.50158
-35.5303	98.6536	0.0384733	-1.50845
-34.6994	98.6467	0.0859577	-1.51503
-33.8992	98.641	0.102839	-1.52052
-33.1168	98.634	0.101862	-1.52733
-32.3745	98.6328	0.0608758	-1.52836
-31.6215	98.623	0.0305064	-1.53797
-26.2132	98.5823	-0.0444354	-1.57755
-25.3767	98.5936	0.00873611	-1.56608
-24.5047	98.5858	0.0974494	-1.57379
-23.6866	98.5805	0.132211	-1.57899
-22.8367	98.7495	0.198838	-1.40987
0.459578	98.6691	-0.00420458	-1.49293
1.21701	98.6497	-0.0301309	-1.51261
1.9961	98.6424	-0.0344099	-1.52021
2.79692	98.6458	-0.0169572	-1.51708
3.58205	98.6444	-0.0152103	-1.51882
4.35413	98.6614	-0.02652	-1.5021
5.14709	98.6716	-0.0169512	-1.49223
5.93044	98.6816	-0.0169987	-1.48254
6.69965	98.6965	-0.0311932	-1.46803
7.49014	98.7073	-0.0241252	-1.45756
8.27817	98.7164	-0.0195173	-1.44888
12.9882	98.745	-0.0102476	-1.42275
13.7669	98.7505	-0.01504	-1.41774
14.5505	98.7552	-0.0149417	-1.41348
15.3315	98.7528	-0.0174401	-1.41632
16.1173	98.7586	-0.0151611	-1.41106
16.9018	98.7619	-0.0142409	-1.4082
17.6881	98.7679	-0.011394	-1.40276
18.4727	98.7493	-0.0104313	-1.42189
19.2172	98.7068	-0.0495146	-1.46491
25.1961	98.8848	-0.339574	-1.29166
25.9275	98.8197	-0.39193	-1.35739
26.71	98.8196	-0.393078	-1.35815
27.4967	98.8119	-0.3901	-1.36654
28.2833	98.8123	-0.387244	-1.36682
29.064	98.7994	-0.390339	-1.38037
29.8451	98.8136	-0.392961	-1.36688
30.6239	98.8125	-0.397936	-1.36869
31.4036	98.8102	-0.402097	-1.37171
32.1862	98.8035	-0.403246	-1.37911
32.9696	98.8051	-0.403679	-1.37822
33.7543	98.8057	-0.402888	-1.37842
34.5385	98.8071	-0.402512	-1.37773
35.3236	98.8084	-0.401308	-1.37727
36.1076	98.8096	-0.401188	-1.37682
36.8916	98.8106	-0.40112	-1.37658
37.6756	98.812	-0.401056	-1.37599
38.4594	98.8129	-0.401261	-1.37596
39.2437	98.8134	-0.400939	-1.37624
40.0277	98.8146	-0.400881	-1.37588
40.8124	98.8156	-0.40019	-1.3758
41.5965	98.8172	-0.400127	-1.37504
42.3807	98.819	-0.400038	-1.3741
43.1656	98.8203	-0.399203	-1.37365
43.9492	98.8217	-0.399721	-1.37312
44.7338	98.8228	-0.399239	-1.37292
45.5183	98.8241	-0.398781	-1.37258
46.3028	98.8251	-0.398511	-1.37243
47.0866	98.8265	-0.398841	-1.37202
47.8712	98.8279	-0.398404	-1.37149
48.6559	98.829	-0.397953	-1.37137
49.4418	98.8306	-0.396278	-1.3707
50.2272	98.8319	-0.395161	-1.3704
51.0119	98.8329	-0.394711	-1.37031
51.7965	98.8345	-0.394445	-1.36972
52.5808	98.8355	-0.39445	-1.36967
53.3652	98.8368	-0.394463	-1.36935
54.1494	98.838	-0.394597	-1.36925
54.9339	98.8389	-0.39449	-1.3693
55.7178	98.84	-0.39502	-1.36925
56.5025	98.8415	-0.394735	-1.36878
57.2872	98.8422	-0.394437	-1.36916
58.0719	98.8426	-0.394236	-1.3698
58.8593	98.8441	-0.391321	-1.36934
59.6462	98.8479	-0.389001	-1.36663
60.427	98.8513	-0.39271	-1.36421
61.2025	98.8542	-0.401815	-1.3624
61.9902	98.8525	-0.39871	-1.36525
62.7704	98.8511	-0.403167	-1.36774
63.5477	98.8571	-0.410486	-1.36282
64.3355	98.8629	-0.407348	-1.35809
65.1298	98.8619	-0.397722	-1.36024
65.9158	98.8648	-0.396472	-1.35851
66.6981	98.8567	-0.398879	-1.36765
67.473	98.8502	-0.40873	-1.37536
68.2424	98.852	-0.424202	-1.37467
69.0634	98.844	-0.387986	-1.38379
70.0337	98.8383	-0.202517	-1.39066
70.8464	98.9464	-0.174698	-1.28369
100.369	98.9199	-0.494878	-1.35723
101.175	98.9647	-0.474998	-1.31375
101.978	98.9925	-0.457357	-1.28722
102.763	98.9946	-0.458514	-1.28637
103.55	99.001	-0.457882	-1.28129
104.334	99.0076	-0.45972	-1.2759
105.122	98.9995	-0.456976	-1.28527
105.898	99.0028	-0.466895	-1.28327
106.69	99.0079	-0.461071	-1.27944
107.48	99.0152	-0.457298	-1.27332
108.27	99.0178	-0.453462	-1.27197
109.054	99.0224	-0.4554	-1.26865
109.834	99.0257	-0.460878	-1.26665
110.619	99.0286	-0.461869	-1.26497
111.416	99.1052	-0.451621	-1.18954
112.363	99.3599	-0.290656	-0.936073
115.025	100.298	0.0133976	-0.001696
152.618	99.7452	-0.926705	-0.603461
153.438	99.7842	-0.892725	-0.565075
154.195	99.8172	-0.922027	-0.53274
155.017	99.8327	-0.886805	-0.517783
155.831	99.8357	-0.85905	-0.515412
156.626	99.8291	-0.850604	-0.522542
157.427	99.8222	-0.836053	-0.530033
158.269	99.7953	-0.780083	-0.557475
159.104	99.7435	-0.731614	-0.609828
159.905	99.7122	-0.716471	-0.641589
177.025	99.8436	-0.88671	-0.514864
177.787	99.8169	-0.910557	-0.541525
178.564	99.8027	-0.918434	-0.555517
179.322	99.7845	-0.945813	-0.573593
180.084	99.7772	-0.969087	-0.580694
180.887	99.784	-0.951961	-0.573671
181.681	99.787	-0.942576	-0.570466
182.471	99.7907	-0.938477	-0.566518
183.255	99.7903	-0.939185	-0.566516
184.029	99.7897	-0.95088	-0.566829
184.819	99.786	-0.945203	-0.570135
185.595	99.7743	-0.954855	-0.581457
186.385	99.7766	-0.949424	-0.578671
187.19	99.7728	-0.929568	-0.582015
187.969	99.776	-0.934726	-0.578286
188.753	99.7805	-0.935786	-0.573192
189.542	99.789	-0.931453	-0.564172
190.271	99.7981	-0.98687	-0.554461
191.068	99.8009	-0.974212	-0.551002
191.883	99.7896	-0.943874	-0.561605
192.647	99.7787	-0.964125	-0.571751
193.434	99.7695	-0.96128	-0.58019
194.22	99.7675	-0.960206	-0.581413
195.017	99.7624	-0.946966	-0.585671
195.819	99.762	-0.928479	-0.585167
196.604	99.7673	-0.927481	-0.578986
197.351	99.7679	-0.965334	-0.577415
198.119	99.7743	-0.980237	-0.570037
198.892	99.7853	-0.991321	-0.557973
199.682	99.7689	-0.985438	-0.573271
200.479	99.7552	-0.972036	-0.585856
201.272	99.762	-0.961649	-0.577967
202.06	99.7287	-0.957115	-0.610062
202.827	99.7417	-0.973589	-0.59581
203.595	99.7561	-0.989084	-0.580082
204.387	99.7475	-0.979994	-0.587375
205.177	99.7472	-0.972935	-0.586265
205.996	99.7543	-0.937193	-0.577805
206.806	99.7574	-0.909577	-0.573187
207.614	99.7541	-0.884341	-0.57503
208.369	99.7511	-0.912321	-0.576468
209.115	99.7462	-0.948788	-0.579805
209.887	99.7454	-0.959018	-0.578956
210.674	99.7449	-0.954675	-0.577824
211.455	99.7399	-0.95505	-0.581019
212.234	99.7401	-0.958606	-0.579118
213.003	99.7365	-0.971874	-0.580878
213.813	99.7265	-0.943486	-0.588993
216.937	99.7398	-0.945498	-0.567699
217.697	99.7464	-0.966661	-0.558976
218.491	99.7281	-0.953667	-0.575119
-174.835	98.8445	0.985857	-0.573978
-174.061	98.8474	0.978486	-0.572075
-173.291	98.8465	0.966286	-0.573999
-172.55	98.8367	0.926262	-0.584729
-171.827	98.8498	0.867475	-0.572656
-169.547	98.9254	0.801594	-0.499598
-168.708	98.9164	0.858433	-0.509467
-167.884	98.9059	0.899886	-0.520752
-167.096	98.9147	0.905475	-0.512671
-166.314	98.9148	0.90605	-0.51331
-165.536	98.9194	0.901596	-0.509445
-164.749	98.9123	0.906397	-0.517235
-163.968	98.9021	0.904202	-0.528024
-159.266	98.9111	0.910734	-0.522296
-158.468	98.947	0.926569	-0.486916
-157.758	98.9017	0.853975	-0.532598
-153.92	99.4305	-0.00650009	-0.00583629
-153.14	99.4314	-0.00888515	-0.00527184
-152.357	99.433	-0.0090304	-0.0039144
-151.571	99.4345	-0.00657203	-0.00265156
-150.689	99.3199	0.0920871	-0.117363
-146.605	99.0645	0.259866	-0.373476
-145.945	99.0361	0.135896	-0.401917
-145.1	99.0625	0.197799	-0.37562
-144.271	99.0497	0.243075	-0.388458
-143.497	99.0169	0.23417	-0.421274
-137.967	98.7541	0.278427	-0.683709
-137.063	98.6938	0.399177	-0.743877
-136.149	98.7032	0.52931	-0.734281
-135.419	98.6965	0.475097	-0.740902
-134.439	98.6816	0.671231	-0.755654
-133.66	98.6724	0.66716	-0.764644
-132.93	98.6494	0.613084	-0.787407
-132.196	98.6362	0.563479	-0.800386
-131.376	98.6214	0.598826	-0.815008
-130.657	98.6069	0.534206	-0.829254
-129.875	98.6032	0.532581	-0.832664
-129.066	98.5913	0.557277	-0.844277
-128.359	98.5795	0.48081	-0.855799
-127.477	98.5693	0.578772	-0.865774
-126.694	98.5562	0.577791	-0.878488
-125.89	98.5457	0.598108	-0.888741
-125.109	98.535	0.595162	-0.899044
-124.417	98.5238	0.502742	-0.909963
-123.58	98.5098	0.556352	-0.923613
-122.845	98.4978	0.50727	-0.93526
-122.057	98.4851	0.511137	-0.947578
-121.26	98.4696	0.524564	-0.962661
-120.475	98.4541	0.524773	-0.977747
-119.67	98.4359	0.546273	-0.995581
-118.897	98.4207	0.534971	-1.01037
-118.119	98.4046	0.529585	-1.02597
-117.329	98.3892	0.534849	-1.04098
-116.572	98.3732	0.507692	-1.05656
-115.751	98.3581	0.544678	-1.07118
-114.994	98.3473	0.517842	-1.08149
-114.197	98.3378	0.531261	-1.09058
-113.428	98.3235	0.516023	-1.10434
-112.67	98.3047	0.490055	-1.12266
-111.904	98.288	0.471493	-1.13884
-111.124	98.2817	0.467427	-1.14471
-110.341	98.2752	0.46714	-1.15064
-109.579	98.2805	0.444411	-1.14486
-108.805	98.2849	0.434902	-1.13994
-108.008	98.2766	0.447991	-1.1477
-107.21	98.3108	0.46117	-1.11296
-81.3428	98.2067	0.457518	-1.19775
-80.5487	98.1711	0.467772	-1.23274
-79.7715	98.1504	0.461058	-1.25285
-78.9812	98.1445	0.46756	-1.25819
-71.9306	98.1157	0.463968	-1.28167
-71.1468	98.109	0.464018	-1.28787
-70.362	98.1039	0.46512	-1.29234
-69.5808	98.1014	0.462626	-1.29437
-68.8055	98.0943	0.454124	-1.30091
-63.0102	97.9893	-0.0199036	-1.40165
-62.1779	98.028	0.0287905	-1.36236
-61.3754	98.042	0.0476148	-1.34792
-60.5847	98.0424	0.0546917	-1.34701
-59.8056	98.037	0.0502082	-1.35187
-59.0196	98.0322	0.0526837	-1.35619
-58.2351	98.0278	0.0535426	-1.36015
-57.4635	98.0236	0.0415833	-1.36383
-56.6657	98.0174	0.055796	-1.36962
-55.8785	98.0141	0.0594794	-1.37247
-55.091	98.0072	0.0634612	-1.37891
-54.3049	98.0016	0.0660414	-1.38398
-53.5228	97.9956	0.0646091	-1.38955
-52.7384	97.9905	0.065487	-1.39422
-51.9557	97.985	0.0646403	-1.39933
-51.1738	97.9799	0.0630408	-1.404
-50.3885	97.9749	0.0648709	-1.40856
-49.6044	97.9685	0.0655147	-1.41459
-48.8223	97.9631	0.0641149	-1.4196
-48.0389	97.9575	0.064064	-1.42484
-47.256	97.9513	0.0635268	-1.43064
-46.4713	97.946	0.0646983	-1.43551
-45.6847	97.9396	0.067859	-1.44153
-44.9024	97.9332	0.0667431	-1.44764
-44.1178	97.9265	0.0679731	-1.45395
-43.3353	97.9201	0.0670104	-1.45999
-42.5528	97.9132	0.0661106	-1.46658
-41.7704	97.9075	0.0651067	-1.47202
-40.9882	97.9026	0.0638852	-1.47661
-40.2057	97.8974	0.0630101	-1.48143
-39.422	97.8935	0.0633035	-1.48504
-38.6376	97.8883	0.0643007	-1.49
-37.852	97.8822	0.0665498	-1.49584
-37.0692	97.876	0.0659734	-1.50177
-36.2873	97.8702	0.0645259	-1.50728
-35.5037	97.8645	0.0647946	-1.51267
-34.7147	97.8582	0.0704441	-1.51875
-33.9333	97.8525	0.0684846	-1.52429
-33.1516	97.8462	0.0668812	-1.53035
-32.37	97.8401	0.0651437	-1.53625
-31.5926	97.8345	0.0592023	-1.54163
-30.8073	97.8298	0.0611831	-1.54617
-30.0248	97.825	0.0603964	-1.55071
-29.2395	97.8196	0.0623457	-1.55602
-28.455	97.8138	0.0634753	-1.56163
-27.6775	97.8097	0.0577632	-1.56558
-26.9269	97.8072	0.0250525	-1.56791
-26.1537	97.8055	0.0148763	-1.56949
-25.3474	97.803	0.0378957	-1.5719
-24.55	97.7983	0.0519935	-1.57647
-23.7909	97.8044	0.0278529	-1.57023
-23.0288	97.883	0.00663268	-1.49154
-22.1512	97.9849	0.100912	-1.38958
-21.4011	98.101	0.067749	-1.27347
-20.5846	97.9221	0.100936	-1.45232
-1.25061	97.8149	-0.147452	-1.56176
-0.394219	97.843	-0.0743988	-1.53387
0.419525	97.8472	-0.0439971	-1.52994
1.22024	97.8482	-0.0266279	-1.52918
2.00516	97.8399	-0.0250661	-1.53775
2.81371	97.8408	0.000126157	-1.53717
3.60523	97.8383	0.00827595	-1.53998
4.37586	97.8553	-0.00446192	-1.52326
5.13767	97.8776	-0.026038	-1.50131
5.91235	97.8943	-0.0347473	-1.48493
6.69233	97.9067	-0.0381666	-1.47295
7.48766	97.9198	-0.0262409	-1.46019
8.27728	97.9278	-0.020034	-1.45255
12.9903	97.9625	-0.00765915	-1.42027
13.768	97.9676	-0.0134967	-1.41567
14.553	97.9689	-0.011975	-1.41481
15.3365	97.9693	-0.0119103	-1.41491
16.1186	97.9712	-0.0134044	-1.41349
16.9036	97.9734	-0.011928	-1.41185
17.6852	97.9722	-0.0137896	-1.41349
18.489	97.9085	0.00638428	-1.47773
24.7322	99.0442	-0.0192312	-0.34663
25.3316	98.6559	-0.203481	-0.735569
25.9252	98.0321	-0.393499	-1.36001
26.7037	98.033	-0.398792	-1.35981
27.4902	98.0253	-0.395962	-1.36813
28.2807	98.0322	-0.389215	-1.36188
29.0674	98.0203	-0.386232	-1.37447
29.8438	98.0285	-0.393546	-1.367
30.6212	98.0256	-0.399957	-1.3706
31.4021	98.0246	-0.402892	-1.37233
32.1855	98.0178	-0.403235	-1.37986
32.969	98.0201	-0.403557	-1.37826
33.7533	98.0207	-0.403118	-1.3784
34.5374	98.0218	-0.402853	-1.3781
35.3224	98.0226	-0.401726	-1.37805
36.1067	98.0236	-0.401376	-1.37778
36.8908	98.0244	-0.401183	-1.37781
37.6746	98.0258	-0.401236	-1.37716
38.4589	98.0268	-0.400894	-1.37704
39.2429	98.0278	-0.400922	-1.37689
40.0272	98.0293	-0.400562	-1.37621
40.8119	98.0305	-0.399914	-1.37586
41.5964	98.0324	-0.399405	-1.37475
42.3808	98.0338	-0.399044	-1.37427
43.1652	98.0352	-0.398736	-1.3737
43.9489	98.0364	-0.399049	-1.37344
44.7332	98.0374	-0.398859	-1.37325
45.5177	98.0388	-0.398505	-1.37283
46.302	98.0396	-0.398342	-1.37286
47.0861	98.0411	-0.398386	-1.37234
47.8709	98.0425	-0.397814	-1.37186
48.6558	98.0435	-0.397169	-1.3718
49.4411	98.045	-0.396049	-1.37126
50.2265	98.0461	-0.394933	-1.37114
51.0111	98.0469	-0.394554	-1.37122
51.7954	98.0484	-0.394527	-1.37077
52.5797	98.0496	-0.394597	-1.37053
53.364	98.0511	-0.394649	-1.37004
54.1484	98.0524	-0.394594	-1.36969
54.9332	98.0534	-0.394179	-1.36975
55.7176	98.0546	-0.394153	-1.36954
56.502	98.056	-0.394193	-1.36913
57.287	98.0569	-0.393627	-1.36933
58.0715	98.0567	-0.393615	-1.37059
58.8577	98.0576	-0.391955	-1.37071
59.6413	98.061	-0.392813	-1.36835
60.4269	98.0606	-0.391784	-1.36986
61.2136	98.0665	-0.389627	-1.365
62.0036	98.0685	-0.384255	-1.36406
62.786	98.0718	-0.386427	-1.36186
63.5649	98.0704	-0.392186	-1.36434
64.3478	98.0723	-0.393982	-1.36359
65.1388	98.0701	-0.387601	-1.3669
65.9298	98.0622	-0.381352	-1.3759
66.7	98.0766	-0.395914	-1.36268
67.4671	98.0763	-0.413514	-1.36407
68.2368	98.079	-0.428615	-1.36247
69.0279	98.0722	-0.42238	-1.3705
69.8206	98.0705	-0.414487	-1.37327
70.6342	98.0667	-0.385761	-1.3783
71.384	98.0911	-0.420836	-1.35504
72.1631	98.1135	-0.426578	-1.33385
72.949	98.1471	-0.425684	-1.30137
99.84	98.5762	-0.237113	-0.914451
100.429	98.2201	-0.433961	-1.27184
101.188	98.1971	-0.460757	-1.29608
101.978	98.2059	-0.456045	-1.28861
102.764	98.213	-0.456249	-1.28272
103.551	98.2203	-0.454847	-1.27669
104.335	98.2246	-0.457181	-1.27372
105.124	98.2234	-0.453985	-1.27612
105.904	98.2169	-0.459768	-1.28391
106.693	98.2146	-0.457003	-1.2875
107.484	98.2237	-0.452054	-1.27966
108.269	98.2289	-0.452717	-1.27569
109.061	98.2317	-0.446564	-1.27412
109.838	98.2351	-0.456059	-1.27196
110.625	98.2462	-0.454828	-1.26207
111.42	98.2894	-0.44596	-1.22015
119.531	98.2716	-0.982597	-1.25129
120.428	98.2955	-0.871991	-1.22858
121.155	98.278	-0.931473	-1.24723
121.874	98.2799	-0.998647	-1.24657
123.461	98.3215	-0.984859	-1.20724
125.057	98.3591	-0.961102	-1.17191
125.845	98.3753	-0.959397	-1.15687
126.633	98.392	-0.958243	-1.14128
127.417	98.4093	-0.960229	-1.12509
128.203	98.4253	-0.960944	-1.11015
128.992	98.4418	-0.958347	-1.09477
129.774	98.4583	-0.962915	-1.07931
130.561	98.4759	-0.962404	-1.06283
131.346	98.4924	-0.963605	-1.04743
132.127	98.5109	-0.968654	-1.0299
132.921	98.5319	-0.961646	-1.01002
133.711	98.5506	-0.958228	-0.992349
134.502	98.5693	-0.953298	-0.974651
135.284	98.5861	-0.957653	-0.958874
136.069	98.6017	-0.959649	-0.944224
136.852	98.6173	-0.963191	-0.929588
137.641	98.6324	-0.960175	-0.915467
138.424	98.6488	-0.963395	-0.900012
139.219	98.6658	-0.955518	-0.88395
140.015	98.6829	-0.945832	-0.867844
140.795	98.7001	-0.952227	-0.85156
141.567	98.7155	-0.967182	-0.837034
142.359	98.7335	-0.961539	-0.81998
143.142	98.7488	-0.964244	-0.805562
143.933	98.766	-0.960268	-0.789163
144.728	98.7869	-0.95138	-0.769146
145.509	98.8039	-0.957332	-0.752933
146.289	98.8212	-0.963704	-0.736464
147.077	98.8386	-0.96158	-0.719906
147.861	98.8536	-0.964114	-0.705673
148.652	98.8681	-0.959708	-0.691911
149.443	98.885	-0.954952	-0.675745
150.232	98.902	-0.952504	-0.659475
151.018	98.9206	-0.953354	-0.641671
151.802	98.9384	-0.955539	-0.62455
152.579	98.9555	-0.964685	-0.608091
153.402	98.9803	-0.928166	-0.58394
154.196	98.9958	-0.920586	-0.569063
155.01	99.0123	-0.89352	-0.553238
155.788	99.0251	-0.901424	-0.541031
156.578	99.0357	-0.89744	-0.531018
157.376	99.0502	-0.886062	-0.517057
158.145	99.0414	-0.903715	-0.526471
158.942	99.0303	-0.892403	-0.538049
159.766	98.998	-0.854541	-0.570869
160.536	98.9895	-0.871646	-0.579837
161.315	98.9983	-0.8781	-0.571454
176.191	99.0233	-0.93543	-0.550565
176.986	99.0186	-0.925862	-0.555207
177.739	98.9973	-0.958315	-0.576498
178.534	98.9967	-0.94867	-0.576942
179.32	98.9985	-0.948076	-0.575057
180.117	99.0007	-0.937017	-0.572679
180.906	98.9997	-0.933082	-0.573423
181.683	98.9963	-0.941275	-0.576661
182.468	99.0009	-0.941519	-0.571718
183.25	99.003	-0.94417	-0.569385
184.029	99.0005	-0.950672	-0.571561
184.815	99.001	-0.949861	-0.570636
185.59	98.9887	-0.959912	-0.582534
-174.062	98.0724	0.978631	-0.56373
-173.299	98.0756	0.959035	-0.561579
-167.81	98.0503	0.974518	-0.59284
-167.05	98.0853	0.952356	-0.558574
-166.277	98.1198	0.943236	-0.524787
-165.516	98.1297	0.922075	-0.515524
-164.734	98.1289	0.921457	-0.516978
-163.959	98.123	0.914638	-0.523464
-163.18	98.1127	0.911314	-0.534384
-158.504	98.1254	0.890627	-0.524687
-154.701	98.6468	-0.00415004	-0.00547565
-153.921	98.6456	-0.00735545	-0.00693817
-153.139	98.6469	-0.00830787	-0.00585213
-152.356	98.6487	-0.00810399	-0.00427954
-151.451	98.567	0.113506	-0.0862066
-150.588	98.4054	0.193543	-0.247947
-149.584	98.1375	0.414545	-0.516059
-148.719	98.1442	0.49597	-0.509446
-147.883	98.1327	0.548696	-0.521066
-147.15	98.1152	0.498163	-0.538679
-146.425	98.1169	0.439572	-0.537032
-145.727	98.1183	0.354235	-0.535723
-144.945	98.1236	0.35264	-0.530504
-144.087	98.0939	0.427346	-0.560202
-143.338	98.0657	0.393048	-0.588408
-137.784	97.9613	0.460932	-0.692356
-136.942	97.9418	0.520001	-0.711725
-136.146	97.9332	0.532318	-0.720123
-135.374	97.9215	0.520374	-0.731681
-134.578	97.9087	0.532475	-0.744332
-133.801	97.8958	0.52596	-0.756994
-133.016	97.8786	0.526558	-0.774005
-132.235	97.8634	0.523571	-0.789023
-131.452	97.8489	0.523141	-0.803234
-130.671	97.8347	0.520337	-0.817232
-129.888	97.8242	0.518777	-0.82746
-129.1	97.8123	0.523805	-0.839047
-128.315	97.7985	0.524577	-0.852541
-127.526	97.7852	0.529564	-0.865574
-126.743	97.7711	0.52856	-0.879376
-125.961	97.7567	0.526726	-0.89343
-125.179	97.7423	0.525182	-0.907497
-124.396	97.7298	0.523832	-0.919586
-123.611	97.7166	0.52473	-0.932423
-122.827	97.7041	0.524499	-0.944601
-122.042	97.6912	0.525503	-0.957108
-121.259	97.6758	0.524911	-0.972088
-120.474	97.6601	0.52594	-0.987404
-119.689	97.6447	0.527133	-1.00238
-118.904	97.63	0.527276	-1.0166
-118.121	97.6155	0.527078	-1.03072
-117.337	97.6007	0.526845	-1.04509
-116.549	97.5853	0.530924	-1.05997
-115.768	97.5697	0.527195	-1.07511
-114.989	97.5509	0.522874	-1.09352
-114.209	97.5389	0.518477	-1.10499
-113.443	97.5218	0.500093	-1.12161
-112.665	97.5078	0.4941	-1.13508
-111.864	97.4827	0.511318	-1.15972
-111.056	97.4625	0.535039	-1.17943
-110.28	97.4622	0.527655	-1.1792
-109.515	97.4694	0.508667	-1.17151
-108.77	97.4804	0.469276	-1.15993
-107.972	97.4707	0.482689	-1.16915
-107.206	97.4761	0.464729	-1.16317
-106.395	97.4644	0.492448	-1.17437
-105.609	97.4465	0.493651	-1.1917
-104.794	97.4278	0.52514	-1.20989
-103.988	97.4511	0.547257	-1.18601
-82.2677	97.4131	0.315852	-1.20735
-81.3858	97.373	0.413877	-1.24682
-80.5668	97.3606	0.449049	-1.25861
-79.7716	97.353	0.460435	-1.26563
-71.1504	97.321	0.459893	-1.29113
-70.3633	97.3204	0.463298	-1.29121
-69.5927	97.314	0.450114	-1.29708
-68.8509	97.2976	0.408173	-1.31287
-62.9557	97.2439	0.0340956	-1.3623
-62.1496	97.2656	0.0565159	-1.3401
-61.3666	97.2625	0.0559133	-1.3427
-60.5852	97.2584	0.0537742	-1.3463
-59.8001	97.2527	0.0552536	-1.35149
-59.0165	97.2463	0.0552661	-1.35737
-58.2368	97.2409	0.0513526	-1.36232
-57.4564	97.2376	0.0481756	-1.36514
-56.6639	97.2316	0.0571591	-1.3707
-55.8788	97.2304	0.0587656	-1.37141
-55.0934	97.2225	0.0605467	-1.3788
-54.309	97.217	0.0614978	-1.38393
-53.5264	97.211	0.0605581	-1.38942
-52.7432	97.2054	0.0602602	-1.39463
-51.9598	97.1998	0.0601598	-1.39975
-51.1771	97.1942	0.0593479	-1.40499
-50.3927	97.1889	0.0602741	-1.40984
-49.6089	97.1828	0.0606053	-1.4155
-48.8259	97.1772	0.0601081	-1.42071
-48.0428	97.1717	0.0597669	-1.42583
-47.2598	97.1655	0.0592593	-1.43163
-46.4762	97.16	0.0594454	-1.43685
-45.6921	97.1538	0.0600878	-1.44259
-44.909	97.1476	0.0598477	-1.44849
-44.1252	97.1415	0.0602081	-1.4542
-43.3422	97.1355	0.0597899	-1.45988
-42.5585	97.1296	0.0600382	-1.46545
-41.7748	97.1238	0.0603455	-1.47093
-40.9919	97.1186	0.0598742	-1.47585
-40.2086	97.1136	0.0597834	-1.48053
-39.4243	97.1084	0.0607649	-1.48543
-38.6405	97.1027	0.0611433	-1.49085
-37.8568	97.0967	0.0614676	-1.49654
-37.074	97.0907	0.0609336	-1.50229
-36.2916	97.0848	0.0599415	-1.50793
-35.5085	97.0794	0.0597704	-1.51301
-34.7247	97.0739	0.0602288	-1.51832
-33.9414	97.0679	0.0601797	-1.52404
-33.1569	97.0623	0.0613502	-1.5295
-32.3739	97.0564	0.0609969	-1.53515
-31.5916	97.0503	0.0599661	-1.54102
-30.8069	97.0451	0.0613432	-1.54601
-30.0241	97.0395	0.060832	-1.55146
-29.2406	97.0338	0.061091	-1.55701
-28.4566	97.0278	0.0617498	-1.56283
-27.6769	97.0229	0.0581381	-1.56759
-26.9035	97.0142	0.0482484	-1.57616
-26.1386	97.0098	0.0298563	-1.58036
-25.3543	97.0022	0.0308785	-1.58783
-24.5777	96.9994	0.024169	-1.59054
-23.8254	97.0123	-0.00675267	-1.57755
-23.0821	97.0551	-0.0467389	-1.53464
-22.2121	97.0617	0.039998	-1.52802
-21.3598	97.0107	0.108956	-1.57898
-20.6408	97.0729	0.0447403	-1.51672
-19.9081	97.0439	-0.00582868	-1.54568
-19.1211	97.0445	-0.0021328	-1.54502
-18.3419	97.0397	-0.00624378	-1.54981
-17.6043	97.0741	-0.0519291	-1.5154
-16.8258	97.072	-0.0566719	-1.51748
-16.0576	97.0444	-0.0717337	-1.54504
-3.4893	97.0632	-0.035965	-1.52797
-2.70414	97.0698	-0.0341135	-1.52152
-1.94176	97.0621	-0.0550529	-1.52952
-1.19327	97.0329	-0.0898784	-1.55887
-0.371887	97.0404	-0.0518206	-1.55159
0.427098	97.0381	-0.0361657	-1.55422
1.22545	97.0437	-0.0211454	-1.5489
2.01286	97.0397	-0.0170786	-1.55317
2.82113	97.0395	0.00783456	-1.55362
3.60662	97.0402	0.00997396	-1.5532
4.38423	97.0512	0.00421902	-1.54249
5.14415	97.0751	-0.019229	-1.51896
5.90971	97.1002	-0.0370478	-1.49415
6.69107	97.1185	-0.039067	-1.4762
7.48096	97.1257	-0.03257	-1.46942
8.27453	97.1349	-0.0224065	-1.46058
9.06975	97.1402	-0.0105989	-1.45567
12.9906	97.1776	-0.00696789	-1.4203
13.7711	97.1808	-0.00986535	-1.41752
14.5553	97.1818	-0.00919624	-1.41698
15.3404	97.1849	-0.00758013	-1.41441
16.1208	97.1875	-0.0107038	-1.4123
16.908	97.1871	-0.00699956	-1.41321
17.6841	97.1779	-0.0144284	-1.42294
24.6672	98.2667	-0.0835769	-0.339233
25.2576	97.9247	-0.276796	-0.681788
25.9363	97.1907	-0.381831	-1.41644
26.7019	97.2345	-0.39989	-1.37326
27.4912	97.2274	-0.394324	-1.3811
28.2718	97.2318	-0.397367	-1.37729
29.0632	97.2275	-0.389752	-1.3823
29.8411	97.2446	-0.395539	-1.36594
30.6202	97.2385	-0.400255	-1.3727
31.4012	97.2381	-0.403044	-1.37383
32.1855	97.23	-0.402549	-1.38269
32.9686	97.2341	-0.403196	-1.37932
33.7529	97.2348	-0.402776	-1.37936
34.5372	97.2359	-0.40234	-1.37897
35.3217	97.2372	-0.401701	-1.37844
36.106	97.2386	-0.401242	-1.37782
36.8901	97.2396	-0.401066	-1.37757
37.6741	97.2412	-0.400949	-1.37684
38.4583	97.242	-0.400753	-1.37678
39.2421	97.2432	-0.400869	-1.3764
40.0265	97.2445	-0.400446	-1.37593
40.8112	97.2455	-0.399772	-1.37576
41.5963	97.2471	-0.398612	-1.37505
42.3805	97.2483	-0.398445	-1.37468
43.1645	97.2495	-0.398524	-1.37442
43.9483	97.2506	-0.398839	-1.37416
44.7325	97.2519	-0.398659	-1.37377
45.5172	97.2531	-0.398074	-1.37349
46.3013	97.2543	-0.39816	-1.37316
47.0857	97.2558	-0.397936	-1.37254
47.8704	97.2571	-0.397377	-1.37216
48.6552	97.2582	-0.396817	-1.37202
49.44	97.2596	-0.39621	-1.37158
50.2252	97.2608	-0.395216	-1.37133
51.0099	97.2619	-0.394809	-1.37119
51.7944	97.2635	-0.394631	-1.37063
52.579	97.2648	-0.394317	-1.37031
53.3632	97.266	-0.394372	-1.37004
54.1479	97.2668	-0.394108	-1.37021
54.9327	97.2677	-0.393667	-1.37032
55.7173	97.2691	-0.393489	-1.36997
56.5019	97.2703	-0.393295	-1.36978
57.2868	97.2716	-0.392848	-1.36954
58.071	97.2715	-0.393099	-1.37071
58.8566	97.2734	-0.391935	-1.36979
59.6396	97.2774	-0.393497	-1.36691
60.4227	97.2794	-0.394918	-1.36591
61.2122	97.2851	-0.389992	-1.36129
62.0022	97.2945	-0.384533	-1.353
62.7803	97.293	-0.391064	-1.35554
63.5634	97.2949	-0.39256	-1.35476
64.3484	97.2914	-0.392288	-1.35934
65.132	97.2857	-0.393367	-1.36624
65.9176	97.2891	-0.392398	-1.36388
66.7053	97.2946	-0.389456	-1.35953
67.4764	97.2915	-0.403125	-1.36372
68.2333	97.3007	-0.430946	-1.35569
69.0047	97.2982	-0.444422	-1.35934
69.7911	97.2974	-0.44286	-1.36133
70.5793	97.3003	-0.439514	-1.35956
71.3669	97.3008	-0.436704	-1.36019
72.1502	97.3046	-0.438345	-1.35759
72.9403	97.3089	-0.433199	-1.35446
73.7478	97.3156	-0.41063	-1.34897
74.5255	97.386	-0.417934	-1.27969
75.2876	97.4369	-0.440772	-1.23003
99.0076	97.5035	-0.282473	-1.20065
99.7119	97.5261	-0.363882	-1.17933
100.419	97.4249	-0.442472	-1.28179
101.192	97.4177	-0.455123	-1.29033
101.976	97.4211	-0.457004	-1.28819
102.761	97.4283	-0.458458	-1.28228
103.549	97.4343	-0.455527	-1.27747
104.333	97.4364	-0.458079	-1.27663
105.125	97.4374	-0.452256	-1.2769
105.909	97.4368	-0.453814	-1.27876
106.697	97.4383	-0.451927	-1.27854
107.484	97.444	-0.450412	-1.27405
108.276	97.4435	-0.444348	-1.27588
109.065	97.4461	-0.442007	-1.27448
109.845	97.4594	-0.447232	-1.26244
110.665	97.5093	-0.413949	-1.21374
111.647	97.8454	-0.21799	-0.878937
118.169	97.6243	-0.771852	-1.11096
118.892	97.5368	-0.834317	-1.19972
119.613	97.4797	-0.899639	-1.258
120.413	97.4966	-0.885874	-1.24225
121.197	97.4873	-0.888002	-1.25276
121.945	97.4876	-0.926348	-1.25359
122.724	97.5059	-0.933931	-1.2365
123.493	97.524	-0.951839	-1.21956
124.275	97.5486	-0.955917	-1.19609
125.075	97.5724	-0.942086	-1.17337
125.858	97.5881	-0.945834	-1.15885
126.646	97.6059	-0.943753	-1.14217
127.432	97.6228	-0.943982	-1.1264
128.219	97.6398	-0.943344	-1.11053
129.009	97.6576	-0.940412	-1.09375
129.794	97.6749	-0.941778	-1.07753
130.581	97.6925	-0.940688	-1.06101
131.367	97.7096	-0.941647	-1.04497
132.153	97.7271	-0.942149	-1.02855
132.937	97.7445	-0.943984	-1.01224
133.728	97.7608	-0.939812	-0.996921
134.514	97.7784	-0.940027	-0.980323
135.299	97.7955	-0.941546	-0.964311
136.086	97.813	-0.941507	-0.947744
136.869	97.8303	-0.944399	-0.931425
137.655	97.8464	-0.945238	-0.916379
138.441	97.8628	-0.945317	-0.900867
139.225	97.8788	-0.94815	-0.885879
140.013	97.8966	-0.946925	-0.868986
140.799	97.914	-0.94685	-0.852528
141.595	97.9324	-0.937528	-0.835059
142.38	97.9505	-0.938915	-0.817853
143.167	97.9683	-0.938578	-0.800939
143.948	97.9845	-0.943874	-0.785543
144.732	98.0005	-0.947103	-0.770455
145.525	98.0165	-0.940564	-0.755258
146.307	98.0329	-0.944339	-0.739733
147.098	98.0505	-0.939952	-0.722854
147.885	98.0682	-0.939349	-0.706021
148.669	98.0846	-0.941983	-0.690339
149.458	98.1019	-0.939647	-0.673776
150.243	98.1185	-0.940965	-0.658004
151.033	98.1354	-0.93732	-0.641765
151.819	98.1529	-0.938077	-0.62501
152.597	98.1717	-0.94595	-0.60692
153.411	98.1851	-0.918993	-0.594158
154.205	98.1912	-0.91076	-0.588664
155.01	98.2104	-0.892355	-0.5701
155.792	98.235	-0.897267	-0.546134
156.56	98.2657	-0.914928	-0.51602
157.341	98.2932	-0.920845	-0.489069
158.109	98.2999	-0.939307	-0.482912
158.889	98.2938	-0.945413	-0.489566
159.72	98.2692	-0.900837	-0.514755
160.529	98.2349	-0.878087	-0.54949
161.309	98.2211	-0.883643	-0.563727
162.108	98.2258	-0.87079	-0.559492
162.887	98.2129	-0.878297	-0.572804
173.824	98.336	-0.945599	-0.453208
174.662	98.3057	-0.892717	-0.483484
175.363	98.1974	-0.97754	-0.591876
176.164	98.2105	-0.962773	-0.578682
176.946	98.2057	-0.966075	-0.583478
177.733	98.2043	-0.964519	-0.584788
178.536	98.2047	-0.947283	-0.584315
179.319	98.2097	-0.94891	-0.579217
180.112	98.2116	-0.941514	-0.577182
181.683	98.2105	-0.94144	-0.577849
182.478	98.2172	-0.931303	-0.570926
183.255	98.2171	-0.939941	-0.570709
184.035	98.2173	-0.945089	-0.570238
184.819	98.2191	-0.946164	-0.568077
-174.079	97.2868	0.962502	-0.566011
-166.266	97.3719	0.95477	-0.489107
-165.503	97.3589	0.935535	-0.502796
-164.722	97.3432	0.934412	-0.519104
-163.944	97.3401	0.930172	-0.522745
-163.169	97.3312	0.922466	-0.532278
-162.397	97.3296	0.912056	-0.534431
-160.84	97.3268	0.903894	-0.538208
-159.265	97.3613	0.913483	-0.504661
-158.528	97.3639	0.867575	-0.502473
-155.484	97.8626	-0.00295364	-0.00548951
-154.698	97.8614	-0.00073607	-0.00693891
-153.919	97.8601	-0.00449555	-0.00857754
-153.138	97.8613	-0.00643735	-0.00752206
-152.355	97.8632	-0.00719874	-0.00592489
-150.568	97.6756	0.213408	-0.193874
-149.56	97.4482	0.438654	-0.421418
-148.724	97.3935	0.491332	-0.476228
-147.912	97.3556	0.519919	-0.514252
-147.141	97.3521	0.507537	-0.517816
-146.373	97.3441	0.491328	-0.525906
-145.579	97.3427	0.502466	-0.52734
-144.808	97.332	0.489821	-0.538038
-144.022	97.2872	0.49206	-0.582863
-143.219	97.2838	0.511864	-0.586218
-142.432	97.2769	0.515358	-0.593142
-138.516	97.1902	0.513084	-0.679386
-137.735	97.177	0.510261	-0.69244
-136.95	97.1649	0.511425	-0.704391
-136.164	97.1534	0.514118	-0.715822
-135.381	97.1405	0.512814	-0.728512
-134.597	97.1269	0.512751	-0.741916
-133.816	97.1121	0.510552	-0.756545
-133.032	97.0965	0.510169	-0.771892
-132.249	97.0816	0.509739	-0.78657
-131.464	97.0673	0.510744	-0.800595
-130.681	97.0537	0.509776	-0.813924
-129.896	97.0415	0.510719	-0.825904
-129.112	97.0284	0.511044	-0.838689
-128.328	97.0141	0.511577	-0.852648
-127.543	96.9999	0.512433	-0.866515
-126.759	96.9854	0.511967	-0.880742
-125.975	96.9707	0.512227	-0.895089
-125.192	96.9567	0.511232	-0.908729
-124.409	96.9435	0.510756	-0.921606
-123.625	96.9303	0.51048	-0.934421
-122.841	96.9173	0.510223	-0.946999
-122.057	96.9041	0.510542	-0.959869
-121.273	96.8892	0.510313	-0.974333
-120.489	96.8743	0.510785	-0.98882
-119.704	96.8593	0.511017	-1.00337
-118.92	96.8453	0.51097	-1.017
-118.136	96.8312	0.511227	-1.0306
-117.352	96.8171	0.510932	-1.04427
-116.566	96.8018	0.513552	-1.05914
-115.781	96.7849	0.514121	-1.07559
-114.999	96.746	0.511783	-1.11396
-114.222	96.7523	0.504949	-1.10719
-113.443	96.7378	0.499618	-1.12121
-112.662	96.723	0.496485	-1.13549
-111.862	96.6994	0.513085	-1.15857
-111.046	96.6736	0.544396	-1.18385
-110.266	96.6435	0.540514	-1.21342
-109.477	96.6536	0.54564	-1.20281
-108.734	96.6724	0.504153	-1.18349
-107.968	96.6697	0.486464	-1.18568
-107.212	96.6849	0.458593	-1.1699
-106.421	96.6856	0.465158	-1.16865
-105.642	96.6823	0.460397	-1.17137
-104.849	96.6817	0.469125	-1.17141
-104.073	96.6916	0.461468	-1.16098
-103.274	96.7168	0.475857	-1.13525
-102.535	96.7636	0.43095	-1.08785
-92.1858	96.9981	0.588197	-0.845641
-89.6992	97.2519	0.722891	-0.590019
-90.4362	97.3253	-0.798078	-0.516018
-88.7245	96.953	0.129726	-0.887625
-87.5225	96.5572	0.547805	-1.28289
-86.7633	96.5888	0.523006	-1.25067
-86.0154	96.6079	0.486988	-1.23097
-85.2239	96.6448	0.49465	-1.19342
-84.3616	96.5569	0.573049	-1.28073
-83.6935	96.6901	0.457258	-1.14689
-83.1881	96.7	0.17872	-1.13636
-82.2328	96.6221	0.350177	-1.21372
-81.3848	96.5824	0.414308	-1.25278
-80.5742	96.5618	0.441047	-1.27281
-79.7727	96.5598	0.458684	-1.27421
-78.9869	96.5614	0.460697	-1.272
-71.9355	96.5436	0.457944	-1.28453
-71.1481	96.539	0.46158	-1.28849
-70.3683	96.5397	0.457703	-1.28721
-69.5928	96.5451	0.449434	-1.28124
-62.9349	96.4861	0.0544079	-1.33543
-62.1553	96.4729	0.0503595	-1.34814
-61.3686	96.4797	0.0534543	-1.34084
-60.5882	96.4754	0.0502653	-1.34462
-59.8117	96.4662	0.0431045	-1.35325
-59.026	96.4519	0.0452652	-1.36712
-58.2411	96.4499	0.0465847	-1.36861
-57.4527	96.4624	0.0514193	-1.35561
-56.6638	96.4472	0.0568117	-1.37035
-55.8831	96.446	0.053968	-1.37106
-55.0977	96.4367	0.0558132	-1.37999
-54.314	96.4316	0.056044	-1.38456
-53.5314	96.426	0.0551025	-1.38976
-52.7483	96.4202	0.0546769	-1.39513
-51.965	96.4142	0.0544783	-1.40069
-51.1819	96.4082	0.0540849	-1.40628
-50.3978	96.4028	0.0547046	-1.41121
-49.6141	96.3969	0.0549799	-1.41668
-48.8309	96.3919	0.0547265	-1.42137
-48.048	96.3864	0.054176	-1.42648
-47.265	96.3801	0.0536867	-1.43239
-46.4816	96.3743	0.0537272	-1.43782
-45.6974	96.3682	0.0544363	-1.44351
-44.9138	96.3621	0.0546161	-1.44928
-44.1304	96.3563	0.0546284	-1.45465
-43.347	96.3502	0.054627	-1.46045
-42.5639	96.345	0.0543932	-1.46535
-41.7803	96.3395	0.0545307	-1.4705
-40.9971	96.3339	0.0543828	-1.47574
-40.2138	96.329	0.0542942	-1.48037
-39.4298	96.3234	0.0549617	-1.48567
-38.646	96.3174	0.0553517	-1.49138
-37.8625	96.3117	0.055496	-1.49684
-37.0796	96.3061	0.0550593	-1.50216
-36.2965	96.3002	0.0548301	-1.50775
-35.5135	96.2947	0.0545449	-1.51297
-34.7301	96.2892	0.0545914	-1.5183
-33.9466	96.2833	0.054769	-1.5239
-33.1628	96.2779	0.0552205	-1.52916
-32.3794	96.2721	0.0553032	-1.53469
-31.5963	96.2663	0.0551457	-1.54033
-30.8123	96.2608	0.0557661	-1.54563
-30.0291	96.2548	0.0556911	-1.55137
-29.2458	96.2486	0.0556885	-1.55742
-28.4621	96.2424	0.0560919	-1.56344
-27.6804	96.2375	0.0545668	-1.56821
-26.9019	96.2301	0.0497186	-1.57551
-26.1258	96.223	0.0425685	-1.58241
-25.3459	96.2183	0.0391866	-1.58699
-24.5725	96.2134	0.0293342	-1.59178
-23.7988	96.2235	0.0196945	-1.58165
-23.0409	96.2188	-0.0056269	-1.58625
-22.2403	96.2322	0.0117132	-1.57269
-21.4421	96.2364	0.0266713	-1.56845
-20.6732	96.2659	0.0122159	-1.53888
-19.8999	96.2592	0.00227523	-1.54556
-19.1236	96.2548	-0.0046848	-1.54993
-18.3447	96.2577	-0.00903149	-1.547
-17.5765	96.2621	-0.0240524	-1.54262
-16.8004	96.266	-0.0312566	-1.53863
-16.0217	96.2652	-0.0358311	-1.53945
-15.2668	96.2837	-0.0641814	-1.52098
-14.4916	96.2987	-0.072252	-1.506
-13.6836	96.2983	-0.0474906	-1.50645
-12.859	96.3	-0.00614753	-1.50485
-5.0667	96.2491	-0.0465829	-1.55689
-4.24574	96.2679	-0.00891028	-1.53828
-3.5094	96.2599	-0.055862	-1.54647
-2.72325	96.2594	-0.0530155	-1.54716
-1.93487	96.2547	-0.0479377	-1.55208
-1.14348	96.2457	-0.0398586	-1.56124
-0.35842	96.2326	-0.0381094	-1.57458
0.443758	96.2343	-0.01925	-1.57313
1.21323	96.2343	-0.0330973	-1.57343
1.99798	96.238	-0.0316798	-1.56997
2.81847	96.2397	0.00547336	-1.56853
3.60929	96.2433	0.0129485	-1.56528
4.40121	96.2504	0.0215189	-1.5585
5.16767	96.2645	0.00461383	-1.54468
5.92466	96.2906	-0.0217615	-1.51888
6.70465	96.3068	-0.0251434	-1.50307
7.49275	96.3195	-0.0204261	-1.49072
8.26239	96.3436	-0.034174	-1.46697
9.05639	96.3517	-0.0235683	-1.45924
9.84605	96.3528	-0.0173202	-1.45857
12.2052	96.3878	-0.00840195	-1.42485
12.9897	96.3932	-0.00736591	-1.41985
13.7722	96.3951	-0.00835047	-1.41842
14.5537	96.3959	-0.010268	-1.41809
15.3376	96.3976	-0.00988235	-1.41684
16.1247	96.4026	-0.00623514	-1.41231
16.9272	96.4088	0.0127197	-1.40657
17.738	96.4474	0.0399636	-1.36855
24.628	97.4884	-0.122198	-0.332586
25.2343	97.1974	-0.299462	-0.62425
25.9373	96.3944	-0.38018	-1.42787
26.7125	96.4208	-0.388602	-1.40211
27.4812	96.4373	-0.403662	-1.38623
28.2887	96.4373	-0.379817	-1.38689
29.0662	96.4332	-0.386091	-1.39163
29.8383	96.4569	-0.397638	-1.36864
30.6197	96.4523	-0.400032	-1.37395
31.4013	96.4533	-0.40218	-1.37363
32.1858	96.4451	-0.401536	-1.38255
32.9687	96.4498	-0.402375	-1.37862
33.7528	96.4503	-0.402119	-1.37882
34.5369	96.451	-0.401851	-1.3789
35.3213	96.4518	-0.401286	-1.37884
36.1056	96.4529	-0.400836	-1.37857
36.8895	96.4538	-0.400885	-1.37842
37.6736	96.4555	-0.400647	-1.37757
38.4576	96.4563	-0.400564	-1.37749
39.2416	96.458	-0.400542	-1.3767
40.026	96.4591	-0.400145	-1.37639
40.8104	96.4603	-0.399703	-1.37605
41.5953	96.4621	-0.3988	-1.37502
42.3793	96.463	-0.398838	-1.37499
43.1635	96.4641	-0.39869	-1.37478
43.9476	96.4651	-0.398651	-1.37467
44.732	96.4666	-0.398307	-1.37401
45.5166	96.4679	-0.397818	-1.37364
46.3006	96.4692	-0.397966	-1.37327
47.085	96.4705	-0.39768	-1.37284
47.8697	96.4713	-0.397184	-1.37297
48.6545	96.4726	-0.396552	-1.3726
49.439	96.4739	-0.396218	-1.37226
50.2239	96.4753	-0.395622	-1.37182
51.0085	96.4767	-0.395258	-1.37134
51.7931	96.4781	-0.394936	-1.37097
52.5781	96.4795	-0.394244	-1.37052
53.3625	96.4809	-0.394097	-1.37015
54.1472	96.4817	-0.393731	-1.37028
54.9321	96.4827	-0.393277	-1.37028
55.7168	96.4844	-0.392965	-1.36965
56.5015	96.4855	-0.392625	-1.36953
57.2864	96.4876	-0.39221	-1.36847
58.0711	96.4874	-0.391912	-1.36975
58.8575	96.4889	-0.390029	-1.36926
59.6391	96.4916	-0.392952	-1.36765
60.4154	96.4902	-0.40114	-1.37008
61.202	96.4972	-0.399107	-1.3641
61.9872	96.5055	-0.398482	-1.35693
62.7688	96.5042	-0.401511	-1.35927
63.5559	96.5091	-0.398978	-1.35548
64.3403	96.5023	-0.399223	-1.3634
65.1313	96.4996	-0.392919	-1.3672
65.9179	96.5014	-0.391033	-1.36647
66.7058	96.5049	-0.387836	-1.36417
67.4838	96.5093	-0.394619	-1.36091
68.2395	96.5101	-0.423629	-1.36124
69.0058	96.5112	-0.442185	-1.36124
69.7891	96.5088	-0.44367	-1.36475
[truncated: 54,808 more rows]

## Sheet: Fig. S4e
X (mm)	Y (mm)	UX (mm)	UY (mm)
165.249	127.868	-0.875923	-0.507928
166.015	127.853	-0.894776	-0.522673
166.798	127.849	-0.89762	-0.526723
167.567	127.848	-0.913081	-0.527366
168.367	127.848	-0.898364	-0.526488
169.161	127.851	-0.888988	-0.523128
169.947	127.854	-0.887435	-0.51992
170.755	127.839	-0.864755	-0.533487
171.512	127.847	-0.891643	-0.525511
164.484	127.098	-0.856026	-0.494118
165.229	127.079	-0.89697	-0.512923
166.011	127.065	-0.899354	-0.527079
166.797	127.057	-0.899115	-0.534903
167.578	127.05	-0.902334	-0.540782
168.364	127.049	-0.901718	-0.541485
169.157	127.051	-0.89322	-0.538953
169.947	127.054	-0.888202	-0.535148
170.735	127.058	-0.885329	-0.531436
171.521	127.061	-0.884007	-0.526892
172.301	127.072	-0.888552	-0.516167
164.44	126.282	-0.900942	-0.526356
165.215	126.269	-0.910582	-0.539207
166.002	126.255	-0.908769	-0.552369
166.789	126.25	-0.906603	-0.556995
167.573	126.247	-0.907816	-0.560238
168.36	126.249	-0.906368	-0.557985
169.148	126.252	-0.902551	-0.554357
169.937	126.257	-0.89906	-0.548865
170.729	126.262	-0.891881	-0.543152
171.519	126.267	-0.886753	-0.537686
172.311	126.271	-0.878492	-0.532829
173.107	126.231	-0.86799	-0.57211
163.65	125.426	-0.90542	-0.598651
164.433	125.469	-0.908385	-0.554611
165.217	125.465	-0.909537	-0.558926
166.003	125.463	-0.907882	-0.560729
166.783	125.461	-0.913799	-0.56226
167.571	125.461	-0.910862	-0.561708
168.366	125.464	-0.900888	-0.558883
169.149	125.464	-0.902107	-0.557848
169.945	125.471	-0.890893	-0.550815
170.736	125.473	-0.884729	-0.547822
171.519	125.471	-0.887043	-0.549834
172.317	125.468	-0.87373	-0.551695
173.116	125.469	-0.85886	-0.550015
173.817	125.416	-0.943423	-0.602828
148.756	124.701	-0.87452	-0.537749
149.493	124.664	-0.923838	-0.575212
150.299	124.657	-0.903182	-0.582226
151.142	124.664	-0.846468	-0.575742
151.881	124.667	-0.892997	-0.572745
152.622	124.67	-0.937285	-0.569574
153.428	124.735	-0.917605	-0.504645
162.836	124.643	-0.935034	-0.596761
163.606	124.656	-0.950262	-0.583937
164.404	124.666	-0.93697	-0.574144
165.205	124.663	-0.921827	-0.576644
165.979	124.663	-0.933025	-0.576602
166.758	124.663	-0.939071	-0.576158
167.538	124.658	-0.943697	-0.580868
168.344	124.659	-0.923071	-0.579319
169.137	124.66	-0.915133	-0.577706
169.929	124.665	-0.907397	-0.572334
170.721	124.669	-0.900305	-0.568144
171.491	124.667	-0.915401	-0.569028
172.293	124.666	-0.897945	-0.569415
173.072	124.665	-0.904361	-0.57024
173.782	124.654	-0.978711	-0.58074
177.728	124.656	-0.955461	-0.574609
178.557	124.655	-0.910517	-0.574815
179.427	124.652	-0.82503	-0.576806
192.496	124.63	-0.294445	-0.579043
193.162	124.639	-0.412137	-0.568001
193.96	124.644	-0.39682	-0.56093
194.74	124.64	-0.399164	-0.563989
195.521	124.629	-0.400954	-0.57313
196.308	124.638	-0.397083	-0.561972
200.685	124.639	-0.713692	-0.548216
201.453	124.641	-0.727608	-0.544312
203.097	124.641	-0.64804	-0.539995
203.914	124.637	-0.612107	-0.541341
204.71	124.612	-0.597695	-0.563859
205.489	124.602	-0.600658	-0.571377
206.222	124.589	-0.64893	-0.581924
207.001	124.574	-0.650888	-0.594429
207.739	124.576	-0.694008	-0.590037
208.466	124.57	-0.747716	-0.593283
209.215	124.569	-0.779749	-0.590806
209.984	124.587	-0.791046	-0.570417
210.808	124.594	-0.747926	-0.559981
212.334	124.606	-0.78297	-0.542788
213.098	124.609	-0.799177	-0.53595
215.362	124.577	-0.874916	-0.558766
216.112	124.575	-0.904648	-0.557799
216.887	124.58	-0.908836	-0.548731
217.656	124.587	-0.91944	-0.538958
218.43	124.592	-0.925084	-0.530117
147.903	123.904	-0.941898	-0.549023
148.718	123.911	-0.912122	-0.543191
149.484	123.91	-0.932275	-0.544448
150.302	123.915	-0.899855	-0.539278
151.076	123.915	-0.911533	-0.539273
151.838	123.92	-0.935695	-0.534768
152.574	123.94	-0.985259	-0.515378
153.408	123.93	-0.936855	-0.525288
154.256	123.945	-0.874645	-0.510829
155.084	123.928	-0.832313	-0.528241
161.988	123.87	-0.99725	-0.586483
162.798	123.87	-0.973037	-0.585903
163.577	123.871	-0.979196	-0.584568
164.36	123.872	-0.981155	-0.583235
165.151	123.872	-0.97599	-0.583317
165.935	123.873	-0.976548	-0.581953
166.75	123.874	-0.946925	-0.580717
167.546	123.874	-0.936294	-0.580124
168.353	123.874	-0.914569	-0.579758
169.135	123.874	-0.917429	-0.579775
169.926	123.875	-0.911639	-0.578571
170.712	123.875	-0.910567	-0.577663
171.481	123.877	-0.925512	-0.575776
172.276	123.877	-0.915494	-0.574474
173.057	123.876	-0.919635	-0.575694
173.781	123.873	-0.980254	-0.577708
177.689	123.872	-0.995416	-0.575079
178.476	123.871	-0.991907	-0.575611
179.261	123.868	-0.99139	-0.577043
180.045	123.868	-0.992423	-0.576599
180.827	123.866	-0.993756	-0.577375
181.62	123.868	-0.985675	-0.574088
183.187	123.869	-0.986012	-0.5716
183.994	123.868	-0.963719	-0.571311
184.776	123.865	-0.965366	-0.573117
185.592	123.864	-0.932863	-0.572317
186.378	123.863	-0.930924	-0.572358
187.112	123.86	-0.980261	-0.574485
188.664	123.859	-0.99564	-0.572511
189.446	123.859	-0.996901	-0.571214
191.016	123.857	-0.993446	-0.570013
192.609	123.849	-0.966919	-0.574412
193.427	123.847	-0.931257	-0.574731
194.224	123.846	-0.917254	-0.574827
195.05	123.844	-0.874312	-0.574728
195.858	123.845	-0.848731	-0.57158
196.601	123.847	-0.888096	-0.568318
197.335	123.845	-0.937033	-0.568301
198.137	123.843	-0.917224	-0.568345
198.959	123.84	-0.877912	-0.568824
199.709	123.836	-0.910356	-0.571173
200.497	123.832	-0.903921	-0.572886
201.254	123.83	-0.929175	-0.572789
202.017	123.829	-0.948273	-0.571918
202.779	123.826	-0.96758	-0.571887
204.332	123.823	-0.97826	-0.570003
205.281	123.82	-0.810836	-0.570823
206.034	123.819	-0.839016	-0.56968
206.788	123.813	-0.866144	-0.572725
207.554	123.814	-0.88196	-0.569716
208.333	123.812	-0.88404	-0.568621
209.123	123.812	-0.874501	-0.56624
209.898	123.81	-0.880685	-0.564909
210.634	123.807	-0.924777	-0.564807
211.373	123.803	-0.966178	-0.566519
147.078	123.067	-0.979951	-0.601476
147.911	123.104	-0.933073	-0.564753
148.698	123.12	-0.931857	-0.549448
149.465	123.129	-0.950799	-0.540414
150.29	123.15	-0.912185	-0.519583
151.059	123.146	-0.928609	-0.524233
151.828	123.149	-0.945738	-0.521409
152.634	123.132	-0.924929	-0.538273
153.403	123.136	-0.941483	-0.53455
154.19	123.136	-0.940028	-0.534649
154.99	123.117	-0.926304	-0.553805
155.787	123.113	-0.914824	-0.558598
156.526	123.099	-0.96179	-0.572804
157.295	123.092	-0.977716	-0.579699
158.06	123.087	-0.998591	-0.584456
158.846	123.09	-0.997483	-0.582196
164.353	123.1	-0.988839	-0.571277
165.142	123.102	-0.984538	-0.568551
165.918	123.099	-0.993688	-0.57144
167.492	123.088	-0.990889	-0.582616
168.306	123.095	-0.961314	-0.575154
169.105	123.088	-0.947119	-0.581034
169.904	123.093	-0.93384	-0.576603
170.697	123.098	-0.925175	-0.57091
171.47	123.089	-0.937216	-0.579199
172.263	123.093	-0.929167	-0.574965
173.019	123.094	-0.958058	-0.572936
173.771	123.1	-0.991276	-0.566661
179.26	123.093	-0.993947	-0.567997
180.1	123.089	-0.937804	-0.571504
180.834	123.089	-0.988081	-0.570498
181.608	123.081	-0.998248	-0.577562
186.61	123.072	-0.700154	-0.579957
187.17	123.07	-0.923862	-0.580455
187.914	123.07	-0.963207	-0.579658
188.679	123.071	-0.981898	-0.5771
189.453	123.077	-0.991199	-0.569406
196.503	123.062	-0.988544	-0.569643
197.29	123.058	-0.983982	-0.572015
198.099	123.059	-0.957252	-0.569075
198.869	123.056	-0.970347	-0.569901
199.65	123.058	-0.971303	-0.566095
200.44	123.06	-0.962873	-0.561678
201.999	123.053	-0.968734	-0.565064
202.785	123.051	-0.963886	-0.563956
203.558	123.042	-0.973333	-0.571159
204.373	123.042	-0.939714	-0.568259
205.146	123.044	-0.948208	-0.564482
205.921	123.041	-0.954503	-0.56462
206.695	123.044	-0.962287	-0.559471
207.47	123.039	-0.968044	-0.561278
208.233	123.029	-0.986163	-0.568944
216.025	122.992	-0.998621	-0.576962
216.815	123.017	-0.987315	-0.5478
146.343	122.318	-0.929464	-0.565299
147.126	122.318	-0.932478	-0.565643
147.919	122.334	-0.925367	-0.549675
148.693	122.332	-0.93638	-0.552676
149.46	122.329	-0.955487	-0.555313
150.272	122.319	-0.928932	-0.565837
151.061	122.338	-0.92582	-0.547622
151.793	122.318	-0.979517	-0.567265
152.602	122.33	-0.956473	-0.556059
153.395	122.336	-0.949188	-0.550295
154.181	122.326	-0.949281	-0.560745
154.985	122.331	-0.930532	-0.555785
155.725	122.314	-0.976856	-0.573002
161.203	122.305	-0.99786	-0.581833
161.994	122.313	-0.992187	-0.573832
162.782	122.322	-0.989058	-0.565388
163.56	122.324	-0.996349	-0.562679
164.344	122.322	-0.997435	-0.565048
168.269	122.305	-0.999077	-0.580226
169.092	122.305	-0.961415	-0.580204
169.88	122.312	-0.958174	-0.572475
170.686	122.301	-0.936858	-0.583328
171.487	122.283	-0.921298	-0.601362
172.284	122.282	-0.908458	-0.601859
173.023	122.298	-0.955079	-0.584818
173.77	122.334	-0.992107	-0.548852
179.26	122.308	-0.994656	-0.569932
180.066	122.307	-0.972322	-0.570157
180.84	122.301	-0.983456	-0.575121
184.006	122.301	-0.953623	-0.571218
184.844	122.299	-0.899447	-0.57217
185.651	122.298	-0.876479	-0.571219
186.504	122.292	-0.807485	-0.576586
187.284	122.283	-0.810578	-0.584564
187.972	122.276	-0.906933	-0.589864
188.69	122.269	-0.972411	-0.595742
189.451	122.272	-0.994297	-0.591532
191.013	122.296	-0.999363	-0.564598
193.373	122.26	-0.988759	-0.595239
194.146	122.267	-0.998729	-0.586669
196.494	122.272	-0.999115	-0.576335
197.29	122.266	-0.9857	-0.580594
198.087	122.268	-0.971098	-0.577099
198.86	122.271	-0.980596	-0.571863
199.651	122.276	-0.972088	-0.565062
200.434	122.281	-0.971222	-0.558496
201.21	122.274	-0.977882	-0.562828
202.005	122.253	-0.964694	-0.581517
202.774	122.255	-0.977571	-0.577529
203.552	122.248	-0.981176	-0.582567
204.352	122.249	-0.963139	-0.579294
205.119	122.259	-0.978099	-0.56665
206.67	122.258	-0.989371	-0.563025
207.47	122.232	-0.970434	-0.586182
211.365	122.212	-0.979919	-0.592931
212.133	122.213	-0.993078	-0.588823
222.272	122.208	-0.987639	-0.550206
223.069	122.202	-0.96992	-0.553018
223.871	122.203	-0.945876	-0.548088
224.698	122.183	-0.897541	-0.56431
225.414	122.118	-0.959084	-0.625405
146.356	121.538	-0.915328	-0.559988
147.132	121.543	-0.925632	-0.555638
147.912	121.537	-0.931347	-0.562338
148.693	121.54	-0.93608	-0.559938
149.465	121.539	-0.9505	-0.561303
150.266	121.554	-0.935039	-0.545809
151.037	121.544	-0.949779	-0.5569
151.814	121.538	-0.959068	-0.562659
152.594	121.531	-0.964155	-0.570022
153.383	121.54	-0.96122	-0.561449
154.163	121.534	-0.96731	-0.567872
154.954	121.534	-0.961295	-0.567637
155.722	121.528	-0.979319	-0.573804
146.36	120.756	-0.911639	-0.557422
147.133	120.768	-0.92445	-0.545774
147.92	120.768	-0.923126	-0.546683
148.702	120.766	-0.926886	-0.548268
149.478	120.756	-0.936627	-0.559294
150.263	120.769	-0.937913	-0.546442
151.033	120.76	-0.953173	-0.556401
151.807	120.746	-0.965531	-0.569778
152.569	120.739	-0.989643	-0.577839
146.355	119.979	-0.91526	-0.549647
147.127	119.978	-0.929224	-0.550619
147.918	119.985	-0.924432	-0.544879
148.697	119.994	-0.931964	-0.53635
149.477	119.981	-0.937678	-0.549517
150.242	119.968	-0.958523	-0.562784
150.994	119.951	-0.992315	-0.580377
146.353	119.211	-0.917091	-0.53237
147.128	119.207	-0.928029	-0.536752
147.916	119.207	-0.925891	-0.5379
148.688	119.202	-0.939554	-0.543323
149.458	119.186	-0.95635	-0.559928
150.227	119.187	-0.972791	-0.559026
146.359	118.425	-0.910691	-0.533858
147.121	118.456	-0.934217	-0.503057
147.895	118.428	-0.946887	-0.531698
148.672	118.415	-0.955781	-0.545706
149.436	118.4	-0.977229	-0.560977
150.204	118.39	-0.99503	-0.570775
158.064	118.376	-0.993455	-0.587808
146.355	117.675	-0.913976	-0.498683
147.116	117.694	-0.939322	-0.480662
147.885	117.645	-0.956467	-0.530289
148.655	117.626	-0.972182	-0.549576
149.415	117.604	-0.997629	-0.571899
147.124	116.915	-0.930707	-0.474159
147.875	116.848	-0.965744	-0.542098
148.632	116.824	-0.994969	-0.56625
162.777	116.817	-0.994182	-0.578882
147.129	116.171	-0.925306	-0.434001
147.872	116.079	-0.968217	-0.525882
148.628	116.044	-0.998478	-0.561746
154.917	116.002	-0.996535	-0.607568
155.717	116.014	-0.98247	-0.59532
156.497	116.022	-0.988904	-0.587242
162.787	116.023	-0.984024	-0.587682
163.586	116.02	-0.970512	-0.590784
146.347	115.38	-0.920787	-0.439162
147.102	115.335	-0.951017	-0.484771
147.843	115.264	-0.996752	-0.556197
154.128	115.249	-0.999987	-0.574942
163.581	115.246	-0.976257	-0.581053
164.407	115.233	-0.935771	-0.593575
146.307	114.54	-0.959507	-0.49434
147.083	114.525	-0.970105	-0.510104
152.558	114.469	-0.99737	-0.568954
154.131	114.472	-0.995967	-0.567207
164.362	114.447	-0.980055	-0.595511
165.166	114.464	-0.961507	-0.578357
165.998	114.45	-0.91588	-0.591755
146.266	113.667	-0.999931	-0.581721
165.133	113.657	-0.99488	-0.600476
165.942	113.644	-0.971669	-0.613319
145.502	112.927	-0.977012	-0.536307
150.985	112.89	-0.997156	-0.577607
165.132	112.868	-0.995924	-0.604825
165.92	112.865	-0.993494	-0.60804
166.706	112.868	-0.992933	-0.605275
82.0427	111.894	0.0113601	-0.693925
83.5424	111.762	0.725772	-0.826723
83.9659	111.314	-0.421351	-1.27777
84.668	111.31	-0.504574	-1.28271
85.6852	111.31	-0.27272	-1.28359
145.502	112.153	-0.976497	-0.525197
150.984	112.108	-0.997177	-0.574687
155.703	112.12	-0.994729	-0.565503
165.132	112.082	-0.995756	-0.606391
166.703	112.079	-0.99571	-0.609072
167.491	112.079	-0.993741	-0.609498
80.1526	111.571	-0.306936	-0.228441
81.6399	111.35	0.395105	-0.451475
82.53	110.862	0.499993	-0.94016
83.5921	110.726	0.77676	-1.07719
83.0308	110.542	-0.569803	-1.2632
83.8312	110.543	-0.554803	-1.26262
84.5797	110.562	-0.591635	-1.24579
85.3219	110.605	-0.634825	-1.20357
85.9481	110.751	-0.794027	-1.05907
86.6867	110.91	-0.840761	-0.901354
145.49	111.38	-0.988131	-0.513229
79.6308	110.761	-0.0422685	-0.251941
80.3134	110.513	-0.144941	-0.50148
81.7587	110.431	0.515106	-0.584687
82.7024	110.272	0.673641	-0.744746
83.7592	110.089	0.945081	-0.928874
83.0242	109.757	-0.575215	-1.2622
83.8132	109.764	-0.571505	-1.25627
84.5961	109.769	-0.573963	-1.25299
85.3771	109.776	-0.578342	-1.2467
86.1596	109.785	-0.581262	-1.23963
86.9404	109.799	-0.585804	-1.2268
87.687	109.903	-0.624703	-1.12437
145.49	110.629	-0.987535	-0.479199
146.264	110.568	-0.99979	-0.540755
165.917	110.498	-0.996442	-0.621517
166.704	110.489	-0.994624	-0.630114
79.637	109.765	-0.0348458	-0.463056
79.9009	108.957	-0.55618	-1.27181
80.6757	108.954	-0.566572	-1.27586
81.4542	108.958	-0.573371	-1.27317
82.2358	108.965	-0.577011	-1.26793
83.0261	108.969	-0.572015	-1.26502
83.8127	108.974	-0.570753	-1.2614
84.5982	108.981	-0.570651	-1.25507
85.3823	108.992	-0.571885	-1.24616
86.1664	108.993	-0.57319	-1.24572
86.9534	108.998	-0.571571	-1.2425
87.7361	109.022	-0.574347	-1.21923
65.1998	108.115	-0.341	-1.3063
66.0386	108.108	-0.286999	-1.31393
66.5656	108.023	-0.54482	-1.39973
67.3296	108.038	-0.56566	-1.38645
68.096	108.047	-0.5841	-1.37822
68.8033	108.04	-0.661678	-1.38677
69.4619	107.858	-0.788013	-1.56988
78.9793	109.283	0.0938632	-0.157764
79.7804	109.355	0.109811	-0.0875424
79.8941	108.164	-0.561685	-1.27991
80.6743	108.166	-0.566772	-1.27912
81.4549	108.169	-0.571378	-1.27724
82.2365	108.176	-0.57506	-1.27116
83.0283	108.187	-0.568576	-1.26177
83.8148	108.195	-0.567449	-1.25483
84.6015	108.199	-0.566014	-1.25254
85.3883	108.206	-0.564657	-1.24601
86.1714	108.213	-0.566909	-1.2409
86.9512	108.218	-0.572548	-1.23663
87.73	108.241	-0.57914	-1.21538
88.5017	108.264	-0.592892	-1.19374
63.4572	107.304	-0.512943	-1.32881
64.1859	107.242	-0.569032	-1.39255
64.9628	107.226	-0.576832	-1.40949
65.7617	107.235	-0.562715	-1.40135
66.5391	107.239	-0.570173	-1.39925
67.3148	107.243	-0.57928	-1.3964
68.1013	107.255	-0.577682	-1.38496
68.8951	107.255	-0.56878	-1.386
69.6112	107.221	-0.637579	-1.42113
70.3081	107.138	-0.725544	-1.50609
78.6008	107.986	-0.283375	-0.67012
79.1143	107.364	-0.555117	-1.29334
79.8936	107.375	-0.560982	-1.28351
80.6779	107.38	-0.561887	-1.27932
81.4601	107.383	-0.564956	-1.27736
82.2409	107.393	-0.569468	-1.26942
83.0316	107.398	-0.564076	-1.26543
83.8203	107.407	-0.560667	-1.25718
84.6074	107.416	-0.558893	-1.25014
85.388	107.421	-0.563662	-1.24609
86.1742	107.429	-0.562859	-1.23929
86.9546	107.434	-0.567894	-1.2353
87.7409	107.439	-0.566999	-1.23169
88.5241	107.45	-0.569193	-1.22173
62.6874	106.478	-0.496962	-1.36836
63.4132	106.429	-0.555791	-1.41906
64.193	106.444	-0.560744	-1.40474
64.9692	106.444	-0.569319	-1.40658
65.7563	106.45	-0.567018	-1.40097
66.5442	106.455	-0.563949	-1.39751
67.3247	106.459	-0.568295	-1.39458
68.1106	106.466	-0.567213	-1.38913
68.8974	106.471	-0.565268	-1.38539
69.6851	106.47	-0.562485	-1.38668
70.4789	106.44	-0.553616	-1.41849
71.1349	106.344	-0.682526	-1.51523
77.8818	107.359	-0.215979	-0.509953
78.5706	107.123	-0.312387	-0.747667
79.1603	106.682	-0.50784	-1.18923
79.8957	106.594	-0.557603	-1.27873
80.6789	106.599	-0.559668	-1.27518
81.4604	106.599	-0.563379	-1.27627
82.2442	106.607	-0.564915	-1.26959
83.0366	106.609	-0.557794	-1.26836
83.8272	106.618	-0.552475	-1.26127
84.6158	106.627	-0.549266	-1.25351
85.3907	106.631	-0.559667	-1.2508
86.1788	106.64	-0.557007	-1.24248
86.9582	106.645	-0.562999	-1.23893
87.7441	106.65	-0.562479	-1.2352
88.5289	106.632	-0.563134	-1.2549
144.696	107.407	-0.992621	-0.560212
62.6628	105.68	-0.520412	-1.3814
63.4053	105.642	-0.562608	-1.42064
64.1907	105.651	-0.561943	-1.4125
64.9749	105.66	-0.562496	-1.40493
65.7574	105.664	-0.564721	-1.4021
66.5472	105.671	-0.559788	-1.39652
67.3304	105.678	-0.561399	-1.39064
68.1159	105.685	-0.560685	-1.3842
68.8995	105.682	-0.562004	-1.38826
69.6844	105.686	-0.562012	-1.38557
70.4852	105.681	-0.546148	-1.39193
71.2125	105.683	-0.603768	-1.39102
77.784	106.428	-0.312581	-0.655488
78.4657	106.145	-0.416091	-0.939665
79.1144	105.791	-0.552469	-1.29491
79.8982	105.802	-0.553927	-1.28536
80.6816	105.809	-0.5557	-1.27948
81.4639	105.811	-0.55867	-1.27939
82.2489	105.82	-0.558962	-1.27161
83.0381	105.823	-0.55498	-1.26985
83.829	105.828	-0.549406	-1.26593
84.6183	105.836	-0.545513	-1.25885
85.3992	105.844	-0.549916	-1.25188
86.1847	105.853	-0.549857	-1.24455
86.9667	105.859	-0.553243	-1.23961
87.7505	105.863	-0.554854	-1.23673
88.5445	105.865	-0.54633	-1.23677
62.6563	104.906	-0.525798	-1.36983
63.4106	104.866	-0.556162	-1.41096
64.1925	104.868	-0.559054	-1.41082
64.9782	104.875	-0.558084	-1.40435
65.7629	104.88	-0.558075	-1.40091
66.5506	104.885	-0.555203	-1.39647
67.3332	104.893	-0.557454	-1.3899
68.1206	104.899	-0.55483	-1.38539
68.9038	104.903	-0.55654	-1.38268
69.6885	104.904	-0.556689	-1.38298
70.4822	104.904	-0.54792	-1.38349
71.2638	104.921	-0.551218	-1.36822
71.9436	104.939	-0.656398	-1.35107
77.5487	104.96	-0.546631	-1.33824
78.3307	104.99	-0.549839	-1.30992
79.1146	105	-0.551062	-1.30143
79.9009	105.014	-0.549972	-1.28853
80.6872	105.019	-0.548926	-1.28413
81.4717	105.022	-0.549586	-1.28285
82.2568	105.032	-0.549826	-1.27351
83.0424	105.035	-0.549473	-1.2724
83.8305	105.041	-0.54666	-1.26693
84.6177	105.052	-0.544789	-1.25767
85.4	105.059	-0.547903	-1.25196
86.1841	105.062	-0.549128	-1.25021
86.9661	105.064	-0.552546	-1.24916
87.7543	105.057	-0.549824	-1.25812
88.5891	105.083	-0.500428	-1.23251
137.623	105.791	-0.986395	-0.599149
138.396	105.804	-0.999468	-0.587037
62.6374	104.103	-0.543538	-1.38767
63.4123	104.078	-0.553348	-1.41412
64.1953	104.081	-0.555089	-1.41213
64.9805	104.089	-0.554613	-1.40483
65.7643	104.095	-0.555627	-1.40069
66.5534	104.103	-0.551257	-1.39339
67.3325	104.109	-0.556989	-1.38866
68.1307	104.115	-0.543581	-1.38423
68.9099	104.118	-0.549223	-1.3823
69.6923	104.122	-0.551778	-1.37916
70.4776	104.134	-0.551395	-1.36797
71.253	104.164	-0.560871	-1.33957
71.9441	104.328	-0.654694	-1.17681
76.7909	104.292	-0.518157	-1.21984
77.5595	104.213	-0.534636	-1.29989
78.335	104.209	-0.544281	-1.30561
79.1205	104.222	-0.543907	-1.29385
79.9074	104.234	-0.542271	-1.28299
80.6931	104.239	-0.541735	-1.27866
81.4743	104.241	-0.545817	-1.27868
82.2594	104.248	-0.545956	-1.27278
83.0438	104.249	-0.546833	-1.27244
83.8307	104.254	-0.545202	-1.26868
84.6193	104.267	-0.541983	-1.25744
85.3997	104.271	-0.546896	-1.25492
86.1862	104.278	-0.545807	-1.24893
86.9678	104.277	-0.549556	-1.25133
87.765	104.283	-0.537781	-1.24617
132.979	105.02	-0.911623	-0.579236
133.749	105.022	-0.927215	-0.578159
134.532	105.031	-0.931016	-0.569651
135.336	105.025	-0.913245	-0.576906
136.171	105.026	-0.864547	-0.576685
136.913	105.027	-0.909471	-0.576989
137.661	105.034	-0.947415	-0.570577
138.427	105.043	-0.968041	-0.562743
62.6285	103.322	-0.551334	-1.38323
63.4184	103.297	-0.54618	-1.40958
64.2002	103.293	-0.549018	-1.41511
64.9849	103.3	-0.549074	-1.40871
65.7674	103.305	-0.551385	-1.40497
66.5579	103.312	-0.545666	-1.39878
67.3303	103.328	-0.557999	-1.38485
68.1354	103.328	-0.537776	-1.38512
68.9139	103.341	-0.544095	-1.37338
70.4828	103.343	-0.545016	-1.37374
71.2672	103.352	-0.545492	-1.36606
76.7679	103.405	-0.539914	-1.32194
77.5514	103.412	-0.541568	-1.31576
78.3401	103.426	-0.538001	-1.30347
79.1285	103.437	-0.534741	-1.29355
79.9141	103.447	-0.534285	-1.28411
80.7003	103.454	-0.533311	-1.27916
81.4827	103.457	-0.53617	-1.27656
82.267	103.464	-0.537062	-1.27086
83.0498	103.469	-0.539567	-1.26792
83.835	103.472	-0.539648	-1.26622
84.617	103.485	-0.543022	-1.25446
85.4001	103.489	-0.545278	-1.25136
86.1886	103.497	-0.542126	-1.24453
86.9713	103.491	-0.54484	-1.25202
87.7807	103.461	-0.520897	-1.2827
123.476	104.078	-0.977364	-0.722623
124.329	104.094	-0.910657	-0.70855
125.095	104.102	-0.930684	-0.700794
125.87	104.117	-0.94171	-0.687085
126.649	104.13	-0.949415	-0.675252
127.388	104.143	-0.996995	-0.663123
128.96	104.172	-0.997759	-0.636658
129.744	104.182	-0.999676	-0.627695
130.599	104.201	-0.931399	-0.609336
132.134	104.231	-0.968707	-0.581764
132.904	104.236	-0.985034	-0.577809
133.7	104.252	-0.975645	-0.563187
134.519	104.266	-0.942656	-0.549593
135.343	104.275	-0.905925	-0.541977
136.129	104.287	-0.906139	-0.530329
136.931	104.284	-0.890652	-0.534765
137.683	104.292	-0.924657	-0.527381
138.441	104.299	-0.952749	-0.521633
144.706	104.265	-0.978614	-0.561987
145.472	104.24	-0.999428	-0.588105
62.625	102.517	-0.553727	-1.40293
63.4211	102.51	-0.542311	-1.41196
64.2049	102.509	-0.543248	-1.414
64.9893	102.515	-0.543559	-1.40909
65.7712	102.52	-0.546388	-1.4051
66.5536	102.529	-0.548744	-1.39694
67.3313	102.543	-0.555832	-1.38404
68.1013	102.565	-0.570737	-1.36342
71.2542	102.601	-0.557265	-1.33154
71.8643	102.914	-0.732168	-1.0203
73.5716	102.683	-0.594788	-1.25313
76.0268	102.697	-0.494697	-1.24328
76.7676	102.611	-0.538959	-1.33043
77.5559	102.628	-0.535769	-1.31436
78.3462	102.646	-0.530624	-1.2976
79.1346	102.655	-0.52736	-1.28993
79.9203	102.663	-0.52685	-1.28341
80.7035	102.667	-0.528888	-1.28034
81.4861	102.672	-0.531461	-1.27713
82.2693	102.679	-0.533532	-1.27084
83.0521	102.683	-0.536055	-1.26778
83.8381	102.688	-0.535379	-1.26485
84.6215	102.698	-0.537252	-1.25537
85.403	102.705	-0.541097	-1.24965
86.1904	102.712	-0.539057	-1.2446
86.9647	102.676	-0.55015	-1.28165
87.79	102.639	-0.510314	-1.31975
91.4426	103.976	0.00039093	0.0122409
92.2239	103.976	-0.00386069	0.0111234
93.0102	103.978	-0.00311778	0.011616
93.7948	103.98	-0.00407117	0.0118368
94.5859	103.984	0.00145946	0.0154353
95.377	103.98	0.00694014	0.00950634
96.1531	103.98	-0.00261711	0.00822595
96.9392	103.974	-0.00223835	0.00159999
97.7386	103.961	0.0114295	-0.013435
98.505	103.818	-0.00780498	-0.156943
102.706	102.896	-0.521167	-1.08661
107.865	102.961	-0.864437	-1.03052
108.663	102.989	-0.852049	-1.00359
109.408	103.004	-0.893373	-0.989835
110.177	103.029	-0.909796	-0.966304
110.975	103.049	-0.898554	-0.947378
111.794	103.062	-0.86486	-0.935579
112.544	103.071	-0.900808	-0.928657
113.364	103.082	-0.867462	-0.91869
114.123	103.09	-0.894565	-0.911343
114.888	103.102	-0.91566	-0.900528
115.676	103.121	-0.913993	-0.883062
116.449	103.14	-0.926992	-0.865371
117.23	103.157	-0.932248	-0.849482
118.017	103.173	-0.93159	-0.83434
118.8	103.189	-0.934991	-0.819961
119.598	103.206	-0.92232	-0.803677
120.396	103.224	-0.910797	-0.786905
121.179	103.24	-0.914301	-0.771991
121.955	103.255	-0.924613	-0.758325
122.74	103.269	-0.925364	-0.745176
123.514	103.284	-0.938042	-0.731948
124.326	103.297	-0.912051	-0.719761
125.111	103.313	-0.913485	-0.704981
125.902	103.328	-0.908744	-0.690937
126.694	103.343	-0.902973	-0.676857
127.487	103.357	-0.896878	-0.663853
128.271	103.371	-0.899115	-0.651597
129.044	103.383	-0.912181	-0.640599
129.823	103.396	-0.919794	-0.628119
130.576	103.414	-0.953246	-0.611727
131.363	103.434	-0.952734	-0.592648
132.122	103.424	-0.979713	-0.603814
133.712	103.462	-0.962994	-0.567229
134.535	103.479	-0.926583	-0.551798
135.342	103.506	-0.905218	-0.526007
136.102	103.531	-0.931407	-0.50135
136.944	103.53	-0.875863	-0.503907
137.685	103.523	-0.921557	-0.511613
138.456	103.518	-0.936698	-0.517198
139.183	103.499	-0.996076	-0.537315
143.946	103.499	-0.95227	-0.542806
144.717	103.487	-0.966978	-0.555476
145.472	103.457	-0.99819	-0.586293
62.6286	101.707	-0.549019	-1.42852
63.4252	101.716	-0.537078	-1.42004
64.21	101.72	-0.537045	-1.4171
64.9941	101.728	-0.537631	-1.41011
65.7778	101.731	-0.538626	-1.40846
66.5611	101.728	-0.540133	-1.41268
67.3709	101.74	-0.515106	-1.40153
68.4808	102.544	-0.974882	-0.599915
70.1562	102.417	-0.869197	-0.729582
71.0288	102.216	-0.781512	-0.931504
71.8579	102.154	-0.737336	-0.994718
72.6705	102.016	-0.709689	-1.1346
73.5992	101.84	-0.566005	-1.31179
74.3696	101.869	-0.580592	-1.28365
75.1956	101.85	-0.539663	-1.30375
75.9755	101.806	-0.544831	-1.34906
76.7676	101.822	-0.537801	-1.33437
77.5569	101.845	-0.53361	-1.31269
78.3452	101.862	-0.530417	-1.29673
79.1326	101.867	-0.528122	-1.29246
79.9213	101.874	-0.524683	-1.28722
80.7039	101.881	-0.527231	-1.28155
81.4907	101.887	-0.525648	-1.27644
82.2735	101.895	-0.528098	-1.26966
83.0556	101.899	-0.531308	-1.26679
83.8403	101.903	-0.531861	-1.2643
84.6251	101.915	-0.532374	-1.25336
85.4091	101.925	-0.533789	-1.24462
86.1964	101.934	-0.531829	-1.23681
86.9989	101.926	-0.514763	-1.24639
88.3188	103.19	0.01978	0.0167126
89.0802	103.183	-0.00425738	0.00837557
90.656	103.186	0.00054971	0.00843531
91.44	103.191	-0.000904653	0.0126864
92.2257	103.192	-0.00081361	0.0119232
93.0082	103.195	-0.00384065	0.0139024
93.7986	103.195	0.000947382	0.0124703
94.5802	103.199	-0.0030474	0.0151281
95.369	103.199	0.000196066	0.0136948
96.1499	103.197	-0.00463287	0.0104999
97.4767	102.933	-0.249128	-0.255789
97.9683	102.117	-0.543249	-1.07254
98.4931	102.045	-0.804211	-1.14654
99.2079	101.982	-0.875208	-1.21065
99.9842	102.024	-0.884683	-1.16977
100.717	102.035	-0.937746	-1.16059
101.53	102.059	-0.910904	-1.13738
102.335	102.079	-0.891392	-1.11877
103.148	102.101	-0.864213	-1.09749
103.928	102.121	-0.870034	-1.07922
104.704	102.135	-0.880171	-1.06602
105.486	102.152	-0.884117	-1.05079
106.277	102.166	-0.879179	-1.03794
107.057	102.176	-0.884624	-1.02916
107.843	102.192	-0.884497	-1.01458
108.633	102.208	-0.88055	-0.999964
109.408	102.222	-0.891696	-0.987089
110.198	102.241	-0.888225	-0.968793
110.985	102.258	-0.886681	-0.953245
111.773	102.273	-0.884517	-0.93949
112.556	102.286	-0.88813	-0.928177
113.338	102.3	-0.891753	-0.914745
114.122	102.314	-0.894355	-0.902405
114.906	102.328	-0.896347	-0.889067
115.692	102.344	-0.896191	-0.874415
116.483	102.358	-0.89206	-0.861544
117.262	102.373	-0.898699	-0.847868
118.055	102.389	-0.891962	-0.833749
118.838	102.404	-0.895138	-0.819492
119.625	102.42	-0.894959	-0.804956
120.409	102.437	-0.896799	-0.789275
121.199	102.453	-0.893541	-0.773576
121.985	102.469	-0.893695	-0.759677
122.769	102.483	-0.895428	-0.746156
123.556	102.498	-0.895268	-0.732872
124.338	102.512	-0.899253	-0.719381
125.125	102.527	-0.898791	-0.70599
125.913	102.542	-0.896676	-0.691979
126.699	102.558	-0.897072	-0.677195
127.489	102.572	-0.893793	-0.664295
128.276	102.587	-0.893402	-0.650215
129.058	102.601	-0.897585	-0.637019
129.843	102.615	-0.899009	-0.624147
130.616	102.626	-0.912431	-0.614754
131.392	102.642	-0.922028	-0.598978
132.157	102.629	-0.943742	-0.613877
132.894	102.642	-0.99296	-0.601483
133.738	102.662	-0.935878	-0.582052
134.55	102.67	-0.90996	-0.575821
135.369	102.658	-0.877209	-0.588262
136.951	102.75	-0.86805	-0.498132
137.72	102.739	-0.885271	-0.51054
138.476	102.73	-0.916156	-0.52026
139.211	102.708	-0.967965	-0.543153
143.95	102.719	-0.947493	-0.537352
144.721	102.685	-0.962728	-0.57219
62.6247	100.952	-0.551836	-1.39793
63.4252	100.935	-0.536024	-1.4164
64.2135	100.935	-0.532376	-1.41749
64.9981	100.943	-0.532543	-1.41003
65.7819	100.949	-0.533459	-1.40505
66.5685	100.959	-0.531613	-1.39613
70.8986	101.673	-0.91059	-0.689656
71.8928	101.303	-0.701311	-1.06091
72.8467	101.008	-0.532296	-1.35663
73.6343	101.01	-0.529724	-1.35587
74.3966	101.032	-0.552389	-1.33555
75.1936	101.034	-0.540476	-1.33459
75.9709	101.025	-0.548192	-1.34483
76.7607	101.019	-0.543514	-1.35176
77.5493	101.042	-0.53998	-1.33007
78.3395	101.066	-0.534898	-1.30779
79.1364	101.083	-0.52318	-1.29121
79.9243	101.089	-0.520386	-1.28672
80.7074	101.095	-0.522498	-1.28235
81.4938	101.102	-0.521315	-1.27648
82.2771	101.112	-0.523281	-1.26771
83.0593	101.117	-0.526375	-1.26342
83.8445	101.123	-0.52643	-1.25902
84.6284	101.129	-0.527843	-1.25394
85.4133	101.141	-0.528264	-1.24358
86.1998	101.147	-0.527127	-1.23893
87.4384	102.243	-0.0739213	-0.143588
88.3041	102.36	0.0063316	-0.0279092
89.0886	102.39	0.00538355	0.000246757
89.8689	102.399	0.000223039	0.00830133
90.6511	102.4	-0.00310507	0.00763675
91.4398	102.403	0.000166014	0.00966768
92.2254	102.405	0.000196462	0.0106183
93.0082	102.41	-0.00250645	0.0138645
93.7938	102.408	-0.0025614	0.0111888
94.5753	102.413	-0.00667752	0.0143807
95.3615	102.411	-0.00601425	0.0116598
97.8189	101.39	-0.691372	-1.01513
98.5623	101.338	-0.733705	-1.06757
99.2933	101.297	-0.788526	-1.11074
100.048	101.276	-0.81915	-1.13214
100.789	101.276	-0.864758	-1.13337
101.583	101.297	-0.855851	-1.11439
102.353	101.294	-0.872018	-1.11843
103.13	101.308	-0.880706	-1.10521
103.924	101.332	-0.873036	-1.08326
104.711	101.347	-0.871587	-1.06946
105.497	101.363	-0.871785	-1.05471
106.284	101.379	-0.870362	-1.03984
107.069	101.394	-0.87158	-1.02628
107.854	101.41	-0.872307	-1.01119
108.64	101.426	-0.872417	-0.996587
109.425	101.442	-0.873834	-0.982034
110.211	101.458	-0.873166	-0.966767
110.998	101.474	-0.872943	-0.952207
111.785	101.489	-0.871789	-0.93878
112.57	101.502	-0.873313	-0.926776
113.355	101.518	-0.874249	-0.911698
114.139	101.532	-0.875957	-0.89888
114.925	101.547	-0.876554	-0.885354
115.708	101.561	-0.879137	-0.872854
116.499	101.574	-0.87479	-0.860894
117.288	101.588	-0.871548	-0.848413
118.072	101.602	-0.873799	-0.835256
118.857	101.619	-0.875319	-0.819622
119.643	101.634	-0.875892	-0.805489
120.425	101.65	-0.880108	-0.790391
121.214	101.668	-0.877207	-0.774262
121.999	101.683	-0.878044	-0.760174
122.783	101.697	-0.880492	-0.747049
123.571	101.712	-0.879047	-0.733262
124.353	101.728	-0.883437	-0.718239
125.14	101.742	-0.882276	-0.705657
125.928	101.757	-0.880906	-0.692109
126.712	101.772	-0.882927	-0.677498
127.499	101.786	-0.882102	-0.66529
128.286	101.802	-0.882131	-0.650342
129.07	101.816	-0.884541	-0.637059
129.854	101.827	-0.886292	-0.626606
130.631	101.833	-0.895706	-0.622177
131.419	101.827	-0.894243	-0.628893
132.204	101.868	-0.895797	-0.589465
132.97	101.835	-0.916205	-0.623563
133.781	101.888	-0.892043	-0.571731
134.564	101.903	-0.894618	-0.556788
137.789	101.883	-0.815937	-0.580906
138.513	101.903	-0.878528	-0.562203
139.232	101.928	-0.945964	-0.538364
144.706	101.885	-0.976259	-0.586809
151.765	101.89	-0.99512	-0.58835
168.272	101.931	-0.997036	-0.557155
63.4335	100.149	-0.526616	-1.41693
64.2158	100.153	-0.528983	-1.41393
64.9999	100.16	-0.529599	-1.40795
65.7836	100.165	-0.530637	-1.40404
66.568	100.171	-0.530984	-1.39939
70.9123	100.854	-0.895635	-0.722966
71.8638	100.543	-0.729057	-1.03556
72.8557	100.215	-0.522115	-1.36474
73.6401	100.22	-0.522717	-1.36105
74.4139	100.214	-0.533888	-1.36794
75.1967	100.213	-0.536153	-1.37011
75.9751	100.209	-0.542742	-1.37504
76.7554	100.221	-0.54757	-1.36485
77.5292	100.258	-0.558823	-1.32886
78.3154	100.289	-0.557726	-1.29889
79.1214	100.303	-0.536873	-1.28586
79.919	100.322	-0.524523	-1.26809
80.7079	100.312	-0.520751	-1.27945
81.4965	100.32	-0.517427	-1.27344
82.2795	100.326	-0.51962	-1.26791
83.0631	100.331	-0.521332	-1.2645
83.8457	100.335	-0.523954	-1.26162
84.6315	100.342	-0.523473	-1.25596
85.4188	100.354	-0.521592	-1.24536
86.2109	100.374	-0.514836	-1.22659
87.4052	101.399	-0.105857	-0.203046
96.966	100.573	-0.757326	-1.04537
97.7098	100.502	-0.799262	-1.11791
98.4546	100.461	-0.840141	-1.16018
99.2346	100.468	-0.845918	-1.15364
100.034	100.47	-0.832724	-1.15321
100.803	100.472	-0.848733	-1.15266
101.585	100.448	-0.852675	-1.17818
102.374	100.493	-0.849444	-1.1345
103.139	100.503	-0.871021	-1.1254
103.935	100.547	-0.860627	-1.08252
104.725	100.564	-0.856194	-1.06694
105.511	100.58	-0.856331	-1.05236
106.297	100.595	-0.856045	-1.03797
107.083	100.611	-0.856621	-1.02337
107.868	100.627	-0.856818	-1.009
108.654	100.643	-0.857117	-0.994537
109.44	100.658	-0.857597	-0.980056
110.226	100.673	-0.857355	-0.966528
111.011	100.689	-0.85857	-0.951578
111.797	100.704	-0.858115	-0.938124
112.583	100.719	-0.858487	-0.924811
113.367	100.735	-0.860911	-0.909337
114.152	100.75	-0.861897	-0.895576
114.938	100.764	-0.861722	-0.882802
115.724	100.778	-0.86201	-0.870387
116.515	100.79	-0.85737	-0.859816
117.305	100.802	-0.853907	-0.8488
118.088	100.816	-0.85719	-0.835965
118.87	100.833	-0.860592	-0.820317
119.655	100.849	-0.861812	-0.805542
120.438	100.865	-0.865257	-0.790326
121.227	100.883	-0.863289	-0.773768
122.013	100.898	-0.863548	-0.759784
122.797	100.911	-0.865672	-0.747564
123.584	100.927	-0.86452	-0.733476
124.367	100.944	-0.868408	-0.717631
125.153	100.958	-0.868102	-0.704431
125.94	100.973	-0.867363	-0.690747
126.725	100.988	-0.869519	-0.676035
127.511	101.002	-0.869582	-0.66344
128.297	101.018	-0.870111	-0.64835
129.082	101.033	-0.871081	-0.634556
129.866	101.043	-0.873457	-0.625651
130.643	101.047	-0.882837	-0.62308
131.422	101.039	-0.890441	-0.632048
132.209	101.076	-0.889765	-0.595771
132.975	101.046	-0.910626	-0.627358
133.787	101.085	-0.884212	-0.589275
134.581	101.122	-0.876723	-0.553491
137.707	101.151	-0.896582	-0.527876
138.499	101.115	-0.890866	-0.56456
139.248	101.147	-0.928619	-0.533794
139.986	101.173	-0.977545	-0.509068
145.489	101.163	-0.979429	-0.524532
151.782	101.079	-0.97749	-0.614244
152.552	101.079	-0.993722	-0.614936
63.4303	99.3899	-0.528711	-1.39084
64.2169	99.3715	-0.526755	-1.41032
65.0018	99.3762	-0.52659	-1.40671
65.7846	99.3805	-0.528426	-1.40358
66.5695	99.3833	-0.52836	-1.40188
70.2234	100.167	-0.798525	-0.62388
71.2959	99.4154	-0.510943	-1.37673
72.0826	99.4207	-0.509174	-1.37263
72.8634	99.4246	-0.513282	-1.36986
73.6501	99.4249	-0.511501	-1.37081
74.4249	99.4171	-0.521771	-1.37975
75.2058	99.4119	-0.525889	-1.38617
75.9763	99.4005	-0.540365	-1.39878
76.7434	99.4071	-0.558367	-1.39332
77.5035	99.4413	-0.583328	-1.36035
78.2935	99.4817	-0.578498	-1.32123
79.1067	99.5221	-0.550399	-1.28205
79.9259	99.5521	-0.516368	-1.25327
80.7252	99.5519	-0.502285	-1.2547
81.5108	99.5275	-0.501894	-1.28027
82.2859	99.5371	-0.51204	-1.27194
83.0707	99.5461	-0.512505	-1.26417
83.8517	99.549	-0.516705	-1.26247
84.6351	99.5534	-0.518699	-1.25931
85.4198	99.5548	-0.519311	-1.25921
86.2945	99.7171	-0.429912	-1.09818
96.9446	99.6893	-0.777449	-1.14366
97.6737	99.618	-0.834044	-1.2162
98.4464	99.6459	-0.847038	-1.18965
99.2476	99.6858	-0.831659	-1.15099
100.07	99.696	-0.795103	-1.14208
100.826	99.6711	-0.824407	-1.16821
101.616	99.6869	-0.820619	-1.15374
102.381	99.6971	-0.841385	-1.14473
103.153	99.7062	-0.855447	-1.1369
103.952	99.7515	-0.842418	-1.09286
104.742	99.7788	-0.838384	-1.06686
105.526	99.7939	-0.840127	-1.05305
106.311	99.8108	-0.840575	-1.03735
107.097	99.8269	-0.841427	-1.02256
107.882	99.8425	-0.841574	-1.00823
108.668	99.8581	-0.842154	-0.993805
109.454	99.8737	-0.842511	-0.979461
110.239	99.8884	-0.842674	-0.966065
111.025	99.9042	-0.843611	-0.951461
111.811	99.9189	-0.842863	-0.938045
112.597	99.9337	-0.843111	-0.924399
113.381	99.9498	-0.845316	-0.909593
114.166	99.9651	-0.846411	-0.895463
114.952	99.9796	-0.84654	-0.882249
115.74	99.9932	-0.845428	-0.86983
116.529	100.006	-0.842285	-0.858093
117.318	100.018	-0.839215	-0.847222
118.102	100.032	-0.842038	-0.834724
118.884	100.048	-0.845675	-0.819962
119.669	100.064	-0.847377	-0.804878
120.452	100.08	-0.850363	-0.790276
121.238	100.097	-0.850567	-0.773888
122.024	100.113	-0.850545	-0.75962
122.81	100.127	-0.851695	-0.746538
123.596	100.143	-0.851328	-0.732162
124.381	100.16	-0.853215	-0.716312
125.167	100.174	-0.85348	-0.703504
125.953	100.189	-0.853842	-0.689671
126.737	100.204	-0.855646	-0.675245
127.524	100.219	-0.855655	-0.661881
128.31	100.234	-0.855952	-0.64754
129.095	100.249	-0.856766	-0.633589
129.879	100.259	-0.859293	-0.624533
130.656	100.263	-0.868887	-0.622146
131.434	100.252	-0.87692	-0.633321
132.213	100.282	-0.884704	-0.604737
132.98	100.248	-0.903873	-0.639929
133.789	100.284	-0.881465	-0.604596
134.58	100.316	-0.876888	-0.57434
137.725	100.314	-0.878182	-0.579974
138.51	100.279	-0.879688	-0.616101
139.258	100.307	-0.91758	-0.588264
139.996	100.335	-0.966411	-0.561656
152.571	100.298	-0.974507	-0.610862
153.339	100.308	-0.992677	-0.60172
154.121	100.309	-0.996537	-0.601612
64.2131	98.6032	-0.529488	-1.39348
65.0103	98.588	-0.516933	-1.40977
65.7903	98.5915	-0.521681	-1.40742
66.574	98.595	-0.522661	-1.40507
70.4964	98.6181	-0.524342	-1.3877
71.2754	98.6175	-0.530238	-1.38943
72.0759	98.6222	-0.514606	-1.38595
72.8631	98.6267	-0.512387	-1.38258
73.6611	98.6285	-0.499371	-1.38198
74.4405	98.6205	-0.504932	-1.39116
75.2155	98.6102	-0.514967	-1.40271
75.9624	98.5964	-0.553044	-1.41764
76.7483	98.6024	-0.552234	-1.41291
77.4568	98.628	-0.6288	-1.38851
78.2444	98.6669	-0.626293	-1.3508
79.0591	98.6969	-0.596793	-1.32197
79.9032	98.7172	-0.537819	-1.30291
80.7238	98.7363	-0.502435	-1.28507
81.5206	98.7289	-0.490838	-1.29371
82.296	98.7338	-0.500621	-1.29
83.0678	98.7564	-0.514117	-1.26861
83.8532	98.7691	-0.514015	-1.25716
84.6353	98.7697	-0.51719	-1.25781
85.4338	98.7846	-0.504071	-1.24423
86.5343	99.1924	-0.18887	-0.837611
87.3941	99.2649	-0.114517	-0.766412
96.9287	98.8592	-0.7921	-1.18854
97.683	98.843	-0.823464	-1.20604
98.4676	98.8817	-0.824641	-1.16855
99.2578	98.9121	-0.820157	-1.13949
100.04	98.9122	-0.823713	-1.14065
100.835	98.8616	-0.814775	-1.19251
101.613	98.8709	-0.822258	-1.18446
102.384	98.9057	-0.837091	-1.15094
103.168	98.938	-0.839314	-1.11988
103.961	98.9689	-0.832348	-1.09029
104.754	98.9917	-0.824865	-1.06873
105.54	99.0093	-0.824364	-1.05241
106.326	99.0263	-0.825188	-1.03667
107.111	99.0421	-0.826104	-1.02205
107.896	99.0576	-0.826542	-1.00789
108.681	99.0734	-0.827307	-0.993261
109.467	99.0882	-0.827871	-0.979797
110.253	99.1031	-0.828034	-0.966072
111.039	99.1185	-0.828287	-0.951904
111.825	99.1333	-0.828003	-0.938332
112.611	99.1483	-0.828121	-0.924594
113.395	99.1648	-0.830239	-0.909329
114.18	99.1809	-0.83157	-0.894499
114.966	99.1953	-0.831441	-0.881227
115.754	99.2093	-0.830229	-0.868522
116.541	99.2224	-0.828581	-0.856607
117.329	99.2359	-0.82723	-0.844327
118.113	99.2508	-0.829708	-0.830634
118.896	99.267	-0.833144	-0.815636
119.68	99.2826	-0.834648	-0.801171
120.465	99.2983	-0.836234	-0.786674
121.251	99.3132	-0.836231	-0.772899
122.038	99.328	-0.836173	-0.7593
122.824	99.3421	-0.836145	-0.74631
123.609	99.3569	-0.837404	-0.732692
124.394	99.3736	-0.838337	-0.717099
125.18	99.3889	-0.839436	-0.702922
125.966	99.4041	-0.839845	-0.688877
126.751	99.4198	-0.84074	-0.674266
127.538	99.4343	-0.839763	-0.660909
128.324	99.4486	-0.840318	-0.647721
129.11	99.4626	-0.840706	-0.634782
129.894	99.4736	-0.84354	-0.624905
130.669	99.4776	-0.855097	-0.621993
131.437	99.4761	-0.872992	-0.624558
132.243	99.4581	-0.853941	-0.643599
132.982	99.4722	-0.901222	-0.630531
133.78	99.5066	-0.889819	-0.597145
134.566	99.5255	-0.890438	-0.579281
135.34	99.554	-0.902728	-0.551767
136.957	99.5565	-0.858323	-0.551204
137.747	99.5106	-0.855013	-0.598129
138.505	99.5292	-0.883879	-0.580501
139.252	99.528	-0.922775	-0.582568
140.015	99.5251	-0.946093	-0.586463
154.127	99.5217	-0.989786	-0.60396
64.1805	97.8163	-0.560937	-1.3953
64.9986	97.8303	-0.527558	-1.38237
65.7905	97.814	-0.520304	-1.39985
66.5973	97.7806	-0.498301	-1.43436
69.5519	97.9271	-0.682807	-1.29244
70.4918	97.81	-0.527758	-1.41066
71.2824	97.8092	-0.5221	-1.4126
72.075	97.8223	-0.514398	-1.40065
72.8657	97.8247	-0.508638	-1.39949
73.6512	97.8182	-0.508095	-1.40713
74.4489	97.8196	-0.495347	-1.40691
75.2172	97.806	-0.512047	-1.42175
75.9802	97.7942	-0.534063	-1.43472
76.7655	97.7975	-0.533877	-1.4326
77.4896	97.8117	-0.594845	-1.41966
78.2743	97.8235	-0.595256	-1.40905
79.0697	97.8436	-0.58498	-1.39015
79.8776	97.8703	-0.562247	-1.36461
80.7117	97.8951	-0.513265	-1.34112
81.5239	97.9173	-0.486321	-1.32006
82.3026	97.9434	-0.4928	-1.29528
83.0581	97.9478	-0.522537	-1.29211
83.8441	97.9627	-0.521876	-1.27837
84.6354	97.9797	-0.515897	-1.26262
85.4307	97.98	-0.505893	-1.26358
86.2634	98.0078	-0.458577	-1.23704
87.134	98.3204	-0.373304	-0.925711
88.0163	98.2252	-0.276488	-1.02213
88.7214	98.0618	-0.356793	-1.18685
89.434	98.0482	-0.429624	-1.20165
90.1904	98.0358	-0.45875	-1.21537
90.9947	98.0352	-0.439912	-1.21723
91.7745	98.031	-0.445635	-1.22263
92.5272	98.0379	-0.478471	-1.21698
93.3004	98.0614	-0.490824	-1.19478
94.0881	98.101	-0.488709	-1.15644
94.8478	98.0927	-0.514709	-1.16604
96.191	98.1604	-0.742821	-1.1008
96.8643	98.0752	-0.855174	-1.18737
97.6986	98.0728	-0.806593	-1.19096
98.4823	98.0908	-0.808628	-1.17426
99.2661	98.1089	-0.810612	-1.15743
100.019	98.1109	-0.843352	-1.15665
100.826	98.0838	-0.822255	-1.18507
101.606	98.0974	-0.828081	-1.17274
102.394	98.128	-0.825887	-1.14336
103.181	98.1605	-0.824847	-1.11216
103.973	98.1869	-0.819134	-1.08701
104.766	98.2081	-0.811254	-1.06705
105.555	98.2266	-0.808947	-1.04987
106.339	98.2428	-0.810248	-1.03493
107.124	98.2586	-0.811455	-1.02037
107.909	98.2735	-0.812097	-1.00672
108.695	98.2887	-0.812551	-0.99278
109.481	98.3037	-0.812846	-0.979054
110.266	98.3184	-0.813179	-0.965529
111.053	98.3339	-0.812884	-0.951308
111.839	98.3489	-0.81295	-0.937522
112.625	98.3646	-0.813306	-0.923071
113.409	98.3805	-0.815195	-0.908395
114.194	98.3962	-0.816595	-0.89394
114.979	98.4112	-0.817029	-0.880101
115.766	98.4262	-0.816543	-0.866315
116.553	98.4404	-0.815745	-0.853364
117.339	98.4551	-0.816338	-0.839863
118.124	98.4697	-0.817276	-0.826436
118.909	98.484	-0.818809	-0.813343
119.693	98.4995	-0.820622	-0.799013
120.479	98.5153	-0.820789	-0.784475
121.265	98.5303	-0.821025	-0.77058
122.051	98.545	-0.821657	-0.757027
122.838	98.5597	-0.821233	-0.743558
123.622	98.5743	-0.823108	-0.730128
124.408	98.5885	-0.823642	-0.717021
125.194	98.603	-0.823826	-0.703681
125.979	98.618	-0.824879	-0.689823
126.765	98.633	-0.825331	-0.675963
127.553	98.6488	-0.824532	-0.66125
128.339	98.6636	-0.824348	-0.647539
129.125	98.6777	-0.824961	-0.634479
129.911	98.6894	-0.825513	-0.623873
130.687	98.6912	-0.835669	-0.623131
131.448	98.696	-0.860805	-0.619401
132.216	98.7011	-0.879585	-0.615364
132.982	98.6932	-0.900247	-0.624341
133.749	98.7193	-0.919355	-0.599287
134.572	98.738	-0.882682	-0.581633
135.312	98.7675	-0.929222	-0.553092
136.087	98.793	-0.941012	-0.528613
136.942	98.7642	-0.87206	-0.558348
137.736	98.7594	-0.865203	-0.564199
138.5	98.7604	-0.887163	-0.564156
139.249	98.7495	-0.924595	-0.576004
140.003	98.7337	-0.957646	-0.592734
65.0144	97.0966	-0.51064	-1.331
65.8048	97.04	-0.504924	-1.38866
68.9183	97.1022	-0.530494	-1.33104
69.691	97.0712	-0.54257	-1.36317
70.4853	97.0114	-0.533106	-1.42415
71.2693	97.0104	-0.533991	-1.42629
72.0701	97.018	-0.51813	-1.41988
72.8703	97.0249	-0.502874	-1.41415
73.6371	97.0073	-0.521023	-1.43291
74.4511	97.015	-0.49193	-1.42636
75.2149	96.9985	-0.513129	-1.44404
75.9828	96.9906	-0.530319	-1.45321
76.7606	96.9897	-0.53751	-1.45528
77.5491	96.9907	-0.534128	-1.45551
78.3454	96.995	-0.522953	-1.45238
79.0934	97.0041	-0.560025	-1.44445
79.879	97.0256	-0.559624	-1.42423
80.6847	97.0475	-0.539053	-1.40353
81.5016	97.0794	-0.507401	-1.37286
82.2849	97.1215	-0.509314	-1.33198
83.04	97.1433	-0.539421	-1.31138
83.8275	97.1568	-0.537197	-1.29917
84.6213	97.173	-0.528687	-1.28416
85.4179	97.1876	-0.517504	-1.27082
86.2316	97.2108	-0.48907	-1.24884
87.0498	97.2674	-0.45629	-1.19354
87.7996	97.233	-0.491845	-1.2292
88.6008	97.2429	-0.476149	-1.22053
89.3432	97.2319	-0.519215	-1.23278
90.1451	97.2375	-0.502734	-1.22848
90.944	97.2442	-0.489343	-1.22294
91.7363	97.243	-0.482599	-1.22541
92.5229	97.2587	-0.481493	-1.211
93.3002	97.266	-0.489794	-1.20497
94.0894	97.2774	-0.486169	-1.19483
94.9141	97.2609	-0.447103	-1.21259
95.4648	97.3418	-0.682009	-1.13299
96.2756	97.3321	-0.656941	-1.14395
96.9228	97.3256	-0.795446	-1.15176
97.6993	97.3135	-0.804666	-1.16512
98.4887	97.3123	-0.80102	-1.16754
99.2841	97.3256	-0.791352	-1.15549
100.001	97.3252	-0.859936	-1.15721
100.861	97.3104	-0.78597	-1.17326
101.613	97.3291	-0.819565	-1.15585
102.399	97.3537	-0.820068	-1.13247
103.192	97.3846	-0.812986	-1.10283
103.986	97.4039	-0.804599	-1.0848
104.779	97.4244	-0.797071	-1.06553
105.568	97.4425	-0.794135	-1.04875
106.352	97.4588	-0.795828	-1.0337
107.137	97.4747	-0.796983	-1.0191
107.922	97.4893	-0.798213	-1.00565
108.708	97.5048	-0.797877	-0.991456
109.494	97.5195	-0.797853	-0.977962
110.281	97.5339	-0.797771	-0.964816
111.068	97.5491	-0.796745	-0.950841
111.853	97.5641	-0.797868	-0.937104
112.638	97.5796	-0.798297	-0.922891
113.424	97.5949	-0.799034	-0.908741
114.208	97.6101	-0.800674	-0.894837
114.994	97.6247	-0.801603	-0.881425
115.78	97.6388	-0.801484	-0.868526
116.566	97.6538	-0.802038	-0.8548
117.351	97.6684	-0.80274	-0.84137
118.137	97.6828	-0.803273	-0.828171
118.922	97.6979	-0.804102	-0.814278
119.708	97.7126	-0.804931	-0.800735
120.495	97.728	-0.803872	-0.786529
121.281	97.7429	-0.804631	-0.772834
122.067	97.7572	-0.804824	-0.759625
122.852	97.7714	-0.805691	-0.746655
123.636	97.7857	-0.807941	-0.733474
124.423	97.8	-0.807881	-0.720335
125.21	97.8141	-0.806902	-0.707379
125.996	97.8294	-0.807617	-0.693199
126.78	97.8441	-0.809395	-0.679655
127.567	97.859	-0.809427	-0.665883
128.354	97.8742	-0.808595	-0.651712
129.139	97.888	-0.80982	-0.639037
129.928	97.9017	-0.807795	-0.626396
130.705	97.9122	-0.816261	-0.617039
131.461	97.9219	-0.846707	-0.608324
132.236	97.9373	-0.858738	-0.594004
132.968	97.9334	-0.913212	-0.598926
135.266	98.0065	-0.974232	-0.52894
136.108	97.9895	-0.919492	-0.546954
136.934	97.989	-0.879799	-0.548395
137.723	97.9906	-0.876987	-0.547776
138.491	97.9927	-0.895905	-0.546666
139.244	97.9913	-0.928777	-0.549035
139.982	97.9849	-0.977198	-0.556357
142.345	97.9926	-0.973678	-0.551382
143.16	98.0003	-0.945493	-0.544554
147.053	98.0099	-0.984776	-0.539151
147.831	98.0115	-0.993433	-0.538381
6.70242	96.3549	-0.0272675	-1.23077
7.54203	96.1721	0.0289655	-1.41389
8.28939	96.1388	-0.00706805	-1.4476
9.10648	96.1199	0.026632	-1.46686
9.79165	96.0954	-0.0716012	-1.49176
10.5726	96.0812	-0.0740827	-1.50634
11.3727	96.0339	-0.0573766	-1.55401
65.8525	96.3487	-0.456045	-1.29486
66.7413	95.9989	-0.351972	-1.64585
68.1805	96.2612	-0.482327	-1.3858
68.9721	96.2544	-0.475488	-1.39369
69.7445	96.2455	-0.487957	-1.40374
70.4995	96.2238	-0.51775	-1.42662
71.275	96.2161	-0.527171	-1.4355
72.071	96.2222	-0.516022	-1.43056
72.8685	96.2245	-0.503464	-1.42939
73.6423	96.2093	-0.514609	-1.44582
74.4408	96.2118	-0.501091	-1.44445
75.2126	96.2089	-0.51423	-1.44858
75.9881	96.2094	-0.523809	-1.44924
76.7717	96.2146	-0.525199	-1.44524
77.5452	96.2167	-0.536833	-1.44437
78.3503	96.2205	-0.516805	-1.44176
79.1966	96.2147	-0.4556	-1.4487
79.9056	96.2571	-0.531727	-1.4075
80.6584	96.2818	-0.564124	-1.38405
81.4552	96.2828	-0.552588	-1.38427
82.2554	96.2903	-0.537596	-1.37803
83.0312	96.3371	-0.547023	-1.33247
83.8225	96.3675	-0.540968	-1.30329
84.6306	96.3866	-0.518185	-1.28539
85.4479	96.4073	-0.486196	-1.26599
86.2836	96.4347	-0.435857	-1.23983
87.0299	96.4317	-0.474935	-1.24405
87.7973	96.4353	-0.492936	-1.24173
88.59	96.4449	-0.485651	-1.23337
89.3616	96.4425	-0.499479	-1.23703
90.1512	96.4457	-0.495358	-1.23508
90.9457	96.4505	-0.486393	-1.23152
91.7242	96.4554	-0.493456	-1.2279
92.5092	96.4646	-0.494003	-1.21997
93.294	96.4762	-0.494697	-1.2096
94.0854	96.4823	-0.488927	-1.2047
94.8879	96.4768	-0.472096	-1.2115
95.5777	96.4511	-0.567924	-1.23844
96.3162	96.4623	-0.615094	-1.22858
97.009	96.5612	-0.707951	-1.13093
97.7096	96.5437	-0.793089	-1.1497
98.4947	96.547	-0.793736	-1.14764
99.2932	96.5452	-0.780923	-1.15069
100.04	96.5704	-0.820315	-1.12681
100.872	96.5472	-0.773441	-1.15126
101.628	96.5645	-0.804035	-1.13525
102.403	96.5818	-0.814017	-1.11922
103.203	96.5991	-0.799993	-1.10313
104	96.6158	-0.789144	-1.08767
104.795	96.6341	-0.780485	-1.0707
105.583	96.6527	-0.778229	-1.05336
106.367	96.6689	-0.780107	-1.03842
107.151	96.6851	-0.781619	-1.02341
107.935	96.7002	-0.783705	-1.00958
108.723	96.7155	-0.782423	-0.995534
109.509	96.7308	-0.781809	-0.981469
110.297	96.7457	-0.780605	-0.96781
111.082	96.7615	-0.78083	-0.953298
111.866	96.777	-0.783363	-0.939006
112.65	96.7926	-0.785065	-0.924614
113.436	96.808	-0.785704	-0.910431
114.222	96.8223	-0.786248	-0.897377
115.005	96.8372	-0.788518	-0.883744
115.792	96.8513	-0.78816	-0.870851
116.577	96.8666	-0.78946	-0.856702
117.363	96.8825	-0.789176	-0.842084
118.151	96.8968	-0.787562	-0.82891
118.938	96.9117	-0.787504	-0.815272
119.724	96.9256	-0.787094	-0.802564
120.512	96.9401	-0.785661	-0.78919
121.295	96.9548	-0.788591	-0.775723
122.08	96.9696	-0.78989	-0.762105
122.864	96.9835	-0.792205	-0.749378
123.65	96.9983	-0.793174	-0.735667
124.441	97.0131	-0.788053	-0.72201
125.227	97.0267	-0.788391	-0.709551
126.008	97.042	-0.794123	-0.695386
126.792	97.0559	-0.79668	-0.682596
127.578	97.07	-0.796954	-0.669674
128.371	97.0853	-0.790123	-0.655427
129.16	97.0993	-0.788204	-0.642583
129.947	97.1135	-0.787091	-0.629404
130.713	97.1252	-0.807711	-0.618867
131.476	97.1358	-0.831123	-0.609284
132.265	97.1562	-0.828891	-0.589984
132.993	97.1694	-0.887364	-0.577826
133.723	97.1903	-0.943491	-0.55796
134.467	97.2065	-0.986009	-0.542734
135.277	97.2016	-0.962816	-0.548728
136.092	97.201	-0.93417	-0.550271
136.913	97.2148	-0.899604	-0.537468
137.7	97.2159	-0.899188	-0.537416
138.478	97.2173	-0.907663	-0.536935
139.248	97.2148	-0.92369	-0.540354
140.01	97.2199	-0.948581	-0.536224
140.757	97.2261	-0.987615	-0.530952
141.535	97.2025	-0.996353	-0.555499
142.342	97.2133	-0.975998	-0.54559
143.19	97.2156	-0.915013	-0.544176
143.991	97.2084	-0.900145	-0.552274
144.744	97.1912	-0.933272	-0.570358
146.268	97.1772	-0.982372	-0.586025
147.062	97.1956	-0.974989	-0.568406
147.84	97.2197	-0.983636	-0.545148
150.974	97.1698	-0.99563	-0.598025
151.789	97.1525	-0.967472	-0.616055
155.691	97.1894	-0.997073	-0.582416
5.80214	95.3421	-0.143841	-1.45838
6.60717	95.3361	-0.122176	-1.46466
7.39696	95.3292	-0.115751	-1.47192
8.17787	95.3219	-0.118219	-1.47964
8.98215	95.3305	-0.0973161	-1.47145
9.74366	95.3303	-0.119194	-1.47202
10.531	95.3319	-0.115267	-1.47079
11.3115	95.3294	-0.118161	-1.47373
12.1196	95.3099	-0.0934659	-1.49363
12.9157	95.2723	-0.0807877	-1.5317
66.6702	95.2732	-0.42202	-1.58647
67.3873	95.432	-0.489655	-1.42877
68.1826	95.4407	-0.47912	-1.4212
68.9595	95.4492	-0.486933	-1.41389
69.7522	95.4552	-0.479058	-1.40893
70.4948	95.433	-0.521321	-1.43237
71.2741	95.4179	-0.526857	-1.44861
72.0735	95.425	-0.512335	-1.4426
72.8694	95.4257	-0.501421	-1.44309
73.6428	95.419	-0.512909	-1.45094
74.4351	95.4251	-0.505608	-1.44606
75.2095	95.4223	-0.516209	-1.45005
75.9832	95.4217	-0.527549	-1.45181
76.7611	95.4256	-0.534683	-1.44907
77.5516	95.4306	-0.529171	-1.44529
78.3058	95.4376	-0.560126	-1.43952
79.1003	95.4464	-0.550718	-1.43188
79.8872	95.4562	-0.548969	-1.42338
80.6814	95.4711	-0.539902	-1.40964
81.4535	95.5004	-0.553049	-1.38151
82.2342	95.5207	-0.557539	-1.36247
83.0238	95.5128	-0.553208	-1.37161
83.8252	95.5408	-0.537026	-1.34481
84.6187	95.5754	-0.528887	-1.31147
85.4269	95.6072	-0.505998	-1.28088
86.2025	95.6233	-0.515703	-1.266
87.0109	95.6419	-0.492691	-1.24869
87.8022	95.6509	-0.486784	-1.24091
88.5864	95.6552	-0.488046	-1.23792
89.3694	95.6559	-0.490501	-1.23842
90.1541	95.6581	-0.491188	-1.23746
90.9437	95.6557	-0.487165	-1.24112
91.7162	95.6653	-0.500166	-1.23281
92.503	95.6751	-0.498877	-1.2243
93.2859	95.682	-0.501596	-1.21864
94.0819	95.6879	-0.491192	-1.21401
94.872	95.6918	-0.486657	-1.21137
95.6407	95.7216	-0.503592	-1.1828
96.3153	95.722	-0.61465	-1.18368
97.0235	95.7703	-0.692147	-1.13663
97.7223	95.7505	-0.779102	-1.15767
98.5091	95.7572	-0.778089	-1.15227
99.3082	95.7618	-0.76468	-1.14896
100.105	95.7695	-0.753625	-1.14255
100.897	95.7692	-0.747918	-1.14405
101.664	95.7855	-0.766405	-1.129
102.435	95.8032	-0.780999	-1.11258
103.227	95.8213	-0.775213	-1.09577
104.017	95.8371	-0.770894	-1.0812
104.811	95.8509	-0.762998	-1.06864
105.598	95.8656	-0.762306	-1.05527
106.386	95.8806	-0.759942	-1.0415
107.17	95.896	-0.761614	-1.02731
107.95	95.9107	-0.767691	-1.01385
108.737	95.9255	-0.766892	-1.00031
109.525	95.9402	-0.765171	-0.986852
110.315	95.9556	-0.76052	-0.972716
111.101	95.9725	-0.761008	-0.957101
111.885	95.989	-0.763234	-0.941862
112.667	96.0059	-0.76769	-0.92619
113.446	96.0206	-0.774032	-0.912697
114.234	96.034	-0.772969	-0.900475
115.015	96.0469	-0.777741	-0.888819
115.803	96.061	-0.775856	-0.87597
116.593	96.0768	-0.772099	-0.861371
117.394	96.0923	-0.757197	-0.847039
118.184	96.1084	-0.753304	-0.832197
118.966	96.1193	-0.757723	-0.8225
119.742	96.1323	-0.768189	-0.810645
120.538	96.1463	-0.758809	-0.79783
121.375	96.1653	-0.708041	-0.780023
122.13	96.1806	-0.739098	-0.765828
122.915	96.1927	-0.740321	-0.754897
123.59	96.2036	-0.851585	-0.745239
124.416	96.2224	-0.812235	-0.727527
125.25	96.2391	-0.764577	-0.711983
126.042	96.2572	-0.758726	-0.695016
126.857	96.2747	-0.730501	-0.678696
127.738	96.2908	-0.635622	-0.663616
128.478	96.3029	-0.682043	-0.652663
129.251	96.3135	-0.696104	-0.643148
130.036	96.327	-0.697284	-0.63074
130.624	96.3293	-0.895878	-0.629533
131.643	96.3532	-0.663351	-0.60668
132.25	96.3706	-0.842461	-0.590379
133.023	96.3878	-0.856013	-0.574235
133.748	96.4034	-0.917521	-0.559645
134.507	96.4136	-0.944643	-0.550513
135.29	96.4097	-0.948916	-0.555443
136.074	96.4072	-0.951179	-0.558894
136.862	96.4066	-0.949501	-0.560518
137.643	96.4102	-0.954801	-0.557884
138.421	96.4151	-0.963192	-0.55395
139.202	96.4131	-0.968745	-0.556927
142.382	96.442	-0.935465	-0.531784
143.233	96.4175	-0.870798	-0.557133
143.998	96.4301	-0.892284	-0.545434
144.726	96.4292	-0.95081	-0.547173
147.827	96.4223	-0.996284	-0.557403
148.64	96.4126	-0.969599	-0.567952
149.401	96.4101	-0.994691	-0.571243
150.982	96.3756	-0.987279	-0.607196
151.784	96.3582	-0.971716	-0.625327
152.564	96.3554	-0.9776	-0.62887
154.91	96.3989	-0.990969	-0.587298
155.694	96.4029	-0.993579	-0.583996
5.00257	94.6345	-0.159743	-1.38081
5.78346	94.5211	-0.162198	-1.4946
6.57818	94.5215	-0.150816	-1.49447
7.35923	94.5265	-0.153128	-1.48984
8.15536	94.5336	-0.140359	-1.4831
8.93902	94.5362	-0.140064	-1.48089
9.7224	94.5405	-0.140066	-1.47693
10.5091	94.5438	-0.136747	-1.47405
11.2833	94.5511	-0.145996	-1.46714
12.0711	94.5513	-0.141556	-1.46738
12.865	94.5568	-0.131064	-1.46238
66.6866	94.7213	-0.404422	-1.35328
67.4518	94.6966	-0.424023	-1.37909
68.202	94.6978	-0.458515	-1.379
69.7331	94.6457	-0.497094	-1.43345
70.4948	94.6388	-0.520174	-1.44147
71.2702	94.6301	-0.529656	-1.45136
72.0758	94.6275	-0.508947	-1.45505
72.8646	94.6354	-0.505073	-1.44828
73.6442	94.634	-0.510344	-1.45093
74.3951	94.6137	-0.544423	-1.4724
75.1677	94.6124	-0.556842	-1.47488
75.9686	94.6286	-0.540893	-1.45982
76.7336	94.6322	-0.560984	-1.45739
77.5694	94.6513	-0.510245	-1.43947
78.3158	94.657	-0.548886	-1.43504
79.1179	94.6608	-0.53194	-1.43241
79.8998	94.6698	-0.535161	-1.42459
80.6861	94.6742	-0.534044	-1.42139
81.4645	94.6914	-0.540836	-1.40546
82.245	94.7225	-0.54555	-1.3756
83.037	94.7332	-0.538754	-1.36611
83.8286	94.7185	-0.532442	-1.38205
84.6155	94.7715	-0.530789	-1.33025
85.4123	94.8077	-0.519355	-1.29531
86.2115	94.8322	-0.505511	-1.27203
87.0107	94.8474	-0.491636	-1.25809
87.8145	94.8622	-0.473251	-1.24448
88.5912	94.8625	-0.481987	-1.24545
89.3625	94.8629	-0.496147	-1.24629
90.1571	94.8725	-0.486943	-1.2379
90.9404	94.8737	-0.489165	-1.23797
91.7367	94.8903	-0.478382	-1.2227
92.4986	94.878	-0.501999	-1.23623
93.279	94.895	-0.507247	-1.22052
94.0738	94.9048	-0.49798	-1.21192
94.8694	94.9071	-0.487998	-1.21088
95.6627	94.9645	-0.480355	-1.15475
96.3484	94.9761	-0.580287	-1.14441
97.0402	94.952	-0.674272	-1.16974
97.7484	94.9493	-0.751765	-1.17371
98.5308	94.9524	-0.755052	-1.17191
99.3261	94.958	-0.745533	-1.16756
100.125	94.9677	-0.732061	-1.15909
100.906	94.9839	-0.736932	-1.14421
101.695	95.002	-0.734302	-1.12739
102.471	95.0196	-0.744038	-1.11103
103.255	95.0369	-0.745869	-1.09498
104.036	95.0521	-0.750937	-1.08103
104.828	95.0646	-0.744483	-1.06983
105.62	95.072	-0.739035	-1.06368
106.572	95.0901	-0.572867	-1.04686
107.243	95.0983	-0.687247	-1.03989
107.952	95.1095	-0.765026	-1.02993
110.41	95.1685	-0.665012	-0.974615
111.2	95.1857	-0.660472	-0.958683
111.951	95.1975	-0.696118	-0.948126
112.757	95.2172	-0.675895	-0.929677
113.447	95.2249	-0.772419	-0.923157
114.481	95.2504	-0.524208	-0.898933
115.242	95.2599	-0.549036	-0.890673
115.865	95.2634	-0.712763	-0.888332
116.759	95.2858	-0.60446	-0.867131
117.384	95.2923	-0.765838	-0.861894
118.252	95.315	-0.684421	-0.840406
118.981	95.3182	-0.741353	-0.838399
119.595	95.3133	-0.914168	-0.844411
120.776	95.3458	-0.51948	-0.813115
121.804	95.3903	-0.277856	-0.769819
122.75	95.4069	-0.11793	-0.754428
127.695	95.498	0.109063	-0.670124
130.727	95.5729	-0.791526	-0.600811
131.468	95.6187	-0.837065	-0.556088
132.198	95.5694	-0.893299	-0.606399
132.935	95.5757	-0.943474	-0.601214
133.685	95.578	-0.97919	-0.599917
134.452	95.5753	-0.999285	-0.603684
142.449	95.6408	-0.867575	-0.547873
143.244	95.6336	-0.858979	-0.555952
144.003	95.6392	-0.886435	-0.551241
144.714	95.6474	-0.961754	-0.543935
147.825	95.6402	-0.997234	-0.554427
148.669	95.6203	-0.939549	-0.575156
149.466	95.6106	-0.928858	-0.58565
150.229	95.5995	-0.952398	-0.597449
151.005	95.5832	-0.962839	-0.614556
151.789	95.5758	-0.96577	-0.622657
152.559	95.5757	-0.982518	-0.62351
153.347	95.5762	-0.980765	-0.62369
-9.10265	93.6299	-0.165774	-1.59687
-8.28435	93.6384	-0.130709	-1.58847
-7.47975	93.6458	-0.109347	-1.58122
-6.68356	93.6359	-0.096397	-1.5913
-5.88207	93.6288	-0.0781535	-1.59855
-5.10688	93.6502	-0.0862027	-1.57723
4.34486	93.8971	-0.0338135	-1.33315
5.00176	93.7219	-0.160235	-1.5087
5.79523	93.7298	-0.15009	-1.50116
6.57916	93.7368	-0.149503	-1.49448
7.35209	93.7465	-0.159907	-1.48511
8.14462	93.7484	-0.150734	-1.4836
8.92964	93.7496	-0.149067	-1.4827
9.7156	93.7552	-0.146476	-1.47746
10.5091	93.7582	-0.136381	-1.47494
11.293	93.7608	-0.135843	-1.4727
12.0699	93.7678	-0.142372	-1.46611
12.8543	93.7839	-0.141345	-1.45047
13.6345	93.8733	-0.144522	-1.36151
66.7699	94.3619	-0.320044	-0.92766
67.5359	93.971	-0.338798	-1.31967
70.5273	93.8947	-0.486564	-1.40048
71.2906	93.841	-0.508072	-1.45538
72.0679	93.8263	-0.515612	-1.47121
72.8589	93.8421	-0.509571	-1.4566
73.6326	93.833	-0.520779	-1.46684
74.392	93.816	-0.546331	-1.48504
75.1826	93.8296	-0.540717	-1.47255
75.9648	93.8392	-0.543522	-1.46421
76.7261	93.8413	-0.567219	-1.4633
77.564	93.8627	-0.51439	-1.44304
78.3279	93.8684	-0.535573	-1.43852
79.1173	93.8762	-0.531333	-1.43192
79.9074	93.8819	-0.526301	-1.4274
80.6922	93.8885	-0.526679	-1.42201
81.482	93.8914	-0.522058	-1.42037
82.2604	93.9043	-0.528935	-1.40872
83.0237	93.9452	-0.550809	-1.36901
83.8169	93.9531	-0.542947	-1.3623
84.6087	93.9724	-0.536436	-1.34425
85.4096	94.0134	-0.520786	-1.30445
86.219	94.0381	-0.496762	-1.28105
87.0022	94.0631	-0.498936	-1.25726
87.7917	94.0774	-0.494827	-1.2442
88.6026	94.1037	-0.469369	-1.21916
89.3392	94.1007	-0.518175	-1.22338
90.2328	94.1197	-0.410048	-1.20567
90.9565	94.1178	-0.471794	-1.20882
91.7893	94.1422	-0.424539	-1.18559
92.5129	94.1122	-0.48644	-1.21693
93.2678	94.1067	-0.517134	-1.22359
94.068	94.1261	-0.502529	-1.20553
94.8615	94.1303	-0.494617	-1.20259
95.6645	94.1765	-0.477331	-1.15758
96.3596	94.2212	-0.567917	-1.11418
97.0506	94.1747	-0.66261	-1.16196
97.7742	94.166	-0.724714	-1.17186
98.5571	94.1639	-0.727489	-1.17525
99.3491	94.1716	-0.721292	-1.16883
100.144	94.1824	-0.712216	-1.15928
100.917	94.199	-0.72449	-1.14392
101.71	94.2153	-0.717812	-1.12885
102.486	94.2325	-0.727413	-1.11297
103.275	94.2474	-0.725006	-1.0993
104.058	94.2588	-0.727546	-1.08914
104.829	94.2686	-0.742841	-1.08061
105.713	94.2366	-0.644777	-1.11387
131.494	94.8515	-0.810257	-0.538094
132.249	94.871	-0.841356	-0.519695
132.956	94.8526	-0.92077	-0.539094
133.736	94.8315	-0.927564	-0.561283
134.496	94.8009	-0.954006	-0.592881
135.296	94.8185	-0.940282	-0.576285
141.641	94.8509	-0.887604	-0.551763
142.462	94.8513	-0.853702	-0.552217
143.222	94.8489	-0.879576	-0.555585
143.993	94.8535	-0.895047	-0.551858
144.72	94.8622	-0.955311	-0.544057
147.861	94.8552	-0.959902	-0.554364
148.652	94.8549	-0.955452	-0.555472
149.453	94.8388	-0.941814	-0.572334
150.225	94.8315	-0.956081	-0.580391
151.019	94.8056	-0.948839	-0.607045
151.798	94.7999	-0.955712	-0.613529
152.553	94.8102	-0.987197	-0.603917
153.328	94.8102	-0.999277	-0.604622
-10.607	92.891	-0.103561	-1.55094
-9.84353	92.8577	-0.123318	-1.5843
-9.07198	92.8455	-0.134999	-1.59661
-8.2822	92.8583	-0.128438	-1.58392
-7.50336	92.8629	-0.132829	-1.57939
-6.72145	92.8684	-0.134141	-1.57405
-5.93824	92.8713	-0.134166	-1.57135
-5.15301	92.876	-0.132168	-1.56678
-4.38235	92.8888	-0.144754	-1.55409
-3.56857	92.8911	-0.114218	-1.55198
4.32038	93.069	-0.0579962	-1.37658
5.02282	92.9484	-0.13886	-1.49742
5.8005	92.9501	-0.144493	-1.49609
6.57769	92.9565	-0.150634	-1.49006
7.36051	92.9647	-0.151138	-1.48211
8.15155	92.9725	-0.143439	-1.47467
8.93449	92.9605	-0.14385	-1.48708
9.72002	92.9603	-0.141672	-1.4877
10.5167	92.974	-0.128317	-1.47439
11.2948	92.981	-0.133619	-1.46777
12.0762	92.9844	-0.135602	-1.46477
12.8595	92.9927	-0.135766	-1.45691
13.643	92.9927	-0.135582	-1.45736
66.7425	93.8978	-0.346384	-0.60682
70.5325	93.1222	-0.480236	-1.38802
71.2833	93.0476	-0.514231	-1.46374
72.0605	93.0282	-0.521927	-1.48433
72.8492	93.0419	-0.51813	-1.47169
73.6315	93.0436	-0.52075	-1.47124
74.4097	93.0425	-0.527434	-1.47345
75.2047	93.0613	-0.517489	-1.45588
75.9746	93.0563	-0.532537	-1.46205
76.7216	93.0498	-0.570619	-1.46971
77.5252	93.0707	-0.552041	-1.45002
78.3297	93.0821	-0.532639	-1.43973
79.1423	93.0825	-0.505153	-1.44059
79.9224	93.0895	-0.510126	-1.43472
80.7039	93.0962	-0.513753	-1.42931
81.4809	93.11	-0.522011	-1.41672
82.2634	93.1182	-0.524637	-1.40974
83.048	93.1288	-0.52534	-1.40028
83.8237	93.1579	-0.534908	-1.37247
84.6146	93.162	-0.529253	-1.36955
85.4175	93.1983	-0.511677	-1.33452
86.2245	93.2489	-0.490033	-1.28516
87.0093	93.2947	-0.490558	-1.2405
87.7819	93.3432	-0.503369	-1.1933
88.6917	93.3548	-0.378936	-1.18297
89.5963	93.3798	-0.259787	-1.15916
90.5448	93.5508	-0.0967752	-0.989384
91.1465	93.3683	-0.280597	-1.17313
91.8237	93.3237	-0.388843	-1.21902
92.5244	93.3166	-0.47372	-1.22734
93.2745	93.3291	-0.509199	-1.21615
94.0708	93.3377	-0.498447	-1.2088
94.8578	93.3377	-0.497058	-1.21005
95.6651	93.3545	-0.475491	-1.19448
96.3635	93.3921	-0.562695	-1.15817
97.0717	93.3915	-0.640234	-1.15997
97.7892	93.3332	-0.708433	-1.2196
98.5748	93.3526	-0.708599	-1.20142
99.3594	93.3713	-0.709736	-1.18397
100.144	93.3892	-0.710864	-1.16736
100.928	93.407	-0.712363	-1.15075
101.723	93.4251	-0.70362	-1.13396
102.504	93.4435	-0.708554	-1.11683
103.291	93.4631	-0.707019	-1.09843
104.076	93.4755	-0.70829	-1.08735
104.86	93.4527	-0.710583	-1.11139
127.57	94.5822	-0.0143057	-0.0156132
131.571	94.1579	-0.731865	-0.44652
132.188	94.0667	-0.900979	-0.538851
132.926	94.0416	-0.949485	-0.564983
133.696	94.0374	-0.965915	-0.570213
134.469	94.0238	-0.979984	-0.584898
135.267	94.0224	-0.968313	-0.587327
140.801	94.048	-0.940458	-0.568544
141.635	94.0539	-0.893054	-0.563569
142.442	94.0509	-0.872565	-0.567568
143.218	94.052	-0.882782	-0.567362
143.998	94.0538	-0.889933	-0.566465
144.829	94.0554	-0.8452	-0.565715
145.52	94.0567	-0.940714	-0.565329
146.37	94.0568	-0.876857	-0.566055
147.142	94.0572	-0.89169	-0.566436
147.898	94.0585	-0.922512	-0.565984
148.692	94.0594	-0.914543	-0.565881
149.472	94.0626	-0.92195	-0.563531
150.233	94.0641	-0.946983	-0.562731
151.008	94.0449	-0.959101	-0.582779
151.785	94.0485	-0.968014	-0.579888
152.559	94.0431	-0.980983	-0.585999
162.769	94.0625	-0.993819	-0.57437
163.562	94.0679	-0.987054	-0.569461
-11.5102	92.0068	-0.223462	-1.6504
-10.6034	92.0899	-0.0999303	-1.56733
-9.83821	92.0763	-0.117907	-1.58098
-9.06304	92.0784	-0.12595	-1.57898
-8.28093	92.0829	-0.127048	-1.57462
-7.50451	92.0791	-0.133845	-1.5786
-6.72378	92.0884	-0.136338	-1.56939
-5.93562	92.0889	-0.131401	-1.56899
-5.15296	92.0919	-0.131966	-1.56623
-4.36811	92.0953	-0.130342	-1.56294
-3.57605	92.0979	-0.121508	-1.5605
3.61917	92.3714	0.024385	-1.28916
4.28129	92.2127	-0.096785	-1.44818
5.02583	92.1636	-0.135539	-1.49757
5.80706	92.1623	-0.13761	-1.49917
6.58463	92.1735	-0.143351	-1.48833
7.36986	92.1825	-0.141443	-1.47959
8.14872	92.1916	-0.145908	-1.4709
8.93991	92.1906	-0.138056	-1.47223
9.72901	92.1848	-0.1323	-1.47847
10.5178	92.1804	-0.126851	-1.48324
11.2961	92.1925	-0.131962	-1.47154
12.0785	92.1985	-0.13295	-1.46595
12.859	92.2115	-0.13574	-1.45332
13.6422	92.2275	-0.135971	-1.43774
66.6583	93.1218	-0.429419	-0.597816
69.7648	92.3818	-0.461929	-1.34222
70.5188	92.297	-0.492761	-1.42817
71.275	92.2334	-0.521412	-1.4929
72.0604	92.2329	-0.520836	-1.49459
72.8445	92.2418	-0.521609	-1.48681
73.6323	92.2551	-0.518752	-1.47471
74.4078	92.2458	-0.528224	-1.48513
75.2052	92.274	-0.515781	-1.45812
75.9647	92.2585	-0.541236	-1.47483
76.6875	92.2391	-0.603513	-1.4954
77.5167	92.281	-0.5593	-1.45465
78.3313	92.2971	-0.529805	-1.43977
79.1428	92.2948	-0.503434	-1.44326
79.9226	92.3029	-0.508784	-1.43636
80.7067	92.3081	-0.509784	-1.43232
81.4811	92.331	-0.520557	-1.41059
82.2683	92.3379	-0.518582	-1.4049
83.0571	92.3386	-0.514969	-1.40542
83.8482	92.329	-0.50912	-1.41626
84.6222	92.3665	-0.520472	-1.37997
85.4231	92.3801	-0.504865	-1.36761
86.2279	92.4226	-0.485409	-1.32633
87.0061	92.3901	-0.49253	-1.36011
87.7902	92.5171	-0.493807	-1.23435
88.6925	92.5684	-0.376937	-1.18427
89.6352	92.6625	-0.219707	-1.09135
90.4534	92.6468	-0.186916	-1.10837
91.016	92.5427	-0.409784	-1.21363
91.7685	92.5506	-0.442873	-1.20704
92.5198	92.5442	-0.477111	-1.21465
93.2896	92.5505	-0.492818	-1.20965
94.0843	92.5579	-0.483783	-1.20347
94.8609	92.5549	-0.492789	-1.20767
95.6622	92.5553	-0.477112	-1.20853
96.3743	92.5274	-0.550668	-1.23777
97.0913	92.5485	-0.619392	-1.21785
97.805	92.5423	-0.691327	-1.22532
98.5921	92.5656	-0.69	-1.20331
99.3786	92.5803	-0.689309	-1.18981
100.164	92.5996	-0.68954	-1.1718
100.949	92.616	-0.690162	-1.15662
101.734	92.6334	-0.690875	-1.14054
102.52	92.6524	-0.691359	-1.12277
103.309	92.6696	-0.688331	-1.10687
104.093	92.6864	-0.689524	-1.09133
104.871	92.6482	-0.698154	-1.13078
127.567	93.8507	-0.0163188	0.0380386
128.333	93.8591	-0.0364126	0.0453383
130.52	93.254	-0.994804	-0.564213
131.394	93.286	-0.907333	-0.53334
132.179	93.2807	-0.908973	-0.53969
132.955	93.2642	-0.919851	-0.557185
133.722	93.2518	-0.939783	-0.5707
134.499	93.2453	-0.948753	-0.578237
135.279	93.2361	-0.955153	-0.588428
136.079	93.2401	-0.941654	-0.585495
136.875	93.2432	-0.932545	-0.583391
140.013	93.2526	-0.94125	-0.577959
140.815	93.2588	-0.925602	-0.572705
141.621	93.2649	-0.906101	-0.567499
142.427	93.2659	-0.886716	-0.567459
143.199	93.2716	-0.90088	-0.562645
143.974	93.2696	-0.912447	-0.565581
144.783	93.2715	-0.890145	-0.56455
145.546	93.2723	-0.913471	-0.564551
146.362	93.2747	-0.88408	-0.563019
147.156	93.2756	-0.877241	-0.56298
147.911	93.2783	-0.908808	-0.561169
148.685	93.2807	-0.92139	-0.559488
149.476	93.2827	-0.916469	-0.55838
150.251	93.2889	-0.928392	-0.552866
151.029	93.2833	-0.937211	-0.55927
151.8	93.2761	-0.952682	-0.567198
152.579	93.2734	-0.959768	-0.570679
154.118	93.2698	-0.994489	-0.575627
167.5	93.2887	-0.980407	-0.565694
193.44	93.2781	-0.960765	-0.573043
-11.4469	91.2236	-0.160091	-1.64892
-10.6242	91.2754	-0.120649	-1.59719
-9.8387	91.2787	-0.118302	-1.59396
-9.05424	91.2898	-0.117046	-1.58294
-8.27506	91.2914	-0.121068	-1.58147
-7.49732	91.2936	-0.126528	-1.57944
-6.71691	91.3013	-0.129324	-1.57179
-5.93119	91.3033	-0.126817	-1.56994
-5.14642	91.3075	-0.125262	-1.56591
-4.36444	91.3114	-0.126494	-1.56218
-3.57715	91.3139	-0.122433	-1.5599
-2.74064	91.2645	-0.0691441	-1.60943
2.76779	91.5462	-0.0434346	-1.32937
3.49635	91.4168	-0.0981438	-1.45905
4.25453	91.3835	-0.123241	-1.49271
5.0327	91.3817	-0.128355	-1.49472
5.81538	91.3782	-0.128972	-1.49855
6.59471	91.3873	-0.132936	-1.48979
7.37883	91.3975	-0.132127	-1.47995
8.15686	91.4079	-0.137415	-1.46992
8.94544	91.4149	-0.132162	-1.46329
9.73066	91.4075	-0.130267	-1.47101
10.5189	91.4039	-0.125356	-1.47497
11.3007	91.42	-0.126952	-1.45933
12.0765	91.4165	-0.134502	-1.4632
12.8608	91.4287	-0.133517	-1.4514
13.6361	91.4375	-0.141596	-1.44306
65.9662	92.1469	-0.335777	-0.786678
66.5745	92.0692	-0.512107	-0.865413
69.7505	91.5705	-0.47516	-1.36854
70.5189	91.5275	-0.491517	-1.4127
71.2784	91.4388	-0.516834	-1.5025
72.0657	91.4462	-0.514413	-1.4963
72.8485	91.4536	-0.516542	-1.49006
73.6359	91.4579	-0.514044	-1.48687
74.4188	91.4684	-0.516012	-1.47756
75.2127	91.4945	-0.507082	-1.4526
75.9654	91.4597	-0.539425	-1.48853
76.7347	91.4686	-0.555138	-1.48083
77.5353	91.4952	-0.539603	-1.45541
78.3396	91.5106	-0.520347	-1.44124
79.1542	91.5089	-0.490833	-1.44406
79.9314	91.505	-0.498739	-1.44922
80.718	91.5038	-0.497307	-1.45157
81.4825	91.5533	-0.517993	-1.40332
82.2689	91.5577	-0.516809	-1.40013
83.062	91.558	-0.508839	-1.401
83.8441	91.5615	-0.511995	-1.39874
84.637	91.5569	-0.504411	-1.40457
85.4259	91.6011	-0.50084	-1.36158
86.2311	91.6582	-0.480991	-1.30569
87.0178	91.6597	-0.479581	-1.30538
87.7943	91.7407	-0.488503	-1.22565
88.6241	91.7462	-0.444129	-1.22133
89.4543	91.7611	-0.399336	-1.20774
90.2231	91.7661	-0.41604	-1.20393
90.94	91.7425	-0.484634	-1.22883
91.7465	91.7586	-0.463613	-1.21394
92.5336	91.7693	-0.462043	-1.20447
93.3008	91.7635	-0.480415	-1.21151
94.0977	91.7735	-0.469057	-1.20277
94.86	91.7719	-0.492359	-1.2056
95.6761	91.7601	-0.461928	-1.21866
96.3823	91.7586	-0.541362	-1.22145
[truncated: 55,413 more rows]

## Sheet: Fig. S4f
X (mm)	Y (mm)	UX (mm)	UY (mm)
-157.975	132.349	0.486299	-0.323254
-157.331	132.458	0.348687	-0.21528
-156.58	132.437	0.317699	-0.237919
-155.928	132.457	0.188131	-0.219649
-155.211	132.545	0.123384	-0.132215
-154.289	132.107	0.263976	-0.571552
-159.09	131.383	0.935802	-0.50254
-158.326	131.395	0.918413	-0.492303
-157.596	131.399	0.867237	-0.48969
-157.014	131.404	0.667416	-0.486294
-156.415	131.515	0.484124	-0.376767
-155.699	131.601	0.41891	-0.291869
-154.83	131.539	0.505951	-0.355693
-154.313	131.436	0.241074	-0.460091
-160.796	130.435	0.794383	-0.665283
-159.928	130.541	0.880542	-0.56065
-159.109	130.579	0.918107	-0.523744
-158.325	130.585	0.921246	-0.519502
-157.554	130.583	0.910261	-0.523133
-156.788	130.583	0.894239	-0.52486
-156.075	130.597	0.826428	-0.512215
-155.399	130.645	0.720042	-0.465693
-154.615	130.554	0.721965	-0.557184
160.547	130.667	-0.978863	-0.62382
161.367	130.701	-0.944163	-0.589543
162.16	130.698	-0.936376	-0.591871
162.892	130.67	-0.988625	-0.619647
-161.458	129.633	0.914767	-0.683203
-160.698	129.754	0.893497	-0.563664
-159.9	129.787	0.910175	-0.532143
-159.111	129.796	0.917925	-0.524517
-158.326	129.797	0.921531	-0.524789
-157.544	129.796	0.921339	-0.527242
-156.761	129.8	0.923017	-0.525074
-155.976	129.801	0.926634	-0.525095
-155.236	129.83	0.884497	-0.497124
-154.502	129.832	0.836403	-0.496438
-153.786	129.835	0.771086	-0.494416
159.763	129.926	-0.977749	-0.581193
160.569	129.933	-0.956523	-0.573716
161.363	129.938	-0.948096	-0.568162
162.153	129.933	-0.943453	-0.573234
162.941	129.924	-0.940499	-0.581432
163.751	129.922	-0.915618	-0.582867
164.507	129.976	-0.944477	-0.528539
-162.4	128.984	0.756264	-0.547308
-161.488	128.959	0.886878	-0.574343
-160.674	129.008	0.919094	-0.526827
-159.894	129.011	0.917776	-0.525242
-159.113	129.01	0.917073	-0.527414
-158.329	129.013	0.920246	-0.526026
-157.543	129.015	0.923997	-0.52489
-156.762	129.015	0.923543	-0.527153
-155.978	129.017	0.925159	-0.525759
-155.203	129.016	0.918733	-0.528464
-154.443	129.023	0.897273	-0.522944
-153.698	129.043	0.860467	-0.504071
158.185	129.119	-0.985244	-0.604282
158.982	129.139	-0.973592	-0.583235
159.782	129.155	-0.958814	-0.567396
160.573	129.157	-0.952969	-0.564984
161.361	129.153	-0.950135	-0.569239
162.15	129.152	-0.946743	-0.569381
162.941	129.148	-0.940278	-0.573214
163.717	129.149	-0.949776	-0.571995
164.502	129.146	-0.949837	-0.575
165.322	129.145	-0.91468	-0.575604
-162.254	128.264	0.903838	-0.485078
-161.449	128.235	0.927491	-0.514712
-160.674	128.233	0.921333	-0.518804
-159.893	128.231	0.920385	-0.522665
-159.113	128.228	0.919199	-0.526162
-158.328	128.235	0.922209	-0.521413
-157.546	128.232	0.922516	-0.525336
-156.765	128.231	0.922108	-0.527794
-155.981	128.233	0.924121	-0.526621
-155.195	128.235	0.927602	-0.525822
-154.424	128.233	0.917407	-0.529057
-153.658	128.241	0.901009	-0.523003
-153.096	128.384	0.681055	-0.38117
158.205	128.346	-0.965435	-0.592367
159.001	128.365	-0.954415	-0.573299
159.788	128.367	-0.953089	-0.571211
160.572	128.365	-0.954592	-0.573486
161.357	128.367	-0.954493	-0.57078
162.144	128.369	-0.953253	-0.569141
162.933	128.366	-0.948523	-0.571389
163.717	128.366	-0.950382	-0.57151
164.503	128.365	-0.948659	-0.571637
165.29	128.36	-0.946839	-0.576648
166.091	128.356	-0.930919	-0.579812
-163.313	127.722	0.627112	-0.242782
-162.191	127.538	0.968632	-0.42774
-161.461	127.442	0.917298	-0.525334
-160.68	127.445	0.916025	-0.523501
-159.894	127.447	0.92122	-0.523179
-159.115	127.443	0.918667	-0.528342
-158.332	127.449	0.919406	-0.524507
-157.55	127.445	0.91953	-0.529055
-156.767	127.446	0.920946	-0.529444
-155.984	127.449	0.922244	-0.528287
-155.202	127.451	0.9221	-0.527429
-154.421	127.46	0.921313	-0.519676
-153.656	127.487	0.9043	-0.493969
-152.962	127.616	0.816309	-0.36606
156.629	127.52	-0.970518	-0.63382
157.419	127.538	-0.966104	-0.616163
158.214	127.57	-0.956736	-0.583774
159.006	127.581	-0.949946	-0.573595
159.795	127.584	-0.946108	-0.570326
160.577	127.588	-0.949446	-0.565628
161.36	127.584	-0.951536	-0.569873
162.14	127.583	-0.956994	-0.570204
162.93	127.583	-0.952595	-0.56992
163.716	127.583	-0.951375	-0.569506
164.501	127.582	-0.951003	-0.570471
165.287	127.586	-0.95036	-0.566175
166.06	127.595	-0.962337	-0.556474
-163.013	126.83	0.929243	-0.351026
-162.209	126.716	0.952027	-0.467305
-161.456	126.669	0.922862	-0.515369
-160.676	126.666	0.921863	-0.519858
-159.893	126.665	0.922831	-0.522194
-159.114	126.66	0.920309	-0.528774
-158.332	126.663	0.920877	-0.527508
-157.55	126.662	0.921486	-0.529098
-156.765	126.665	0.924448	-0.527493
-155.984	126.667	0.923901	-0.526936
-155.203	126.668	0.922236	-0.526944
-154.418	126.676	0.925773	-0.52053
-153.647	126.701	0.914948	-0.496062
-152.885	126.657	0.893885	-0.541591
156.645	126.757	-0.954963	-0.612414
157.437	126.766	-0.948744	-0.603468
158.218	126.788	-0.952634	-0.581585
159.007	126.797	-0.949055	-0.572908
159.793	126.8	-0.948466	-0.569389
160.58	126.8	-0.947101	-0.569398
161.366	126.797	-0.946147	-0.572765
162.15	126.797	-0.946963	-0.571844
162.934	126.793	-0.948564	-0.576156
163.719	126.796	-0.948403	-0.572339
164.502	126.8	-0.950566	-0.568658
165.285	126.803	-0.953046	-0.565438
166.084	126.793	-0.938961	-0.575147
-163.946	125.645	0.778595	-0.751743
-163.075	125.811	0.868694	-0.587747
-162.231	125.893	0.931541	-0.507363
-161.46	125.879	0.920264	-0.522149
-160.68	125.872	0.919108	-0.530626
-159.9	125.875	0.917238	-0.529144
-159.117	125.874	0.919412	-0.531318
-158.331	125.879	0.923312	-0.528537
-157.549	125.879	0.923172	-0.529434
-156.763	125.882	0.927329	-0.527893
-155.983	125.885	0.926119	-0.525653
-155.202	125.887	0.924544	-0.524461
-154.42	125.891	0.924891	-0.521738
-153.647	125.89	0.915765	-0.524007
-152.911	125.758	0.869504	-0.656923
-152.225	125.692	0.773423	-0.724028
156.659	126.011	-0.940857	-0.574649
157.448	125.998	-0.937104	-0.587401
158.222	126.004	-0.948899	-0.581069
159.008	126.009	-0.948116	-0.576787
159.795	126.014	-0.946476	-0.571583
160.585	126.012	-0.941401	-0.57279
161.368	126.017	-0.944349	-0.568273
162.157	126.024	-0.940628	-0.560986
162.936	126.016	-0.946352	-0.568472
163.714	126.014	-0.953971	-0.570524
164.499	126.018	-0.954075	-0.565977
165.276	126.024	-0.961677	-0.559546
166.081	126.02	-0.942542	-0.564052
-164.566	125.472	0.941451	-0.141023
-163.823	125.087	0.903752	-0.527525
-163.017	125.107	0.927906	-0.508626
-162.235	125.103	0.92881	-0.514481
-161.461	125.095	0.921488	-0.523317
-160.677	125.093	0.924082	-0.527269
-159.899	125.092	0.919712	-0.529215
-159.115	125.092	0.922425	-0.530427
-158.329	125.098	0.926835	-0.526112
-157.549	125.1	0.924651	-0.52569
-156.766	125.102	0.925986	-0.524025
-155.985	125.106	0.924473	-0.521799
-153.649	125.102	0.914744	-0.529046
-152.962	124.943	0.819516	-0.688667
-152.252	124.768	0.747549	-0.865254
-151.646	124.732	0.571267	-0.902154
156.662	125.238	-0.93774	-0.563267
157.436	125.221	-0.949232	-0.580319
158.22	125.22	-0.950337	-0.580528
159.005	125.225	-0.950874	-0.576459
159.796	125.228	-0.945223	-0.572571
160.584	125.229	-0.94271	-0.571484
162.186	125.246	-0.911472	-0.554567
162.951	125.237	-0.931629	-0.563472
163.709	125.237	-0.959176	-0.563031
164.492	125.242	-0.961451	-0.558226
165.27	125.249	-0.968865	-0.551203
166.066	125.237	-0.957382	-0.562065
166.891	125.236	-0.917624	-0.563276
170.166	125.274	-0.782371	-0.523713
170.845	125.236	-0.88787	-0.561351
177.866	125.21	-0.928566	-0.580657
178.75	125.228	-0.829251	-0.561524
179.424	125.232	-0.939268	-0.557036
180.194	125.223	-0.953463	-0.564828
180.957	125.218	-0.974795	-0.56882
181.748	125.218	-0.967962	-0.567974
182.57	125.221	-0.929828	-0.563794
183.354	125.221	-0.929619	-0.562851
184.131	125.219	-0.936139	-0.563084
184.933	125.215	-0.917882	-0.565687
185.791	125.218	-0.843796	-0.561731
186.631	125.222	-0.787399	-0.556707
187.37	125.217	-0.831886	-0.559879
188.174	125.215	-0.811555	-0.560892
188.935	125.216	-0.833257	-0.558082
189.676	125.213	-0.87584	-0.559897
190.409	125.21	-0.926231	-0.560888
192.624	125.189	-0.277529	-0.579364
193.469	125.181	-0.215898	-0.58515
193.786	125.202	-0.68139	-0.562841
194.651	125.206	-0.599339	-0.557119
195.484	125.205	-0.548518	-0.55618
196.385	125.202	-0.430124	-0.556614
197.487	125.197	-0.110642	-0.559848
198.384	125.192	0.00327793	-0.562487
199.261	125.185	0.0977328	-0.567618
200.166	125.18	0.221397	-0.571207
201.026	125.175	0.299256	-0.57341
201.932	125.17	0.422476	-0.576336
202.935	125.165	0.644138	-0.57881
203.782	125.17	0.709375	-0.571704
204.624	125.168	0.769666	-0.571102
205.466	125.162	0.830142	-0.575431
206.225	125.159	0.807343	-0.575356
207.067	125.164	0.867736	-0.568372
207.881	125.161	0.900883	-0.568688
208.705	125.164	0.943553	-0.563242
-165.879	124.65	0.411211	-0.17837
-164.598	124.364	0.911117	-0.465981
-163.793	124.34	0.935427	-0.491586
-163.015	124.323	0.931867	-0.509829
-162.235	124.319	0.930315	-0.515354
-161.461	124.31	0.922202	-0.52581
-160.678	124.307	0.92414	-0.529836
-159.899	124.309	0.921065	-0.529109
-159.117	124.31	0.92145	-0.529806
-158.333	124.314	0.923445	-0.526854
-157.553	124.316	0.921825	-0.526616
-156.772	124.315	0.921121	-0.528211
-152.962	124.213	0.820366	-0.635664
-152.388	124.073	0.612274	-0.776611
-151.784	123.98	0.433548	-0.870167
156.632	124.448	-0.967494	-0.568799
157.434	124.447	-0.950917	-0.569598
158.217	124.444	-0.953871	-0.572152
159.008	124.442	-0.947863	-0.574624
159.803	124.448	-0.93874	-0.568921
162.96	124.483	-0.922582	-0.533002
163.713	124.469	-0.955125	-0.547213
164.499	124.448	-0.954409	-0.567711
165.283	124.456	-0.956148	-0.559432
166.068	124.461	-0.955854	-0.553973
166.877	124.462	-0.932266	-0.553034
167.692	124.47	-0.901603	-0.544312
168.539	124.481	-0.839599	-0.533444
169.328	124.469	-0.835909	-0.544881
170.07	124.455	-0.879102	-0.55798
177.06	124.429	-0.951274	-0.578772
177.841	124.427	-0.954041	-0.580019
178.619	124.425	-0.961185	-0.580509
181.718	124.426	-0.998882	-0.576398
182.542	124.428	-0.958666	-0.572838
183.344	124.428	-0.940993	-0.572342
184.123	124.428	-0.945414	-0.571147
184.913	124.424	-0.939615	-0.573395
185.694	124.419	-0.942125	-0.57747
186.508	124.419	-0.911185	-0.576029
187.325	124.418	-0.877812	-0.575969
188.139	124.415	-0.847659	-0.576868
188.978	124.416	-0.791912	-0.575134
189.857	124.412	-0.696784	-0.577238
190.738	124.41	-0.598881	-0.577863
191.608	124.408	-0.511773	-0.577811
192.468	124.406	-0.435044	-0.578978
193.355	124.404	-0.331458	-0.578937
193.856	124.404	-0.613038	-0.57728
194.731	124.403	-0.521071	-0.576799
195.594	124.401	-0.44033	-0.576376
196.524	124.4	-0.292923	-0.575892
197.489	124.397	-0.110915	-0.577418
198.404	124.395	0.0211989	-0.577228
199.298	124.392	0.133522	-0.5779
200.244	124.392	0.29692	-0.575697
201.147	124.392	0.41738	-0.574096
202.058	124.391	0.546251	-0.573051
202.982	124.387	0.688889	-0.574188
203.872	124.382	0.797059	-0.577362
204.727	124.378	0.870435	-0.578538
205.581	124.376	0.942816	-0.578813
206.404	124.373	0.983684	-0.579114
-164.599	123.524	0.911594	-0.523327
-163.812	123.519	0.917789	-0.529571
-163.024	123.526	0.924519	-0.524055
-162.236	123.531	0.930728	-0.520609
-161.463	123.524	0.921685	-0.52863
-160.679	123.528	0.924083	-0.526377
-159.897	123.531	0.924851	-0.524716
-159.118	123.53	0.921854	-0.526775
-158.334	123.533	0.923782	-0.525065
-157.553	123.536	0.923471	-0.523459
157.422	123.68	-0.963645	-0.552513
158.211	123.666	-0.960158	-0.565779
159.002	123.651	-0.954169	-0.581552
159.798	123.626	-0.943276	-0.605909
163.702	123.681	-0.966679	-0.550121
164.465	123.674	-0.988534	-0.5572
165.263	123.675	-0.975777	-0.556471
166.039	123.667	-0.985275	-0.563851
166.825	123.663	-0.984086	-0.567299
167.638	123.667	-0.956087	-0.563116
168.444	123.664	-0.93588	-0.56624
169.258	123.673	-0.906076	-0.556688
170.004	123.665	-0.945442	-0.564553
177.029	123.659	-0.982759	-0.564322
186.445	123.634	-0.976336	-0.577261
187.269	123.63	-0.935791	-0.580405
188.093	123.625	-0.895205	-0.583768
188.914	123.616	-0.857974	-0.591616
189.768	123.609	-0.787488	-0.596718
190.595	123.61	-0.743275	-0.595024
191.406	123.611	-0.715935	-0.592099
192.248	123.621	-0.657129	-0.580818
193.04	123.62	-0.647859	-0.580321
193.905	123.615	-0.566031	-0.582823
194.75	123.616	-0.503511	-0.580657
195.62	123.611	-0.416694	-0.583329
196.559	123.601	-0.259895	-0.591387
197.501	123.585	-0.101263	-0.605589
198.427	123.573	0.0423178	-0.616525
199.33	123.584	0.163484	-0.602893
200.228	123.603	0.278919	-0.582309
201.08	123.589	0.348387	-0.594016
201.831	123.587	0.317882	-0.593842
202.726	123.589	0.430336	-0.589324
203.432	123.591	0.354878	-0.585017
204.302	123.591	0.442856	-0.583501
205.265	123.599	0.624444	-0.572333
206.14	123.588	0.717715	-0.581578
207.046	123.568	0.841959	-0.599279
207.912	123.549	0.926837	-0.615329
-223.603	122.462	0.990174	-0.55304
-222.852	122.464	0.969115	-0.556056
-222.087	122.462	0.961732	-0.563486
-221.333	122.466	0.943871	-0.565057
-220.566	122.472	0.93839	-0.56449
-219.806	122.473	0.926014	-0.568509
-219.039	122.47	0.919868	-0.577083
-218.273	122.486	0.913717	-0.565903
-217.523	122.487	0.8906	-0.569919
-216.678	122.489	0.96203	-0.572909
-215.911	122.502	0.954951	-0.564544
-215.147	122.507	0.945418	-0.56429
-214.392	122.517	0.926937	-0.559694
-213.613	122.536	0.932158	-0.54557
-212.811	122.546	0.959309	-0.540207
-201.925	122.555	0.989637	-0.589274
-201.161	122.578	0.977469	-0.57005
-199.752	122.596	0.83272	-0.55909
-198.927	122.6	0.880751	-0.558212
-198.105	122.59	0.926413	-0.571612
-197.305	122.601	0.948934	-0.56391
-196.563	122.608	0.913358	-0.560976
-195.776	122.623	0.923505	-0.549053
-194.975	122.629	0.946637	-0.546312
-194.194	122.626	0.949414	-0.552367
-192.92	122.616	0.667994	-0.568493
-192.174	122.638	0.635991	-0.54935
-191.463	122.647	0.568632	-0.543759
-190.704	122.656	0.549378	-0.537554
-189.909	122.656	0.565764	-0.541085
-189.014	122.641	0.681733	-0.558025
-188.173	122.637	0.744617	-0.565047
-187.49	122.629	0.649118	-0.575772
-186.788	122.633	0.571934	-0.574899
-185.907	122.654	0.673855	-0.556534
-185.207	122.67	0.594984	-0.543018
-184.408	122.678	0.614081	-0.537179
-183.525	122.659	0.717847	-0.559321
-182.654	122.646	0.810192	-0.574443
-182.044	122.651	0.639858	-0.571871
-181.097	122.647	0.808016	-0.577573
-180.256	122.655	0.868817	-0.572147
-179.387	122.661	0.957852	-0.569003
-178.588	122.658	0.977319	-0.573802
-175.852	122.762	0.592832	-0.478314
-175.184	122.814	0.480092	-0.428289
-173.801	123.013	0.301881	-0.233362
-173.036	123.072	0.286361	-0.176311
-172.336	123.141	0.205579	-0.108928
-165.565	122.597	0.729157	-0.66572
-164.596	122.741	0.916747	-0.522983
-163.807	122.742	0.924405	-0.523328
-163.023	122.745	0.926274	-0.522127
-162.238	122.75	0.930237	-0.518876
-161.458	122.746	0.927903	-0.523768
-160.679	122.748	0.925106	-0.523395
-159.896	122.751	0.926665	-0.521224
-159.119	122.746	0.921933	-0.527787
-158.336	122.749	0.923284	-0.525818
-154.447	122.742	0.902007	-0.537599
157.404	122.93	-0.981461	-0.517238
158.212	122.881	-0.959067	-0.566165
159.005	122.868	-0.950972	-0.57994
159.791	122.864	-0.950199	-0.583677
162.931	122.891	-0.95204	-0.555929
163.717	122.861	-0.951548	-0.585909
164.48	122.878	-0.973456	-0.568959
165.261	122.879	-0.978545	-0.568207
166.035	122.876	-0.989089	-0.570251
167.603	122.869	-0.991709	-0.576764
168.415	122.875	-0.964423	-0.571204
169.22	122.881	-0.945051	-0.56429
169.981	122.878	-0.969324	-0.566745
176.239	122.86	-0.989077	-0.580847
177.02	122.865	-0.992873	-0.575159
187.206	122.83	-0.999414	-0.597101
188.053	122.846	-0.936666	-0.579357
188.872	122.837	-0.901425	-0.586731
189.7	122.852	-0.856071	-0.571073
190.506	122.864	-0.833482	-0.557032
192.154	122.858	-0.752163	-0.560556
-224.37	121.669	0.999751	-0.560532
-223.629	121.676	0.969691	-0.55892
-222.869	121.683	0.957876	-0.558231
-222.094	121.689	0.960189	-0.557037
-221.347	121.694	0.935654	-0.55705
-220.549	121.702	0.96103	-0.555038
-219.776	121.708	0.960968	-0.553737
-218.991	121.714	0.972941	-0.552544
-218.218	121.718	0.973489	-0.553685
-217.462	121.721	0.956329	-0.556386
-216.663	121.724	0.981715	-0.557614
-215.889	121.727	0.982405	-0.559735
-215.122	121.732	0.975103	-0.559803
-214.346	121.735	0.977432	-0.561361
-213.566	121.739	0.983966	-0.562302
-212.792	121.745	0.983364	-0.560888
-210.459	121.763	0.991971	-0.556146
-209.711	121.768	0.965106	-0.555262
-208.929	121.772	0.972624	-0.555782
-208.141	121.776	0.98482	-0.555416
-207.385	121.78	0.965375	-0.556178
-206.637	121.782	0.937772	-0.558193
-205.838	121.785	0.961187	-0.559331
-202.7	121.801	0.9948	-0.557882
-201.946	121.806	0.972351	-0.556948
-201.164	121.812	0.97845	-0.554813
-200.388	121.816	0.977573	-0.554471
-199.625	121.818	0.963211	-0.555918
-198.828	121.821	0.983402	-0.556511
-198.056	121.823	0.978534	-0.558043
-197.27	121.826	0.986712	-0.558261
-196.504	121.831	0.975443	-0.556796
-195.758	121.832	0.943949	-0.558748
-194.973	121.835	0.951451	-0.558982
-194.156	121.839	0.991106	-0.55851
-188.702	121.86	0.996982	-0.557993
-188.056	121.869	0.864591	-0.551629
-187.399	121.87	0.742222	-0.552908
-186.73	121.873	0.63292	-0.552418
-185.932	121.874	0.65187	-0.554422
-185.184	121.875	0.620306	-0.555771
-184.383	121.877	0.64246	-0.556044
-183.498	121.877	0.747817	-0.559141
-182.632	121.88	0.833755	-0.557835
-181.78	121.884	0.906921	-0.556285
-180.918	121.887	0.989098	-0.556068
-180.139	121.892	0.987901	-0.553275
-177.79	121.896	0.997138	-0.555507
-176.235	121.9	0.991914	-0.556183
-175.47	121.902	0.976587	-0.556008
-174.826	121.932	0.840314	-0.527974
-174.191	121.973	0.694948	-0.488168
-173.611	122.07	0.493949	-0.393087
-172.849	122.118	0.475055	-0.347696
-172.213	122.236	0.331003	-0.231371
-171.645	122.35	0.117965	-0.119269
-165.389	121.952	0.906567	-0.527887
-164.59	121.966	0.923515	-0.515328
-163.805	121.966	0.927779	-0.516774
-163.023	121.965	0.927676	-0.518674
-162.239	121.966	0.930419	-0.51929
-161.459	121.963	0.928143	-0.523527
-160.682	121.965	0.923717	-0.523142
-159.898	121.971	0.926216	-0.518578
-159.121	121.966	0.921208	-0.524101
-158.338	121.966	0.922686	-0.525072
-154.522	122.029	0.82782	-0.468158
158.21	122.102	-0.960232	-0.560688
159.007	122.084	-0.949317	-0.578779
159.796	122.082	-0.946095	-0.580715
160.58	122.086	-0.946944	-0.576817
162.134	122.086	-0.964303	-0.577143
162.926	122.11	-0.957279	-0.552636
163.706	122.101	-0.963135	-0.562375
164.477	122.101	-0.977283	-0.561922
165.262	122.103	-0.97775	-0.559843
-224.387	120.89	0.988673	-0.56016
-223.636	120.894	0.967896	-0.561668
-222.871	120.898	0.961146	-0.562833
-222.105	120.917	0.954521	-0.549967
-221.331	120.928	0.956088	-0.543559
-220.537	120.931	0.977589	-0.545537
-219.762	120.932	0.98009	-0.550455
-219.002	120.935	0.967152	-0.552565
-218.228	120.935	0.968706	-0.556838
-217.463	120.939	0.959982	-0.558152
-216.679	120.945	0.971119	-0.55742
-215.906	120.954	0.970359	-0.552985
-215.126	120.963	0.97595	-0.548446
-214.358	120.959	0.97035	-0.55729
-213.576	120.956	0.977655	-0.565048
-212.786	120.953	0.99375	-0.572482
-212.011	120.945	0.994139	-0.584989
-211.242	120.954	0.988259	-0.580337
-210.473	120.96	0.98278	-0.578104
-209.717	120.966	0.963728	-0.576837
-208.923	120.975	0.983138	-0.571713
-208.136	120.982	0.993975	-0.569328
-206.581	120.998	0.998169	-0.561552
-205.814	120.994	0.98975	-0.56926
-204.255	121.026	0.99647	-0.545366
-203.494	121.027	0.981672	-0.5476
-202.721	121.029	0.977444	-0.549804
-201.955	121.026	0.967073	-0.555812
-201.171	121.028	0.974618	-0.557843
-200.429	121.034	0.940067	-0.555172
-199.652	121.033	0.939952	-0.560153
-198.849	121.037	0.96621	-0.559524
-198.067	121.015	0.970542	-0.584645
-197.273	121.021	0.98797	-0.581828
-196.498	121.039	0.984864	-0.566994
-195.731	121.038	0.974899	-0.571431
-194.963	121.052	0.965059	-0.560767
-194.172	121.048	0.97803	-0.567489
-191.05	121.057	0.98721	-0.57096
-190.266	121.069	0.993088	-0.561822
-173.933	121.126	0.954709	-0.552736
-173.266	121.166	0.84097	-0.515308
-172.605	121.211	0.721153	-0.471593
-172.052	121.325	0.493394	-0.359205
-171.424	121.427	0.340922	-0.258923
-170.682	121.499	0.301348	-0.188957
-169.153	121.461	0.268733	-0.230382
-166.95	121.123	0.909032	-0.571007
-166.162	121.163	0.916061	-0.53232
-165.376	121.177	0.92015	-0.519727
-164.594	121.181	0.921344	-0.517487
-163.808	121.181	0.92527	-0.518481
-163.024	121.182	0.927968	-0.518971
-162.241	121.185	0.92909	-0.51764
-161.462	121.185	0.926291	-0.518577
-160.679	121.186	0.927901	-0.518687
-159.898	121.19	0.927291	-0.516187
-159.121	121.187	0.922353	-0.520596
-158.337	121.184	0.924241	-0.524272
-157.555	121.188	0.92484	-0.520952
-154.762	121.338	0.589245	-0.375092
159.001	121.309	-0.954916	-0.569666
159.788	121.307	-0.953468	-0.571818
160.572	121.318	-0.955588	-0.561047
161.345	121.303	-0.967227	-0.575657
162.135	121.328	-0.962622	-0.550917
162.919	121.328	-0.964185	-0.550531
163.701	121.325	-0.967761	-0.55338
164.473	121.315	-0.981375	-0.562968
165.262	121.319	-0.977522	-0.559454
166.03	121.307	-0.994901	-0.570782
-224.397	120.112	0.983754	-0.559236
-223.64	120.114	0.969071	-0.561996
-222.866	120.121	0.971359	-0.560264
-193.392	120.263	0.983069	-0.574409
-192.613	120.274	0.983505	-0.565922
-191.836	120.264	0.982847	-0.578688
-191.063	120.266	0.977387	-0.579823
-190.271	120.271	0.990734	-0.577285
-173.113	120.343	0.996023	-0.555601
-172.342	120.353	0.985629	-0.547404
-171.656	120.385	0.89117	-0.516312
-171.127	120.491	0.639623	-0.412062
-170.381	120.534	0.604774	-0.371477
-169.677	120.61	0.527626	-0.296376
-168.733	120.513	0.690093	-0.395047
-167.753	120.372	0.889147	-0.537372
-166.943	120.382	0.918121	-0.529355
-166.156	120.392	0.923667	-0.520312
-165.377	120.395	0.920588	-0.519141
-164.594	120.398	0.922645	-0.517856
-163.81	120.401	0.925295	-0.515433
-163.03	120.406	0.923593	-0.511845
-162.254	120.4	0.917356	-0.51958
-161.471	120.401	0.919278	-0.51922
-160.685	120.403	0.923288	-0.519154
-159.903	120.401	0.92383	-0.52137
-159.121	120.403	0.923313	-0.520744
-158.339	120.402	0.923505	-0.523551
-157.556	120.404	0.92481	-0.52213
158.999	120.53	-0.956639	-0.564372
159.775	120.529	-0.966909	-0.565371
160.555	120.538	-0.971793	-0.556154
161.324	120.525	-0.988748	-0.56919
162.115	120.529	-0.983423	-0.565362
162.897	120.523	-0.986569	-0.571072
163.681	120.524	-0.988212	-0.569699
164.468	120.537	-0.986055	-0.556953
165.256	120.547	-0.983793	-0.547023
173.877	120.505	-0.998828	-0.585657
-170.773	119.552	0.995325	-0.568713
-169.999	119.558	0.987969	-0.564584
-169.293	119.605	0.912684	-0.518581
-168.541	119.624	0.883689	-0.501243
-167.709	119.58	0.934016	-0.546761
-166.939	119.599	0.923483	-0.528887
-166.157	119.609	0.924182	-0.520505
-165.379	119.609	0.920433	-0.521575
-164.598	119.615	0.920083	-0.517731
-163.821	119.623	0.915092	-0.510325
-163.051	119.632	0.903859	-0.503097
-162.26	119.633	0.91338	-0.503603
-161.47	119.625	0.921617	-0.512352
-160.686	119.617	0.923692	-0.521788
-159.908	119.615	0.919925	-0.524913
-159.127	119.618	0.918443	-0.522525
-158.343	119.616	0.920116	-0.525615
-157.561	119.618	0.920929	-0.525298
-155.342	120.22	0.793189	0.0744094
158.99	119.759	-0.965495	-0.550931
159.755	119.743	-0.986754	-0.566415
160.548	119.752	-0.979473	-0.557444
161.324	119.743	-0.988711	-0.566642
162.102	119.739	-0.995752	-0.571136
165.25	119.745	-0.990196	-0.564322
166.025	119.739	-0.999749	-0.57032
173.093	119.722	-0.997924	-0.58466
173.883	119.721	-0.993164	-0.585416
-168.476	118.813	0.950285	-0.529078
-167.703	118.816	0.942092	-0.527666
-166.932	118.823	0.931769	-0.522369
-166.154	118.828	0.928289	-0.518792
-165.376	118.83	0.924252	-0.518169
-164.602	118.838	0.917386	-0.511194
-163.851	118.828	0.886867	-0.522434
-163.084	118.843	0.872285	-0.508986
-162.24	118.862	0.934058	-0.49087
-161.455	118.846	0.936893	-0.508231
-160.683	118.834	0.927469	-0.521786
-159.91	118.831	0.919044	-0.525127
-159.127	118.833	0.91942	-0.524826
-158.346	118.832	0.918418	-0.526712
-157.558	118.838	0.924646	-0.521969
-152.999	119.363	0.00750754	-0.00267266
-149.532	119.105	0.34363	-0.263599
-147.991	119.047	0.319746	-0.322674
-147.262	119.029	0.265407	-0.341687
-144.865	119.016	0.314675	-0.355889
-135.369	118.702	0.413327	-0.674881
-134.718	118.683	0.280523	-0.693982
-133.78	118.673	0.435669	-0.703631
-132.751	118.654	0.680559	-0.722557
-132.096	118.648	0.55209	-0.729443
-131.326	118.643	0.539357	-0.734795
-130.511	118.63	0.570425	-0.747288
-129.771	118.631	0.526913	-0.746628
-128.94	118.631	0.574977	-0.746637
-128.041	118.621	0.690517	-0.756923
-127.192	118.605	0.755805	-0.772575
-126.545	118.579	0.619482	-0.799282
-125.721	118.559	0.659095	-0.818629
-124.921	118.549	0.676173	-0.829057
-124.105	118.538	0.708371	-0.840286
-123.34	118.535	0.689233	-0.842405
-122.528	118.526	0.718449	-0.851814
-121.759	118.511	0.703059	-0.866861
-120.975	118.501	0.704001	-0.876215
-120.237	118.486	0.657587	-0.891554
-119.453	118.471	0.65809	-0.906038
-118.661	118.459	0.666764	-0.918063
-117.877	118.448	0.66651	-0.929517
-117.08	118.435	0.680269	-0.941727
-116.284	118.422	0.69251	-0.954483
-115.498	118.416	0.694156	-0.960434
-114.732	118.404	0.676598	-0.972218
-113.964	118.388	0.660526	-0.988211
-113.174	118.386	0.667292	-0.990234
-112.416	118.377	0.641434	-0.998916
-111.616	118.371	0.657556	-1.00441
-110.819	118.353	0.670996	-1.02273
-110.023	118.341	0.682459	-1.03443
-109.23	118.346	0.691638	-1.02894
158.987	118.981	-0.969179	-0.543936
159.759	118.961	-0.982644	-0.564308
160.539	118.958	-0.988214	-0.566741
173.093	118.937	-0.99835	-0.584974
173.889	118.939	-0.987645	-0.583329
174.681	118.951	-0.980307	-0.57009
-168.463	118.038	0.964297	-0.521896
-167.683	118.036	0.963333	-0.525265
-166.919	118.038	0.945563	-0.523871
-166.153	118.05	0.930272	-0.514113
-165.377	118.051	0.925384	-0.514265
-164.602	118.07	0.918608	-0.495883
-163.937	118.179	0.801791	-0.388849
-162.226	118.116	0.949351	-0.453565
-161.447	118.09	0.946232	-0.481358
-160.676	118.063	0.935987	-0.509469
-159.902	118.052	0.927153	-0.521535
-159.128	118.046	0.919947	-0.52852
-158.351	118.04	0.915038	-0.535085
-157.573	118.028	0.910049	-0.548062
-156.868	118.079	0.833519	-0.49798
-153.789	118.577	0.000370675	-0.0044208
-149.966	118.261	0.693306	-0.322819
-149.179	118.164	0.697827	-0.420508
-148.415	118.081	0.678985	-0.504703
-147.628	118.079	0.683614	-0.506875
-146.979	118.06	0.549613	-0.527135
-146.498	118.04	0.247967	-0.546942
-145.254	118.03	0.708671	-0.557635
-144.454	118.027	0.725249	-0.561736
-143.725	118.033	0.671654	-0.555897
-142.932	118.018	0.681898	-0.571432
-142.19	118.005	0.640694	-0.584264
-141.417	117.987	0.630346	-0.603222
-140.631	117.972	0.633693	-0.618262
-139.858	117.956	0.623704	-0.634624
-139.072	117.952	0.626663	-0.639603
-138.24	117.945	0.675553	-0.646819
-137.448	117.932	0.683513	-0.659284
-136.72	117.924	0.628399	-0.667681
-135.905	117.909	0.659911	-0.682743
-135.141	117.893	0.641077	-0.698981
-134.364	117.883	0.635215	-0.709554
-133.549	117.875	0.666215	-0.717355
-132.751	117.865	0.681125	-0.728299
-131.973	117.854	0.675171	-0.738662
-131.196	117.844	0.669141	-0.749657
-130.407	117.833	0.674473	-0.760504
-129.625	117.827	0.673209	-0.766852
-128.835	117.821	0.679556	-0.772886
-128.048	117.811	0.683594	-0.782851
-127.263	117.797	0.684794	-0.796196
-126.491	117.783	0.67329	-0.810616
-125.71	117.77	0.6708	-0.824088
-124.918	117.759	0.678477	-0.835086
-124.137	117.746	0.676141	-0.847522
-123.352	117.737	0.677336	-0.856753
-122.568	117.726	0.677656	-0.867349
-121.787	117.714	0.674771	-0.879208
-121.003	117.704	0.676037	-0.889374
-120.219	117.692	0.675723	-0.900991
-119.434	117.68	0.677294	-0.912768
-118.65	117.669	0.677592	-0.923424
-117.867	117.658	0.676248	-0.934335
-117.086	117.646	0.673937	-0.946629
-116.296	117.634	0.680404	-0.958236
-115.517	117.622	0.675796	-0.970125
-114.735	117.613	0.674035	-0.979114
-113.956	117.601	0.668764	-0.990736
-113.168	117.591	0.672779	-1.00072
-112.398	117.581	0.659223	-1.01018
-111.621	117.576	0.652802	-1.01485
-110.81	117.557	0.679908	-1.03437
-110.031	117.554	0.674542	-1.03688
-109.241	117.556	0.680877	-1.03466
-108.462	117.549	0.676197	-1.04059
158.974	118.151	-0.981972	-0.588903
159.756	118.174	-0.985318	-0.56652
166.814	118.158	-0.996641	-0.582044
173.884	118.146	-0.993591	-0.591707
174.682	118.135	-0.980099	-0.602644
175.497	118.116	-0.950019	-0.620501
-167.654	117.222	0.993873	-0.555412
-166.891	117.235	0.975062	-0.543791
-166.135	117.256	0.950246	-0.524831
-165.372	117.273	0.931192	-0.508386
-164.621	117.309	0.900552	-0.474528
-161.464	117.412	0.930851	-0.37583
-160.68	117.282	0.933123	-0.506388
-159.903	117.268	0.927441	-0.521769
-159.125	117.268	0.923779	-0.523152
-158.333	117.284	0.933507	-0.508083
-157.554	117.351	0.930743	-0.441407
-157.055	117.501	0.647213	-0.292463
-153.792	117.794	-0.00118367	-0.00411065
-150.115	117.147	0.544939	-0.653649
-149.231	117.27	0.646766	-0.531136
-148.417	117.278	0.677608	-0.523652
-147.62	117.275	0.692149	-0.527732
-146.88	117.278	0.648498	-0.525108
-146.242	117.26	0.504365	-0.543998
-145.288	117.252	0.675046	-0.551631
-144.505	117.24	0.675625	-0.564416
-143.714	117.223	0.682779	-0.582326
-142.936	117.22	0.67774	-0.585046
-142.158	117.208	0.673653	-0.59785
-141.378	117.195	0.669977	-0.611428
-140.596	117.184	0.668691	-0.622914
-139.816	117.171	0.666048	-0.636159
-139.033	117.162	0.665664	-0.645478
-138.247	117.153	0.668352	-0.654932
-137.462	117.14	0.670289	-0.668159
-136.68	117.129	0.668814	-0.678647
-135.896	117.119	0.669317	-0.68962
-135.114	117.108	0.668145	-0.700136
-134.332	117.099	0.667034	-0.709905
-133.548	117.09	0.667665	-0.718944
-132.765	117.079	0.666915	-0.729734
-131.981	117.068	0.66758	-0.740921
-131.198	117.057	0.666983	-0.752128
-130.412	117.046	0.669445	-0.762941
-129.628	117.037	0.670121	-0.772492
-128.844	117.028	0.670492	-0.781758
-128.061	117.017	0.670077	-0.792202
-127.279	117.006	0.66882	-0.803076
-126.496	116.994	0.667828	-0.815003
-125.714	116.983	0.666587	-0.82675
-124.93	116.972	0.66644	-0.836912
-124.147	116.961	0.665992	-0.848505
-123.363	116.951	0.666225	-0.858369
-122.58	116.94	0.665445	-0.869046
-121.797	116.929	0.665281	-0.879882
-121.014	116.918	0.664829	-0.890572
-120.231	116.907	0.664197	-0.902038
-119.446	116.895	0.664725	-0.913315
-118.662	116.884	0.665137	-0.924799
-117.877	116.873	0.666485	-0.935848
-117.093	116.86	0.666534	-0.948229
-116.306	116.851	0.669601	-0.956589
-115.526	116.835	0.666002	-0.972559
-114.744	116.828	0.664338	-0.980089
-113.96	116.818	0.664202	-0.989709
-113.158	116.803	0.682834	-1.00383
-112.393	116.802	0.663738	-1.00454
-111.62	116.799	0.652947	-1.00753
-110.82	116.782	0.668787	-1.02408
-110.038	116.774	0.666999	-1.03245
-109.255	116.773	0.666346	-1.03324
-108.475	116.771	0.662463	-1.03475
-107.696	116.783	0.657547	-1.02224
159.742	117.391	-0.999125	-0.564563
161.316	117.398	-0.99672	-0.557662
164.458	117.342	-0.996528	-0.614265
165.259	117.372	-0.981127	-0.58373
166.823	117.378	-0.988001	-0.577568
173.878	117.369	-0.999687	-0.584677
174.671	117.364	-0.99158	-0.589132
175.472	117.356	-0.975577	-0.596579
176.234	117.36	-0.998519	-0.592319
177.026	117.39	-0.991099	-0.561585
-166.871	116.437	0.996517	-0.559624
-166.113	116.454	0.973321	-0.543427
-165.342	116.462	0.962251	-0.536276
-164.585	116.486	0.937886	-0.5141
-163.751	116.573	0.989892	-0.428515
-162.384	116.783	0.79329	-0.220661
-161.438	116.56	0.958018	-0.444945
-160.688	116.488	0.925261	-0.517897
-159.904	116.482	0.927695	-0.524181
-159.132	116.48	0.917972	-0.527574
-158.346	116.511	0.921521	-0.497599
-157.751	116.642	0.733957	-0.367149
-157.255	116.776	0.448326	-0.234312
-154.572	117.009	0.00118042	-0.00476959
-153.791	117.009	-1.17164e-05	-0.00556437
-150.114	116.311	0.546117	-0.706539
-149.227	116.493	0.650657	-0.524176
-148.429	116.496	0.666373	-0.522237
-147.635	116.488	0.677377	-0.531147
-146.854	116.492	0.675209	-0.526826
-146.084	116.478	0.663054	-0.54136
-145.298	116.47	0.66572	-0.550617
-144.518	116.455	0.662198	-0.565271
-143.733	116.438	0.664987	-0.583309
-142.951	116.429	0.663484	-0.592187
-142.169	116.418	0.662406	-0.603692
-141.387	116.407	0.661746	-0.614959
-140.604	116.397	0.661108	-0.625415
-139.821	116.387	0.66125	-0.635687
-139.037	116.377	0.661485	-0.646022
-138.254	116.366	0.661278	-0.657039
-137.472	116.355	0.66079	-0.66866
-136.689	116.344	0.659855	-0.679814
-135.906	116.334	0.659994	-0.690574
-135.123	116.324	0.659188	-0.700436
-134.34	116.314	0.659118	-0.71073
-133.557	116.304	0.659018	-0.720952
-132.774	116.294	0.658116	-0.731278
-131.991	116.282	0.658227	-0.742843
-131.207	116.271	0.657884	-0.753892
-130.424	116.261	0.657611	-0.764179
-129.641	116.25	0.657214	-0.775306
-128.857	116.239	0.657987	-0.785855
-128.074	116.229	0.657341	-0.796469
-127.29	116.218	0.657175	-0.806924
-126.507	116.208	0.657091	-0.817527
-125.724	116.197	0.656287	-0.828524
-124.941	116.186	0.655564	-0.838684
-124.158	116.175	0.655212	-0.849522
-123.374	116.165	0.655253	-0.860074
-122.591	116.154	0.654842	-0.870886
-121.807	116.144	0.654813	-0.881182
-121.024	116.132	0.654566	-0.892413
-120.241	116.121	0.653741	-0.903273
-119.457	116.11	0.653671	-0.914273
-118.673	116.099	0.654358	-0.925296
-117.887	116.088	0.656267	-0.935636
-117.101	116.077	0.658572	-0.946882
-116.319	116.067	0.656845	-0.956361
-115.536	116.052	0.656365	-0.971298
-114.752	116.04	0.655842	-0.983611
-113.961	116.024	0.66291	-0.999082
-113.167	116.014	0.673392	-1.00853
-112.421	116.029	0.636012	-0.993145
-111.634	116.025	0.638475	-0.997296
-110.841	116.014	0.648377	-1.00819
-110.049	115.993	0.656248	-1.02833
-109.265	115.991	0.655746	-1.0304
-108.491	115.996	0.646739	-1.02475
-107.718	116.008	0.635698	-1.0129
-106.951	116.043	0.618558	-0.977516
157.497	116.718	-0.887085	-0.452879
165.255	116.607	-0.985578	-0.564954
166.821	116.6	-0.989887	-0.571217
167.599	116.594	-0.997515	-0.577014
175.453	116.574	-0.995351	-0.594438
-166.097	115.65	0.990841	-0.564578
-165.323	115.666	0.982715	-0.549616
-164.564	115.696	0.960177	-0.520494
-163.798	115.728	0.944523	-0.490479
-163.03	115.743	0.93037	-0.47605
-162.244	115.74	0.934681	-0.479868
-161.467	115.711	0.930139	-0.510524
-160.689	115.7	0.925821	-0.521921
-159.905	115.7	0.92795	-0.522836
-159.101	115.697	0.949291	-0.526933
-158.519	115.831	0.74894	-0.39391
-157.976	115.95	0.510569	-0.275685
-157.397	116.052	0.307072	-0.174537
-155.357	116.225	-8.45385e-05	-0.00396181
-154.576	116.226	-0.00186085	-0.00428856
-153.794	116.227	-0.00224047	-0.00427075
-150.058	115.602	0.603212	-0.631395
-149.233	115.724	0.645558	-0.509596
-148.448	115.704	0.648097	-0.530282
-147.659	115.706	0.653889	-0.529409
-146.878	115.709	0.651566	-0.526371
-146.097	115.698	0.650341	-0.538252
-145.31	115.692	0.654327	-0.544085
-144.53	115.678	0.65129	-0.559293
-143.743	115.658	0.65553	-0.57895
-142.96	115.645	0.65453	-0.592611
-142.178	115.634	0.653477	-0.603892
-141.396	115.623	0.652596	-0.615225
-140.614	115.613	0.651318	-0.62574
-139.832	115.603	0.650671	-0.63593
-139.049	115.593	0.65034	-0.646366
-138.266	115.583	0.649881	-0.656668
-137.483	115.572	0.649568	-0.667399
-136.7	115.561	0.648975	-0.678659
-135.917	115.551	0.649217	-0.689336
-135.134	115.541	0.648944	-0.699762
-134.35	115.53	0.648821	-0.710474
-133.567	115.519	0.648766	-0.721105
-132.784	115.509	0.648024	-0.731537
-132.001	115.498	0.647637	-0.742771
-131.218	115.487	0.647239	-0.753733
-130.435	115.477	0.647067	-0.76419
-129.652	115.466	0.646183	-0.775096
-128.868	115.455	0.646943	-0.786038
-128.085	115.444	0.646672	-0.796808
-127.302	115.434	0.645876	-0.807348
-126.518	115.423	0.646106	-0.817857
-125.735	115.412	0.645463	-0.828686
-124.952	115.402	0.644647	-0.838906
-124.169	115.391	0.644333	-0.849478
-123.385	115.38	0.6441	-0.860393
-122.602	115.37	0.643918	-0.870691
-121.818	115.359	0.643666	-0.881114
-121.034	115.348	0.643976	-0.892624
-120.251	115.337	0.643527	-0.903482
-119.468	115.325	0.643159	-0.91487
-118.683	115.314	0.643875	-0.92618
-117.898	115.303	0.644942	-0.936672
-117.112	115.292	0.647308	-0.947729
-116.33	115.283	0.645751	-0.956505
-115.546	115.27	0.645872	-0.969364
-114.758	115.26	0.649872	-0.978632
-113.975	115.246	0.649317	-0.992478
-113.191	115.246	0.649017	-0.992222
-112.429	115.234	0.627057	-1.00344
-111.658	115.235	0.614675	-1.00226
-110.852	115.223	0.637095	-1.01382
-110.063	115.21	0.641989	-1.02714
-109.275	115.2	0.64626	-1.03698
-108.497	115.205	0.640292	-1.03176
-107.723	115.212	0.630578	-1.02395
-106.955	115.233	0.613723	-1.00308
-106.158	115.325	0.627354	-0.910493
157.422	115.853	-0.961341	-0.532875
158.956	115.828	-0.999482	-0.558196
164.455	115.833	-0.999783	-0.554445
165.267	115.844	-0.973226	-0.543141
167.599	115.814	-0.997346	-0.572918
-164.536	114.876	0.989059	-0.557709
-163.772	114.916	0.971141	-0.518735
-163.014	114.932	0.947785	-0.504075
-162.241	114.935	0.939096	-0.502158
-161.467	114.921	0.930459	-0.517016
-160.692	114.914	0.923667	-0.524923
-159.91	114.924	0.924002	-0.515891
-159.205	114.958	0.846854	-0.482539
-158.706	115.145	0.56326	-0.296663
-158.109	115.253	0.377587	-0.189939
-155.359	115.441	-0.00193892	-0.00465107
-154.577	115.443	-0.00156161	-0.00304422
-153.794	115.443	-0.00132866	-0.00445117
-150.022	114.799	0.639596	-0.650367
-149.249	114.997	0.630104	-0.453045
-148.461	114.941	0.635668	-0.509885
-147.677	114.933	0.635861	-0.517863
-146.89	114.932	0.640753	-0.519895
-146.102	114.922	0.645157	-0.530019
-145.319	114.915	0.645197	-0.537458
-144.539	114.894	0.6425	-0.558675
-143.752	114.874	0.646095	-0.579739
-142.971	114.861	0.644504	-0.593228
-142.189	114.85	0.643579	-0.603974
-141.407	114.84	0.642348	-0.614809
-140.625	114.83	0.641235	-0.625118
-139.842	114.82	0.640367	-0.635163
-139.06	114.809	0.639915	-0.645897
-138.277	114.799	0.639509	-0.65675
-137.494	114.788	0.639203	-0.667466
-136.711	114.777	0.638734	-0.678756
-135.927	114.767	0.638759	-0.689372
-135.144	114.756	0.638876	-0.699825
-134.36	114.746	0.638895	-0.710542
-133.577	114.735	0.638872	-0.721261
-132.794	114.725	0.637998	-0.732067
-132.012	114.713	0.637327	-0.74328
-131.228	114.702	0.637317	-0.754407
-130.445	114.692	0.636562	-0.764835
-129.662	114.681	0.635899	-0.775303
-128.879	114.671	0.636068	-0.786217
-128.095	114.66	0.635813	-0.796737
-127.312	114.649	0.635321	-0.807361
-126.529	114.638	0.635151	-0.818194
-125.745	114.628	0.634891	-0.828564
-124.963	114.617	0.634046	-0.839211
-124.179	114.607	0.63356	-0.849497
-123.396	114.596	0.633342	-0.860304
-122.613	114.586	0.632809	-0.870569
-121.829	114.575	0.632789	-0.880712
-121.045	114.563	0.633356	-0.892633
-120.261	114.552	0.633537	-0.903415
-119.477	114.541	0.63332	-0.914717
-118.693	114.53	0.633528	-0.925762
-117.909	114.519	0.633672	-0.936205
-117.123	114.508	0.635731	-0.946869
-116.342	114.499	0.633481	-0.955493
-115.562	114.487	0.629974	-0.967159
-114.779	114.479	0.62858	-0.975567
-114.004	114.472	0.620236	-0.981982
-113.218	114.46	0.622331	-0.993242
-112.405	114.443	0.651491	-1.01008
-111.623	114.461	0.649251	-0.992344
-110.845	114.445	0.643705	-1.00803
-110.067	114.424	0.63733	-1.02797
-109.284	114.414	0.63682	-1.03763
-108.497	114.414	0.639281	-1.03777
-107.717	114.422	0.636024	-1.02972
-106.96	114.445	0.609335	-1.00639
-106.165	114.462	0.620235	-0.988277
-105.447	114.417	0.554223	-1.03357
157.388	115.016	-0.995578	-0.584599
158.961	115.056	-0.99382	-0.545837
163.679	115.071	-0.989819	-0.531248
164.487	115.086	-0.967213	-0.516775
165.251	115.051	-0.988864	-0.551715
-165.314	114.088	0.994145	-0.56086
-164.542	114.091	0.984878	-0.559897
-163.774	114.134	0.970944	-0.517918
-163.012	114.144	0.950274	-0.508953
-162.242	114.148	0.938358	-0.505894
-161.47	114.139	0.928853	-0.515331
-160.689	114.148	0.927295	-0.50783
-159.885	114.188	0.949678	-0.468199
-159.365	114.313	0.687401	-0.344106
-156.138	114.659	0.00235628	-0.00218845
-155.359	114.659	-0.000279535	-0.00352216
-154.576	114.661	-0.00023284	-0.00234625
-153.793	114.66	9.45359e-05	-0.00351314
-153.001	114.662	0.00996464	-0.00223034
-150.991	114.647	0.453808	-0.0180254
-150.114	114.493	0.548375	-0.173204
-149.251	114.124	0.628275	-0.542957
-148.443	114.132	0.653798	-0.535068
-147.667	114.136	0.647127	-0.531609
-146.889	114.134	0.641563	-0.534346
-146.104	114.132	0.644195	-0.536844
-145.329	114.119	0.636338	-0.549681
-144.544	114.102	0.638257	-0.566908
-143.763	114.088	0.636316	-0.581858
-142.982	114.077	0.634073	-0.593467
-142.199	114.066	0.633408	-0.604081
-141.417	114.056	0.632147	-0.614936
-140.635	114.046	0.631503	-0.624998
-139.853	114.035	0.630037	-0.635785
-139.071	114.025	0.628821	-0.646248
-138.288	114.014	0.628471	-0.657474
-137.505	114.003	0.628373	-0.668301
-136.722	113.993	0.628063	-0.6792
-135.938	113.982	0.628362	-0.68995
-135.154	113.972	0.628532	-0.700487
-134.371	113.961	0.628512	-0.711228
-133.588	113.95	0.628315	-0.722238
-132.805	113.94	0.627675	-0.73277
-132.022	113.929	0.627043	-0.743311
-131.239	113.919	0.626822	-0.754025
-130.455	113.908	0.626707	-0.764124
-129.672	113.898	0.626334	-0.774672
-128.889	113.887	0.625772	-0.785571
-128.106	113.876	0.625325	-0.796437
-127.323	113.865	0.624231	-0.807032
-126.54	113.854	0.623818	-0.818005
-125.756	113.844	0.624156	-0.828691
-124.973	113.833	0.623749	-0.839143
-124.189	113.823	0.623653	-0.849349
-123.406	113.811	0.623349	-0.86061
-122.623	113.801	0.622795	-0.870644
-121.839	113.79	0.62234	-0.881665
-121.056	113.778	0.622379	-0.893122
-120.271	113.768	0.622711	-0.903534
-119.488	113.756	0.622552	-0.914712
-118.704	113.745	0.62253	-0.925464
-117.92	113.735	0.622624	-0.936043
-117.134	113.725	0.624593	-0.945256
-116.352	113.72	0.622936	-0.950164
-115.571	113.705	0.620165	-0.965431
-114.785	113.697	0.621989	-0.972815
-114.007	113.686	0.616289	-0.983827
-113.226	113.68	0.613705	-0.989353
-112.391	113.649	0.6646	-1.02033
-111.619	113.667	0.652608	-1.0017
-110.856	113.654	0.632031	-1.01389
-110.078	113.641	0.626599	-1.02688
-109.296	113.63	0.624378	-1.0371
-108.508	113.632	0.628366	-1.03488
-107.721	113.634	0.63099	-1.03272
-106.951	113.643	0.617559	-1.02348
-106.17	113.641	0.614097	-1.02531
-105.394	113.632	0.606271	-1.03377
-104.653	113.623	0.56377	-1.04264
156.614	114.295	-0.983093	-0.521358
158.961	114.272	-0.993972	-0.545292
165.255	114.283	-0.985339	-0.535048
-164.534	113.299	0.993132	-0.568448
-163.757	113.329	0.989058	-0.539426
-162.998	113.344	0.96577	-0.52578
-162.241	113.364	0.941184	-0.506117
-161.471	113.361	0.929055	-0.510113
-160.671	113.392	0.946715	-0.480348
-156.921	113.874	0.00250526	-0.00331635
-156.139	113.874	0.00213664	-0.00423228
-155.358	113.874	0.00128251	-0.00443266
-154.574	113.877	0.0019231	-0.0023851
-153.794	113.877	-3.24177e-05	-0.00347627
-149.988	113.221	0.675192	-0.661687
-149.195	113.259	0.685194	-0.623846
-148.432	113.356	0.665671	-0.527491
-147.636	113.343	0.67798	-0.541298
-146.862	113.323	0.668896	-0.561472
-146.102	113.329	0.646573	-0.55538
-145.324	113.328	0.641302	-0.556778
-144.548	113.311	0.634602	-0.574771
-143.773	113.302	0.62622	-0.583316
-142.993	113.293	0.623222	-0.593018
-142.211	113.283	0.622119	-0.603748
-141.429	113.272	0.620923	-0.614815
-140.646	113.261	0.620707	-0.625523
-139.863	113.251	0.619742	-0.636375
-139.081	113.24	0.618618	-0.647136
-138.298	113.229	0.618329	-0.658672
-137.515	113.219	0.618029	-0.669098
-136.732	113.208	0.617913	-0.679928
-135.948	113.197	0.618077	-0.691012
-135.164	113.187	0.618655	-0.70131
-134.381	113.176	0.618569	-0.712031
-133.598	113.165	0.61839	-0.723159
-132.814	113.155	0.618281	-0.733375
-132.032	113.144	0.61696	-0.74398
-131.249	113.134	0.616685	-0.754403
-130.465	113.124	0.616565	-0.764677
-129.682	113.113	0.616163	-0.774934
-128.899	113.102	0.615333	-0.785862
-128.116	113.091	0.614899	-0.796936
-127.334	113.081	0.613781	-0.80771
-126.55	113.069	0.613663	-0.818976
-125.766	113.059	0.614454	-0.829291
-124.983	113.048	0.613773	-0.839757
-124.199	113.038	0.613867	-0.849891
-123.416	113.026	0.612965	-0.86136
-122.633	113.016	0.612048	-0.871819
-121.85	113.004	0.611827	-0.882951
-121.066	112.993	0.611847	-0.893914
-120.282	112.983	0.611957	-0.904134
-119.498	112.972	0.611727	-0.914695
-118.715	112.961	0.61164	-0.925072
-117.931	112.95	0.611193	-0.936149
-117.146	112.943	0.612309	-0.943424
-116.362	112.932	0.61264	-0.953564
-115.579	112.929	0.61186	-0.956723
-114.792	112.912	0.614957	-0.972958
-114.019	112.898	0.604742	-0.987138
-113.234	112.887	0.605842	-0.998033
-112.416	112.87	0.639864	-1.0148
-111.625	112.88	0.646634	-1.00444
-110.859	112.873	0.628221	-1.01085
-110.084	112.863	0.619726	-1.02067
-109.305	112.854	0.614845	-1.02929
-108.517	112.851	0.61881	-1.03174
-107.732	112.852	0.619605	-1.03076
-106.954	112.85	0.614588	-1.03234
-106.174	112.847	0.610683	-1.03478
-105.381	112.832	0.619186	-1.04888
-104.58	112.815	0.636117	-1.06531
-103.865	112.875	0.56715	-1.00565
156.641	113.569	-0.956032	-0.462576
157.394	113.501	-0.98815	-0.530198
-162.985	112.546	0.979873	-0.540222
-162.229	112.579	0.953295	-0.508093
-161.46	112.587	0.94066	-0.50093
-160.654	112.632	0.964199	-0.456376
-156.924	113.088	0.000499216	-0.00538434
-156.141	113.09	0.00123889	-0.00453571
-155.359	113.091	0.000964132	-0.00445833
-154.573	113.093	0.00369769	-0.00259993
-153.793	113.092	0.00135449	-0.00431941
-153.004	113.094	0.0080758	-0.00259105
-150.984	112.754	0.462204	-0.344592
-149.949	112.435	0.714769	-0.663413
-149.172	112.472	0.708475	-0.627209
-148.439	112.561	0.659002	-0.538678
-147.648	112.561	0.666459	-0.539196
-146.874	112.56	0.658098	-0.540871
-146.118	112.558	0.630775	-0.542821
-145.334	112.553	0.631333	-0.548132
-144.557	112.534	0.625878	-0.567597
-143.775	112.518	0.624243	-0.58366
-142.997	112.51	0.619003	-0.592294
-142.218	112.5	0.615059	-0.602768
-141.441	112.49	0.609145	-0.613013
-140.658	112.48	0.608782	-0.62333
-139.874	112.468	0.60938	-0.635329
-139.092	112.458	0.607851	-0.645508
-138.308	112.446	0.608632	-0.657309
-137.526	112.436	0.60778	-0.667985
-136.743	112.426	0.607013	-0.677911
-135.96	112.415	0.606801	-0.689238
-135.175	112.404	0.60763	-0.699756
-134.392	112.393	0.607723	-0.711046
-133.608	112.382	0.607849	-0.721817
-132.824	112.372	0.60852	-0.732285
-132.041	112.362	0.607589	-0.742591
-131.258	112.352	0.607074	-0.751934
-130.475	112.342	0.606567	-0.762332
-129.692	112.332	0.605886	-0.77253
-128.91	112.321	0.604333	-0.783161
-128.127	112.31	0.604222	-0.794426
-127.345	112.299	0.602402	-0.805267
-126.561	112.287	0.60318	-0.816745
-125.776	112.277	0.60401	-0.826339
-124.993	112.268	0.603296	-0.836105
-124.208	112.257	0.60412	-0.846585
-123.426	112.245	0.602576	-0.857854
-122.643	112.234	0.601848	-0.869042
-121.859	112.222	0.601905	-0.880901
-121.076	112.211	0.601382	-0.892109
-120.293	112.2	0.600827	-0.902474
-119.509	112.19	0.60087	-0.912196
-118.725	112.18	0.600697	-0.922373
-117.942	112.168	0.600022	-0.934068
-117.156	112.158	0.602585	-0.943568
-116.372	112.146	0.602974	-0.95566
-115.587	112.138	0.603509	-0.963206
-114.801	112.127	0.60588	-0.973634
-114.019	112.114	0.603582	-0.986651
-113.235	112.105	0.604461	-0.994719
-112.449	112.105	0.606451	-0.994698
-111.655	112.094	0.616416	-1.00589
-110.886	112.079	0.601091	-1.02048
-110.106	112.064	0.597245	-1.03455
-109.312	112.07	0.60753	-1.02865
-108.523	112.064	0.613072	-1.03451
-107.741	112.061	0.610788	-1.03714
-106.955	112.059	0.612298	-1.03818
-106.175	112.054	0.608681	-1.04265
-105.391	112.048	0.608401	-1.04826
-104.607	112.044	0.608872	-1.05194
-103.841	112.054	0.591137	-1.04158
156.632	112.773	-0.964156	-0.473684
157.395	112.728	-0.98748	-0.518699
158.17	112.678	-0.998442	-0.56869
174.669	112.645	-0.995455	-0.602183
-162.97	111.736	0.995262	-0.566659
-162.216	111.786	0.967617	-0.517467
-161.455	111.834	0.946485	-0.47076
-157.707	112.302	0.000786554	-0.00728929
-156.924	112.304	0.00152819	-0.00578056
-156.141	112.306	0.00139162	-0.0043566
-155.358	112.308	0.00244244	-0.00382963
-154.572	112.31	0.00600487	-0.00247236
-153.791	112.309	0.00368692	-0.00346175
-153.013	112.31	-0.000969196	-0.00321151
-152.013	112.277	0.216989	-0.0368464
-151.037	112.095	0.409433	-0.219659
-150.005	111.918	0.658782	-0.397124
-149.207	111.759	0.673638	-0.556526
-148.448	111.782	0.650538	-0.533718
-147.652	111.781	0.663279	-0.535485
-146.905	111.772	0.627472	-0.544124
-146.115	111.767	0.634613	-0.549561
-145.342	111.76	0.623945	-0.557677
-144.526	111.744	0.656514	-0.57323
-143.732	111.737	0.668078	-0.581151
-142.958	111.738	0.658123	-0.580334
-142.185	111.728	0.648008	-0.590256
-141.447	111.718	0.603593	-0.601058
-140.698	111.702	0.569042	-0.617334
-139.877	111.67	0.606704	-0.649127
-139.116	111.659	0.58424	-0.660524
-138.339	111.648	0.577467	-0.671834
-137.549	111.64	0.584488	-0.679388
-136.791	111.637	0.558953	-0.68233
-135.978	111.633	0.588473	-0.687024
-135.188	111.622	0.595629	-0.697834
-134.402	111.607	0.597599	-0.712567
-133.628	111.597	0.588281	-0.723442
-132.842	111.586	0.590518	-0.733774
-132.064	111.577	0.58487	-0.743227
-131.282	111.57	0.583013	-0.749616
-130.483	111.563	0.598803	-0.757381
-129.705	111.553	0.593	-0.766869
-128.919	111.543	0.596094	-0.777362
-128.129	111.529	0.602234	-0.790378
-127.354	111.516	0.593722	-0.804117
-126.569	111.503	0.594398	-0.816441
-125.786	111.494	0.594051	-0.825763
-124.999	111.485	0.596782	-0.834454
-124.217	111.476	0.595408	-0.843171
-123.436	111.466	0.592629	-0.853397
-122.653	111.453	0.591509	-0.865482
-121.87	111.441	0.590681	-0.877717
-121.087	111.429	0.590443	-0.889198
-120.304	111.417	0.58912	-0.900736
-119.525	111.408	0.585123	-0.91041
-118.745	111.397	0.581331	-0.921151
-117.958	111.385	0.583762	-0.932488
-117.172	111.377	0.585813	-0.940206
-116.381	111.367	0.593256	-0.94954
-115.594	111.357	0.59632	-0.960106
-114.799	111.344	0.607516	-0.97182
-114.03	111.332	0.593083	-0.983826
-113.243	111.324	0.595779	-0.991407
-112.465	111.318	0.589887	-0.997419
-111.668	111.314	0.603009	-1.00055
-110.883	111.306	0.604158	-1.00848
-110.102	111.294	0.600994	-1.01997
-109.313	111.294	0.606223	-1.01992
-108.524	111.284	0.61113	-1.02912
-107.747	111.275	0.603857	-1.03764
-106.961	111.272	0.606299	-1.04027
-106.18	111.267	0.60318	-1.04571
-105.398	111.263	0.601439	-1.04876
-104.615	111.259	0.600194	-1.05241
-103.838	111.264	0.593285	-1.04676
-103.049	111.241	0.598208	-1.06945
74.9899	111.267	-0.871712	-1.08644
76.0442	111.359	-0.602543	-0.996348
76.7748	111.327	-0.657024	-1.0286
77.2384	111.273	-0.97861	-1.08387
78.0947	111.207	-0.907473	-1.15158
78.8844	111.219	-0.903001	-1.1403
79.7379	111.218	-0.834663	-1.14299
155.829	111.847	-0.98079	-0.614194
156.623	111.976	-0.97332	-0.485986
-162.206	111.004	0.978411	-0.515808
-161.466	111.103	0.936681	-0.418072
-160.713	111.28	0.907607	-0.242477
-157.708	111.521	0.000297957	-0.00468509
-156.921	111.521	0.00515758	-0.00536417
-156.138	111.524	0.0053438	-0.00280562
-155.355	111.525	0.00592005	-0.00287566
-154.572	111.525	0.0062541	-0.00330202
-153.793	111.525	0.00304084	-0.00370277
-153.014	111.524	-0.00149981	-0.00609321
-151.975	111.445	0.254762	-0.084938
-150.986	111.274	0.46117	-0.256406
-149.95	111.115	0.714138	-0.416269
-149.192	111.016	0.689917	-0.515484
-148.439	110.997	0.659144	-0.535058
-147.657	111	0.658863	-0.532651
-146.936	111.004	0.596838	-0.529181
-146.12	110.985	0.629755	-0.548079
-145.33	110.975	0.63599	-0.558217
-144.539	110.962	0.64403	-0.571502
-143.743	111.018	0.657233	-0.516124
-142.978	111.09	0.63871	-0.44399
-142.248	111.109	0.58538	-0.42521
-141.576	111.121	0.474385	-0.413708
-140.936	111.114	0.331027	-0.421201
-140.104	111.018	0.3799	-0.517219
-139.333	110.879	0.366938	-0.655922
-138.614	110.87	0.303439	-0.665507
-137.861	110.868	0.272775	-0.667248
-137.103	110.888	0.247681	-0.647384
-136.253	110.887	0.313598	-0.648791
-135.539	110.884	0.244582	-0.651388
-134.948	110.871	0.0519642	-0.665094
-134.246	110.855	-0.0295242	-0.6805
-133.45	110.843	-0.017535	-0.69317
-132.649	110.808	0.000477924	-0.727383
-131.773	110.809	0.0924524	-0.727051
-130.742	110.81	0.339639	-0.725307
-129.023	110.776	0.491173	-0.760131
-128.169	110.759	0.562335	-0.776153
-127.414	110.739	0.533393	-0.795974
-126.584	110.729	0.579198	-0.805977
-125.782	110.723	0.597404	-0.811689
-124.969	110.717	0.627085	-0.818275
-124.282	110.714	0.530423	-0.821054
-123.476	110.706	0.551996	-0.828799
-122.704	110.696	0.541159	-0.837996
-121.93	110.676	0.530574	-0.857776
-121.17	110.66	0.507145	-0.874547
-120.474	110.648	0.419687	-0.885789
-119.733	110.636	0.376123	-0.897828
-118.906	110.625	0.420025	-0.90805
-118.168	110.627	0.37348	-0.905931
-117.399	110.632	0.358736	-0.900579
-116.461	110.626	0.512606	-0.906395
-115.645	110.623	0.545366	-0.909052
-114.828	110.591	0.57779	-0.940607
-114.05	110.568	0.572128	-0.96349
-113.265	110.555	0.573364	-0.975905
-112.475	110.54	0.579186	-0.990749
-111.677	110.531	0.593792	-0.999179
-110.893	110.523	0.593593	-1.00706
-110.11	110.514	0.592384	-1.01556
-109.318	110.508	0.600597	-1.02165
-108.531	110.496	0.603824	-1.03283
-107.749	110.491	0.601687	-1.03796
-106.966	110.484	0.601407	-1.04401
-106.188	110.48	0.5955	-1.04755
-105.405	110.477	0.593587	-1.05002
-104.618	110.468	0.596839	-1.0588
-103.833	110.463	0.597938	-1.06376
-103.045	110.446	0.601849	-1.08012
-102.256	110.404	0.607121	-1.12188
74.1878	110.262	-0.887538	-1.30476
75.0509	110.333	-0.809467	-1.23524
75.8209	110.334	-0.824591	-1.23571
76.5785	110.339	-0.852108	-1.23149
77.3754	110.362	-0.840357	-1.20971
78.1584	110.371	-0.842568	-1.20253
78.9563	110.383	-0.829897	-1.19117
79.7935	110.373	-0.777831	-1.20238
80.7668	110.196	-0.589771	-1.38104
155.824	111.056	-0.985798	-0.620907
156.614	111.151	-0.981838	-0.525914
174.666	111.065	-0.999838	-0.613103
-162.195	110.213	0.990742	-0.524133
-161.495	110.456	0.908173	-0.281342
-160.8	110.55	0.820981	-0.188226
-158.491	110.738	0.000484009	-0.0037146
-157.708	110.74	0.00129865	-0.00261062
-156.921	110.739	0.00547827	-0.00382854
-156.139	110.743	0.00524285	-0.00103323
-155.355	110.743	0.00656204	-0.00155684
-154.573	110.743	0.00624752	-0.00211813
-153.792	110.744	0.00404397	-0.00171404
-153.012	110.741	0.00184487	-0.00445319
-151.935	110.661	0.295911	-0.0852283
-150.986	110.512	0.461393	-0.235148
-149.93	110.379	0.735171	-0.367897
-149.168	110.246	0.713922	-0.502063
-148.407	110.201	0.692324	-0.547417
-147.621	110.209	0.695033	-0.539602
-146.853	110.211	0.67957	-0.538414
-146.077	110.21	0.672876	-0.539481
-145.284	110.205	0.682539	-0.544575
-144.51	110.2	0.674018	-0.549884
-143.74	110.268	0.660575	-0.48174
-142.961	110.456	0.656217	-0.294133
-142.417	110.531	0.416459	-0.21966
-141.834	110.539	0.216732	-0.211315
-141.161	110.496	0.106546	-0.255124
-140.344	110.471	0.14018	-0.280157
-138.256	110.4	-0.122749	-0.351639
-137.418	110.394	-0.0682282	-0.357513
-136.591	110.374	-0.0241515	-0.377408
-114.882	109.832	0.523532	-0.914929
-114.043	109.786	0.579314	-0.961414
-113.259	109.773	0.579284	-0.973911
-112.478	109.757	0.57648	-0.989229
-111.681	109.745	0.589201	-1.00057
-110.903	109.739	0.583068	-1.00652
-110.118	109.731	0.58399	-1.01416
-109.324	109.723	0.594468	-1.02177
-108.542	109.714	0.592889	-1.03046
-107.752	109.705	0.598463	-1.03884
-106.971	109.698	0.595379	-1.04568
-106.19	109.693	0.592492	-1.04992
-105.408	109.69	0.590687	-1.0523
-104.622	109.682	0.592218	-1.06065
-103.838	109.676	0.593121	-1.06609
-103.047	109.663	0.599421	-1.07795
-102.26	109.653	0.602876	-1.08841
-101.552	109.684	0.526441	-1.05654
72.6118	109.356	-0.892152	-1.4236
73.4464	109.475	-0.842683	-1.30568
74.2483	109.504	-0.825821	-1.27727
75.0436	109.525	-0.815573	-1.25813
75.8226	109.519	-0.82171	-1.26476
76.6059	109.533	-0.8235	-1.25255
77.3986	109.567	-0.81594	-1.21929
78.1782	109.586	-0.821534	-1.20203
78.9641	109.598	-0.820858	-1.19123
79.7428	109.623	-0.827337	-1.16724
80.4416	109.695	-0.913781	-1.09686
155.821	110.266	-0.988438	-0.625664
156.602	110.352	-0.993754	-0.54047
158.955	110.336	-0.998391	-0.557227
173.881	110.299	-0.999802	-0.595487
-162.971	109.401	0.997676	-0.55198
-162.209	109.477	0.977481	-0.476361
-161.485	109.64	0.919074	-0.314444
-160.856	110.044	0.766284	0.0887519
-158.488	109.956	0.00479317	-0.0020512
-157.707	109.958	0.00261027	-0.00107276
-156.921	109.956	0.006679	-0.00325113
-156.138	109.959	0.00712137	-0.00147939
-155.355	109.959	0.00737468	-0.00114416
-154.573	109.96	0.00657069	-0.00101075
-153.793	109.96	0.00394836	-0.00138438
-153.01	109.958	0.00341004	-0.00436371
-151.927	109.884	0.304219	-0.0788931
-150.952	109.742	0.496132	-0.221277
-149.941	109.597	0.724174	-0.36647
-149.154	109.428	0.72816	-0.536454
-148.368	109.411	0.730831	-0.553325
-147.588	109.42	0.728119	-0.544787
-146.79	109.423	0.743039	-0.542054
-146.008	109.429	0.741775	-0.536699
-145.241	109.433	0.726358	-0.532378
-144.443	109.431	0.740824	-0.535291
-143.717	109.619	0.683763	-0.347091
-142.96	109.759	0.65716	-0.207491
-142.453	109.962	0.380767	-0.00431998
-141.202	109.873	0.0649426	-0.093493
-137.427	109.741	-0.077132	-0.226275
-114.004	108.94	0.617391	-1.02274
-113.267	108.985	0.571137	-0.976859
-112.503	108.996	0.5508	-0.965641
-111.687	108.962	0.583164	-0.999477
-110.906	108.953	0.580237	-1.00775
-109.333	108.937	0.585037	-1.02307
-108.549	108.931	0.585509	-1.0286
-107.763	108.923	0.587467	-1.0365
-106.979	108.916	0.586976	-1.04311
-106.196	108.908	0.58576	-1.05035
-105.415	108.904	0.583018	-1.05369
-104.629	108.896	0.584788	-1.06133
-103.844	108.893	0.586323	-1.06431
-103.055	108.882	0.590797	-1.07461
-102.27	108.878	0.592675	-1.07817
-101.504	108.891	0.574417	-1.06435
-100.806	108.959	0.487966	-0.996587
-73.2252	108.672	0.632351	-1.26522
-72.5078	108.633	0.565901	-1.30339
-71.7057	108.649	0.584284	-1.28708
-70.8914	108.632	0.614768	-1.30321
-70.0472	108.612	0.675121	-1.32291
-69.3756	108.606	0.56298	-1.32862
-68.6381	108.589	0.516738	-1.34473
-68.4712	109.189	-0.100168	-0.744594
72.6348	108.593	-0.868027	-1.4012
73.4717	108.697	-0.816083	-1.29827
74.2601	108.722	-0.81278	-1.27444
75.0462	108.739	-0.811773	-1.25809
75.8289	108.75	-0.814187	-1.2489
76.6161	108.76	-0.812119	-1.23961
77.3995	108.783	-0.813799	-1.21846
78.1884	108.8	-0.810092	-1.2024
78.9731	108.813	-0.810536	-1.19048
79.7551	108.831	-0.813757	-1.17402
80.5266	108.86	-0.827493	-1.14564
155.813	109.439	-0.996061	-0.667964
-162.199	108.632	0.987768	-0.537834
-161.428	108.692	0.976817	-0.478433
-160.837	109.303	0.785531	0.130957
-158.489	109.172	0.00427625	-0.00251745
-157.709	109.173	0.00185475	-0.00259902
-156.923	109.171	0.00453119	-0.00465574
-156.142	109.175	0.00319971	-0.00145391
-155.357	109.175	0.00536623	-0.00165169
-154.574	109.176	0.0056732	-0.00115001
-153.794	109.177	0.00307474	-0.00142991
-153.009	109.174	0.00504895	-0.00415128
-150.729	108.884	0.7195	-0.294997
-149.919	108.696	0.74671	-0.483775
-149.138	108.627	0.744811	-0.552998
-148.353	108.629	0.746279	-0.551677
-147.572	108.639	0.744827	-0.542156
-146.789	108.647	0.744416	-0.533855
-146.005	108.657	0.745907	-0.524653
-145.224	108.665	0.742788	-0.516963
-144.437	108.67	0.747394	-0.512101
-143.733	109.016	0.667669	-0.166475
-142.945	109.214	0.672378	0.0310614
-113.36	108.305	0.477187	-0.872663
-112.524	108.227	0.529781	-0.950078
-111.693	108.175	0.576274	-1.00194
-108.556	108.147	0.578063	-1.02813
-107.767	108.139	0.582993	-1.03536
-106.987	108.133	0.579113	-1.04136
-106.206	108.13	0.576121	-1.04444
-105.427	108.128	0.57039	-1.04525
-104.642	108.116	0.571917	-1.05726
-103.854	108.11	0.576083	-1.06223
-103.06	108.095	0.58534	-1.07695
-102.276	108.09	0.586288	-1.08138
-101.499	108.094	0.578964	-1.07698
-100.746	108.123	0.548199	-1.04725
-99.9916	108.142	0.518332	-1.02813
-74.1274	107.817	0.513439	-1.33546
-73.2785	107.866	0.578487	-1.2863
-72.517	107.854	0.556171	-1.29774
-71.7214	107.857	0.567975	-1.29443
-70.9233	107.85	0.582346	-1.30095
-70.125	107.836	0.59685	-1.31368
-69.3675	107.834	0.570625	-1.3155
-68.5947	107.831	0.559665	-1.31808
-67.8318	107.834	0.538805	-1.31451
-67.1257	107.894	0.461138	-1.25397
-66.192	107.794	0.611085	-1.35388
72.6648	107.81	-0.836784	-1.39831
73.4914	107.915	-0.795185	-1.29416
74.2515	108.047	-0.820186	-1.16338
74.9431	107.929	-0.913593	-1.28338
75.6593	107.857	-0.982535	-1.35618
78.202	108.012	-0.795303	-1.20451
78.9873	108.027	-0.795124	-1.19113
79.7699	108.046	-0.797709	-1.17374
80.5535	108.06	-0.799402	-1.16045
81.3059	108.039	-0.83224	-1.18252
155.812	108.658	-0.996847	-0.663693
-162.197	107.859	0.990694	-0.527888
-161.409	107.858	0.996359	-0.529207
-160.633	107.865	0.990918	-0.523254
-157.708	108.389	0.00337081	-0.00290275
-156.925	108.388	0.00340985	-0.00389544
-156.146	108.391	0.000278493	-0.00210824
-155.363	108.391	0.000528084	-0.00206103
-154.58	108.394	0.000130496	-0.000212657
-153.796	108.392	0.00213955	-0.00199069
-149.903	107.756	0.763216	-0.639583
-149.122	107.842	0.760782	-0.5542
-148.341	107.846	0.758775	-0.550228
-147.559	107.857	0.757571	-0.540082
-146.777	107.867	0.756574	-0.53052
-145.994	107.877	0.756355	-0.52011
-145.212	107.888	0.755801	-0.50982
-144.428	107.9	0.756379	-0.49778
-142.936	108.586	0.682109	0.187521
-112.535	107.445	0.518465	-0.947365
-111.704	107.397	0.564792	-0.995605
-110.923	107.391	0.562238	-1.00128
-109.345	107.368	0.571968	-1.0228
-108.563	107.359	0.570601	-1.03171
-107.776	107.351	0.572765	-1.03951
-106.992	107.35	0.572803	-1.04011
-106.21	107.348	0.571651	-1.04172
-105.44	107.352	0.557092	-1.03714
-104.648	107.324	0.565354	-1.06489
-103.852	107.321	0.576872	-1.06739
-103.05	107.295	0.595324	-1.09261
-102.275	107.296	0.586106	-1.09064
-101.499	107.303	0.577988	-1.0834
-100.725	107.307	0.568513	-1.07949
-99.9514	107.319	0.558049	-1.06651
-99.1674	107.301	0.558069	-1.08364
-74.9255	107.046	0.498592	-1.32255
-74.11	107.06	0.530257	-1.30768
-73.298	107.079	0.558461	-1.28827
-72.5118	107.078	0.560908	-1.2892
-71.7249	107.072	0.564002	-1.29427
-70.933	107.066	0.572101	-1.29959
-70.151	107.06	0.570347	-1.30506
-69.3692	107.051	0.568381	-1.31371
-68.59	107.045	0.563827	-1.3187
-67.8068	107.038	0.563277	-1.32528
-67.0374	107.055	0.548868	-1.308
-66.2275	107.04	0.575086	-1.32281
71.9005	106.916	-0.814935	-1.50605
72.7094	107.076	-0.791039	-1.34653
73.4996	107.128	-0.785833	-1.29662
74.2649	107.193	-0.805519	-1.2321
74.9891	107.135	-0.86643	-1.29127
78.2144	107.23	-0.781646	-1.20138
78.9968	107.243	-0.784411	-1.18964
79.7792	107.257	-0.787191	-1.17677
80.5694	107.269	-0.782193	-1.166
81.3384	107.28	-0.798487	-1.15681
155.814	107.897	-0.994275	-0.639558
164.465	107.859	-0.988867	-0.68203
-161.41	107.068	0.996745	-0.535554
-160.631	107.111	0.992805	-0.493131
-159.897	107.278	0.944897	-0.32768
-157.71	107.605	0.00223545	-0.00310705
-156.924	107.604	0.00499359	-0.0045865
-156.143	107.605	0.00307309	-0.00416228
-155.364	107.605	-0.000596395	-0.00424267
-154.583	107.607	-0.00174597	-0.00311382
-153.799	107.608	-0.000916721	-0.00263838
-149.913	107.033	0.753175	-0.579376
-149.115	107.055	0.768395	-0.557242
-148.333	107.063	0.76726	-0.549821
-147.55	107.073	0.76717	-0.539681
-146.768	107.083	0.766352	-0.52994
-145.985	107.094	0.766287	-0.519646
-145.201	107.105	0.766296	-0.509299
-112.558	106.673	0.494938	-0.934943
-111.704	106.604	0.564453	-1.00395
-110.921	106.594	0.563479	-1.01324
-110.142	106.589	0.559147	-1.01779
-109.351	106.582	0.565604	-1.02468
-108.566	106.572	0.566941	-1.03458
-107.779	106.569	0.570142	-1.03662
-106.995	106.569	0.569688	-1.03619
-106.219	106.576	0.561937	-1.02862
-105.465	106.592	0.531899	-1.01242
-103.934	106.615	0.495079	-0.988785
-103.095	106.549	0.549581	-1.05369
-102.287	106.516	0.57369	-1.08631
-101.499	106.516	0.578091	-1.08622
-100.719	106.513	0.574082	-1.08865
-99.9442	106.522	0.56469	-1.079
-99.1679	106.523	0.556989	-1.07711
-98.416	106.546	0.524903	-1.05437
-75.7572	106.24	0.450225	-1.34429
-74.897	106.278	0.526569	-1.30565
-74.0983	106.286	0.54145	-1.29655
-73.3018	106.294	0.554108	-1.28805
-72.5144	106.297	0.557724	-1.2853
-71.7321	106.289	0.556266	-1.29233
-70.9471	106.282	0.55754	-1.29912
-70.1633	106.276	0.557548	-1.30414
-69.3787	106.266	0.558393	-1.31357
-68.5938	106.26	0.559508	-1.31957
-67.8089	106.254	0.560643	-1.32491
-67.0242	106.247	0.561646	-1.33157
-66.24	106.249	0.562115	-1.32844
-65.4595	106.21	0.558848	-1.36761
72.7323	106.333	-0.766898	-1.30454
73.5171	106.346	-0.767079	-1.29274
74.2832	106.398	-0.78603	-1.24218
75.0127	106.371	-0.84162	-1.2704
75.6893	106.464	-0.950123	-1.17899
78.2252	106.451	-0.769597	-1.19491
79.0134	106.463	-0.766572	-1.18431
79.7928	106.476	-0.772398	-1.17258
80.5794	106.487	-0.770977	-1.16258
81.3544	106.505	-0.781271	-1.14616
158.166	107.192	-0.999673	-0.561258
164.464	107.104	-0.989871	-0.652313
173.106	107.178	-0.989801	-0.578735
173.891	107.186	-0.989868	-0.570464
174.667	107.186	-0.999126	-0.57059
-162.198	106.296	0.991398	-0.523401
-161.413	106.298	0.9944	-0.522106
-160.628	106.293	0.997433	-0.527559
-159.705	106.924	0.354696	0.101861
-158.498	106.726	-0.00305471	-0.0976113
-157.721	106.747	-0.00849124	-0.0768414
-156.931	106.774	-0.00138737	-0.0508336
-156.152	106.819	-0.00541431	-0.00670053
-155.367	106.823	-0.00287442	-0.003259
-154.584	106.822	-0.00268526	-0.00442936
-153.799	106.824	-0.000272414	-0.00235254
-149.918	106.324	0.749085	-0.504745
-149.105	106.281	0.778962	-0.547797
-148.323	106.279	0.777841	-0.549826
-147.54	106.29	0.777294	-0.539629
-146.758	106.3	0.776416	-0.529716
-145.975	106.31	0.776039	-0.519466
-145.192	106.321	0.776403	-0.508866
-144.413	106.335	0.772126	-0.495631
-111.681	105.799	0.587565	-1.02444
-110.909	105.801	0.575191	-1.02207
-110.128	105.789	0.572345	-1.03389
-109.348	105.792	0.568132	-1.03038
-108.567	105.787	0.564957	-1.03445
-107.783	105.784	0.565491	-1.0369
-106.997	105.784	0.567729	-1.03671
-106.237	105.813	0.543069	-1.00758
-103.005	105.665	0.639805	-1.15333
-102.273	105.707	0.587345	-1.11107
-101.508	105.73	0.568014	-1.08765
-100.73	105.73	0.562365	-1.08712
-99.944	105.727	0.564364	-1.08883
-99.1597	105.721	0.564688	-1.09471
-98.3955	105.726	0.544959	-1.08922
-97.6696	105.764	0.486782	-1.05058
-76.5362	105.447	0.454443	-1.35317
-75.7136	105.476	0.493216	-1.32319
-74.8798	105.513	0.543189	-1.28548
-74.0905	105.512	0.548678	-1.28659
-73.3042	105.512	0.551185	-1.28604
-72.5197	105.512	0.551932	-1.28471
-71.7383	105.507	0.54954	-1.28915
-70.9546	105.498	0.549495	-1.29754
-70.1713	105.492	0.549006	-1.30306
-69.3862	105.481	0.550306	-1.31343
-68.5989	105.474	0.553834	-1.3201
-67.8142	105.472	0.554881	-1.32194
-67.0264	105.467	0.558849	-1.32627
-66.2472	105.464	0.554328	-1.32839
-65.4653	105.473	0.552565	-1.31939
72.7482	105.558	-0.749747	-1.2939
73.5334	105.57	-0.749626	-1.28312
74.2998	105.621	-0.768245	-1.23373
75.067	105.655	-0.786129	-1.20093
75.7276	105.72	-0.910581	-1.13672
78.2306	105.676	-0.762941	-1.18495
79.0272	105.68	-0.751501	-1.18191
79.8069	105.691	-0.757	-1.17193
80.5909	105.705	-0.758224	-1.15988
81.3672	105.73	-0.767159	-1.13618
97.0601	106.066	-0.784026	-0.824774
97.8715	106.079	-0.758311	-0.812986
98.6722	106.101	-0.743367	-0.792167
99.4483	106.117	-0.753014	-0.777445
100.233	106.135	-0.753949	-0.761575
101.066	106.196	-0.706695	-0.701537
173.884	106.396	-0.996811	-0.576009
-159.221	105.876	0.0569934	-0.163229
-158.541	105.916	-0.0458244	-0.123561
-157.764	105.934	-0.0509684	-0.106966
-156.969	105.948	-0.0386373	-0.0934278
-156.201	105.969	-0.0537881	-0.0729067
-155.399	105.988	-0.0346415	-0.0542832
-154.606	106.001	-0.0243556	-0.0418685
-153.799	106.04	0.000544392	-0.00323715
-149.918	105.554	0.749332	-0.490468
-149.097	105.499	0.78664	-0.545311
-148.314	105.495	0.787394	-0.549628
-147.53	105.506	0.787348	-0.539498
-146.748	105.516	0.786516	-0.529507
-145.965	105.527	0.785977	-0.519152
-145.182	105.537	0.786163	-0.508661
-110.946	105.05	0.538011	-0.988432
-110.145	105.026	0.554493	-1.01167
-109.357	105.014	0.558873	-1.02366
-108.572	105.005	0.559428	-1.032
-107.785	105	0.562411	-1.03627
-107.005	104.997	0.559266	-1.03901
-106.236	105.009	0.544206	-1.02711
-105.492	105.018	0.503955	-1.01759
-102.427	105.072	0.433348	-0.961453
-101.568	105.003	0.507756	-1.02921
-100.746	104.96	0.54537	-1.07175
-99.9487	104.943	0.55915	-1.08891
-99.1683	104.937	0.555539	-1.09378
-98.3978	104.947	0.542117	-1.08378
-97.6532	104.971	0.502704	-1.05903
-96.9364	105.056	0.435495	-0.973128
-77.3612	104.688	0.412767	-1.32722
-76.4751	104.728	0.515026	-1.28667
-75.6774	104.726	0.528942	-1.28807
-74.8799	104.732	0.542568	-1.28222
-74.094	104.726	0.544649	-1.28698
-72.5223	104.723	0.548829	-1.28916
-71.7405	104.718	0.546762	-1.29363
-70.9591	104.711	0.544409	-1.30026
-70.176	104.706	0.543724	-1.30486
-69.3909	104.698	0.545076	-1.31177
-68.6038	104.687	0.548407	-1.32284
-67.8179	104.686	0.550654	-1.32331
-67.0326	104.679	0.552179	-1.32978
-66.2511	104.68	0.549981	-1.32774
-65.4656	104.697	0.551701	-1.31096
72.7619	104.796	-0.734944	-1.27125
73.5494	104.796	-0.732374	-1.2724
74.3358	104.823	-0.731066	-1.24601
75.1184	104.883	-0.733473	-1.188
76.0096	105.205	-0.627377	-0.867323
79.0404	104.894	-0.737117	-1.18294
79.8211	104.907	-0.741548	-1.17088
80.603	104.926	-0.744947	-1.15341
81.38	104.957	-0.75318	-1.12372
95.4919	105.248	-0.779562	-0.855061
96.3012	105.269	-0.755927	-0.835532
97.0776	105.277	-0.765268	-0.828422
97.8659	105.292	-0.762616	-0.814858
98.6553	105.309	-0.758976	-0.798837
99.4368	105.326	-0.763284	-0.783827
100.225	105.34	-0.760722	-0.770585
101.017	105.35	-0.754158	-0.761805
101.825	105.326	-0.732727	-0.787026
172.315	105.604	-0.995471	-0.583478
173.883	105.609	-0.998274	-0.578293
174.668	105.611	-0.999056	-0.576225
-159.208	105.025	0.0708071	-0.231041
-158.559	105.057	-0.0626095	-0.19925
-157.804	105.091	-0.0907395	-0.165503
-156.952	105.099	-0.0212825	-0.158767
-156.065	105.078	0.083392	-0.180298
-155.171	105.082	0.194394	-0.176294
-154.416	105.123	0.166641	-0.136202
-153.723	105.193	0.0765209	-0.0658748
-149.911	104.784	0.756777	-0.476316
-149.087	104.715	0.797761	-0.545474
-148.304	104.712	0.797706	-0.549322
-147.52	104.722	0.797657	-0.539536
-146.739	104.732	0.796241	-0.529415
-145.956	104.743	0.795777	-0.519256
-145.172	104.753	0.795998	-0.508684
-110.165	104.278	0.534811	-0.97579
-109.373	104.238	0.54259	-1.01483
-108.58	104.222	0.551772	-1.03036
-107.79	104.217	0.556955	-1.0355
-107.013	104.216	0.550809	-1.03575
-106.233	104.219	0.546057	-1.03249
-105.464	104.23	0.530997	-1.02038
-104.666	104.249	0.545329	-1.00159
-101.618	104.253	0.457043	-0.995157
-100.77	104.189	0.521813	-1.05874
-99.9596	104.161	0.547756	-1.08613
-99.1773	104.15	0.546071	-1.09663
-98.3919	104.144	0.547453	-1.10187
-97.6151	104.148	0.540215	-1.09737
-96.8957	104.199	0.475648	-1.04613
-96.1598	104.319	0.427537	-0.925206
-78.1123	103.948	0.444903	-1.28354
-77.2476	103.965	0.525778	-1.26544
-76.4499	103.971	0.539661	-1.25903
-75.6672	103.961	0.538493	-1.26907
-74.8863	103.953	0.535679	-1.27558
-71.7415	103.93	0.545251	-1.29673
-70.9597	103.925	0.543329	-1.30136
-70.1774	103.92	0.541856	-1.30563
-69.3953	103.914	0.540132	-1.31123
-68.6087	103.903	0.543067	-1.32204
-67.825	103.898	0.542955	-1.32638
-67.0392	103.893	0.545043	-1.33107
-66.2579	103.893	0.542611	-1.33017
-65.472	103.91	0.544793	-1.31235
72.7728	104.008	-0.722831	-1.27329
73.5651	104.012	-0.715534	-1.27115
74.3493	104.012	-0.716364	-1.27213
75.1313	104.021	-0.719359	-1.26483
75.9415	104.055	-0.694238	-1.23144
79.0538	104.112	-0.722492	-1.17993
79.8376	104.119	-0.723873	-1.17346
80.6174	104.138	-0.729288	-1.15544
81.3972	104.163	-0.734669	-1.13238
82.1422	104.265	-0.775014	-1.03098
93.9538	104.398	-0.74513	-0.916879
94.7323	104.442	-0.752247	-0.8746
95.5209	104.46	-0.74931	-0.857975
96.3099	104.478	-0.745971	-0.841286
97.0945	104.49	-0.747005	-0.830752
97.8786	104.505	-0.748627	-0.816686
98.6655	104.522	-0.747476	-0.800923
99.449	104.539	-0.749777	-0.785566
100.236	104.556	-0.748431	-0.769723
101.028	104.565	-0.742447	-0.761338
101.835	104.549	-0.720724	-0.778873
102.638	104.498	-0.704241	-0.831585
166.042	104.794	-0.982053	-0.607697
172.316	104.82	-0.994205	-0.582784
176.24	104.826	-0.997409	-0.576287
177.03	104.831	-0.993087	-0.571124
[truncated: 59,264 more rows]

## Sheet: Fig. S4g
Mass No.	UX (mm)	UY (mm)
1	1	-0.577
2	0.5	-1.443
3	0	-1.732
4	-0.5	-1.443
5	-1	-0.577
6	0	0
7	0	-1.155
8	0	-1.732
9	0	-1.732
10	0	-1.155
11	0	0
12	-1	-0.577
13	-0.5	-1.443
14	0	-1.732
15	0.5	-1.443
16	1	-0.577

## Sheet: Fig. S4h
Mass No.	UX (mm)	UY (mm)
1	1	-0.577
2	0.5	-1.443
3	0	-1.732
4	-0.5	-1.443
5	-1	-0.577
6	0	0
7	0	-1.155
8	0	-1.732
9	0	-1.732
10	0	-1.155
11	0	0
12	-1	-0.577
13	-0.5	-1.443
14	0	-1.732
15	0.5	-1.443
16	1	-0.577

## Sheet: Fig. S4i
Mass No.	UX (mm)	UY (mm)
1	1	-0.577
2	0.5	-1.443
3	0	-1.732
4	-0.5	-1.443
5	-1	-0.577
6	0	0
7	0	-1.155
8	0	-1.732
9	0	-1.732
10	0	-1.155
11	0	0
12	-1	-0.577
13	-0.5	-1.443
14	0	-1.732
15	0.5	-1.443
16	1	-0.577
