# Supplementary material for: Grounded reconfigurable metamaterials with customized mapping-invariant behavior
Source: Nat Commun. 2026 May 19;17:6572. doi: 10.1038/s41467-026-73240-8 (PMC13381600; doi:10.1038/s41467-026-73240-8)
Supplement: Supplementary file 3 — Source data [file 41467_2026_73240_MOESM3_ESM.zip › Source Data/Supplementary Fig. 5.xlsx]

## Sheet: Fig. S5a
X (mm)	Y (mm)	UX (mm)	UY (mm)
-165.352	107.564	-0.0399429	-0.0362973
-163.833	107.065	-0.0849229	-0.537897
-163.065	106.857	-0.0993227	-0.746387
-162.208	106.807	-0.0244536	-0.797223
-161.361	106.816	0.0399019	-0.788999
-160.53	106.81	0.0886231	-0.795811
-159.646	106.754	0.189649	-0.852401
11.7933	107.479	0.0218557	-0.0898017
12.5384	107.463	-0.0166075	-0.106819
13.2929	107.441	-0.0457172	-0.129322
14.0896	107.436	-0.0326686	-0.134877
14.8533	107.434	-0.052522	-0.136883
15.6442	107.435	-0.0452819	-0.136712
16.4476	107.461	-0.0254986	-0.110658
-165.219	106.752	0.0940703	-0.0657859
-164.431	106.415	0.0996606	-0.40309
-163.78	106.076	-0.0311507	-0.742902
-162.995	106.041	-0.0285848	-0.778738
-162.2	106.042	-0.0165388	-0.778063
-161.399	106.045	0.00198633	-0.776159
-160.613	106.037	0.00599119	-0.785185
-159.82	106.019	0.0162275	-0.803914
-156.867	106.8	-0.161112	-0.0244207
10.9903	106.705	0.00288661	-0.0783977
11.7548	106.678	-0.0161468	-0.105499
12.5216	106.664	-0.0329415	-0.120607
13.2917	106.65	-0.0464951	-0.135075
14.0742	106.642	-0.047496	-0.143528
14.8587	106.636	-0.0466811	-0.149465
15.6478	106.627	-0.0411624	-0.158984
16.4336	106.62	-0.0390243	-0.167095
17.2065	106.655	-0.0497651	-0.131921
18.0218	106.72	-0.018084	-0.0680714
-164.436	105.435	0.0953867	-0.599878
-163.767	105.263	-0.017684	-0.772272
-162.989	105.261	-0.0220613	-0.775499
-162.208	105.254	-0.0230741	-0.783009
-161.419	105.254	-0.0167687	-0.783894
-160.636	105.256	-0.0161454	-0.782409
-159.828	105.245	0.00874825	-0.793892
-158.954	105.125	0.101026	-0.914623
-158.159	105.156	0.113205	-0.884494
-157.957	105.906	-0.467838	-0.134936
-156.973	105.997	-0.266827	-0.0438083
-156.043	106.008	-0.119047	-0.0335141
-73.7122	105.438	-0.0812796	-0.57483
10.1604	105.936	-0.0429951	-0.0622334
10.9434	105.888	-0.0435788	-0.109998
11.7196	105.878	-0.050939	-0.120848
12.4985	105.868	-0.0555618	-0.131538
13.2779	105.86	-0.0597845	-0.139617
14.0633	105.855	-0.0580026	-0.144937
14.8519	105.85	-0.0529468	-0.150407
15.6354	105.846	-0.0530405	-0.154913
16.4195	105.839	-0.0525933	-0.162118
17.1968	105.841	-0.05886	-0.161573
17.9916	105.847	-0.0477742	-0.15616
18.7632	105.899	-0.0597489	-0.104125
109.882	106.161	0.0264535	0.0360561
-168.45	105.247	-0.00703269	0.000368737
-164.547	104.466	-0.0147482	-0.785652
-163.765	104.471	-0.0152641	-0.78053
-162.971	104.476	-0.00347755	-0.776417
-162.202	104.476	-0.0169758	-0.777604
-161.413	104.48	-0.00986302	-0.774239
-160.629	104.48	-0.00868308	-0.775061
-159.841	104.474	-0.00349211	-0.781271
-159.058	104.467	-0.00328677	-0.788953
-158.284	104.464	-0.0109648	-0.792476
-157.682	104.749	-0.192039	-0.508408
-156.999	105.171	-0.291473	-0.0865413
-156.082	105.193	-0.157358	-0.0647759
-155.158	105.258	-0.0160065	-0.000145609
-77.5251	105.024	0.0243876	-0.206582
-76.7993	104.697	-0.0337313	-0.532887
-76.027	104.674	-0.045186	-0.555258
-75.2454	104.665	-0.0473944	-0.563828
-74.4626	104.66	-0.0484391	-0.568609
-73.6792	104.657	-0.0487773	-0.57108
-72.8963	104.654	-0.0497454	-0.573394
-72.1199	104.661	-0.0570739	-0.565675
-71.3311	104.642	-0.0520665	-0.584236
-70.5412	104.677	-0.0458927	-0.549006
9.35423	105.143	-0.0652639	-0.0690084
10.1457	105.12	-0.0573202	-0.0929646
10.9312	105.1	-0.055333	-0.112825
11.7109	105.095	-0.0591737	-0.119017
12.4945	105.084	-0.0591294	-0.130399
13.2749	105.077	-0.0623154	-0.137715
14.0582	105.071	-0.0625878	-0.144286
14.8465	105.065	-0.057848	-0.150517
15.63	105.059	-0.0579084	-0.156875
16.4137	105.054	-0.0578512	-0.162418
17.1957	105.048	-0.059483	-0.168532
17.9789	105.049	-0.0598721	-0.168914
18.759	105.082	-0.0634446	-0.136507
101.193	105.332	-0.0162392	0.00647676
101.981	105.329	-0.0140678	0.0016524
102.716	105.373	-0.0650476	0.0447668
104.293	105.524	-0.0591288	0.193366
105.047	105.63	-0.091384	0.297491
105.84	105.683	-0.0842354	0.349194
106.655	105.695	-0.0551626	0.36006
107.478	105.683	-0.01759	0.347241
108.297	105.629	0.0146929	0.291312
109.116	105.556	0.048245	0.21718
109.879	105.494	0.0248157	0.15443
110.641	105.431	0.000477093	0.089967
111.451	105.353	0.0250709	0.0106747
112.211	105.345	-0.00130783	0.00176507
-169.226	104.458	-0.000560123	-0.00503245
-166.101	103.591	-0.00347848	-0.874657
-165.351	103.649	-0.0356684	-0.817869
-164.551	103.677	-0.0178104	-0.790473
-163.771	103.685	-0.0201917	-0.783515
-162.977	103.688	-0.00825932	-0.780718
-162.197	103.695	-0.0106185	-0.775074
-161.405	103.696	-0.00114113	-0.774241
-160.626	103.699	-0.00467599	-0.772003
-159.843	103.698	-0.00475216	-0.773243
-159.065	103.691	-0.00945174	-0.781357
-158.284	103.689	-0.0110036	-0.783504
-157.638	103.949	-0.148006	-0.524407
-156.881	104.257	-0.173216	-0.217242
-156.038	104.376	-0.113481	-0.0983777
-155.16	104.474	-0.017598	-0.000826387
-78.3239	104.262	0.00877719	-0.184153
-77.6039	103.909	-0.0550045	-0.536349
-76.8152	103.901	-0.0501641	-0.54459
-76.0335	103.892	-0.0522641	-0.552805
-75.2455	103.888	-0.0480824	-0.556528
-74.4621	103.883	-0.0484925	-0.560625
-73.6751	103.879	-0.0453095	-0.563629
-72.8907	103.87	-0.0446328	-0.571995
-72.1097	103.863	-0.0474402	-0.578974
-71.3244	103.854	-0.0459275	-0.587429
-70.5448	103.855	-0.0500578	-0.585492
-69.7506	103.868	-0.0395487	-0.572412
8.61893	104.41	-0.0166434	-0.0163688
9.36847	104.365	-0.0506118	-0.0619989
10.1443	104.328	-0.0583152	-0.100121
10.9289	104.315	-0.0572385	-0.113438
11.7081	104.308	-0.0615449	-0.12006
12.4902	104.299	-0.0630193	-0.129478
13.2705	104.291	-0.0662422	-0.138221
14.0523	104.285	-0.0680122	-0.144522
14.8405	104.281	-0.0633206	-0.149541
15.6233	104.274	-0.0641171	-0.156811
16.4064	104.269	-0.064637	-0.162631
17.1881	104.261	-0.066542	-0.17045
17.9701	104.26	-0.0681829	-0.172872
18.7568	104.262	-0.0650342	-0.17113
99.6195	104.535	-0.0167269	-0.00319161
100.407	104.546	-0.0147111	0.00661273
101.189	104.551	-0.0183989	0.0100356
101.912	104.575	-0.0816266	0.0330383
102.718	104.662	-0.0614578	0.118453
103.464	104.777	-0.101002	0.232228
104.263	104.878	-0.0880776	0.332093
105.053	104.909	-0.0836361	0.362518
105.84	104.915	-0.082571	0.367196
106.641	104.919	-0.0674825	0.369327
107.431	104.915	-0.0638751	0.364616
108.224	104.909	-0.0571815	0.356541
109.053	104.876	-0.0140505	0.322847
109.882	104.803	0.0291705	0.248457
110.681	104.722	0.0421251	0.166435
111.428	104.673	0.00355741	0.116426
112.156	104.573	-0.0551395	0.0152295
112.989	104.555	-0.00795365	-0.00403342
113.778	104.556	-0.00488099	-0.0050022
-169.232	103.675	-0.00525081	-0.00456943
-168.434	103.67	0.0100512	-0.0103196
-166.821	103.373	0.0593766	-0.309023
-165.952	103.207	0.146638	-0.47574
-165.298	102.942	0.0184282	-0.741209
-164.549	102.901	-0.015293	-0.782849
-162.977	102.909	-0.00819062	-0.776241
-162.195	102.911	-0.00825236	-0.775588
-161.408	102.912	-0.00388432	-0.77483
-160.626	102.912	-0.00408968	-0.775813
-159.844	102.915	-0.00458169	-0.77268
-159.067	102.904	-0.0102132	-0.78434
-158.291	102.91	-0.017039	-0.779272
-157.525	102.895	-0.0338389	-0.794845
-156.744	103.068	-0.0358295	-0.621977
-155.927	103.295	-0.00190255	-0.395725
-154.365	103.692	-0.00507934	0.00116348
-79.0923	103.528	0.0237072	-0.134524
-78.3189	103.308	0.0132916	-0.353898
-77.6021	103.124	-0.0537978	-0.537158
-76.8207	103.11	-0.056169	-0.550625
-76.0377	103.102	-0.0570669	-0.558243
-75.2521	103.099	-0.0551905	-0.560033
-74.4688	103.094	-0.0557704	-0.564953
-73.6815	103.089	-0.0521984	-0.569398
-72.8981	103.083	-0.0525487	-0.575058
-72.1155	103.078	-0.053722	-0.5787
-71.3291	103.072	-0.0511665	-0.584788
-70.5467	103.064	-0.0524324	-0.592387
-69.7825	103.077	-0.0720421	-0.578871
7.83369	103.636	-0.0180074	-0.00567192
8.59123	103.601	-0.043943	-0.0408267
9.35892	103.554	-0.059743	-0.0884895
10.1377	103.533	-0.0644176	-0.109477
10.9203	103.524	-0.0653355	-0.119416
11.7035	103.523	-0.0657307	-0.120545
12.4881	103.512	-0.0646683	-0.131746
13.269	103.511	-0.0672825	-0.133558
14.0514	103.503	-0.068369	-0.141806
14.8338	103.496	-0.0695502	-0.149571
15.617	103.49	-0.0699628	-0.155902
16.3967	103.483	-0.0738217	-0.16365
17.1794	103.481	-0.0746948	-0.165993
17.9612	103.478	-0.0765428	-0.169119
18.7479	103.485	-0.0734264	-0.163249
19.5297	103.551	-0.0752635	-0.0973893
98.0483	103.749	-0.0152049	-0.00140288
98.8349	103.75	-0.0142693	-0.00106006
99.6218	103.751	-0.0131381	-0.00215489
100.408	103.758	-0.0124481	0.00381745
101.177	103.768	-0.0295584	0.0125448
101.962	103.828	-0.0304447	0.0715405
102.664	103.941	-0.114044	0.183109
103.452	104.068	-0.112221	0.309174
104.28	104.139	-0.0700588	0.378947
105.067	104.135	-0.0683407	0.373758
105.851	104.131	-0.0703891	0.368431
106.637	104.128	-0.0703405	0.363414
107.423	104.125	-0.07015	0.35962
108.209	104.123	-0.0707526	0.356005
108.998	104.116	-0.06715	0.348357
109.792	104.104	-0.0595769	0.334592
110.627	104.037	-0.0110152	0.2664
111.437	103.914	0.0130833	0.142223
112.195	103.851	-0.0146084	0.0785668
112.993	103.769	-0.00246924	-0.00475844
113.774	103.773	-0.00829081	-0.00218613
114.557	103.776	-0.0105628	-0.00105161
115.347	103.777	-0.00759142	-0.000944739
-225.304	101.937	-0.0336379	-0.79121
-224.51	101.944	-0.0134362	-0.787632
-223.729	101.949	-0.00584257	-0.786972
-222.962	101.951	-0.0121771	-0.789131
-222.159	101.963	0.0161579	-0.781012
-221.384	101.969	0.0177919	-0.77824
-220.592	101.966	0.0349385	-0.786009
-219.851	101.969	0.00151614	-0.786455
-219.102	101.966	-0.0244114	-0.793012
-218.35	101.97	-0.0464291	-0.792733
-217.587	101.969	-0.0588618	-0.79738
-216.796	101.975	-0.0428918	-0.794969
-216.023	101.977	-0.0452082	-0.796265
-215.252	101.984	-0.0500331	-0.792132
-214.431	101.989	-0.00426099	-0.791166
-213.595	101.993	0.055834	-0.790602
-212.814	101.989	0.0612917	-0.797963
-211.968	101.975	0.130996	-0.814217
-211.099	101.976	0.224094	-0.817271
-210.356	101.999	0.189792	-0.797131
-209.632	102.017	0.137993	-0.782014
-208.935	102.031	0.0582588	-0.771259
-208.166	102.046	0.0504043	-0.758826
-207.35	102.048	0.0893071	-0.759866
-206.553	102.047	0.109424	-0.763399
-205.748	102.037	0.136656	-0.775968
-204.983	102.015	0.123964	-0.801526
-204.286	102.011	0.0433137	-0.807856
-203.62	102.003	-0.0682802	-0.818677
-202.861	102.011	-0.0871054	-0.81327
-202.047	102.023	-0.050598	-0.803156
-201.29	102.026	-0.0715387	-0.803474
-200.549	102.049	-0.109141	-0.782258
-199.838	102.052	-0.176334	-0.782172
-199.057	102.068	-0.173761	-0.768267
-198.255	102.078	-0.150042	-0.760638
-197.449	102.063	-0.122961	-0.77817
-196.586	102.059	-0.0391201	-0.784508
-195.66	102.049	0.108213	-0.796774
-194.862	102.048	0.127467	-0.799194
-194.179	102.042	0.0316087	-0.807969
-193.35	102.047	0.0804426	-0.804407
-192.574	102.048	0.0779833	-0.805484
-191.787	102.046	0.0852735	-0.80994
-191.023	102.052	0.0691776	-0.805066
-190.245	102.076	0.0675893	-0.783811
-189.47	102.08	0.0633146	-0.78119
-188.798	102.079	-0.0453165	-0.783801
-187.723	102.097	0.249912	-0.768137
-186.964	102.105	0.229215	-0.761879
-186.204	102.097	0.20909	-0.770746
-185.346	102.094	0.286725	-0.775747
-184.556	102.114	0.29576	-0.756932
-183.754	102.124	0.31782	-0.749339
-183.005	102.134	0.286541	-0.740158
-182.327	102.125	0.183883	-0.7507
-181.58	102.106	0.149736	-0.771383
-180.858	102.083	0.0905941	-0.79631
-180.189	102.076	-0.0207466	-0.804473
-179.36	102.084	0.0271893	-0.797792
-178.674	102.093	-0.0677007	-0.790144
-177.905	102.095	-0.0798513	-0.789415
-176.948	102.147	0.095322	-0.738448
-176.213	102.168	0.049029	-0.718531
-175.486	102.209	-0.00524409	-0.678284
-174.693	102.27	0.00672082	-0.61904
-171.893	102.664	-0.319931	-0.228758
-168.373	102.879	0.0723084	-0.0181685
-167.521	102.811	0.142029	-0.0863132
-166.767	102.526	0.113976	-0.372722
-166	102.294	0.0985216	-0.605376
-165.314	102.138	0.00238684	-0.762289
-162.205	102.123	-0.0179953	-0.779453
-161.424	102.126	-0.0188754	-0.777015
-160.637	102.127	-0.0148989	-0.776368
-159.851	102.132	-0.0110171	-0.772767
-159.067	102.129	-0.00982977	-0.775382
-158.292	102.132	-0.0180214	-0.772898
-157.51	102.124	-0.0190317	-0.781708
-156.726	102.128	-0.0174078	-0.778192
-153.58	102.912	-0.0027735	0.00387391
-79.0998	102.587	0.0156336	-0.290752
-78.3653	102.398	-0.0337343	-0.478875
-77.6075	102.33	-0.0597509	-0.546386
-76.8255	102.321	-0.0616066	-0.554549
-76.0408	102.32	-0.0607061	-0.555083
-75.2555	102.319	-0.0592024	-0.555983
-74.4719	102.311	-0.0593956	-0.562881
-73.6852	102.307	-0.0564872	-0.566821
-72.9026	102.302	-0.0576299	-0.570888
-72.1188	102.297	-0.0576109	-0.575308
-71.3335	102.291	-0.0561091	-0.581135
-70.5544	102.28	-0.0607103	-0.591331
-69.7754	102.27	-0.065474	-0.600815
-68.9938	102.295	-0.0675979	-0.575232
7.80357	102.811	-0.0477475	-0.0451143
8.56985	102.777	-0.0649269	-0.0799544
9.34914	102.755	-0.0691157	-0.102246
10.1341	102.745	-0.06764	-0.112664
10.9151	102.736	-0.0701549	-0.121566
11.6985	102.734	-0.0702617	-0.124497
12.4802	102.725	-0.0720917	-0.133651
13.2609	102.722	-0.0748836	-0.136977
14.0426	102.717	-0.0767689	-0.142409
14.8244	102.713	-0.0784246	-0.147586
15.6064	102.707	-0.0800345	-0.153838
16.388	102.699	-0.0819894	-0.162759
17.1732	102.698	-0.0803314	-0.163671
17.9549	102.693	-0.082229	-0.169126
18.7398	102.702	-0.080987	-0.161186
19.5304	102.77	-0.0740125	-0.0938177
27.3404	102.617	-0.100876	-0.252896
28.1069	102.604	-0.118096	-0.265843
28.8818	102.622	-0.127048	-0.249155
29.5892	102.652	-0.203421	-0.219188
30.3305	102.667	-0.245949	-0.205644
31.1689	102.685	-0.191383	-0.18798
31.9574	102.699	-0.186749	-0.174742
32.8042	102.717	-0.123726	-0.157392
61.7868	103.481	-0.157544	0.571987
62.5583	103.489	-0.170625	0.578827
63.3469	103.516	-0.166664	0.604382
64.1798	103.517	-0.118518	0.604462
65.0246	103.501	-0.0584258	0.587921
65.8214	103.5	-0.0462701	0.585341
70.5735	102.963	-0.00303779	0.0413725
97.2634	102.959	-0.0131433	-0.00431085
98.0392	102.963	-0.022983	-0.00176262
98.8309	102.962	-0.0170208	-0.00420813
99.6184	102.963	-0.015265	-0.00434322
100.4	102.969	-0.0194577	0.000240615
101.147	102.985	-0.0578049	0.0150842
101.919	103.108	-0.0716241	0.136882
102.629	103.253	-0.147465	0.280314
103.473	103.338	-0.0898548	0.364041
104.271	103.349	-0.077569	0.374179
105.059	103.345	-0.075354	0.368262
105.846	103.341	-0.0741922	0.363628
106.632	103.337	-0.0739421	0.358606
107.419	103.336	-0.0731852	0.355499
108.205	103.335	-0.0731666	0.353634
108.993	103.333	-0.0713922	0.350695
109.778	103.329	-0.0721907	0.344904
110.573	103.31	-0.0629995	0.324557
111.391	103.212	-0.0318511	0.225325
112.18	103.078	-0.0288067	0.0901367
112.986	102.996	-0.00824279	0.00754165
113.771	102.989	-0.010087	-0.00124595
114.557	102.992	-0.00998832	0.00115214
115.343	102.995	-0.0101665	0.00240914
116.13	102.989	-0.00938801	-0.00514345
116.914	102.99	-0.0110755	-0.00487583
183.726	103.847	-0.0185649	0.800163
184.496	103.842	-0.0336134	0.795886
185.292	103.846	-0.0223568	0.800036
186.077	103.845	-0.0219758	0.799169
186.846	103.845	-0.0381581	0.800343
187.637	103.84	-0.0317416	0.795492
188.427	103.838	-0.0268575	0.793838
189.238	103.835	-0.000358196	0.791641
189.971	103.834	-0.0521291	0.791505
190.746	103.836	-0.0611749	0.794235
191.562	103.83	-0.0298912	0.789166
192.323	103.827	-0.0532168	0.786857
193.152	103.826	-0.00871431	0.785915
193.963	103.823	0.0181064	0.78395
194.769	103.823	0.0404413	0.785317
195.48	103.823	-0.0327204	0.786308
196.232	103.824	-0.0648839	0.788214
197.02	103.833	-0.0607647	0.797858
197.827	103.832	-0.0378147	0.798286
198.636	103.831	-0.0118442	0.7984
199.413	103.834	-0.0186627	0.802078
200.235	103.837	0.0197896	0.806147
200.996	103.838	-0.00251407	0.808338
201.773	103.829	-0.00920111	0.800464
202.545	103.826	-0.0205548	0.799289
203.335	103.816	-0.0142702	0.79054
204.149	103.812	0.0170074	0.787187
204.918	103.808	0.00351441	0.78541
205.651	103.812	-0.0465915	0.790042
206.447	103.812	-0.0336149	0.791567
207.212	103.814	-0.0512966	0.795633
207.956	103.811	-0.0895399	0.793709
208.748	103.806	-0.0803173	0.79081
209.498	103.804	-0.112743	0.790564
210.269	103.799	-0.123676	0.786666
211.065	103.797	-0.110497	0.786783
211.883	103.797	-0.0747262	0.789064
212.724	103.796	-0.0149291	0.789578
213.496	103.795	-0.0255739	0.790639
214.294	103.795	-0.0086958	0.792072
215.07	103.791	-0.0140244	0.790508
215.841	103.789	-0.0245182	0.790829
216.626	103.786	-0.0214181	0.7897
217.405	103.783	-0.0230806	0.788962
218.206	103.782	-0.00396309	0.789931
219.003	103.781	0.0124103	0.790856
219.772	103.78	0.000457003	0.792845
220.604	103.778	0.0516456	0.792638
221.42	103.772	0.0871419	0.789397
222.1	103.765	-0.0126503	0.784275
222.841	103.762	-0.0524215	0.783814
223.604	103.76	-0.0691514	0.784532
224.335	103.757	-0.118501	0.783961
225.148	103.756	-0.0849363	0.786292
225.928	103.752	-0.0845841	0.784352
-225.299	101.154	-0.0246147	-0.792766
-224.504	101.16	-0.00307874	-0.790569
-223.736	101.164	-0.00906771	-0.790828
-222.961	101.17	-0.00812901	-0.789406
-222.192	101.173	-0.0126011	-0.790187
-221.432	101.176	-0.0265618	-0.7906
-220.655	101.177	-0.0236713	-0.793369
-219.88	101.178	-0.0234893	-0.796041
-219.093	101.182	-0.0115629	-0.795303
-218.314	101.187	-0.0071301	-0.794773
-217.535	101.191	-0.00313492	-0.79426
-216.766	101.194	-0.00927849	-0.794358
-215.994	101.199	-0.0129751	-0.792715
-215.223	101.202	-0.0172582	-0.79306
-214.449	101.205	-0.0185416	-0.793097
-213.672	101.209	-0.0176706	-0.792388
-212.841	101.212	0.0372116	-0.792451
-212.038	101.215	0.0644653	-0.792751
-211.192	101.221	0.133617	-0.789847
-210.43	101.225	0.118958	-0.789542
-209.714	101.227	0.0586443	-0.789696
-208.979	101.231	0.0170055	-0.789355
-208.22	101.233	-0.000596549	-0.790354
-207.423	101.235	0.0188514	-0.790561
-206.625	101.238	0.0395496	-0.790291
-205.853	101.242	0.0347141	-0.789257
-205.105	101.246	0.00501109	-0.78765
-204.371	101.25	-0.038292	-0.786332
-203.664	101.253	-0.109332	-0.786491
-202.94	101.255	-0.163655	-0.787317
-202.136	101.257	-0.136968	-0.787864
-201.326	101.255	-0.105348	-0.792286
-200.557	101.259	-0.114389	-0.790241
-199.791	101.262	-0.126629	-0.789238
-199.025	101.263	-0.13958	-0.790727
-198.252	101.267	-0.145249	-0.789182
-197.481	101.267	-0.153213	-0.791616
-196.585	101.268	-0.0354316	-0.792538
-195.717	101.273	0.0532281	-0.789847
-194.968	101.277	0.0237014	-0.788262
-194.224	101.282	-0.0121191	-0.785257
-193.443	101.282	-0.0104407	-0.786677
-192.667	101.285	-0.0131279	-0.785996
-191.874	101.285	-0.000455672	-0.788416
-191.093	101.286	0.0012692	-0.789064
-190.304	101.285	0.0104087	-0.791825
-189.521	101.287	0.0140587	-0.791317
-188.755	101.292	0.000190644	-0.787969
-187.956	101.295	0.0191812	-0.787449
-187.2	101.296	-0.00535353	-0.787361
-186.38	101.296	0.0340329	-0.78972
-185.572	101.295	0.0623723	-0.791805
-184.829	101.295	0.0248178	-0.793351
-183.98	101.297	0.0933315	-0.79331
-183.139	101.301	0.153407	-0.790152
-182.422	101.306	0.0902605	-0.786797
-181.651	101.305	0.0797605	-0.789221
-180.867	101.305	0.0828441	-0.791058
-180.175	101.303	-0.00601261	-0.793992
-179.415	101.303	-0.0266796	-0.795032
-178.667	101.304	-0.0596103	-0.795889
-177.882	101.307	-0.0559091	-0.79405
-177.092	101.31	-0.0476611	-0.79264
-176.246	101.304	0.0170166	-0.79934
-175.477	101.309	0.00477922	-0.795408
-174.672	101.31	0.0283468	-0.795437
-173.939	101.322	-0.0202353	-0.785009
-173.104	101.311	0.0332104	-0.796943
-172.655	101.425	-0.29973	-0.683557
-172.042	101.518	-0.467636	-0.59205
-169.445	101.904	-0.216671	-0.208476
-168.463	101.857	-0.0166135	-0.256498
-167.575	101.706	0.0893014	-0.407939
-166.761	101.575	0.120521	-0.53998
-166.085	101.382	0.014916	-0.733273
-162.209	101.341	-0.0215909	-0.777872
-161.429	101.342	-0.0240866	-0.777269
-160.643	101.346	-0.020498	-0.773795
-159.857	101.347	-0.0169269	-0.773312
-159.069	101.35	-0.0120149	-0.770689
-158.294	101.347	-0.0190541	-0.775052
-157.51	101.346	-0.0178484	-0.775916
-156.72	101.386	-0.0111791	-0.736305
-153.577	102.126	0.000578687	0.00242531
-152.801	102.127	-0.0066069	0.0025349
-79.9062	101.89	-0.0075382	-0.203267
-79.1261	101.688	-0.0112911	-0.405017
-78.3882	101.565	-0.0572298	-0.527352
-77.6112	101.543	-0.0640408	-0.548392
-76.8317	101.538	-0.068387	-0.552645
-76.0457	101.536	-0.0661147	-0.55424
-75.2604	101.529	-0.0646861	-0.560921
-74.4777	101.527	-0.0657715	-0.562401
-73.6918	101.525	-0.0636489	-0.563964
-72.9078	101.52	-0.0633724	-0.567907
-72.1241	101.515	-0.0634909	-0.572346
-71.3422	101.507	-0.065275	-0.580007
-70.5611	101.5	-0.0679276	-0.58648
-69.7786	101.489	-0.0692449	-0.596475
-68.9914	101.505	-0.0657738	-0.580303
7.02119	102.042	-0.0462881	-0.0285664
7.77394	101.988	-0.0769948	-0.0834981
8.56027	101.979	-0.0741177	-0.0926247
9.34423	101.968	-0.073628	-0.104383
10.1269	101.958	-0.0744453	-0.114749
11.6895	101.945	-0.0787586	-0.128802
12.4717	101.941	-0.0801074	-0.133296
13.2528	101.937	-0.0824996	-0.137424
14.0342	101.931	-0.0846149	-0.143617
14.8155	101.926	-0.0868869	-0.148778
15.5969	101.922	-0.0890105	-0.154224
16.3802	101.917	-0.089249	-0.159204
17.1656	101.917	-0.0874154	-0.15998
17.9497	101.909	-0.0868999	-0.168195
18.738	101.914	-0.0822177	-0.163791
19.5355	101.952	-0.0682815	-0.126264
25.8162	101.91	-0.0569378	-0.173212
26.5053	101.784	-0.151511	-0.299702
27.2773	101.794	-0.163283	-0.290472
28.0702	101.812	-0.154191	-0.272697
28.8689	101.834	-0.13919	-0.252252
29.6031	101.852	-0.1888	-0.234874
30.3903	101.872	-0.185417	-0.215484
31.1827	101.893	-0.176816	-0.195403
31.9681	101.912	-0.17529	-0.177056
32.7619	101.932	-0.165363	-0.157128
33.5431	101.953	-0.168003	-0.137458
34.3241	101.972	-0.170849	-0.118684
35.1029	101.992	-0.175981	-0.0995958
35.8865	102.012	-0.176261	-0.0802288
36.6709	102.033	-0.17585	-0.0608311
37.4491	102.053	-0.181581	-0.0410007
38.2396	102.073	-0.175066	-0.0220477
39.0308	102.092	-0.167813	-0.00414414
39.8139	102.111	-0.168724	0.014094
40.6025	102.13	-0.164217	0.032433
41.3904	102.149	-0.160361	0.0509003
42.1738	102.169	-0.160994	0.0698714
42.949	102.188	-0.169897	0.0883211
43.7269	102.208	-0.176126	0.107078
44.5054	102.228	-0.181681	0.12564
45.2799	102.248	-0.191377	0.145246
46.0717	102.268	-0.183767	0.164432
46.8516	102.289	-0.188028	0.184002
47.645	102.308	-0.178809	0.202736
48.4319	102.328	-0.176187	0.221867
49.2052	102.349	-0.187071	0.241712
49.9929	102.368	-0.183676	0.259855
50.7644	102.389	-0.196442	0.279127
51.5498	102.407	-0.195376	0.296968
52.364	102.427	-0.16544	0.315481
53.1486	102.446	-0.165213	0.333414
53.9492	102.467	-0.149054	0.353197
54.741	102.487	-0.141629	0.372414
55.5082	102.507	-0.15883	0.391737
56.3069	102.528	-0.144586	0.411605
57.0713	102.549	-0.164683	0.431441
57.8533	102.569	-0.167181	0.449994
58.6569	102.587	-0.14804	0.467338
59.4719	102.608	-0.117609	0.487285
60.2825	102.625	-0.091562	0.503015
61.0326	102.647	-0.126009	0.524063
61.83	102.676	-0.113216	0.552121
62.6178	102.694	-0.110053	0.568563
63.3911	102.712	-0.121429	0.586137
64.1833	102.72	-0.113833	0.593167
64.9705	102.719	-0.111345	0.590814
65.7707	102.709	-0.0958804	0.579855
66.5709	102.693	-0.0804394	0.562228
67.3621	102.682	-0.073991	0.550095
68.1292	102.652	-0.0916687	0.51877
69.7897	102.514	-0.000861034	0.379047
96.4697	102.179	-0.0198163	0.00173949
97.2657	102.182	-0.00951417	0.00357265
98.0415	102.179	-0.0194122	-0.000293583
98.8321	102.186	-0.0146132	0.0049498
99.6176	102.185	-0.0148169	0.00232228
100.379	102.194	-0.03903	0.0105622
101.14	102.259	-0.0637854	0.0742077
101.836	102.401	-0.153901	0.214924
102.655	102.519	-0.120707	0.331465
103.474	102.56	-0.0871012	0.371561
104.268	102.564	-0.0796883	0.374329
105.055	102.56	-0.0780918	0.368631
105.843	102.556	-0.0762942	0.364006
106.629	102.552	-0.0758993	0.35819
107.414	102.55	-0.0771246	0.354662
108.199	102.549	-0.0775584	0.353033
108.986	102.549	-0.0768997	0.351285
109.772	102.545	-0.0766435	0.346573
110.566	102.532	-0.0692907	0.332296
111.363	102.471	-0.0583109	0.269437
112.18	102.317	-0.0267168	0.114509
112.969	102.25	-0.0240955	0.0468471
113.773	102.207	-0.00665568	0.00203481
114.557	102.209	-0.0082888	0.00290642
115.341	102.211	-0.0103639	0.00352097
116.119	102.205	-0.0192807	-0.00371373
116.905	102.207	-0.0188037	-0.00281732
117.68	102.214	-0.0298043	0.00339107
180.682	103.075	0.0778706	0.811139
181.348	103.044	-0.041066	0.781164
182.11	103.045	-0.0641688	0.781846
182.936	103.057	-0.023354	0.794159
183.724	103.056	-0.0213314	0.794251
184.513	103.056	-0.0171696	0.794
185.288	103.054	-0.0266093	0.792298
186.067	103.052	-0.032926	0.790606
186.844	103.05	-0.0404771	0.789934
187.631	103.053	-0.0384996	0.79317
188.402	103.054	-0.0518425	0.794277
189.18	103.054	-0.0585751	0.794951
189.963	103.052	-0.0609289	0.793757
190.758	103.05	-0.0496056	0.79287
191.545	103.05	-0.0476424	0.792964
192.329	103.05	-0.0476509	0.793457
193.163	103.051	0.00172859	0.795674
193.953	103.053	0.00772429	0.79847
194.744	103.057	0.0148427	0.803496
195.484	103.06	-0.0293417	0.806868
196.246	103.059	-0.0512955	0.806529
197.057	103.055	-0.0245088	0.804406
197.87	103.051	0.00447575	0.800677
198.7	103.047	0.0502481	0.79757
199.474	103.039	0.0408462	0.791378
200.257	103.031	0.039912	0.783813
201.007	103.029	0.00717502	0.783681
201.755	103.032	-0.0286412	0.787942
202.52	103.03	-0.0473151	0.786719
203.313	103.032	-0.0371574	0.790035
204.117	103.033	-0.016801	0.792115
204.913	103.029	-0.00338332	0.789658
205.735	103.02	0.0359162	0.782347
206.495	103.027	0.0129606	0.7902
207.289	103.021	0.0244542	0.785961
208.011	103.024	-0.0370557	0.790324
208.824	103.016	-0.0060817	0.783874
209.603	103.021	-0.01004	0.790577
210.372	103.026	-0.0225442	0.797823
211.14	103.027	-0.0373604	0.800646
211.936	103.026	-0.0228309	0.801371
212.737	103.021	-0.00440944	0.797473
213.494	103.017	-0.0292215	0.795807
214.263	103.012	-0.0421695	0.792827
215.045	103.005	-0.0414256	0.78766
215.823	102.998	-0.045156	0.782808
216.628	103	-0.020895	0.786851
217.431	102.99	0.000547134	0.779406
218.216	102.989	0.00414803	0.780593
219.003	102.991	0.00994834	0.783996
219.767	102.995	-0.00700354	0.790404
220.542	102.995	-0.0124395	0.793365
221.321	102.993	-0.0142982	0.793704
222.09	102.991	-0.0253368	0.793973
222.884	102.981	-0.0116253	0.786315
223.658	102.984	-0.0180451	0.792014
224.418	102.979	-0.0383422	0.789829
225.197	102.979	-0.0385475	0.792403
225.958	102.978	-0.0573664	0.794115
-225.285	100.374	-0.00683391	-0.791825
-224.518	100.394	-0.0131434	-0.775816
-223.738	100.394	-0.00705973	-0.780467
-222.967	100.39	-0.00997527	-0.787814
-222.203	100.39	-0.0199421	-0.791883
-221.43	100.391	-0.0205419	-0.794143
-220.652	100.391	-0.017055	-0.79866
-219.878	100.39	-0.0176833	-0.802873
-219.103	100.386	-0.0173011	-0.810929
-218.315	100.382	-0.00418743	-0.818196
-217.52	100.391	0.0152191	-0.812654
-216.746	100.395	0.0137464	-0.811945
-215.969	100.4	0.0155886	-0.810276
-215.199	100.402	0.0104918	-0.811125
-214.442	100.408	-0.00850487	-0.809003
-213.665	100.423	-0.00762192	-0.796697
-212.837	100.422	0.0440525	-0.801192
-212.033	100.425	0.0721407	-0.800857
-211.202	100.433	0.127052	-0.795983
-210.433	100.439	0.119554	-0.793779
-209.695	100.442	0.080151	-0.793285
-208.977	100.442	0.0219734	-0.796774
-208.227	100.445	-0.00520365	-0.795667
-207.444	100.445	0.000855542	-0.79941
-206.655	100.447	0.0129883	-0.800093
-205.88	100.461	0.00998448	-0.78803
-205.126	100.463	-0.0134757	-0.789071
-204.361	100.469	-0.0255549	-0.785218
-203.642	100.475	-0.0849035	-0.782754
-202.871	100.473	-0.0920638	-0.786809
-202.138	100.488	-0.137171	-0.773949
-201.34	100.464	-0.117023	-0.800355
-200.539	100.468	-0.0942267	-0.798951
-199.746	100.467	-0.0797356	-0.801965
-198.973	100.467	-0.0850048	-0.805042
-198.196	100.478	-0.0865919	-0.796093
-197.429	100.481	-0.098321	-0.795534
-196.606	100.481	-0.0544993	-0.797554
-195.761	100.494	0.0111585	-0.786802
-195.023	100.506	-0.0299821	-0.776671
-194.262	100.517	-0.0482516	-0.767401
-193.516	100.511	-0.0815482	-0.775351
-192.644	100.492	0.0109547	-0.796021
-191.882	100.496	-0.00665822	-0.793825
-191.08	100.504	0.0163905	-0.788583
-190.286	100.499	0.0306075	-0.794486
-189.487	100.497	0.0496782	-0.798553
-188.721	100.505	0.0352314	-0.792436
-187.938	100.509	0.0379884	-0.789675
-187.206	100.513	-0.00958129	-0.787637
-186.445	100.52	-0.0285116	-0.782914
-185.678	100.525	-0.0422294	-0.778945
-184.905	100.529	-0.049768	-0.776627
-183.956	100.515	0.118321	-0.791729
-183.175	100.512	0.119369	-0.796906
-182.435	100.527	0.0788318	-0.782667
-181.68	100.526	0.0520618	-0.785386
-180.915	100.525	0.036179	-0.788051
-180.178	100.519	-0.00768474	-0.794518
-179.42	100.522	-0.0303461	-0.793475
-178.652	100.526	-0.043316	-0.790594
-177.868	100.531	-0.0404777	-0.786764
-177.08	100.532	-0.0336588	-0.787068
-176.285	100.533	-0.0207564	-0.787164
-175.49	100.534	-0.00704086	-0.787438
-174.699	100.526	0.00299895	-0.795984
-173.907	100.527	0.013434	-0.796397
-173.141	100.523	-0.00254276	-0.80106
-172.44	100.551	-0.0834527	-0.774661
-171.635	100.548	-0.0603399	-0.778246
-171.126	100.663	-0.332865	-0.663797
-169.68	100.681	-0.450904	-0.647533
-168.542	100.629	-0.095302	-0.700804
-167.685	100.59	-0.0205918	-0.740916
-166.88	100.591	0.00288574	-0.739922
-166.105	100.568	-0.00485845	-0.764329
-160.646	100.563	-0.0224206	-0.773277
-159.86	100.558	-0.01899	-0.779015
-159.076	100.56	-0.0182286	-0.777191
-158.299	100.551	-0.0238763	-0.786558
-157.51	100.556	-0.0179242	-0.78216
-156.694	100.734	0.0155428	-0.604398
-153.585	101.34	-0.00793403	8.16775e-05
-152.803	101.341	-0.0089227	0.000209603
-83.0426	101.307	-0.00900959	-0.00411662
-82.2566	101.302	-0.00689263	-0.00844164
-80.7216	101.084	-0.0396728	-0.22553
-79.8962	100.953	0.00190995	-0.355823
-79.1753	100.792	-0.0611025	-0.515847
-78.4014	100.765	-0.0710265	-0.54236
-77.6155	100.761	-0.0689457	-0.546105
-76.0485	100.75	-0.0694895	-0.555463
-75.2659	100.744	-0.070692	-0.561525
-74.4805	100.741	-0.0690785	-0.563208
-73.6952	100.737	-0.0675892	-0.566843
-72.9122	100.731	-0.0683247	-0.572026
-72.129	100.727	-0.0688936	-0.575499
-71.3475	100.724	-0.0711742	-0.57838
-70.5674	100.716	-0.0748014	-0.58542
-69.7808	100.71	-0.0719283	-0.591273
-68.9986	100.717	-0.0734851	-0.583213
3.84018	101.244	-0.0932667	-0.0410824
6.23726	101.24	-0.0464261	-0.0452027
7.00306	101.235	-0.0640588	-0.051386
7.75967	101.188	-0.0908861	-0.098864
8.55009	101.182	-0.0839059	-0.104925
9.33908	101.177	-0.0783744	-0.110343
12.4656	101.153	-0.0857397	-0.135367
13.2479	101.151	-0.0869371	-0.138758
14.0276	101.145	-0.0907332	-0.144745
14.8084	101.142	-0.0934626	-0.14835
15.5899	101.138	-0.0955024	-0.152555
16.3772	101.131	-0.0917538	-0.160469
17.16	101.131	-0.0924962	-0.160996
17.9446	101.122	-0.0914638	-0.169801
18.7366	101.133	-0.0831177	-0.159663
25.7381	101.004	-0.134341	-0.293947
26.4991	100.984	-0.157073	-0.314937
27.2958	101.013	-0.144119	-0.286912
28.0796	101.031	-0.144115	-0.269604
28.8699	101.052	-0.137537	-0.249198
29.6447	101.067	-0.146461	-0.234174
30.4185	101.095	-0.156518	-0.207087
31.2082	101.112	-0.150595	-0.191015
31.9907	101.129	-0.15192	-0.174762
32.7747	101.148	-0.151798	-0.15591
33.5564	101.167	-0.153947	-0.137691
34.3402	101.187	-0.154008	-0.118984
35.1246	101.207	-0.153477	-0.099604
35.9092	101.227	-0.152771	-0.0806747
36.6928	101.246	-0.153083	-0.0617725
37.4752	101.267	-0.154681	-0.0422536
38.2588	101.287	-0.154988	-0.0229892
39.0411	101.307	-0.156687	-0.00395915
39.8249	101.326	-0.156866	0.0145031
40.6078	101.345	-0.158081	0.0329352
41.3921	101.364	-0.157741	0.0508927
42.1763	101.383	-0.157672	0.0690495
42.9599	101.403	-0.158142	0.088352
43.7449	101.423	-0.157167	0.107471
44.5287	101.444	-0.157492	0.126842
45.312	101.464	-0.158363	0.146507
46.0952	101.484	-0.159311	0.165241
46.8781	101.504	-0.160533	0.18433
47.6611	101.524	-0.161814	0.20339
48.4456	101.544	-0.161471	0.22239
49.2292	101.564	-0.162169	0.241793
50.0116	101.583	-0.163984	0.260175
50.7942	101.603	-0.165658	0.278608
51.579	101.622	-0.165179	0.297157
52.3658	101.642	-0.162681	0.315619
53.1508	101.662	-0.162049	0.334422
53.9362	101.682	-0.161008	0.353462
54.7199	101.702	-0.161671	0.372992
55.5011	101.722	-0.164896	0.391904
56.2846	101.742	-0.165853	0.41112
57.0687	101.763	-0.166229	0.430677
57.8527	101.783	-0.166725	0.449455
58.6374	101.802	-0.166522	0.467974
59.4321	101.822	-0.156299	0.486238
60.2367	101.843	-0.13628	0.506286
61.0285	101.862	-0.129066	0.524134
61.8196	101.882	-0.122561	0.54332
62.608	101.9	-0.11872	0.56041
63.3913	101.913	-0.120083	0.572403
64.1771	101.931	-0.118995	0.589362
64.9637	101.942	-0.117028	0.598969
65.7477	101.943	-0.117748	0.599105
66.5371	101.94	-0.113064	0.59499
67.3314	101.925	-0.103535	0.578526
68.1097	101.918	-0.110001	0.570469
68.9233	101.906	-0.0812304	0.557012
69.7562	101.875	-0.0331915	0.524828
70.5483	101.749	-0.0259505	0.397726
94.1128	101.399	-0.0185705	0.0105216
94.9013	101.398	-0.0157441	0.00912511
95.6861	101.398	-0.0165365	0.00703676
96.4685	101.399	-0.0198324	0.00712913
97.2576	101.401	-0.0164033	0.00765937
98.0442	101.4	-0.0154271	0.00513327
98.8349	101.406	-0.0105144	0.00990687
99.6136	101.412	-0.0175947	0.015452
100.365	101.465	-0.0515257	0.0667616
101.115	101.573	-0.0879438	0.17398
101.865	101.728	-0.123607	0.32719
102.691	101.788	-0.0830467	0.385974
103.477	101.782	-0.0833172	0.378859
104.264	101.779	-0.0818457	0.374455
105.052	101.773	-0.0803768	0.367091
105.842	101.768	-0.0761238	0.361023
106.624	101.765	-0.0801609	0.356629
107.409	101.764	-0.0805469	0.354331
108.191	101.763	-0.084624	0.352028
108.982	101.764	-0.0798261	0.351916
109.767	101.759	-0.0803256	0.345623
110.558	101.749	-0.0756381	0.334295
111.348	101.714	-0.0716182	0.298091
112.16	101.581	-0.0463789	0.163431
112.982	101.452	-0.0100568	0.0336851
113.768	101.425	-0.0105274	0.0057302
114.554	101.427	-0.0103197	0.00617643
115.343	101.427	-0.00778793	0.005303
116.115	101.423	-0.0214199	0.000231673
116.904	101.43	-0.0187811	0.00605001
117.672	101.432	-0.036731	0.00592449
118.465	101.432	-0.0305041	0.00563968
154.454	102.217	-0.215443	0.745947
155.341	102.227	-0.114397	0.755192
156.157	102.244	-0.0844264	0.771621
156.989	102.251	-0.0385513	0.778297
157.784	102.251	-0.0302561	0.777764
158.587	102.249	-0.0138733	0.774855
159.383	102.259	-0.00381345	0.7847
160.141	102.288	-0.0322655	0.812749
178.304	102.293	0.0557075	0.813351
179.093	102.297	0.0591007	0.818163
179.866	102.295	0.046816	0.815888
180.644	102.292	0.0398814	0.813322
181.386	102.28	-0.00341359	0.80114
182.164	102.277	-0.0111339	0.798989
182.938	102.273	-0.0221705	0.795015
183.724	102.273	-0.0207428	0.795177
184.505	102.275	-0.0248537	0.797446
185.287	102.273	-0.0283772	0.795668
186.068	102.269	-0.0326551	0.792924
186.849	102.265	-0.0366291	0.789151
187.646	102.267	-0.0244033	0.791852
188.423	102.271	-0.0318902	0.795417
189.212	102.277	-0.0278651	0.802919
189.989	102.277	-0.0346277	0.803197
190.775	102.28	-0.0340159	0.807003
191.548	102.287	-0.0450385	0.814703
192.335	102.279	-0.0424943	0.806981
193.149	102.279	-0.0126269	0.808111
193.931	102.279	-0.0154684	0.808943
194.706	102.279	-0.0248508	0.808921
195.485	102.266	-0.0291618	0.797293
196.279	102.262	-0.0192849	0.794274
197.09	102.258	0.00712852	0.790887
197.891	102.258	0.0246812	0.792512
198.709	102.273	0.058373	0.808377
199.474	102.267	0.0399027	0.803424
200.245	102.256	0.0274766	0.79363
200.995	102.258	-0.00629848	0.796012
201.758	102.253	-0.0268577	0.792406
202.534	102.246	-0.034153	0.786475
203.334	102.247	-0.0173374	0.789006
204.117	102.252	-0.0171804	0.795323
204.909	102.25	-0.00866401	0.794556
205.708	102.247	0.00715183	0.792699
206.489	102.249	0.00535024	0.796647
207.277	102.246	0.0110563	0.794379
208.01	102.24	-0.0393693	0.790123
208.777	102.23	-0.0546152	0.782418
209.569	102.234	-0.044925	0.787905
210.411	102.233	0.0145178	0.787972
211.235	102.234	0.0563122	0.791341
211.998	102.225	0.0369421	0.783947
212.736	102.23	-0.0074942	0.790661
213.482	102.231	-0.042659	0.792929
214.266	102.231	-0.0405686	0.795619
215.058	102.224	-0.0307296	0.790229
215.843	102.206	-0.0268638	0.774229
216.64	102.196	-0.0119606	0.766465
217.436	102.19	0.00322669	0.762011
218.209	102.203	-0.00450234	0.776892
218.976	102.207	-0.0194842	0.783403
219.741	102.199	-0.035199	0.778034
220.519	102.206	-0.0374241	0.787133
221.293	102.2	-0.0447721	0.783628
222.069	102.2	-0.04911	0.785393
222.865	102.191	-0.0329625	0.778847
223.652	102.194	-0.0261675	0.784979
224.432	102.2	-0.0270733	0.792871
225.193	102.197	-0.0455399	0.793011
225.952	102.197	-0.0668017	0.796045
-197.373	99.6949	-0.0408599	-0.798719
-196.577	99.7015	-0.0233523	-0.79425
-195.758	99.7054	0.0167124	-0.792412
-194.934	99.7081	0.0612352	-0.791794
-180.941	99.7463	0.0119253	-0.783342
-180.209	99.7458	-0.0367426	-0.785076
-179.419	99.754	-0.0277297	-0.778146
-178.647	99.7531	-0.0375119	-0.780288
-177.862	99.7539	-0.0330688	-0.780657
-177.066	99.7517	-0.0183824	-0.783992
-176.276	99.7524	-0.0101239	-0.784451
-175.485	99.7494	-0.000451664	-0.78847
-174.706	99.7506	-0.00309301	-0.788359
-173.929	99.7525	-0.00802529	-0.787489
-173.149	99.7515	-0.00936094	-0.789465
-172.38	99.738	-0.022412	-0.80397
-171.576	99.7246	-0.000673223	-0.818293
-170.825	99.7445	-0.030819	-0.799251
-170.073	99.7689	-0.061123	-0.775764
-169.263	99.7655	-0.0330586	-0.779989
-168.484	99.788	-0.0361633	-0.75824
-167.698	99.7977	-0.0319607	-0.749306
-166.897	99.7789	-0.0139334	-0.768887
-159.858	99.7767	-0.0167455	-0.776491
-159.082	99.78	-0.0236613	-0.773659
-158.297	99.7718	-0.0210037	-0.782393
-157.451	99.8871	0.0416746	-0.667424
-154.364	100.557	-0.00325243	0.00127471
-153.584	100.557	-0.00639523	0.000711585
-152.801	100.558	-0.00652276	0.00127859
-152.021	100.557	-0.00985917	0.000143112
-85.3968	100.528	-0.0121663	0.000301106
-84.6094	100.526	-0.00866722	-0.00120993
-83.8213	100.523	-0.00444285	-0.00372471
-83.0395	100.524	-0.00654484	-0.00250022
-82.2407	100.462	0.00834837	-0.0634361
-81.4964	100.333	-0.0311676	-0.192374
-80.7147	100.202	-0.033366	-0.322333
-79.9637	100.003	-0.0661612	-0.520705
-79.1911	99.9853	-0.0774811	-0.538028
-78.404	99.9814	-0.0741469	-0.541387
-75.2672	99.9627	-0.0725561	-0.557778
-74.4836	99.9565	-0.0728297	-0.563336
-73.7016	99.9518	-0.0745704	-0.567542
-72.9181	99.9447	-0.0748332	-0.574025
-72.1359	99.9401	-0.0763915	-0.57809
-71.3522	99.9392	-0.0764475	-0.57845
-70.5714	99.9332	-0.0793742	-0.583874
-69.7853	99.9285	-0.0770375	-0.58797
-68.9954	99.9542	-0.0708271	-0.561717
0.73153	100.53	-0.0680916	0.0309847
1.54022	100.503	-0.0427709	0.00383821
2.27555	100.476	-0.090814	-0.0235946
3.03901	100.461	-0.110731	-0.0383869
3.82368	100.449	-0.109452	-0.0504236
4.61607	100.456	-0.100457	-0.044354
5.40282	100.432	-0.0971111	-0.0683796
6.17693	100.415	-0.106409	-0.0855997
6.972	100.415	-0.0947568	-0.0856316
7.7576	100.407	-0.0925756	-0.0947853
8.53775	100.391	-0.0958603	-0.110915
13.2416	100.369	-0.0927711	-0.135676
14.0209	100.363	-0.0970506	-0.142241
14.8028	100.359	-0.0986275	-0.146665
15.5884	100.355	-0.0965291	-0.150384
16.3739	100.35	-0.0945448	-0.155768
17.1561	100.347	-0.0959429	-0.15998
17.9427	100.339	-0.0928576	-0.167925
18.7364	100.356	-0.0827438	-0.15209
25.0384	100.418	-0.0497807	-0.0947341
25.7117	100.13	-0.160186	-0.383258
26.5177	100.2	-0.137839	-0.313904
27.3243	100.24	-0.11498	-0.274746
28.1174	100.261	-0.105645	-0.254179
28.8869	100.267	-0.119895	-0.248897
29.6662	100.281	-0.124305	-0.23557
30.4478	100.313	-0.12653	-0.204311
31.2307	100.329	-0.127403	-0.188503
32.0109	100.346	-0.130949	-0.172336
32.794	100.365	-0.131764	-0.154622
33.5753	100.383	-0.134294	-0.137582
34.3585	100.402	-0.134896	-0.118546
35.1421	100.422	-0.135173	-0.099414
35.9259	100.442	-0.135275	-0.080771
36.7103	100.461	-0.134796	-0.0617907
37.4935	100.481	-0.135589	-0.0427287
38.2777	100.501	-0.135343	-0.023329
39.0604	100.522	-0.136626	-0.00395312
39.8428	100.541	-0.138132	0.0145535
40.6261	100.561	-0.138885	0.0333747
41.4097	100.579	-0.139331	0.0513057
42.1935	100.598	-0.139537	0.0694158
42.9775	100.618	-0.139594	0.0883506
43.7628	100.638	-0.138387	0.107318
44.5467	100.658	-0.138619	0.126774
45.3301	100.679	-0.139337	0.146429
46.1138	100.699	-0.139791	0.165421
46.8964	100.719	-0.141311	0.184275
47.6799	100.739	-0.142033	0.203409
48.4638	100.758	-0.142347	0.222057
49.2481	100.778	-0.142307	0.241213
50.0313	100.798	-0.143346	0.259855
50.8145	100.818	-0.144399	0.278561
51.5991	100.838	-0.144115	0.297451
52.3832	100.857	-0.14434	0.316272
53.1677	100.877	-0.144123	0.335304
53.9527	100.897	-0.143466	0.354236
54.7366	100.918	-0.144033	0.373526
55.5203	100.938	-0.144693	0.392436
56.3049	100.958	-0.144556	0.411374
57.0885	100.978	-0.14538	0.430337
57.873	100.998	-0.145327	0.449363
58.6576	101.017	-0.145242	0.467626
59.448	101.04	-0.139305	0.489755
60.237	101.069	-0.134845	0.517293
61.0315	101.087	-0.124936	0.534959
61.8214	101.11	-0.119684	0.556399
62.6129	101.125	-0.112784	0.570101
63.4053	101.144	-0.10498	0.587951
64.1888	101.156	-0.106143	0.59937
64.968	101.161	-0.111674	0.603359
65.7542	101.161	-0.110147	0.601779
66.5398	101.164	-0.109289	0.603849
67.333	101.15	-0.100795	0.588824
68.1185	101.139	-0.100087	0.576371
68.8982	101.133	-0.105247	0.569049
69.7136	101.114	-0.0746773	0.549344
70.4981	101.103	-0.0749574	0.537251
71.354	101.046	-0.0040079	0.478687
72.1474	100.943	0.00456798	0.374834
78.4078	100.579	-0.0151434	0.000872032
92.5376	100.603	-0.0214088	0.00316724
93.3269	100.605	-0.0176076	0.00325804
94.1111	100.605	-0.0190101	0.00249066
94.8976	100.606	-0.0181232	0.00241577
95.6856	100.607	-0.0157998	0.001274
96.4706	100.613	-0.0164203	0.00614275
97.2637	100.618	-0.00896832	0.0101327
98.051	100.618	-0.00740913	0.00915965
98.8307	100.619	-0.0134382	0.00814973
99.5862	100.655	-0.0437051	0.0431832
100.298	100.746	-0.118016	0.133464
101.044	100.87	-0.156989	0.256112
101.877	100.972	-0.11038	0.356817
102.689	101.004	-0.0841625	0.386882
103.472	100.998	-0.0866007	0.379726
104.259	100.996	-0.0856034	0.376709
105.046	100.989	-0.0843446	0.368655
105.837	100.989	-0.0795622	0.366975
106.619	100.981	-0.08361	0.358002
107.404	100.98	-0.085014	0.355285
108.187	100.98	-0.0875021	0.354458
108.976	100.98	-0.0849763	0.353212
109.763	100.976	-0.083592	0.348366
110.552	100.971	-0.0809495	0.34135
111.34	100.949	-0.0789785	0.317895
112.141	100.837	-0.0641632	0.20549
112.963	100.713	-0.0276511	0.0803082
113.767	100.64	-0.00967983	0.00596483
114.553	100.64	-0.010058	0.00447932
115.336	100.64	-0.0127719	0.00288957
116.105	100.642	-0.0300872	0.00361636
116.89	100.648	-0.0313945	0.00870957
117.665	100.65	-0.0427231	0.00950085
118.46	100.651	-0.0344333	0.00967387
119.246	100.667	-0.0346675	0.0241649
139.699	101.205	-0.0268148	0.534204
140.519	101.221	0.00628273	0.549637
141.212	101.229	-0.087309	0.555993
142.029	101.236	-0.0563509	0.562377
142.82	101.246	-0.0517178	0.571004
143.538	101.252	-0.120925	0.576845
144.336	101.267	-0.108601	0.590359
145.127	101.277	-0.104771	0.60009
145.884	101.287	-0.133529	0.60948
146.716	101.304	-0.0879363	0.62495
147.504	101.314	-0.0863336	0.634927
148.288	101.326	-0.0892943	0.645568
149.079	101.339	-0.0849338	0.657849
149.863	101.35	-0.087335	0.667963
150.651	101.363	-0.0851352	0.680909
151.44	101.376	-0.0829422	0.692615
152.231	101.389	-0.078528	0.704609
153.034	101.401	-0.0618206	0.716643
153.798	101.411	-0.0840316	0.725684
154.587	101.433	-0.0816201	0.747383
155.403	101.444	-0.0521052	0.757839
156.201	101.456	-0.0400786	0.768528
156.994	101.459	-0.0329199	0.771551
157.78	101.46	-0.0337548	0.771974
158.564	101.461	-0.0359875	0.772029
159.352	101.467	-0.0337105	0.777433
160.137	101.471	-0.0354859	0.781002
160.933	101.461	-0.025452	0.771084
161.743	101.44	-0.00152647	0.749103
176.681	101.51	0.00326389	0.815181
177.464	101.504	0.00118558	0.809668
178.235	101.486	-0.0131638	0.791179
179.017	101.491	-0.016685	0.796901
179.81	101.493	-0.00909301	0.798598
180.565	101.485	-0.0394336	0.790504
181.338	101.482	-0.0523255	0.788316
182.123	101.482	-0.0518146	0.788514
182.916	101.48	-0.0440769	0.786852
183.718	101.48	-0.0279641	0.786886
184.506	101.484	-0.0242841	0.790595
185.289	101.486	-0.0269696	0.793476
186.067	101.486	-0.0335779	0.793629
189.215	101.49	-0.0249332	0.799578
189.999	101.49	-0.0260088	0.80062
190.777	101.484	-0.0323882	0.795452
191.531	101.483	-0.0623964	0.79418
192.305	101.481	-0.0730975	0.79343
193.102	101.486	-0.0605049	0.799378
193.911	101.492	-0.0360152	0.805973
195.491	101.469	-0.0243624	0.784213
196.293	101.463	-0.00609786	0.779262
197.094	101.458	0.0108312	0.775476
-177.843	98.9828	-0.0138694	-0.768494
-177.052	98.9744	-0.00361885	-0.778109
-176.275	98.9734	-0.00853813	-0.780135
-175.486	98.9644	-0.000548541	-0.790175
-174.708	98.9606	-0.00410098	-0.79509
-173.932	98.9647	-0.00973385	-0.791909
-173.15	98.9664	-0.00962074	-0.791234
-172.362	98.9541	-0.00366492	-0.804486
-171.577	98.9025	-0.000667613	-0.856989
-170.8	98.9197	-0.00508413	-0.840594
-169.997	98.9545	0.0158224	-0.806617
-169.219	98.9641	0.0112491	-0.797854
-168.493	98.9928	-0.0445946	-0.769988
-167.706	98.9956	-0.0391215	-0.767898
-166.903	98.9882	-0.0185976	-0.776011
-166.116	98.9878	-0.0137981	-0.777169
-160.626	99.01	-0.0012963	-0.759055
-159.65	99.0749	0.19187	-0.694612
-158.749	99.2535	0.309622	-0.516417
-157.971	99.4877	0.305214	-0.282636
-157.317	99.5409	0.176326	-0.229929
-156.587	99.6069	0.123012	-0.16424
-155.155	99.7681	-0.0107712	-0.00376622
-154.367	99.772	-0.00565692	-0.000115854
-153.59	99.7731	-0.0116723	0.000678613
-152.805	99.7732	-0.0101071	0.00044573
-152.023	99.7726	-0.01142	-0.000314593
-151.242	99.7718	-0.013146	-0.00137531
-150.458	99.7734	-0.0124058	2.57435e-05
-149.672	99.7751	-0.00974913	0.00154407
-140.276	99.682	-0.0158169	-0.0920405
-139.504	99.635	-0.027274	-0.13904
-88.5295	99.743	-0.00980817	-0.00284328
-87.7407	99.7436	-0.00489583	-0.00166058
-86.9577	99.7453	-0.00585435	0.000648395
-86.178	99.7458	-0.0100356	0.00175883
-85.3961	99.7472	-0.0120705	0.00373325
-84.6106	99.7445	-0.0104393	0.00165564
-83.8289	99.7398	-0.0126365	-0.00243196
-83.0391	99.74	-0.00669907	-0.00160929
-82.2715	99.576	-0.0229938	-0.1651
-81.4904	99.4812	-0.0257635	-0.259256
-80.718	99.2998	-0.0372466	-0.440037
-79.9761	99.2121	-0.0791438	-0.527202
-79.194	99.2019	-0.0809489	-0.536787
-75.2673	99.1783	-0.0732683	-0.557438
-74.4872	99.1712	-0.0769808	-0.563958
-73.7072	99.1649	-0.0807518	-0.569711
-72.9257	99.1566	-0.0829612	-0.577453
-72.1395	99.1554	-0.0805974	-0.578048
-71.3558	99.1509	-0.0805636	-0.582026
-70.5739	99.1464	-0.0824097	-0.585973
-69.7886	99.142	-0.0808931	-0.589825
-68.9902	99.1805	-0.0661887	-0.55071
-62.9233	99.0082	-0.268606	-0.718747
-62.1343	99.0294	-0.263261	-0.697061
-61.336	99.0219	-0.24859	-0.704114
-60.5602	99.0285	-0.256425	-0.696984
-59.7026	99.061	-0.182356	-0.664008
-58.8822	99.0768	-0.145529	-0.647695
-58.0905	99.0924	-0.137452	-0.631618
-57.3722	99.1108	-0.202675	-0.612766
-56.6005	99.1296	-0.214591	-0.593463
-55.8374	99.148	-0.235055	-0.57466
-55.0506	99.1669	-0.231758	-0.555273
-54.2571	99.1838	-0.221764	-0.537908
-53.465	99.2033	-0.213247	-0.517989
-52.6777	99.2194	-0.209474	-0.501494
-51.8905	99.239	-0.205776	-0.481461
-51.1163	99.2572	-0.215079	-0.462858
-50.3332	99.2744	-0.215413	-0.445253
-49.5536	99.2943	-0.219301	-0.424977
-48.767	99.3133	-0.216155	-0.405539
-47.9772	99.3313	-0.20985	-0.387105
-47.2029	99.3501	-0.219022	-0.368014
-46.4158	99.3676	-0.215411	-0.35007
-45.6307	99.3826	-0.213703	-0.334759
-44.8533	99.3993	-0.219773	-0.317707
-44.0649	99.4168	-0.214806	-0.299838
-43.2825	99.4338	-0.215768	-0.282562
-42.4909	99.4537	-0.207591	-0.262264
-41.6998	99.4702	-0.19991	-0.245449
-40.9106	99.4916	-0.194115	-0.223775
-40.1223	99.5099	-0.189173	-0.205162
-39.3491	99.5287	-0.199401	-0.186072
-38.5797	99.5456	-0.213341	-0.168887
-37.8057	99.5621	-0.222783	-0.152105
-37.0169	99.5804	-0.217342	-0.133554
-36.2499	99.5968	-0.233659	-0.116912
-35.4518	99.616	-0.218899	-0.0974203
-34.6723	99.6362	-0.222772	-0.0770314
-33.8964	99.654	-0.230232	-0.0590269
-33.1194	99.6712	-0.236608	-0.0415947
-32.3207	99.6886	-0.221193	-0.0239564
-31.53	99.704	-0.213813	-0.00838699
-30.7495	99.7222	-0.21664	0.00997776
-29.9617	99.7384	-0.212199	0.026354
-29.1811	99.7551	-0.214936	0.0432085
-28.4109	99.7736	-0.228046	0.0619492
-27.5896	99.793	-0.190006	0.081439
-26.7673	99.8259	-0.15101	0.114488
-26.0278	99.8239	-0.194861	0.112592
-25.208	99.8377	-0.158369	0.126504
-24.3538	99.8615	-0.0873992	0.150466
-23.5783	99.8513	-0.0952055	0.140358
-22.7604	99.8201	-0.0606785	0.109215
-22.0108	99.822	-0.0942952	0.111212
-21.2204	99.805	-0.0872182	0.0941957
-0.841156	99.711	-0.0738172	-0.00209454
-0.0825335	99.719	-0.0985391	0.0056439
0.700626	99.7088	-0.0987296	-0.00480599
1.48739	99.6996	-0.0953173	-0.0143273
2.26293	99.6866	-0.103145	-0.0276151
3.042	99.6749	-0.107438	-0.03963
3.82298	99.6594	-0.109835	-0.055355
4.60486	99.656	-0.111341	-0.05912
5.40679	99.6357	-0.0928013	-0.079704
6.17673	99.6318	-0.106256	-0.0840106
6.95874	99.6179	-0.10765	-0.0982399
7.74542	99.6212	-0.104384	-0.0953596
13.2337	99.5829	-0.100234	-0.136479
14.0145	99.5807	-0.102963	-0.139198
14.8033	99.5806	-0.0976317	-0.139739
15.5844	99.5716	-0.100075	-0.14923
16.368	99.571	-0.0999569	-0.150324
17.1532	99.563	-0.0983071	-0.158799
17.9534	99.5624	-0.0816237	-0.159894
18.7876	99.6089	-0.0309884	-0.113931
24.3178	99.7113	0.0139134	-0.0155969
25.0286	99.6236	-0.0589428	-0.103932
25.8048	99.5599	-0.0663976	-0.168244
26.5382	99.4269	-0.116696	-0.301949
27.3381	99.4612	-0.100491	-0.268299
28.1281	99.4783	-0.0941824	-0.251778
28.9091	99.4839	-0.0969735	-0.2469
29.6899	99.4938	-0.0998776	-0.237692
30.4597	99.5077	-0.113847	-0.22453
31.241	99.5284	-0.116356	-0.204517
32.0267	99.5507	-0.11447	-0.182907
32.8129	99.5791	-0.112046	-0.155259
33.5936	99.5973	-0.115215	-0.137835
34.3771	99.6173	-0.115564	-0.118534
35.1604	99.6373	-0.11618	-0.0993616
35.9442	99.6567	-0.116215	-0.0806781
36.7283	99.6764	-0.116031	-0.0617505
37.5116	99.696	-0.116694	-0.0429587
38.2955	99.7164	-0.116718	-0.0233789
39.0784	99.7365	-0.11777	-0.00407619
39.8615	99.7559	-0.118668	0.0144951
40.6451	99.7759	-0.118993	0.0336739
41.4284	99.795	-0.119748	0.051833
42.212	99.8141	-0.120166	0.0701362
42.9956	99.8339	-0.120668	0.0890664
43.7801	99.8535	-0.120234	0.107763
44.5642	99.874	-0.120243	0.12739
45.3476	99.8943	-0.120963	0.146801
46.1315	99.9143	-0.121121	0.165833
46.9146	99.934	-0.122226	0.18465
47.6986	99.9539	-0.122455	0.203637
48.4821	99.9734	-0.123092	0.222219
49.2666	99.9933	-0.122801	0.241159
50.0501	100.013	-0.123611	0.259798
50.8338	100.033	-0.124094	0.278794
51.6185	100.053	-0.123752	0.297708
52.4022	100.073	-0.124352	0.316747
53.1867	100.093	-0.124151	0.335991
53.9714	100.113	-0.123847	0.354908
54.755	100.133	-0.124602	0.374113
55.539	100.153	-0.124958	0.393119
56.3235	100.173	-0.124926	0.411843
57.1069	100.193	-0.125957	0.430817
57.8912	100.213	-0.126118	0.449706
58.6761	100.234	-0.125654	0.469422
59.4638	100.261	-0.122489	0.495837
60.2492	100.278	-0.12164	0.512169
61.0387	100.305	-0.116635	0.537276
61.8231	100.324	-0.116881	0.555569
62.6114	100.33	-0.113165	0.560929
63.406	100.356	-0.103233	0.585803
64.19	100.364	-0.103827	0.592044
64.9719	100.368	-0.106648	0.594827
65.7508	100.374	-0.112459	0.600038
66.5454	100.373	-0.102586	0.598313
67.3308	100.381	-0.101928	0.604789
68.1181	100.367	-0.0993162	0.589664
68.8972	100.35	-0.105041	0.571966
69.6967	100.334	-0.0903445	0.554809
70.4714	100.338	-0.100503	0.557502
71.2812	100.324	-0.0755613	0.54161
72.1024	100.301	-0.0393058	0.517899
72.9251	100.262	-0.00153185	0.47756
73.7337	100.233	0.0221699	0.447065
74.4694	100.155	-0.027109	0.368095
79.2124	99.7964	0.00557032	0.00252403
90.9661	99.8103	-0.0205556	-0.00226417
91.7565	99.8109	-0.0156786	-0.0028841
92.5392	99.8095	-0.0184771	-0.00558101
98.0509	99.8339	-0.00620307	0.0100009
98.7835	99.8558	-0.0593183	0.0306065
99.5619	99.9546	-0.0667446	0.128154
100.271	100.041	-0.142955	0.213317
101.063	100.157	-0.137433	0.327756
101.886	100.21	-0.100005	0.379905
102.68	100.215	-0.0915794	0.383738
103.465	100.214	-0.0922796	0.381213
104.25	100.211	-0.0933814	0.376969
105.039	100.208	-0.090598	0.372308
105.826	100.207	-0.0890905	0.370802
106.611	100.201	-0.0900914	0.362774
107.399	100.197	-0.0883676	0.357666
108.181	100.197	-0.0920182	0.356219
108.97	100.195	-0.0894208	0.353063
109.756	100.192	-0.0888905	0.349155
110.543	100.189	-0.0884493	0.344593
111.332	100.18	-0.0851946	0.334497
112.13	100.059	-0.073463	0.212132
112.963	99.9445	-0.0268099	0.0966936
113.765	99.8574	-0.0107903	0.00827589
114.546	99.8566	-0.0153918	0.00629156
115.329	99.8513	-0.0190297	-0.000224103
117.659	99.8764	-0.0480614	0.0212386
118.412	99.9005	-0.0805692	0.0441204
119.212	99.9406	-0.0667494	0.0830431
120.014	99.986	-0.0514914	0.127212
120.802	100.066	-0.0491994	0.206435
121.618	100.135	-0.0199729	0.274347
122.38	100.149	-0.0437937	0.28629
123.115	100.159	-0.0952164	0.295964
123.906	100.169	-0.0908347	0.304137
124.694	100.181	-0.0896	0.314839
125.516	100.194	-0.0534147	0.327288
126.293	100.21	-0.0628136	0.341688
127.082	100.222	-0.0603041	0.352882
127.865	100.236	-0.0632872	0.365388
128.646	100.249	-0.0690972	0.377414
129.441	100.259	-0.0604938	0.38684
130.233	100.273	-0.0548951	0.399471
131.015	100.283	-0.0588489	0.408426
131.8	100.294	-0.0604288	0.418143
132.583	100.307	-0.0641331	0.429935
133.372	100.318	-0.061468	0.440091
134.144	100.329	-0.0758914	0.450392
134.929	100.341	-0.0770113	0.461453
135.716	100.355	-0.0765426	0.474026
136.501	100.366	-0.0786181	0.484234
137.298	100.379	-0.0680416	0.496517
138.084	100.392	-0.0687588	0.507782
138.875	100.403	-0.063763	0.518161
139.662	100.414	-0.0633082	0.528466
140.445	100.426	-0.0665002	0.53979
141.232	100.438	-0.065746	0.550517
142.012	100.451	-0.0723371	0.562013
142.796	100.463	-0.0755785	0.573384
143.584	100.474	-0.0731826	0.583392
144.373	100.485	-0.071198	0.594259
145.157	100.497	-0.0733327	0.604675
145.944	100.506	-0.0731014	0.613459
146.731	100.518	-0.0725242	0.624225
147.52	100.529	-0.0702222	0.634904
148.309	100.541	-0.0677381	0.645404
149.095	100.553	-0.0682569	0.657116
149.879	100.565	-0.0699557	0.668318
150.663	100.577	-0.0729971	0.679462
151.445	100.589	-0.0771575	0.691183
152.228	100.602	-0.0807198	0.703018
153.017	100.615	-0.0782825	0.715065
153.807	100.628	-0.0741936	0.727882
154.62	100.642	-0.0479092	0.741024
155.411	100.653	-0.0434029	0.751657
156.199	100.658	-0.0409767	0.756189
156.992	100.662	-0.0351226	0.759015
157.78	100.667	-0.032682	0.76324
158.561	100.669	-0.0384349	0.765014
159.354	100.67	-0.0317996	0.76549
160.141	100.674	-0.0314331	0.768975
160.926	100.677	-0.031828	0.771553
161.723	100.669	-0.021474	0.763549
162.514	100.687	-0.0168057	0.780654
163.299	100.685	-0.0178799	0.778456
175.841	100.684	-0.0508427	0.774249
176.635	100.697	-0.0428253	0.786782
177.435	100.704	-0.0276028	0.794097
178.217	100.701	-0.0310456	0.791325
178.983	100.691	-0.0507803	0.780926
179.778	100.695	-0.0409178	0.785501
180.551	100.695	-0.0536373	0.785579
181.342	100.702	-0.047877	0.792477
182.137	100.707	-0.0382231	0.797332
182.922	100.701	-0.0390311	0.792183
183.72	100.699	-0.0257011	0.790731
184.511	100.7	-0.0199848	0.79156
185.293	100.702	-0.0232107	0.793899
-176.278	98.1867	-0.0103917	-0.783545
-175.493	98.1826	-0.00635105	-0.788691
-174.715	98.1838	-0.0101294	-0.788546
-173.938	98.1936	-0.0149075	-0.779639
-173.167	98.178	-0.0261324	-0.796184
-172.369	98.1508	-0.00956645	-0.824317
-170.803	98.1485	-0.00762039	-0.828357
-169.968	98.187	0.0454092	-0.790726
-169.216	98.1929	0.0151197	-0.785554
-168.465	98.1953	-0.0159357	-0.783926
-167.689	98.1959	-0.0220132	-0.784062
-166.9	98.1952	-0.015395	-0.785427
-166.117	98.197	-0.0143144	-0.784313
-165.327	98.1976	-0.00720112	-0.784361
-160.643	98.2048	-0.017854	-0.780544
-159.854	98.212	-0.0124756	-0.773769
-158.906	98.3904	0.152866	-0.595803
-158.021	98.8316	0.25575	-0.155022
-157.315	98.8375	0.17809	-0.149511
-154.37	98.9906	-0.00820762	0.0022627
-153.587	98.9907	-0.00877032	0.00214493
-152.804	98.9897	-0.00840358	0.000931172
-152.022	98.9892	-0.00975667	0.000117714
-150.485	98.7984	-0.0390208	-0.191037
-149.682	98.765	-0.0197046	-0.224563
-148.905	98.7254	-0.026294	-0.264365
-147.321	98.6052	-0.00868656	-0.384724
-139.536	98.6758	-0.0590132	-0.314108
-138.756	98.6443	-0.0623911	-0.345483
-134.818	98.4177	-0.0430831	-0.571325
-133.339	98.4143	-0.13258	-0.574344
-132.553	98.4207	-0.130397	-0.567709
-131.731	98.4516	-0.0923189	-0.536553
-130.837	98.4885	0.0186982	-0.499414
-129.995	98.4898	0.0765941	-0.497833
-129.243	98.503	0.044185	-0.484314
-128.468	98.5104	0.0353373	-0.476635
-127.769	98.4986	-0.0498059	-0.488168
-127.057	98.4945	-0.121267	-0.491937
-126.248	98.5052	-0.0959901	-0.480938
-125.427	98.5129	-0.0592306	-0.472809
-124.674	98.5124	-0.0900702	-0.472974
-123.877	98.5237	-0.0773465	-0.461373
-123.12	98.5322	-0.104347	-0.452502
-122.323	98.5402	-0.0914621	-0.444029
-121.557	98.5511	-0.108792	-0.432731
-120.762	98.5586	-0.0976551	-0.424842
-119.996	98.5663	-0.115602	-0.416741
-119.246	98.577	-0.150363	-0.405607
-118.506	98.5877	-0.193705	-0.3945
-117.717	98.5995	-0.189516	-0.382257
-116.966	98.6091	-0.222038	-0.37224
-116.139	98.6292	-0.17962	-0.351661
-115.331	98.6389	-0.15568	-0.341474
-114.532	98.6463	-0.140147	-0.33359
-113.726	98.6558	-0.11785	-0.323582
-112.928	98.6624	-0.104153	-0.316507
-112.142	98.659	-0.102249	-0.319454
-111.35	98.6568	-0.0948301	-0.321096
-110.548	98.6451	-0.0766573	-0.332292
-109.773	98.6407	-0.0859173	-0.336125
-108.995	98.632	-0.0917231	-0.344349
-108.196	98.695	-0.0765231	-0.280783
-90.8708	98.978	0.00016751	0.0148806
-90.0996	98.9639	-0.01257	0.00142367
-89.3161	98.9605	-0.0130392	-0.00131787
-88.5355	98.9516	-0.0164142	-0.00963081
-87.742	98.9523	-0.00682434	-0.00832945
-86.9543	98.9533	-0.00302818	-0.00672374
-86.1705	98.9581	-0.00319958	-0.00136255
-85.389	98.9564	-0.0055369	-0.00243836
-84.6052	98.9545	-0.00564078	-0.00371127
-83.8285	98.9508	-0.0128279	-0.00684285
-83.0145	98.9166	0.017248	-0.0404264
-82.2564	98.7615	-0.00848094	-0.194905
-81.4851	98.6269	-0.021054	-0.328887
-80.7438	98.4625	-0.0635948	-0.492719
-79.9817	98.4312	-0.0854169	-0.52341
-79.1964	98.4207	-0.0839556	-0.533375
-72.9304	98.3733	-0.0882178	-0.576065
-72.1474	98.3662	-0.0889889	-0.58257
-71.3636	98.363	-0.0889352	-0.585186
-70.5773	98.3604	-0.0863832	-0.587223
-69.7911	98.3616	-0.0838923	-0.585527
-68.9963	98.42	-0.0728441	-0.526526
-62.863	98.2172	-0.208862	-0.725046
-62.0606	98.2438	-0.190022	-0.697936
-61.284	98.2455	-0.197052	-0.695754
-60.5101	98.2601	-0.206814	-0.680652
-59.7051	98.278	-0.185352	-0.662252
-58.9003	98.2974	-0.164174	-0.642361
-58.1252	98.3131	-0.172644	-0.626212
-57.3617	98.3318	-0.192653	-0.606994
-56.5754	98.3498	-0.189922	-0.588576
-55.798	98.3662	-0.196069	-0.571704
-55.0179	98.3834	-0.199571	-0.554099
-54.2345	98.4014	-0.199682	-0.535612
-53.4498	98.4196	-0.198452	-0.516958
-52.6644	98.437	-0.196536	-0.499187
-51.8803	98.4557	-0.195959	-0.480062
-51.0988	98.4735	-0.19799	-0.461774
-50.3153	98.4913	-0.197909	-0.443611
-49.5332	98.5098	-0.199362	-0.424689
-48.7482	98.5279	-0.197754	-0.406166
-47.9627	98.5456	-0.195771	-0.388061
-47.1799	98.5634	-0.196349	-0.369897
-46.3967	98.5815	-0.196679	-0.351453
-45.6127	98.5985	-0.196096	-0.334105
-44.8302	98.6158	-0.196952	-0.31644
-44.0466	98.6337	-0.196795	-0.298229
-43.2637	98.6512	-0.197296	-0.280331
-42.4807	98.6698	-0.197691	-0.261392
-41.6981	98.6875	-0.198507	-0.243434
-40.9143	98.7064	-0.198166	-0.224238
-40.1305	98.7241	-0.197669	-0.206192
-39.3476	98.7418	-0.198178	-0.188222
-38.5643	98.7603	-0.198285	-0.169371
-37.7822	98.7781	-0.199532	-0.151381
-36.9977	98.7963	-0.198353	-0.132887
-36.2172	98.8146	-0.201236	-0.114323
-35.4327	98.8331	-0.200051	-0.0956099
-34.6495	98.8512	-0.200189	-0.0772223
-33.869	98.8684	-0.203067	-0.0598039
-33.0857	98.8855	-0.203035	-0.0425175
-32.2994	98.9028	-0.200098	-0.0249418
-31.5179	98.9204	-0.201885	-0.00715657
-30.7343	98.9388	-0.201623	0.0113616
-29.9501	98.9569	-0.200743	0.0296709
-29.1708	98.9755	-0.204742	0.048426
-28.3898	98.9935	-0.20706	0.0666137
-27.602	99.0106	-0.20256	0.0838848
-26.8027	99.0284	-0.186549	0.101817
-26.02	99.0462	-0.187171	0.119699
-25.2068	99.0563	-0.157256	0.129947
-24.387	99.0669	-0.120709	0.140614
-23.5493	99.0625	-0.0663791	0.136304
-22.7732	99.0466	-0.0735617	0.120532
-21.9967	99.0395	-0.0803049	0.11351
-21.2248	99.0374	-0.0917043	0.111475
-20.4502	99.0188	-0.100393	0.0929164
-19.651	99.0083	-0.084479	0.0824369
-18.8441	98.9916	-0.0608381	0.0657486
-18.0447	98.9816	-0.0446923	0.0557429
-2.38282	98.9379	-0.0485917	0.0100464
-1.60734	98.9481	-0.0564307	0.0200855
-0.885172	98.9125	-0.117592	-0.015802
-0.0629283	98.9325	-0.0786813	0.00403028
0.715923	98.9289	-0.0831677	0.000119279
1.48466	98.9168	-0.0977746	-0.0122719
2.26643	98.9067	-0.0993568	-0.0226639
3.05591	98.8947	-0.0932269	-0.0349096
3.83127	98.8795	-0.101238	-0.0503936
4.6084	98.8688	-0.107474	-0.061413
5.39987	98.8505	-0.0993843	-0.0800414
6.1737	98.851	-0.108939	-0.0798758
6.95668	98.8377	-0.10935	-0.0935401
7.7387	98.8299	-0.110729	-0.101677
12.4402	98.8013	-0.109816	-0.132759
13.2263	98.7977	-0.107192	-0.136787
14.0113	98.798	-0.105665	-0.136927
14.7991	98.7931	-0.101329	-0.14235
15.5778	98.7873	-0.106145	-0.14855
16.3665	98.7847	-0.100997	-0.151664
17.1585	98.7847	-0.0925338	-0.152232
17.9798	98.7974	-0.0547072	-0.139994
18.7972	98.8562	-0.020865	-0.0817739
23.512	98.942	-0.00764981	0.000675908
24.3235	98.9218	0.0202105	-0.0201805
25.0248	98.8028	-0.062069	-0.139777
25.7961	98.7774	-0.074506	-0.165752
26.5598	98.6602	-0.0944619	-0.283647
27.3523	98.6796	-0.085604	-0.264886
28.133	98.6886	-0.0886223	-0.256557
28.9177	98.6906	-0.0877281	-0.255269
29.7008	98.6957	-0.0883239	-0.250861
30.4771	98.717	-0.095744	-0.230223
31.2585	98.7372	-0.098174	-0.210762
32.044	98.7596	-0.0964658	-0.189051
32.8301	98.7955	-0.0941885	-0.15389
33.6112	98.8126	-0.0968272	-0.137468
34.3953	98.8325	-0.0965966	-0.11836
35.1787	98.8525	-0.097088	-0.0990996
35.9623	98.8719	-0.0973707	-0.0804671
36.7463	98.8917	-0.0972472	-0.0615185
37.5295	98.9114	-0.0979846	-0.0425782
38.3129	98.9316	-0.0984754	-0.023153
39.0962	98.9519	-0.0991543	-0.00368969
39.8794	98.9713	-0.0999088	0.0148732
40.6631	98.9911	-0.100205	0.033796
41.4467	99.0105	-0.100628	0.0524152
42.2303	99.0297	-0.101023	0.0707746
43.0138	99.0495	-0.101557	0.0896722
43.7981	99.0687	-0.101341	0.108024
44.5819	99.0889	-0.101617	0.127325
45.3655	99.1089	-0.102092	0.146448
46.1494	99.1289	-0.102334	0.165511
46.9327	99.1489	-0.103237	0.184565
47.7166	99.1683	-0.103498	0.203063
48.5001	99.1879	-0.104144	0.221753
49.2848	99.2079	-0.10363	0.240758
50.0688	99.2275	-0.103924	0.259439
50.8529	99.2478	-0.104103	0.278804
51.6371	99.268	-0.10418	0.298035
52.4203	99.2879	-0.105194	0.316971
53.2048	99.3082	-0.105031	0.336284
53.9893	99.3281	-0.104907	0.355141
54.773	99.3481	-0.10552	0.374136
55.5574	99.3682	-0.105555	0.39327
56.3417	99.3877	-0.105631	0.411707
57.1253	99.4078	-0.106529	0.43075
57.9095	99.4274	-0.106704	0.449405
58.6942	99.4471	-0.106499	0.468059
59.4809	99.4755	-0.104293	0.495394
60.2632	99.4864	-0.10652	0.505176
61.0495	99.5266	-0.104821	0.544278
61.8293	99.5499	-0.109622	0.566542
62.6191	99.5707	-0.104336	0.586252
63.404	99.5801	-0.104139	0.594531
64.192	99.5839	-0.100768	0.597246
64.981	99.5728	-0.096373	0.585058
65.7484	99.6022	-0.113694	0.61336
66.5424	99.6124	-0.104433	0.622461
67.3354	99.6116	-0.0961839	0.620464
68.1204	99.6018	-0.095959	0.609622
68.9074	99.5831	-0.0937475	0.589748
69.6878	99.552	-0.0980855	0.557524
70.4739	99.5516	-0.0968221	0.555965
71.2623	99.5479	-0.0933431	0.551089
72.0538	99.5423	-0.0867055	0.544271
72.8368	99.5393	-0.0886158	0.540123
73.6247	99.5368	-0.0857194	0.536492
74.4332	99.5325	-0.0621405	0.531033
75.2707	99.4915	-0.00958833	0.48884
76.0683	99.3198	0.00298404	0.315858
78.4413	99.0246	0.0207766	0.0170542
80.7566	99.0151	-0.0193187	0.00398463
82.3285	99.0119	-0.0178993	-0.00165647
83.1098	99.0227	-0.0218442	0.00786731
83.9082	99.0173	-0.00862708	0.00127879
84.6887	99.0158	-0.0134379	-0.00154728
88.6225	99.0365	-0.00654115	0.0130045
89.4027	99.0322	-0.0116859	0.00743524
90.1887	99.033	-0.011205	0.0069165
90.9738	99.0254	-0.0115485	-0.00188251
91.7623	99.0256	-0.00861815	-0.00298255
98.7736	99.1695	-0.06795	0.129475
99.5208	99.2638	-0.106523	0.222563
100.266	99.3528	-0.146633	0.310299
101.09	99.4223	-0.10868	0.378471
101.89	99.4385	-0.0945348	0.393477
102.676	99.4335	-0.0946411	0.387169
103.462	99.4323	-0.094621	0.384711
104.245	99.4291	-0.0975547	0.380277
105.033	99.4218	-0.0956317	0.371705
105.819	99.4209	-0.0947159	0.369521
106.604	99.4137	-0.0964381	0.361058
107.396	99.4118	-0.0899487	0.357865
108.176	99.4094	-0.0956555	0.354234
108.965	99.4093	-0.0934614	0.352871
109.751	99.4055	-0.0930942	0.347851
110.539	99.4024	-0.0909683	0.343452
111.326	99.3889	-0.0905767	0.328766
112.131	99.2385	-0.0710202	0.177089
112.958	99.1313	-0.0307812	0.0686934
113.767	99.0704	-0.00714953	0.00659746
114.546	99.0675	-0.0146316	0.00246386
118.424	99.202	-0.0677511	0.13087
119.222	99.2508	-0.0562123	0.178464
119.966	99.2652	-0.0984843	0.191688
120.802	99.3418	-0.0481078	0.267128
121.625	99.3715	-0.0114894	0.295588
122.372	99.3641	-0.051048	0.287066
123.139	99.3707	-0.0701297	0.292463
123.935	99.3842	-0.0605425	0.30477
124.717	99.3977	-0.0649213	0.317199
125.511	99.4135	-0.0577799	0.331869
126.295	99.4268	-0.0591946	0.343996
127.077	99.4385	-0.0645269	0.354591
127.865	99.4501	-0.0628839	0.365013
128.65	99.4623	-0.0638881	0.376135
129.438	99.4732	-0.0625858	0.385988
130.228	99.4856	-0.0588083	0.397282
131.014	99.4975	-0.0595438	0.408115
131.8	99.5097	-0.0593215	0.419184
132.586	99.5218	-0.0596516	0.43028
133.369	99.5336	-0.0637744	0.440982
134.155	99.5448	-0.0634397	0.451146
134.943	99.556	-0.0625922	0.461343
135.729	99.5686	-0.0632111	0.472891
136.517	99.5802	-0.0615216	0.483527
137.305	99.5929	-0.0594915	0.495242
138.093	99.6055	-0.0585338	0.506833
138.878	99.6167	-0.0600145	0.517072
139.665	99.6286	-0.0595454	0.528007
140.451	99.6402	-0.0601963	0.538661
141.238	99.6524	-0.0590855	0.549965
142.024	99.6649	-0.0601777	0.56151
142.811	99.6773	-0.0595043	0.573027
143.597	99.6889	-0.0597207	0.583695
144.381	99.7007	-0.0625912	0.594668
145.169	99.7122	-0.0608291	0.605259
145.956	99.7227	-0.0606891	0.614985
146.742	99.7339	-0.0603252	0.625336
147.528	99.7456	-0.0612386	0.636224
148.314	99.7573	-0.0612668	0.647131
149.099	99.7689	-0.062599	0.657967
149.886	99.7808	-0.0628457	0.669108
150.673	99.793	-0.0620677	0.680554
151.46	99.8054	-0.0610302	0.692166
152.246	99.8177	-0.0613836	0.703811
153.034	99.8297	-0.0605566	0.715074
153.819	99.8441	-0.062004	0.728783
154.618	99.8536	-0.0487413	0.737626
155.411	99.8648	-0.0423981	0.748194
156.202	99.8716	-0.0378762	0.754401
156.993	99.8766	-0.0329175	0.758825
157.783	99.8774	-0.0292594	0.759016
158.562	99.8826	-0.0369025	0.763621
159.354	99.8881	-0.0311638	0.768646
160.142	99.8885	-0.0295602	0.768481
160.926	99.8932	-0.0316186	0.772703
161.715	99.8962	-0.0290232	0.775224
162.498	99.8972	-0.0324585	0.775784
163.266	99.8952	-0.0502359	0.773333
164.046	99.8944	-0.0561818	0.772107
164.813	99.8963	-0.0756749	0.773624
175.055	99.8787	-0.0506218	0.753197
175.788	99.8476	-0.103413	0.722086
176.621	99.8954	-0.0567181	0.769848
177.448	99.92	-0.0150386	0.79454
178.202	99.9134	-0.0468818	0.787966
178.984	99.9006	-0.0500062	0.77525
179.778	99.9101	-0.0418011	0.784824
182.119	99.9108	-0.0566287	0.786051
182.91	99.9127	-0.0507497	0.788163
183.716	99.9169	-0.0298706	0.792679
184.517	99.9135	-0.014413	0.789526
185.292	99.9232	-0.0247519	0.799593
-175.502	97.3952	-0.014951	-0.792737
-174.726	97.4093	-0.0201674	-0.77966
-173.942	97.4156	-0.0175648	-0.774304
-173.148	97.3847	-0.0062353	-0.806111
-169.231	97.3892	0.00171631	-0.805779
-168.459	97.3656	-0.00918073	-0.830081
-167.67	97.3744	-0.00237674	-0.822014
-166.895	97.3911	-0.00902337	-0.80599
-166.106	97.4001	-0.00325016	-0.797645
-165.331	97.4129	-0.0106613	-0.785515
-164.557	97.4151	-0.019149	-0.783869
-160.644	97.4226	-0.0184562	-0.778952
-159.826	97.4829	0.016663	-0.719102
-158.868	97.8065	0.191485	-0.395967
-158.123	98.0927	0.153992	-0.110154
-157.359	98.1004	0.134987	-0.10277
-156.656	98.1569	0.0547805	-0.0466061
-155.156	98.2029	-0.0108212	-0.00125554
-154.37	98.2062	-0.00802491	0.00179268
-153.586	98.2073	-0.00713874	0.00263833
-152.801	98.2064	-0.00588799	0.00143917
-149.676	97.6755	-0.0133195	-0.530155
-148.94	97.5547	-0.060853	-0.651018
-148.16	97.5436	-0.0638134	-0.662234
-147.253	97.5567	0.0589568	-0.649237
-146.559	97.4665	-0.0305867	-0.739527
-145.672	97.4872	0.0733999	-0.718818
-144.83	97.4823	0.131762	-0.723786
-144.104	97.4908	0.0739322	-0.715283
-138.826	97.6091	-0.133347	-0.596513
-138.014	97.5844	-0.104195	-0.621142
-137.234	97.587	-0.108419	-0.618382
-136.471	97.585	-0.129156	-0.620174
-135.684	97.5878	-0.125919	-0.617203
-134.906	97.5943	-0.131611	-0.610514
-134.125	97.5952	-0.134082	-0.609367
-133.342	97.6113	-0.135653	-0.593094
-132.552	97.6219	-0.129214	-0.58225
-131.77	97.634	-0.131577	-0.569845
-130.973	97.6553	-0.117654	-0.548306
-130.191	97.668	-0.120262	-0.535347
-129.414	97.6798	-0.126962	-0.5233
-128.626	97.6891	-0.122518	-0.513666
-127.857	97.6918	-0.137821	-0.510688
-127.079	97.695	-0.143338	-0.507122
-126.295	97.7033	-0.143632	-0.498463
-125.509	97.7127	-0.141016	-0.488741
-124.721	97.7206	-0.137118	-0.480479
-123.936	97.7313	-0.136685	-0.469352
-123.152	97.7422	-0.13687	-0.458139
-122.369	97.7514	-0.137371	-0.448534
-121.586	97.762	-0.138599	-0.437472
-120.801	97.7716	-0.137863	-0.427456
-120.013	97.7812	-0.133439	-0.417495
-119.23	97.7913	-0.134915	-0.406942
-118.448	97.8015	-0.136296	-0.396255
-117.663	97.8111	-0.135773	-0.386266
-116.891	97.8209	-0.147179	-0.376017
-116.104	97.8303	-0.144291	-0.366137
-115.32	97.8397	-0.145211	-0.356268
-114.525	97.8494	-0.133658	-0.34608
-113.713	97.8515	-0.105941	-0.343454
-112.904	97.8473	-0.0805062	-0.347165
-112.06	97.839	-0.0214126	-0.354958
-111.299	97.8389	-0.0438526	-0.354544
-110.522	97.8392	-0.0511337	-0.353689
-109.763	97.8455	-0.0757193	-0.346918
-108.995	97.8484	-0.0925025	-0.343507
-108.21	97.8458	-0.0909523	-0.345521
-107.444	97.8634	-0.109731	-0.327378
-106.637	97.8841	-0.0860811	-0.306151
-105.883	97.9481	-0.116086	-0.241604
-105.09	98.0031	-0.107633	-0.186037
-91.7609	98.3685	-0.106615	0.189449
-90.8016	98.8625	0.0687253	0.684022
-90.1813	98.8844	-0.0948896	0.706532
-88.9405	98.4778	0.361942	0.300573
-88.3871	97.9763	0.131415	-0.200376
-87.7393	97.9948	-0.0046937	-0.181276
-86.948	98.0358	0.00263711	-0.139666
-86.2173	98.0286	-0.0505984	-0.146246
-85.3932	98.0601	-0.0104092	-0.114155
-84.6186	98.0654	-0.0196323	-0.108207
-83.9064	97.971	-0.091377	-0.201987
-83.1714	97.9467	-0.140228	-0.225732
-82.3538	97.7455	-0.106543	-0.426299
-81.556	97.6722	-0.0926166	-0.498962
-80.7685	97.6533	-0.0889382	-0.517324
-79.9829	97.6406	-0.0871818	-0.529426
-72.1507	97.5847	-0.0929092	-0.579411
-71.3653	97.5772	-0.091256	-0.586331
-70.5799	97.5784	-0.0895862	-0.584591
-69.7852	97.6039	-0.0785833	-0.558556
-62.8281	97.4294	-0.174418	-0.728182
-62.045	97.4445	-0.174926	-0.712612
-61.2615	97.4617	-0.175055	-0.69483
-60.4825	97.4791	-0.179694	-0.67697
-59.6959	97.5023	-0.176706	-0.653273
-58.908	97.5185	-0.172305	-0.636612
-58.1198	97.5377	-0.167692	-0.616954
-57.3449	97.5561	-0.176377	-0.598082
-56.5589	97.5644	-0.173941	-0.589239
-55.7816	97.5817	-0.180165	-0.571484
-54.999	97.5992	-0.181054	-0.553522
-54.2151	97.6174	-0.180702	-0.534936
-53.4309	97.6351	-0.179955	-0.516722
-52.6467	97.6529	-0.179331	-0.498511
-51.8627	97.6713	-0.178783	-0.479708
-51.0804	97.6893	-0.179951	-0.461314
-50.297	97.7074	-0.180057	-0.442785
-49.5143	97.7255	-0.180853	-0.424299
-48.7312	97.7434	-0.181214	-0.405958
-47.9468	97.7612	-0.180221	-0.38777
-47.163	97.7787	-0.179909	-0.369902
-46.3794	97.7967	-0.179693	-0.351551
-45.5958	97.814	-0.179549	-0.333855
-44.8131	97.8316	-0.180251	-0.315864
-44.0296	97.8497	-0.180127	-0.29746
-43.2469	97.8678	-0.180858	-0.27906
-42.4635	97.8859	-0.180881	-0.260544
-41.6807	97.9036	-0.181441	-0.242558
-40.8972	97.922	-0.181293	-0.223872
-40.1138	97.9401	-0.181279	-0.205412
-39.3304	97.9579	-0.181235	-0.187324
-38.5467	97.976	-0.180879	-0.168937
-37.7634	97.9938	-0.180966	-0.150931
-36.9795	98.0119	-0.180469	-0.132565
-36.197	98.0302	-0.181224	-0.113973
-35.4127	98.0487	-0.180336	-0.0952465
-34.6307	98.0669	-0.181608	-0.076813
-33.8491	98.0841	-0.183394	-0.059304
-33.0656	98.1016	-0.183199	-0.0415908
-32.282	98.1191	-0.182885	-0.0239659
-31.4991	98.1367	-0.183335	-0.00610037
-30.7161	98.1552	-0.183617	0.0126135
-29.9327	98.1738	-0.183506	0.0313875
-29.1513	98.1929	-0.185458	0.0506521
-28.3713	98.2116	-0.188705	0.0694524
-27.5923	98.2279	-0.19299	0.0858811
-26.791	98.2476	-0.175031	0.105753
-25.9856	98.272	-0.152933	0.13033
-25.2071	98.2731	-0.157651	0.131528
-24.3987	98.284	-0.132591	0.142518
-23.5666	98.2769	-0.0836925	0.13553
-22.7899	98.262	-0.0902859	0.120685
-22.0165	98.257	-0.1002	0.115761
-21.2304	98.2393	-0.0973025	0.0981442
-20.4716	98.2573	-0.121764	0.116169
-19.6793	98.2428	-0.112823	0.101782
-18.8809	98.2315	-0.0976526	0.0904389
-18.0915	98.2178	-0.0914823	0.0768204
-17.2986	98.2083	-0.0818775	0.067295
-16.5005	98.1907	-0.06708	0.0496591
-15.7098	98.1963	-0.0595661	0.0552533
-3.9429	98.2011	-0.0418491	0.0585616
-3.20043	98.1472	-0.0826833	0.00438991
-2.44344	98.1381	-0.108997	-0.00492287
-1.65725	98.1437	-0.106114	0.000527337
-0.917805	98.1247	-0.149987	-0.018771
-0.0768091	98.1535	-0.0923119	0.00985848
0.681273	98.1438	-0.117556	-0.000146979
1.49498	98.1351	-0.0871783	-0.00911988
2.27339	98.1235	-0.0921073	-0.0209916
3.06006	98.1117	-0.0887828	-0.0330882
3.83715	98.0957	-0.0950434	-0.0493117
4.60104	98.0882	-0.114513	-0.0571863
5.38557	98.077	-0.113354	-0.068704
6.17143	98.0665	-0.110866	-0.0795152
6.96062	98.0534	-0.105055	-0.0929672
[truncated: 65,438 more rows]

## Sheet: Fig. S5b
X (mm)	Y (mm)	UX (mm)	UY (mm)
166.623	129.887	-0.0630354	0.72642
167.418	129.909	-0.0529039	0.748951
168.196	129.902	-0.0589768	0.742271
169.005	129.907	-0.0351327	0.748211
169.79	129.907	-0.0347922	0.748947
170.59	129.903	-0.0201298	0.745459
171.369	129.897	-0.0252702	0.739623
172.148	129.906	-0.0308466	0.749144
165.895	129.117	-0.00630179	0.740566
166.647	129.12	-0.0386048	0.744098
167.443	129.132	-0.0283586	0.756146
168.223	129.135	-0.0329449	0.760101
169.017	129.138	-0.0240225	0.763666
169.795	129.134	-0.0303628	0.759859
170.577	129.131	-0.0337015	0.75763
171.363	129.127	-0.0322001	0.754075
172.143	129.126	-0.0371657	0.753199
172.926	129.116	-0.0383206	0.74447
173.712	129.149	-0.0368072	0.777852
165.086	128.326	-0.0303082	0.733374
165.873	128.34	-0.0283678	0.748199
166.666	128.356	-0.0205193	0.763835
167.453	128.363	-0.0187595	0.771178
168.231	128.367	-0.0249984	0.776295
169.022	128.366	-0.0187901	0.775734
169.796	128.36	-0.0297554	0.769376
170.574	128.358	-0.0365703	0.768338
171.366	128.354	-0.0301289	0.765178
172.141	128.353	-0.0390592	0.764546
172.92	128.35	-0.0447898	0.762437
173.716	128.362	-0.0338364	0.774593
164.225	127.581	-0.106268	0.771991
165.102	127.572	-0.014068	0.763841
165.882	127.577	-0.0200135	0.768895
166.677	127.582	-0.00981343	0.774671
167.462	127.584	-0.00955627	0.776082
168.239	127.583	-0.0176081	0.776443
169.019	127.582	-0.0229513	0.774997
169.794	127.578	-0.0324703	0.771835
170.569	127.577	-0.0425472	0.770999
171.36	127.574	-0.0364731	0.769001
172.143	127.575	-0.0379454	0.770245
172.922	127.578	-0.0436368	0.773648
173.705	127.575	-0.0454111	0.771243
174.469	127.59	-0.065639	0.787063
149.304	126.728	-0.102945	0.704496
150.162	126.803	-0.0300793	0.779784
150.974	126.801	-0.00428757	0.776941
151.724	126.802	-0.0402714	0.778104
152.529	126.8	-0.0209844	0.775516
153.272	126.807	-0.0627625	0.782548
154.051	126.811	-0.07023	0.786782
162.738	126.811	-0.0227419	0.786509
163.463	126.804	-0.0833827	0.779184
164.319	126.804	-0.0125472	0.779881
165.11	126.806	-0.00644449	0.781887
165.871	126.809	-0.0306287	0.784982
166.654	126.812	-0.0329117	0.788713
167.445	126.811	-0.0270845	0.788093
168.22	126.816	-0.0374755	0.793567
169.016	126.815	-0.025845	0.792458
169.814	126.813	-0.0125766	0.790677
170.575	126.81	-0.0370454	0.788104
171.365	126.804	-0.0319663	0.782699
172.155	126.803	-0.0261665	0.78289
172.938	126.805	-0.0285336	0.784592
173.717	126.802	-0.033652	0.782975
174.493	126.806	-0.0426249	0.786972
175.286	126.807	-0.0339311	0.78938
176.044	126.803	-0.0611154	0.785673
176.815	126.806	-0.0743949	0.789154
177.551	126.815	-0.122916	0.799388
178.305	126.822	-0.153083	0.80709
179.1	126.811	-0.142918	0.796505
179.889	126.823	-0.137587	0.81
180.599	126.815	-0.212386	0.802401
181.33	126.817	-0.264968	0.805783
182.087	126.809	-0.292081	0.79922
182.95	126.799	-0.212721	0.790259
185.473	126.786	-0.0412881	0.780752
186.303	126.804	0.00427751	0.799908
187.008	126.812	-0.0738797	0.809047
187.885	126.795	0.0195283	0.793905
188.671	126.801	0.0219984	0.800757
189.41	126.794	-0.0222857	0.795507
190.246	126.797	0.029722	0.800304
191.118	126.777	0.118625	0.781524
191.865	126.766	0.0822797	0.771593
192.673	126.761	0.107194	0.76909
193.382	126.758	0.0337267	0.767542
195.759	126.788	0.0623691	0.80239
196.53	126.783	0.050294	0.799254
197.341	126.785	0.0793118	0.803858
201.315	126.721	0.141863	0.749656
202.097	126.719	0.141172	0.750017
204.562	126.744	0.261655	0.782001
205.354	126.744	0.272177	0.784758
206.192	126.735	0.328714	0.778693
207.019	126.737	0.373969	0.782733
207.872	126.73	0.445686	0.778974
208.696	126.741	0.48874	0.792574
208.787	126.739	-0.200744	0.793044
209.711	126.734	-0.0581257	0.790431
210.335	126.719	-0.214587	0.778558
211.272	126.719	-0.0577419	0.781639
212.133	126.723	0.0225813	0.788233
212.921	126.716	0.0301482	0.784859
213.627	126.731	-0.0435859	0.802368
214.458	126.718	0.00720338	0.793109
215.155	126.706	-0.0762114	0.783671
216.655	126.706	-0.135516	0.790955
217.387	126.702	-0.183085	0.790582
218.088	126.685	-0.26142	0.776491
218.846	126.673	-0.282379	0.768543
219.611	126.676	-0.296966	0.774673
220.36	126.673	-0.326372	0.77548
221.136	126.667	-0.328963	0.773718
221.927	126.658	-0.317355	0.768619
222.727	126.654	-0.295836	0.767579
223.484	126.646	-0.316481	0.764499
224.287	126.634	-0.29202	0.755561
225.082	126.641	-0.274848	0.766922
225.969	126.641	-0.166026	0.770775
148.591	125.992	-0.0292984	0.754402
149.352	125.984	-0.0546717	0.745157
150.163	125.999	-0.0288136	0.759902
150.956	126.006	-0.0221358	0.766466
151.746	126.006	-0.0172895	0.766589
152.536	126.005	-0.0135556	0.765271
153.314	126.001	-0.0212167	0.761311
154.085	126.002	-0.0359572	0.762433
154.865	126.002	-0.0415472	0.76216
155.656	126	-0.0356865	0.759617
158.084	126.026	0.0349947	0.785289
158.867	126.045	0.0330019	0.80461
159.628	126.031	0.00802538	0.790641
160.392	126.029	-0.0131731	0.78878
161.143	126.027	-0.0477579	0.786155
161.952	126.025	-0.0234532	0.784602
162.752	126.028	-0.00879759	0.787695
163.532	126.026	-0.0146732	0.786145
164.313	126.025	-0.0185575	0.784651
165.087	126.028	-0.0299887	0.787966
165.872	126.028	-0.0298578	0.788461
166.665	126.027	-0.0221289	0.787432
167.472	126.027	-0.000734083	0.787844
168.241	126.026	-0.0162523	0.787572
169.029	126.025	-0.0134935	0.786312
169.822	126.025	-0.00575056	0.786818
170.604	126.024	-0.00853312	0.786952
171.38	126.023	-0.0173987	0.786122
172.16	126.023	-0.022138	0.786085
172.929	126.022	-0.0383738	0.786478
173.707	126.022	-0.0443294	0.786776
174.5	126.022	-0.0366039	0.787287
175.313	126.022	-0.00776041	0.787773
176.066	126.02	-0.0399125	0.786537
176.849	126.018	-0.041544	0.785242
177.624	126.02	-0.0507535	0.788059
178.392	126.022	-0.0674057	0.790762
179.187	126.02	-0.0559964	0.789303
179.994	126.02	-0.0338277	0.790556
180.748	126.022	-0.0634712	0.793187
181.531	126.02	-0.0653714	0.792592
182.285	126.019	-0.0949234	0.792276
183.08	126.017	-0.0841993	0.791742
183.888	126.013	-0.060426	0.788821
184.672	126.013	-0.0598573	0.790149
185.496	126.013	-0.0202816	0.791543
186.295	126.011	-0.00439707	0.790208
187.051	126.01	-0.032094	0.79059
187.827	126.007	-0.0400257	0.78927
188.636	126.003	-0.0144476	0.786644
189.385	126.005	-0.0487568	0.789231
190.228	126.002	0.0105375	0.788272
191.032	125.998	0.0313479	0.785512
191.801	125.996	0.0172375	0.785712
192.657	125.993	0.0901772	0.783989
193.402	125.991	0.0516453	0.783101
194.155	125.988	0.0220805	0.782464
194.932	125.984	0.0161372	0.780127
195.696	125.986	-0.00259745	0.78349
196.44	125.984	-0.0416582	0.783797
197.176	125.983	-0.0875907	0.78453
197.965	125.984	-0.0818783	0.78733
198.784	125.982	-0.0453245	0.787438
199.581	125.979	-0.0298918	0.786912
200.425	125.977	0.0318795	0.786453
201.173	125.974	-0.00231594	0.786192
201.947	125.973	-0.0101246	0.786579
202.727	125.969	-0.0129838	0.785385
203.561	125.968	0.0399418	0.786029
204.226	125.968	-0.0767894	0.789162
204.974	125.966	-0.110511	0.788982
205.941	125.964	0.0754574	0.789928
206.573	125.962	-0.0741394	0.790483
207.389	125.957	-0.0394103	0.787428
208.134	125.955	-0.0754249	0.788093
208.874	125.95	-0.116408	0.786538
209.681	125.948	-0.0905775	0.78691
210.421	125.946	-0.131076	0.787594
211.245	125.944	-0.0882336	0.788773
212.073	125.942	-0.0402496	0.789749
212.871	125.939	-0.0233381	0.789939
213.684	125.936	0.00965527	0.789366
214.48	125.931	0.0258664	0.788204
215.209	125.928	-0.0251912	0.788442
215.972	125.925	-0.0420337	0.788381
216.719	125.923	-0.0743141	0.789577
217.482	125.92	-0.0913387	0.790074
218.2	125.914	-0.153041	0.787702
218.948	125.91	-0.184188	0.786551
219.733	125.907	-0.178387	0.788043
220.895	125.903	0.204461	0.787584
221.649	125.9	0.180073	0.787821
222.351	125.897	0.103094	0.788464
223.032	125.894	0.00565603	0.789317
223.697	125.89	-0.108084	0.789387
224.337	125.886	-0.245896	0.789437
224.973	125.881	-0.388351	0.788442
147.815	125.222	-0.0194202	0.768989
148.6	125.217	-0.0202968	0.764055
149.369	125.207	-0.0365974	0.753776
150.161	125.208	-0.0309419	0.753521
150.948	125.217	-0.0292977	0.763065
151.744	125.216	-0.0196765	0.761822
152.535	125.217	-0.0135689	0.762268
153.314	125.215	-0.0211254	0.760239
154.085	125.227	-0.0353658	0.771093
154.876	125.226	-0.0297621	0.770389
155.692	125.245	0.000424364	0.788751
156.431	125.233	-0.046432	0.777258
157.265	125.246	0.0017789	0.790381
158.044	125.242	-0.00476294	0.785864
158.833	125.244	-0.00127509	0.788087
159.624	125.247	0.00433897	0.790612
160.394	125.244	-0.0108515	0.787868
161.17	125.24	-0.0203633	0.783395
161.964	125.247	-0.012243	0.790866
162.743	125.248	-0.0186931	0.791775
163.519	125.249	-0.0275325	0.793261
164.299	125.255	-0.0326171	0.799592
165.076	125.258	-0.041616	0.801976
165.873	125.261	-0.0298042	0.805358
166.656	125.261	-0.0311922	0.806357
167.462	125.253	-0.011023	0.798406
168.247	125.24	-0.0111662	0.785815
169.027	125.244	-0.0155323	0.789633
169.815	125.241	-0.0124776	0.787465
170.597	125.239	-0.0157374	0.785777
171.379	125.238	-0.0186993	0.785481
172.166	125.237	-0.0168611	0.7847
172.939	125.236	-0.028349	0.784483
173.726	125.235	-0.0266007	0.783924
174.517	125.241	-0.0196385	0.790268
175.315	125.236	-0.00655528	0.785373
176.085	125.238	-0.0215105	0.788957
176.881	125.242	-0.00963319	0.793446
177.649	125.244	-0.0262406	0.795714
178.401	125.246	-0.0585284	0.798604
179.15	125.243	-0.0941821	0.796336
179.944	125.245	-0.0847349	0.79936
180.702	125.248	-0.110482	0.80362
181.504	125.243	-0.0929671	0.799592
182.31	125.238	-0.0709428	0.795462
183.127	125.235	-0.0381348	0.793671
183.923	125.229	-0.0267506	0.788714
184.721	125.222	-0.0124443	0.782049
185.543	125.212	0.0262067	0.773492
186.287	125.221	-0.013571	0.783613
187.055	125.216	-0.0300696	0.780462
187.806	125.221	-0.06188	0.786333
188.593	125.22	-0.0589823	0.786278
189.377	125.217	-0.0585224	0.785151
190.196	125.218	-0.022846	0.787907
190.97	125.222	-0.0318119	0.793109
191.739	125.215	-0.0463074	0.787381
192.534	125.219	-0.0348153	0.793437
193.301	125.218	-0.0508278	0.793212
194.08	125.208	-0.0547501	0.785432
194.866	125.205	-0.0512441	0.784439
195.642	125.199	-0.0580598	0.780283
196.434	125.202	-0.0488897	0.784265
197.241	125.208	-0.0245531	0.792357
198.025	125.214	-0.0233963	0.800604
198.805	125.204	-0.025892	0.791903
199.586	125.205	-0.0278218	0.795347
200.384	125.194	-0.011484	0.786513
201.133	125.192	-0.0444275	0.786098
201.935	125.186	-0.0246011	0.78296
202.732	125.182	-0.00989111	0.780492
203.517	125.176	-0.00624216	0.777656
204.239	125.166	-0.0664105	0.769064
205.017	125.162	-0.0695886	0.768071
205.911	125.165	0.0425114	0.773197
206.634	125.161	-0.0159399	0.772172
207.44	125.162	0.00924218	0.775059
208.208	125.163	-0.00464473	0.778918
208.964	125.161	-0.0291807	0.779932
209.738	125.156	-0.0366949	0.777438
210.512	125.153	-0.0428039	0.776758
211.268	125.152	-0.0678314	0.778608
212.071	125.152	-0.0451137	0.781647
212.889	125.157	-0.0083543	0.790265
213.707	125.152	0.0302199	0.788308
214.472	125.146	0.0142298	0.784792
215.251	125.144	0.0130981	0.786268
216.011	125.138	-0.00670653	0.783451
216.805	125.13	0.00768449	0.779063
217.608	125.125	0.0309268	0.776461
218.397	125.128	0.0405162	0.783462
219.235	125.126	0.0997541	0.785117
220.029	125.128	0.11411	0.790207
220.829	125.127	0.135148	0.792797
221.58	125.121	0.10728	0.790685
222.304	125.113	0.0523171	0.785749
222.997	125.107	-0.0327227	0.784173
223.665	125.101	-0.143722	0.781716
224.336	125.091	-0.250896	0.776285
225.018	125.08	-0.346707	0.769023
225.727	125.069	-0.416343	0.761673
147.042	124.405	-0.00581786	0.737778
147.814	124.435	-0.0202905	0.766421
148.597	124.43	-0.0223248	0.761113
149.371	124.42	-0.0349121	0.751412
150.158	124.422	-0.0339275	0.752709
150.953	124.435	-0.0237933	0.765501
151.745	124.431	-0.01757	0.761053
152.536	124.436	-0.0127486	0.765614
153.317	124.439	-0.0176429	0.768852
154.099	124.445	-0.0210956	0.774211
154.885	124.443	-0.0205036	0.771704
155.669	124.45	-0.0228342	0.778988
156.458	124.455	-0.0191979	0.783373
157.25	124.456	-0.0128808	0.784308
158.039	124.458	-0.00896139	0.786466
158.821	124.458	-0.0125349	0.786008
159.611	124.46	-0.00871568	0.788322
160.393	124.456	-0.0119572	0.784048
161.193	124.459	0.00247074	0.787507
161.978	124.464	0.00158159	0.792248
162.766	124.467	0.00429376	0.794846
163.543	124.482	-0.00329012	0.809973
164.293	124.483	-0.039285	0.811439
165.046	124.47	-0.0714833	0.798733
165.841	124.469	-0.0615655	0.79783
166.635	124.469	-0.0530993	0.79861
167.45	124.455	-0.0228539	0.783946
168.226	124.443	-0.0320938	0.773118
169.004	124.447	-0.0388325	0.776598
169.803	124.446	-0.0251663	0.776094
170.593	124.441	-0.0203304	0.771296
171.384	124.448	-0.0144448	0.779603
172.175	124.452	-0.00797216	0.783426
172.941	124.453	-0.0269451	0.784988
173.724	124.452	-0.0290138	0.785
174.509	124.455	-0.0281652	0.78872
175.292	124.448	-0.0308185	0.78203
176.07	124.449	-0.0371834	0.783625
176.85	124.46	-0.041531	0.795236
177.62	124.447	-0.056321	0.782651
178.363	124.447	-0.0979316	0.783777
179.103	124.443	-0.142471	0.779997
179.892	124.449	-0.137334	0.787733
180.69	124.466	-0.124203	0.805416
181.472	124.458	-0.126087	0.798186
182.29	124.442	-0.092402	0.782549
183.092	124.438	-0.0742215	0.779921
183.888	124.427	-0.0625558	0.769561
184.729	124.412	-0.00527214	0.756371
185.526	124.408	0.00723387	0.752789
186.266	124.445	-0.0363495	0.791389
187.009	124.436	-0.0765822	0.783526
187.761	124.438	-0.108697	0.786793
188.555	124.438	-0.0984679	0.787935
189.359	124.424	-0.0778671	0.775182
190.177	124.432	-0.0431257	0.784896
190.945	124.437	-0.0583298	0.791528
191.735	124.428	-0.0523258	0.783996
192.508	124.425	-0.0619459	0.782407
193.306	124.419	-0.0472691	0.777999
194.097	124.426	-0.0396083	0.786367
194.883	124.429	-0.0360748	0.791121
195.654	124.424	-0.0487309	0.788095
196.452	124.439	-0.0329153	0.804638
197.238	124.433	-0.0296546	0.800056
198.022	124.428	-0.0282685	0.796925
198.811	124.416	-0.0219759	0.787757
199.579	124.408	-0.0366354	0.781123
200.366	124.39	-0.0316068	0.765261
201.142	124.378	-0.0381319	0.755752
201.934	124.394	-0.0280291	0.773151
202.749	124.404	0.00535949	0.785761
203.517	124.392	-0.00887519	0.776378
204.29	124.372	-0.0179137	0.758566
205.061	124.36	-0.028427	0.748329
205.883	124.36	0.0124215	0.750773
206.662	124.366	0.00922118	0.758955
207.447	124.376	0.0130469	0.772148
208.216	124.388	0.000661423	0.786173
208.96	124.383	-0.0357284	0.7838
209.746	124.367	-0.0309293	0.770352
210.56	124.373	0.00246986	0.780048
211.321	124.381	-0.0176992	0.789989
212.118	124.37	-0.00115524	0.782598
212.914	124.374	0.014466	0.789496
213.718	124.35	0.0373286	0.767666
214.448	124.35	-0.0120581	0.770887
215.242	124.347	0.00117431	0.770812
215.981	124.355	-0.0394165	0.782617
216.781	124.346	-0.0197597	0.776225
217.583	124.337	0.00246427	0.771099
218.359	124.344	-0.000488582	0.781072
219.197	124.344	0.0578322	0.784551
220.012	124.353	0.09351	0.797104
220.8	124.351	0.102835	0.798361
221.55	124.355	0.073425	0.806074
222.278	124.351	0.022415	0.805585
222.977	124.334	-0.0568957	0.792151
223.651	124.345	-0.16119	0.80718
224.342	124.334	-0.24896	0.800217
225.045	124.291	-0.323438	0.760924
225.75	124.272	-0.396537	0.746429
147.035	123.638	-0.0127909	0.755325
147.811	123.637	-0.0224405	0.7538
148.587	123.632	-0.0325006	0.748441
149.371	123.63	-0.0337665	0.746226
150.158	123.63	-0.0334726	0.745593
150.948	123.639	-0.0285308	0.754151
151.744	123.651	-0.0190013	0.766066
152.536	123.654	-0.0124775	0.768308
153.32	123.664	-0.0143542	0.778476
154.112	123.672	-0.00814243	0.785585
154.89	123.67	-0.0158104	0.783256
155.695	123.676	0.00362222	0.789696
156.482	123.673	0.00478061	0.785883
157.253	123.67	-0.0100819	0.782737
158.044	123.672	-0.00482499	0.784865
158.824	123.668	-0.00960853	0.780848
159.619	123.678	-0.000517564	0.790875
160.4	123.67	-0.00535981	0.782734
161.192	123.677	0.0013897	0.78942
161.967	123.683	-0.00881885	0.795426
147.021	122.833	-0.0256752	0.734758
147.81	122.854	-0.022938	0.755799
148.592	122.851	-0.027045	0.752296
149.377	122.851	-0.027651	0.751548
150.162	122.844	-0.0283615	0.744649
150.96	122.862	-0.0167856	0.761332
151.742	122.865	-0.020075	0.764334
152.506	122.863	-0.0425241	0.761804
153.314	122.882	-0.0198141	0.780687
154.118	122.891	-0.00204984	0.789913
154.892	122.892	-0.0130624	0.789776
155.689	122.888	-0.00209183	0.785606
156.475	122.888	-0.00190508	0.786195
157.249	122.881	-0.0139592	0.779019
159.625	122.885	0.00539522	0.782667
160.406	122.882	0.000891759	0.779436
161.204	122.888	0.0135323	0.785254
147.023	122.023	-0.0234862	0.70957
147.807	122.071	-0.0251372	0.756906
148.591	122.074	-0.0278628	0.760033
149.378	122.077	-0.0263525	0.762387
150.161	122.06	-0.0293645	0.744874
150.957	122.082	-0.019594	0.766539
151.738	122.081	-0.0242714	0.765125
152.515	122.08	-0.0327429	0.764341
153.309	122.087	-0.0242169	0.770618
154.114	122.103	-0.005481	0.786081
154.897	122.102	-0.00845529	0.785159
155.689	122.092	-0.00206161	0.775196
160.409	122.101	0.00403269	0.782312
161.196	122.111	0.00526811	0.792444
161.999	122.119	0.0226915	0.800434
147.029	121.211	-0.017029	0.683101
147.806	121.292	-0.0257528	0.762805
148.59	121.291	-0.0283962	0.761467
149.378	121.295	-0.026396	0.765589
150.163	121.288	-0.0266495	0.758063
150.963	121.317	-0.0125906	0.785932
151.744	121.305	-0.018079	0.774387
152.538	121.3	-0.00906188	0.76867
153.331	121.299	-0.00252617	0.767409
154.128	121.315	0.00877488	0.783329
159.631	121.302	0.0113581	0.767932
160.408	121.314	0.00275453	0.780486
161.193	121.323	0.00264885	0.789347
162	121.33	0.0238099	0.796637
147.036	120.405	-0.0097301	0.661907
147.806	120.523	-0.0254658	0.779271
148.59	120.518	-0.0275683	0.773309
149.38	120.502	-0.0231329	0.756912
150.172	120.516	-0.0172642	0.770707
150.962	120.526	-0.0135588	0.780584
151.757	120.524	-0.00420262	0.777659
152.553	120.507	0.00600118	0.760094
153.346	120.492	0.0131811	0.745289
159.623	120.521	0.00388472	0.772259
160.402	120.533	-0.00275779	0.784156
161.193	120.54	0.00236396	0.791043
161.998	120.54	0.0221425	0.791043
147.039	119.651	-0.00626496	0.692631
147.8	119.74	-0.0311443	0.780502
148.6	119.737	-0.0170596	0.777629
149.383	119.726	-0.0196613	0.766227
150.174	119.736	-0.0150694	0.775734
150.965	119.737	-0.00948767	0.776058
151.775	119.744	0.0143049	0.782884
152.562	119.745	0.0148279	0.783058
158.829	119.749	-0.00422589	0.785268
159.617	119.743	-0.00212008	0.779086
160.401	119.754	-0.00398604	0.78924
161.187	119.755	-0.00279398	0.790069
161.979	119.754	0.00275897	0.789273
162.76	119.757	-0.00123792	0.792701
147.802	118.946	-0.0283782	0.772128
148.599	118.935	-0.0172304	0.760016
149.381	118.936	-0.0213418	0.760507
150.176	118.954	-0.0120836	0.778548
150.967	118.956	-0.00722575	0.77987
151.757	118.974	-0.00366793	0.797161
158.045	118.968	-0.00181854	0.788486
158.827	118.968	-0.00590558	0.788303
159.614	118.967	-0.00453431	0.787413
160.402	118.972	-0.00288358	0.791817
161.186	118.973	-0.00413865	0.792785
161.977	118.974	0.00110281	0.79363
162.761	118.974	-0.000592211	0.793668
163.542	118.972	-0.00466408	0.791583
164.345	118.977	0.0121965	0.796698
147.82	118.161	-0.0101662	0.771895
148.601	118.166	-0.0154218	0.775775
149.386	118.162	-0.0155831	0.771514
150.172	118.173	-0.0161435	0.782533
150.956	118.171	-0.0181164	0.779878
155.701	118.18	0.011488	0.785864
156.484	118.181	0.00851044	0.786559
157.26	118.175	-0.000990887	0.780635
158.043	118.187	-0.00443243	0.792711
158.828	118.188	-0.00440105	0.793166
159.612	118.187	-0.0067839	0.791984
160.398	118.189	-0.00640524	0.793382
161.178	118.188	-0.0117245	0.792502
161.964	118.188	-0.0120343	0.792273
162.751	118.191	-0.0103618	0.795178
163.528	118.194	-0.0184472	0.798482
164.34	118.199	0.00742699	0.8035
147.828	117.394	-0.000972769	0.789556
148.605	117.386	-0.0106341	0.780729
149.392	117.365	-0.00959632	0.759192
150.163	117.378	-0.0249045	0.771558
150.941	117.375	-0.0328031	0.768445
154.898	117.393	-0.00552481	0.78484
155.686	117.393	-0.00369548	0.784131
156.467	117.391	-0.00784163	0.781745
157.255	117.396	-0.00625685	0.786501
158.042	117.403	-0.00517023	0.793433
158.824	117.404	-0.00832161	0.793939
159.609	117.404	-0.00937502	0.793584
160.393	117.406	-0.0114061	0.795253
161.177	117.406	-0.0131016	0.794944
161.966	117.406	-0.00993482	0.795212
162.743	117.41	-0.0177466	0.798603
163.525	117.412	-0.0218863	0.800458
164.342	117.414	0.00991935	0.803024
165.113	117.417	-0.00453439	0.805775
85.736	115.724	-0.00256487	-0.0109993
147.056	116.607	0.0128582	0.788526
147.833	116.612	0.00407465	0.792659
148.605	116.599	-0.00982343	0.779398
149.39	116.572	-0.0109057	0.751229
150.153	116.573	-0.0340841	0.751958
153.307	116.608	-0.0242549	0.784929
154.091	116.621	-0.0255891	0.797263
154.89	116.607	-0.0125412	0.783602
155.678	116.61	-0.0110681	0.785665
156.474	116.616	-0.000633042	0.79114
157.259	116.618	-0.00118049	0.793469
158.045	116.621	-0.0018265	0.795516
158.82	116.617	-0.0124348	0.791636
159.602	116.617	-0.015661	0.791533
160.382	116.618	-0.0219958	0.791691
161.171	116.619	-0.0187685	0.793142
161.956	116.621	-0.0194087	0.79431
162.737	116.623	-0.0245789	0.797081
163.513	116.627	-0.0340836	0.800017
164.312	116.621	-0.0208025	0.794108
165.101	116.625	-0.0165512	0.7979
165.903	116.618	-0.000792151	0.791198
166.709	116.6	0.0199288	0.773501
85.7325	114.95	-0.00481251	-0.00028016
87.3111	114.955	0.00299441	0.0020026
88.0939	114.946	0.00032283	-0.00740317
147.046	115.826	0.00385916	0.792006
147.817	115.794	-0.0108088	0.759288
148.608	115.803	-0.00672269	0.768141
149.408	115.813	0.00753221	0.777049
152.519	115.816	-0.0257398	0.778284
153.316	115.816	-0.0142218	0.777461
154.103	115.828	-0.0133127	0.789159
154.892	115.829	-0.0104075	0.789726
155.675	115.827	-0.0136158	0.787708
156.465	115.828	-0.00992569	0.788172
157.251	115.833	-0.00930996	0.792585
158.043	115.838	-0.00335135	0.797548
158.827	115.836	-0.00518644	0.795281
159.604	115.833	-0.0144108	0.791787
160.385	115.832	-0.0186036	0.790697
161.174	115.834	-0.0157178	0.792827
161.956	115.835	-0.0197021	0.793838
162.739	115.838	-0.0218759	0.796672
163.52	115.84	-0.0263972	0.798378
164.314	115.837	-0.0186412	0.79547
165.106	115.836	-0.0116765	0.794219
165.9	115.831	-0.00326625	0.788421
166.7	115.826	0.0104287	0.783922
167.471	115.832	-0.00404317	0.789738
88.0899	114.167	-0.00238664	-0.00173034
88.8754	114.164	-0.00237539	-0.00507196
147.053	115.067	0.011956	0.818261
147.825	115.045	-0.0024939	0.795715
148.613	115.026	-0.000462677	0.776264
149.412	115.025	0.0118356	0.774104
150.181	115.024	-0.00516377	0.772229
151.749	115.032	-0.00874646	0.779586
152.532	115.028	-0.0117535	0.774868
153.331	115.038	0.00113591	0.784316
154.109	115.041	-0.00766663	0.787642
154.896	115.044	-0.00613849	0.790098
155.681	115.047	-0.00732598	0.792528
156.466	115.047	-0.00856815	0.79169
157.261	115.055	0.00146111	0.799223
158.051	115.057	0.00555014	0.800863
158.826	115.051	-0.00545548	0.795033
159.606	115.049	-0.0114564	0.792278
160.386	115.047	-0.0176772	0.790074
161.172	115.048	-0.0174883	0.791647
161.958	115.05	-0.0168708	0.792688
162.747	115.052	-0.0135377	0.795065
163.539	115.051	-0.00765892	0.793319
164.322	115.051	-0.0104116	0.793155
165.113	115.049	-0.00535124	0.791916
165.908	115.045	0.00410976	0.787853
166.694	115.05	0.00454755	0.791973
167.466	115.066	-0.00886511	0.808281
168.258	115.045	-0.00260392	0.787253
84.9372	113.614	-0.0122372	0.236141
85.7245	113.552	-0.0103532	0.173051
87.2311	113.554	-0.0745579	0.171966
88.0625	113.489	-0.0285015	0.105656
146.268	114.263	0.0128936	0.800067
147.043	114.278	0.00258427	0.814293
147.825	114.263	-0.00188349	0.798605
148.623	114.273	0.00996087	0.808038
149.408	114.265	0.00915263	0.799203
150.172	114.245	-0.0136534	0.778734
150.965	114.241	-0.00670579	0.773914
151.753	114.237	-0.00480764	0.769304
152.541	114.242	-0.00261852	0.774328
153.328	114.256	-0.00120747	0.787425
154.117	114.274	0.00156175	0.80471
154.907	114.274	0.00517068	0.804824
155.688	114.266	0.000104462	0.796228
156.466	114.26	-0.00785101	0.7896
157.264	114.271	0.0042126	0.800378
158.054	114.275	0.00875669	0.803884
158.831	114.268	-0.000675859	0.79711
159.605	114.262	-0.0126278	0.79034
160.381	114.259	-0.0220461	0.787159
161.174	114.264	-0.0154562	0.791791
161.955	114.265	-0.0202035	0.792568
162.736	114.269	-0.0245321	0.796443
163.53	114.272	-0.0161367	0.798922
164.315	114.27	-0.0173603	0.797731
165.112	114.266	-0.00591791	0.792823
165.894	114.269	-0.00944145	0.796226
166.679	114.276	-0.00983449	0.803217
167.455	114.289	-0.0191389	0.815771
168.238	114.293	-0.0220109	0.820369
80.9605	112.989	-0.0611911	0.403307
81.7459	112.985	-0.0610451	0.397141
82.5271	112.981	-0.065076	0.391929
83.3204	112.981	-0.0571336	0.391183
84.1165	112.975	-0.0462949	0.384175
84.9057	112.969	-0.0424848	0.376687
85.697	112.978	-0.0365742	0.384198
86.4886	112.995	-0.0303402	0.400435
87.2083	112.98	-0.0960581	0.383569
146.266	113.519	0.0119642	0.840985
147.043	113.499	0.00293791	0.819601
147.832	113.488	0.00512621	0.808283
148.628	113.502	0.0151376	0.82148
149.413	113.5	0.0147949	0.818964
150.191	113.482	0.00585677	0.800326
150.975	113.481	0.00451483	0.79849
151.764	113.477	0.00709717	0.794363
152.552	113.479	0.00897109	0.796181
153.327	113.473	-0.00265056	0.789028
154.12	113.481	0.0051547	0.797058
154.901	113.483	-0.00048119	0.798225
155.688	113.48	0.000656344	0.794973
156.481	113.49	0.00751595	0.804314
157.261	113.481	0.00122691	0.795226
158.047	113.482	0.00145391	0.796137
158.83	113.48	-0.0011364	0.79322
159.611	113.477	-0.00571574	0.790343
160.385	113.473	-0.0178053	0.78604
161.166	113.475	-0.0226687	0.788194
161.938	113.474	-0.036834	0.786795
162.732	113.481	-0.0281214	0.793587
163.523	113.485	-0.0230423	0.797424
164.309	113.489	-0.0226799	0.800666
165.111	113.481	-0.00658156	0.792972
165.891	113.487	-0.0126501	0.798653
166.682	113.491	-0.00747315	0.802349
167.468	113.491	-0.0069527	0.8026
168.253	113.492	-0.00687691	0.803432
80.1345	112.167	-0.100736	0.367169
80.944	112.192	-0.0764231	0.390967
81.7429	112.196	-0.0627449	0.393793
82.5291	112.194	-0.0618598	0.390665
83.3164	112.19	-0.059896	0.385664
84.1029	112.187	-0.0587157	0.381763
84.89	112.184	-0.0568965	0.377296
85.6779	112.186	-0.0544288	0.37809
86.4592	112.203	-0.0585296	0.39335
87.2336	112.257	-0.0695401	0.445993
87.9972	112.241	-0.0913202	0.429067
146.255	112.707	0.00136571	0.813955
147.043	112.718	0.00358636	0.824057
147.833	112.706	0.00703807	0.811233
148.622	112.7	0.00990893	0.804764
149.402	112.696	0.00382313	0.799644
150.182	112.687	-0.00245666	0.79007
150.967	112.685	-0.0032431	0.787635
151.754	112.683	-0.00272773	0.785002
152.542	112.687	-0.000407852	0.789113
153.327	112.689	-0.00126823	0.790635
154.123	112.712	0.00847582	0.812475
154.89	112.686	-0.0104141	0.786127
155.69	112.699	0.00332152	0.798645
156.473	112.692	0.000177581	0.791705
157.257	112.693	-0.00146618	0.791684
158.041	112.691	-0.0036006	0.789361
158.829	112.697	-0.00153345	0.794916
159.612	112.692	-0.00524025	0.790172
160.391	112.688	-0.0113202	0.786104
161.18	112.694	-0.00819866	0.791588
161.964	112.696	-0.0100669	0.792851
162.759	112.698	-0.0011825	0.794611
163.534	112.699	-0.0122705	0.795316
164.322	112.699	-0.0101045	0.79586
165.115	112.695	-0.00266152	0.790992
165.888	112.709	-0.0151891	0.80483
166.684	112.701	-0.0052156	0.796845
167.476	112.689	0.00140816	0.785022
168.253	112.699	-0.00708983	0.794967
169.035	112.703	-0.0103195	0.799076
67.7196	110.977	0.0462266	-0.0174691
68.4864	110.949	0.0281507	-0.0467002
69.2862	110.916	0.0430584	-0.0814062
79.3243	111.293	-0.124433	0.279996
80.1636	111.416	-0.0703344	0.401664
80.9564	111.413	-0.0628098	0.397673
81.7415	111.41	-0.0629487	0.393259
82.5272	111.408	-0.0625324	0.39058
83.3139	111.406	-0.0611483	0.387179
84.0977	111.405	-0.0626184	0.384254
84.8868	111.402	-0.0589237	0.380885
85.6724	111.4	-0.0585912	0.377694
86.456	111.402	-0.0604405	0.378321
87.2425	111.406	-0.059326	0.381075
88.0203	111.425	-0.0669676	0.398407
146.242	111.896	-0.010752	0.787575
147.042	111.936	0.00332569	0.827287
147.831	111.921	0.00613122	0.810953
148.618	111.912	0.00648187	0.802011
149.397	111.907	-0.000289756	0.795857
150.178	111.897	-0.00580852	0.785898
150.963	111.895	-0.00678005	0.782897
151.75	111.895	-0.00644729	0.782157
152.536	111.904	-0.00614041	0.791228
153.323	111.898	-0.00484007	0.784677
154.114	111.911	-0.000809388	0.796755
154.891	111.912	-0.00892884	0.797035
155.692	111.925	0.00580419	0.809307
156.472	111.907	-0.000330534	0.79105
157.255	111.903	-0.00318002	0.78729
158.035	111.891	-0.00987323	0.774606
158.828	111.918	-0.00223211	0.801408
159.616	111.913	-0.000418142	0.795486
160.405	111.916	0.00268403	0.79867
161.199	111.924	0.0111201	0.806148
161.992	111.923	0.0179729	0.804785
162.79	111.916	0.0302267	0.79804
163.55	111.908	0.00449032	0.78995
164.346	111.902	0.0142921	0.783488
165.109	111.916	-0.0085056	0.797369
165.89	111.926	-0.0133385	0.807205
166.689	111.908	-5.07027e-05	0.788872
167.471	111.91	-0.00361965	0.790673
168.254	111.915	-0.00662308	0.795876
169.037	111.921	-0.00898776	0.801351
66.9019	110.561	0.0145849	0.352325
67.6961	110.555	0.0238654	0.345933
68.4551	110.544	-0.00199728	0.333096
69.2388	110.421	-0.00316556	0.209306
70.011	110.373	-0.0158737	0.159671
70.8433	110.256	0.0314745	0.0423359
71.5943	110.205	-0.00239885	-0.0103515
79.3488	110.574	-0.0987207	0.346221
80.1625	110.622	-0.070224	0.393457
80.9535	110.625	-0.0644689	0.394651
81.7425	110.623	-0.0607245	0.392364
82.5296	110.621	-0.0588613	0.388635
83.3101	110.617	-0.0636312	0.383489
84.0913	110.615	-0.0677458	0.38006
84.8792	110.618	-0.0652504	0.381645
85.6643	110.616	-0.0655009	0.378328
86.4501	110.617	-0.0651125	0.378696
87.2394	110.615	-0.0612062	0.375439
88.0208	110.616	-0.0652334	0.375008
88.8109	110.59	-0.0605294	0.347164
146.241	111.09	-0.0112537	0.767056
147.038	111.125	0.000108422	0.80111
147.822	111.121	-0.00227212	0.796283
148.608	111.121	-0.00288251	0.795951
149.388	111.12	-0.0085224	0.793872
150.174	111.118	-0.00896633	0.791501
150.965	111.116	-0.00414024	0.788347
151.752	111.119	-0.00322523	0.791156
152.533	111.122	-0.008113	0.793945
153.324	111.105	-0.00377054	0.776094
154.113	111.113	-0.0010864	0.783558
154.889	111.108	-0.0111314	0.778039
155.687	111.127	0.00127564	0.796646
156.467	111.107	-0.00520565	0.776434
157.252	111.107	-0.00602819	0.776038
158.034	111.095	-0.0100917	0.762996
158.832	111.135	0.00145488	0.802712
159.612	111.122	-0.00450939	0.789249
160.406	111.139	0.00408531	0.805836
161.201	111.143	0.0128092	0.810277
161.99	111.14	0.0159204	0.806825
162.795	111.145	0.0353524	0.811151
163.568	111.117	0.0221778	0.782863
164.36	111.098	0.0286979	0.764142
165.137	111.097	0.0194847	0.762881
165.906	111.117	0.00281882	0.782944
166.684	111.133	-0.00430587	0.798504
167.468	111.139	-0.00615183	0.804089
168.26	111.133	0.000345926	0.797929
169.044	111.144	-0.00199024	0.809388
63.6618	109.676	-0.0852732	0.257767
64.4028	109.772	-0.129021	0.352838
65.2024	109.823	-0.114176	0.402658
65.9931	109.856	-0.108251	0.433972
66.8357	109.873	-0.0505397	0.45061
67.6148	109.877	-0.0562217	0.453028
68.3929	109.872	-0.0630007	0.446878
69.2004	109.844	-0.0403427	0.41776
70.0036	109.763	-0.0220236	0.335365
70.8036	109.627	-0.00703965	0.198471
71.5879	109.499	-0.00765233	0.068897
72.4033	109.429	0.0228003	-0.00212452
78.6248	109.609	-0.0362548	0.16799
79.369	109.833	-0.077274	0.390512
80.1609	109.839	-0.0706056	0.395981
80.9517	109.839	-0.0649557	0.394363
81.7394	109.836	-0.0625459	0.389801
82.5261	109.834	-0.0611546	0.387101
83.3089	109.831	-0.0635631	0.38286
84.0927	109.831	-0.065102	0.381766
84.8765	109.832	-0.0666656	0.38081
85.6587	109.827	-0.0698241	0.374997
86.4457	109.828	-0.0682397	0.37426
87.2344	109.828	-0.0648701	0.373274
88.0203	109.83	-0.0644042	0.374493
88.8149	109.809	-0.0552968	0.352109
146.244	110.305	-0.0073724	0.767089
147.037	110.331	-0.000747452	0.792214
147.82	110.333	-0.00370462	0.793462
148.607	110.334	-0.00262543	0.794142
149.391	110.331	-0.00561338	0.790295
150.176	110.332	-0.00612491	0.790723
150.968	110.332	-0.000462604	0.789339
151.755	110.341	0.00059091	0.798248
152.537	110.338	-0.00393071	0.794314
153.332	110.32	0.00461086	0.776294
154.112	110.335	-0.00162727	0.790568
154.896	110.331	-0.00325049	0.785531
155.687	110.353	0.00189144	0.808015
156.473	110.351	0.00135448	0.804724
157.259	110.348	0.0010994	0.80165
158.04	110.339	-0.00395431	0.791745
158.83	110.349	2.38034e-05	0.802028
159.613	110.335	-0.00291757	0.787548
160.401	110.356	-0.001055	0.808383
161.199	110.345	0.0109356	0.797006
161.983	110.339	0.00911426	0.790432
163.545	110.291	-0.000212674	0.742354
164.346	110.289	0.0148821	0.739295
165.128	110.282	0.0104337	0.732592
165.904	110.32	0.00089666	0.770688
166.68	110.373	-0.00840349	0.82321
167.467	110.382	-0.00751955	0.832473
168.259	110.369	-0.00146337	0.819209
169.047	110.373	0.00110345	0.822789
63.6596	109.012	-0.0863723	0.378732
64.4427	109.071	-0.0879704	0.436459
65.2248	109.086	-0.0906838	0.451198
66.0123	109.092	-0.087977	0.45577
66.8043	109.094	-0.0807381	0.456846
67.5858	109.094	-0.0840637	0.455417
68.3721	109.091	-0.0826483	0.451684
69.1648	109.079	-0.0747789	0.437959
69.963	109.063	-0.0614929	0.42053
70.7933	108.99	-0.0161346	0.346443
71.5767	108.791	-0.0176125	0.146653
72.3451	108.788	-0.0342458	0.141885
73.1683	108.646	0.00395289	-0.000785459
77.8406	108.717	-0.0341434	0.0628795
78.5995	108.862	-0.0603325	0.206949
79.3627	109.032	-0.0823879	0.375258
80.1597	109.056	-0.0705928	0.39841
80.9484	109.055	-0.0670478	0.396033
81.7346	109.052	-0.0660972	0.391428
82.5222	109.049	-0.0637883	0.386894
83.3065	109.046	-0.0647127	0.383004
84.0874	109.044	-0.0691391	0.380118
84.8696	109.041	-0.0722728	0.3758
85.6532	109.04	-0.0740879	0.373051
86.4427	109.042	-0.0699172	0.374105
87.2305	109.042	-0.0675437	0.372916
88.0175	109.042	-0.0659821	0.372043
88.7983	109.02	-0.0705907	0.34845
145.452	109.532	-0.01269	0.779093
146.247	109.525	-0.00366673	0.771542
147.035	109.541	-0.0018313	0.786592
147.819	109.544	-0.00411033	0.78914
148.606	109.546	-0.003831	0.790917
149.39	109.545	-0.0060176	0.788851
150.179	109.547	-0.00321724	0.790578
150.967	109.55	-0.000794677	0.793215
151.752	109.56	-0.00229464	0.802317
152.537	109.553	-0.00387948	0.794118
153.327	109.534	0.000398586	0.775476
154.106	109.543	-0.00680817	0.783772
154.897	109.565	-0.00159459	0.804677
155.683	109.579	-0.00165418	0.818008
156.47	109.568	-0.00127057	0.806493
157.255	109.566	-0.00236162	0.804902
158.038	109.562	-0.00543503	0.799754
158.826	109.55	-0.00345854	0.787832
159.613	109.564	-0.00286051	0.801513
160.398	109.564	-0.00386037	0.800508
161.186	109.565	-0.000975343	0.801411
164.347	109.501	0.0157457	0.73673
165.112	109.498	-0.00490702	0.733298
165.897	109.558	-0.00533599	0.792861
166.685	109.597	-0.00360658	0.831847
167.472	109.604	-0.00233995	0.839087
168.263	109.608	0.00264246	0.842188
62.8593	108.149	-0.100864	0.302279
63.6621	108.288	-0.0826846	0.440083
64.4447	108.306	-0.0848616	0.457618
65.2275	108.309	-0.0868021	0.459627
66.0185	108.305	-0.0806268	0.453574
66.8022	108.304	-0.0816821	0.452062
67.5852	108.305	-0.0835008	0.451755
68.3709	108.304	-0.0826139	0.449647
69.1522	108.298	-0.0862228	0.442165
69.9414	108.291	-0.0819187	0.434447
70.7515	108.263	-0.0567647	0.405513
71.5795	108.105	-0.0136227	0.24592
72.3429	108.054	-0.0351742	0.193267
73.1811	107.871	0.0179522	0.00979353
73.9475	107.859	-0.000622308	-0.00418708
77.8307	108.011	-0.0427921	0.14212
78.578	108.128	-0.0806604	0.258139
79.3633	108.257	-0.0805421	0.385863
80.1592	108.27	-0.0698454	0.397573
80.9485	108.267	-0.0657124	0.393326
81.7321	108.263	-0.0673526	0.388165
82.5175	108.264	-0.0672094	0.387447
83.3012	108.263	-0.0687624	0.385491
84.0822	108.262	-0.0730853	0.38285
84.8649	108.258	-0.0757775	0.377792
85.6483	108.254	-0.0777149	0.372947
86.4382	108.256	-0.0731749	0.37316
87.2265	108.253	-0.0703284	0.369695
88.0141	108.253	-0.0680743	0.368275
88.7945	108.186	-0.0731363	0.299572
143.142	108.727	0.037826	0.762025
143.832	108.695	-0.0592326	0.729571
144.677	108.723	-0.000691894	0.756657
145.434	108.734	-0.0295932	0.766839
146.245	108.736	-0.00441473	0.767859
147.034	108.754	-0.00183171	0.785486
147.82	108.755	-0.00268841	0.785753
148.605	108.76	-0.00325578	0.789932
149.39	108.759	-0.00444222	0.788185
150.179	108.763	-0.00177932	0.7914
150.966	108.767	-0.00100661	0.79457
151.752	108.772	-0.00156433	0.798747
152.536	108.779	-0.00377883	0.80597
153.327	108.758	0.00136157	0.783787
154.112	108.762	-0.000339271	0.787005
154.896	108.784	-0.00276853	0.80901
155.682	108.79	-0.00293566	0.814176
156.467	108.789	-0.00341906	0.812459
157.252	108.787	-0.00436576	0.810607
158.035	108.778	-0.00777891	0.800515
158.822	108.772	-0.00701994	0.794388
159.608	108.789	-0.00675865	0.811287
160.383	108.805	-0.0177124	0.826972
161.179	108.801	-0.00838074	0.822119
161.978	108.789	0.00511259	0.809661
163.546	108.723	0.00133675	0.743884
164.336	108.735	0.00529143	0.754988
165.098	108.732	-0.0189908	0.752317
165.898	108.772	-0.00495158	0.791795
166.691	108.812	0.00299664	0.83128
167.476	108.804	0.00149655	0.823484
168.274	108.817	0.0142003	0.83666
62.1791	107.232	0.00477172	0.172206
62.8934	107.485	-0.0656274	0.423879
63.6575	107.519	-0.0862154	0.456293
64.4423	107.521	-0.0861389	0.457525
65.2307	107.523	-0.082455	0.45887
66.0185	107.523	-0.0793964	0.456874
66.8042	107.525	-0.0785455	0.457995
67.5877	107.526	-0.0798024	0.458296
68.3701	107.522	-0.0822538	0.452686
69.151	107.513	-0.0862305	0.443033
69.9362	107.509	-0.0859817	0.437719
70.7308	107.5	-0.0761968	0.427297
71.5636	107.402	-0.0283527	0.327912
72.3716	107.251	-0.00536961	0.175546
73.1785	107.084	0.0166091	0.00747864
73.9711	107.091	0.024233	0.0138204
74.735	107.082	0.00305923	0.00361774
77.0868	107.162	-0.000328556	0.0795068
77.8185	107.282	-0.0537819	0.198842
78.5636	107.405	-0.0938458	0.320578
79.3677	107.489	-0.0748978	0.402759
80.1587	107.485	-0.0690339	0.398198
80.9475	107.481	-0.0654538	0.392738
81.7297	107.478	-0.0684862	0.388727
82.5164	107.478	-0.067054	0.386765
83.2989	107.479	-0.0698855	0.386928
84.0801	107.48	-0.0739191	0.386564
84.8627	107.476	-0.076658	0.381371
85.6468	107.469	-0.0779944	0.373226
86.4337	107.467	-0.0764084	0.370065
87.2225	107.461	-0.073045	0.362969
88.0086	107.453	-0.0722932	0.3534
88.7801	107.362	-0.0863142	0.260954
136.808	107.957	-0.00490831	0.784233
137.575	107.954	-0.0239557	0.780125
138.386	107.955	0.00020453	0.780355
139.157	107.954	-0.0145671	0.777945
139.96	107.95	0.00174113	0.773726
140.786	107.962	0.0416396	0.784851
141.576	107.972	0.0447878	0.793787
142.369	107.982	0.0514108	0.802685
143.165	107.991	0.0616095	0.811275
143.939	108.01	0.0492	0.82963
144.709	107.97	0.0329059	0.788895
145.432	107.952	-0.0307316	0.769714
146.244	107.96	-0.00518847	0.776742
147.033	107.973	-0.00227375	0.788919
147.82	107.977	-0.00196695	0.792422
148.607	107.98	-0.00060803	0.794295
149.396	107.975	0.00151603	0.788605
150.181	107.977	9.89832e-05	0.789916
150.967	107.979	-0.000181658	0.79145
151.753	107.979	-0.000456767	0.791585
152.545	107.98	0.00610761	0.791173
153.33	107.973	0.00454343	0.784346
154.115	107.981	0.00332235	0.791347
154.894	107.996	-0.00407568	0.80544
155.682	107.995	-0.00178646	0.8043
156.466	108.002	-0.00397143	0.810528
157.25	108.003	-0.006534	0.811255
158.036	107.998	-0.0061881	0.805848
158.819	107.998	-0.00976785	0.805556
159.602	108.004	-0.0122868	0.811203
160.37	108.035	-0.0311108	0.841583
161.174	108.001	-0.0124594	0.807245
161.977	107.984	0.00473929	0.789917
162.756	107.984	-0.00262162	0.789352
163.546	107.973	0.00122697	0.778258
164.333	107.972	0.00198395	0.777352
165.096	107.966	-0.0209049	0.770642
165.904	107.999	0.00167746	0.803969
166.698	108.027	0.0101753	0.830922
167.483	108.022	0.00865719	0.826199
168.286	108.044	0.0260907	0.848021
62.8801	106.713	-0.0777397	0.436946
63.6493	106.728	-0.0932786	0.451407
64.4379	106.736	-0.0893721	0.458072
65.2269	106.739	-0.085145	0.459451
66.01	106.744	-0.0867629	0.463321
66.802	106.742	-0.0796114	0.459993
67.5927	106.733	-0.0737389	0.450198
68.3692	106.731	-0.0820438	0.447482
69.1514	106.729	-0.0847339	0.444348
69.9351	106.728	-0.085861	0.441626
70.725	106.721	-0.0808181	0.434106
71.5398	106.663	-0.0510145	0.374219
72.3806	106.511	0.00488773	0.221077
73.1536	106.398	-0.00715451	0.107042
74.0021	106.316	0.0563482	0.0237824
74.7343	106.319	0.00354691	0.0254072
76.2009	106.225	-0.099933	-0.0711279
76.9061	106.219	-0.179858	-0.0784136
77.7881	106.67	-0.0829836	0.371726
78.5755	106.697	-0.0806367	0.398119
79.3657	106.703	-0.0756611	0.402603
80.1566	106.698	-0.0699092	0.396656
80.9454	106.695	-0.0663245	0.392293
81.729	106.697	-0.0679965	0.392488
82.5156	106.695	-0.0666043	0.389552
83.2957	106.697	-0.0717976	0.39002
84.078	106.7	-0.0748038	0.391635
84.8631	106.695	-0.0750258	0.385339
85.6445	106.687	-0.0789657	0.376473
86.4303	106.684	-0.0785604	0.371853
87.2174	106.676	-0.0768589	0.362738
88.0017	106.66	-0.0779996	0.346142
88.7626	106.515	-0.102531	0.199769
114.01	106.354	-0.000178247	-0.00180414
114.79	106.361	-0.00613972	0.0041224
115.561	106.377	-0.0215735	0.0188406
133.564	107.131	-0.102431	0.74745
134.432	107.166	-0.0211329	0.7814
135.188	107.15	-0.0515393	0.764058
136	107.162	-0.0253575	0.775257
136.797	107.166	-0.0149914	0.778363
137.584	107.168	-0.0147713	0.779252
138.376	107.168	-0.00923484	0.77841
139.168	107.168	-0.00339792	0.777771
139.976	107.168	0.0182724	0.776319
140.798	107.175	0.054355	0.782524
141.572	107.197	0.0422042	0.803807
144.687	107.168	0.0109552	0.771716
145.461	107.164	-0.000853647	0.766843
146.245	107.17	-0.00290796	0.772247
147.033	107.184	-0.0013495	0.785241
147.82	107.191	-0.000636198	0.791799
148.609	107.192	0.00197806	0.792093
149.397	107.187	0.00345986	0.786195
150.179	107.19	-0.000575364	0.787953
150.966	107.192	0.00024996	0.79018
151.75	107.201	-0.00218544	0.798131
152.539	107.216	0.000417742	0.812909
153.323	107.201	-0.00163536	0.796964
154.109	107.21	-0.00215156	0.804995
154.891	107.218	-0.00621721	0.812663
155.68	107.21	-0.00371031	0.804676
156.465	107.214	-0.004206	0.80731
157.25	107.212	-0.00544969	0.804916
158.039	107.205	-0.00323203	0.797984
158.832	107.203	0.00433493	0.795166
159.628	107.185	0.0141227	0.777113
160.402	107.202	0.00181762	0.793145
161.196	107.196	0.01008	0.786616
161.983	107.198	0.0103549	0.789001
162.762	107.204	0.00384726	0.794808
163.549	107.205	0.00506467	0.795403
164.361	107.223	0.0312028	0.813052
165.132	107.221	0.0160839	0.810099
165.929	107.243	0.0272374	0.832008
166.719	107.261	0.0312221	0.850146
167.504	107.274	0.0298834	0.862532
168.265	107.235	0.0051082	0.823358
62.8778	105.891	-0.0790205	0.399988
63.6466	105.936	-0.0948124	0.444444
64.4347	105.949	-0.0914908	0.456352
65.2213	105.952	-0.0896459	0.458466
66.0079	105.954	-0.0877996	0.45901
66.7991	105.949	-0.081378	0.453149
67.5899	105.937	-0.0753867	0.439788
68.3709	105.928	-0.0791196	0.429628
69.1485	105.939	-0.0863923	0.439283
69.9327	105.94	-0.0870701	0.439357
70.719	105.942	-0.0856872	0.439703
71.5085	105.934	-0.0811286	0.430664
72.3319	105.857	-0.0426909	0.352482
73.1535	105.752	-0.0060507	0.245987
73.9205	105.618	-0.0239865	0.111343
76.9707	105.812	-0.113992	0.300094
77.7895	105.917	-0.0803154	0.40407
78.5764	105.919	-0.0785613	0.405417
79.3624	105.918	-0.0776866	0.402693
80.9419	105.91	-0.0686444	0.392128
81.7271	105.914	-0.0686739	0.3945
82.5125	105.913	-0.0685334	0.392983
83.2914	105.913	-0.0748639	0.391636
84.0751	105.912	-0.0765083	0.388933
84.8616	105.908	-0.0752472	0.383701
85.6473	105.902	-0.0749431	0.376538
86.4295	105.891	-0.078124	0.364799
87.2152	105.887	-0.0778238	0.359423
87.997	105.863	-0.0814482	0.333771
88.7846	105.664	-0.0792481	0.133466
112.349	105.775	-0.0876853	0.206902
113.261	105.809	0.0378232	0.239989
113.973	105.844	-0.0364427	0.273867
114.732	105.852	-0.0632799	0.280376
115.583	106.056	0.00195522	0.48332
116.36	105.913	-0.00735614	0.338972
124.071	106.217	-0.158779	0.631069
124.901	106.225	-0.115195	0.63778
125.71	106.244	-0.0926883	0.656055
126.496	106.256	-0.0923675	0.666499
127.346	106.275	-0.0293994	0.684354
128.119	106.293	-0.0421437	0.701239
128.957	106.302	0.00963233	0.709841
129.769	106.316	0.034803	0.722887
130.542	106.328	0.021521	0.732932
131.315	106.333	0.00816115	0.737457
132.063	106.35	-0.0296805	0.753004
132.901	106.347	0.0216282	0.748924
133.609	106.348	-0.0569592	0.749161
134.432	106.363	-0.0202915	0.763063
135.232	106.368	-0.00592237	0.767787
136.017	106.374	-0.00790814	0.772158
136.799	106.378	-0.0117086	0.775371
137.577	106.384	-0.0200905	0.780557
138.369	106.379	-0.0153421	0.774494
139.164	106.377	-0.00612357	0.771404
139.967	106.368	0.00994744	0.761886
140.776	106.374	0.0334227	0.767251
145.439	106.408	-0.0223971	0.795936
146.234	106.399	-0.0131993	0.7863
147.032	106.404	-0.00157688	0.790263
147.817	106.411	-0.00280036	0.796896
148.603	106.411	-0.00321042	0.795689
149.392	106.405	-0.00119581	0.789163
150.177	106.406	-0.00222046	0.789846
150.965	106.405	-0.000574425	0.787586
151.751	106.409	-0.000270155	0.790832
152.537	106.418	-0.000673431	0.799244
153.321	106.418	-0.0032104	0.798663
154.109	106.42	-0.00131932	0.800565
154.891	106.43	-0.00590215	0.810093
155.682	106.42	-0.00126449	0.799357
156.471	106.414	0.00207772	0.793026
157.25	106.422	-0.00517481	0.800419
158.038	106.423	-0.00339272	0.800161
158.816	106.432	-0.0115203	0.809374
159.612	106.421	-0.00215273	0.797334
160.418	106.406	0.0182129	0.781878
161.2	106.412	0.0141631	0.787599
161.976	106.418	0.00411153	0.79386
162.772	106.419	0.0134633	0.794038
163.552	106.422	0.00836711	0.796805
164.333	106.423	0.0026928	0.797849
165.117	106.423	0.000681194	0.797426
165.902	106.422	-0.000133555	0.796076
166.692	106.427	0.0045	0.800864
167.5	106.466	0.026215	0.839702
168.268	106.447	0.00878738	0.820012
169.054	106.443	0.00870412	0.815841
62.8842	105.135	-0.0714628	0.430076
63.646	105.158	-0.0943289	0.451985
64.4323	105.164	-0.0927344	0.45641
65.2188	105.166	-0.0909947	0.457413
66.0035	105.167	-0.0910257	0.457158
66.7989	105.149	-0.080379	0.438366
67.6001	105.136	-0.0640416	0.424224
68.3761	105.048	-0.0727648	0.334608
69.1489	105.136	-0.0848164	0.421521
69.9282	105.158	-0.0903853	0.442405
70.7146	105.16	-0.0889256	0.442753
71.5011	105.157	-0.0872842	0.439532
72.2917	105.15	-0.0816908	0.431387
73.0882	105.125	-0.0701747	0.405005
73.9335	104.942	-0.00984231	0.220967
76.9888	105.107	-0.0947272	0.380712
77.7861	105.132	-0.08254	0.404682
78.5732	105.132	-0.0805667	0.402959
81.721	105.132	-0.0735311	0.398268
82.5052	105.131	-0.0745404	0.39574
83.286	105.129	-0.0790579	0.392566
84.0719	105.125	-0.0784354	0.387123
84.8581	105.121	-0.0775329	0.381883
85.6448	105.117	-0.0761705	0.376847
86.4266	105.108	-0.0797082	0.366359
87.2078	105.094	-0.0839085	0.351952
87.9695	104.967	-0.107691	0.223183
95.9292	104.746	-0.00340418	-0.0100799
96.7143	104.75	-0.00392604	-0.00762189
97.4995	104.751	-0.00441274	-0.00766572
98.2745	104.765	-0.0150914	0.00430042
99.0075	104.787	-0.0677999	0.0254781
99.7695	104.837	-0.0915503	0.07392
111.47	105.239	-0.179759	0.45704
112.158	105.277	-0.277797	0.494089
113.241	105.301	0.0193478	0.517349
114.032	105.307	0.0236244	0.521911
114.801	105.315	0.00697593	0.528841
115.627	105.329	0.0470687	0.540755
116.364	105.334	-0.00272833	0.544728
117.12	105.348	-0.032773	0.55828
117.883	105.363	-0.0559329	0.571664
118.654	105.371	-0.0706084	0.57823
119.435	105.381	-0.0762552	0.586789
120.231	105.394	-0.0661217	0.599513
121.017	105.405	-0.0667348	0.609017
121.754	105.414	-0.116111	0.616402
122.554	105.426	-0.10199	0.627297
123.353	105.434	-0.0896094	0.634575
124.132	105.444	-0.0964193	0.643132
124.928	105.453	-0.0871316	0.651702
125.738	105.467	-0.0628401	0.663792
126.528	105.477	-0.0596388	0.673428
127.321	105.487	-0.0526525	0.682338
128.104	105.499	-0.0561697	0.692393
128.893	105.509	-0.0538681	0.701942
129.686	105.522	-0.0469104	0.713789
130.475	105.537	-0.0436948	0.727163
131.27	105.55	-0.035024	0.739132
132.044	105.552	-0.0475708	0.74071
132.862	105.566	-0.0159312	0.753284
133.657	105.586	-0.00737368	0.772304
134.428	105.59	-0.0229102	0.775841
135.216	105.599	-0.0214629	0.783285
135.999	105.602	-0.0250419	0.785514
136.793	105.605	-0.0166924	0.787633
137.571	105.612	-0.0253444	0.794101
138.365	105.593	-0.0180593	0.773638
139.158	105.586	-0.0117567	0.765639
139.956	105.575	0.000284715	0.753913
140.768	105.58	0.0259803	0.758272
144.665	105.571	-0.00869011	0.744943
145.443	105.578	-0.0171063	0.751022
146.241	105.593	-0.00589842	0.764867
147.032	105.617	-0.00124168	0.788599
147.814	105.627	-0.00528477	0.797539
148.6	105.629	-0.00621772	0.799303
149.394	105.624	0.0021566	0.793545
150.18	105.62	0.00159138	0.788463
150.971	105.618	0.00640833	0.786061
151.758	105.622	0.00655724	0.789336
152.535	105.631	-0.00271275	0.797151
153.318	105.633	-0.00523985	0.799194
154.109	105.63	-0.00120242	0.795409
154.887	105.642	-0.00898513	0.806651
155.685	105.628	0.00292725	0.791642
156.471	105.627	0.00233939	0.790485
157.254	105.631	-0.00111923	0.793927
158.048	105.623	0.00722583	0.785284
158.823	105.636	-0.0046633	0.797679
159.606	105.639	-0.00686374	0.80085
160.403	105.633	0.00303966	0.793719
161.192	105.632	0.00631541	0.792497
161.989	105.631	0.0172879	0.791437
162.778	105.633	0.0207734	0.792939
163.556	105.637	0.0119354	0.796311
164.341	105.64	0.0113511	0.79975
165.119	105.639	0.00369948	0.798517
165.897	105.638	-0.00483151	0.796321
166.687	105.639	-0.000937779	0.797419
167.477	105.643	0.00381821	0.801767
168.255	105.634	-0.00455209	0.792136
169.034	105.633	-0.0106082	0.790939
62.8809	104.33	-0.0736134	0.410129
63.6503	104.367	-0.0889329	0.445945
64.4314	104.378	-0.0925212	0.455985
65.2161	104.379	-0.0925236	0.455141
66.0004	104.381	-0.0930028	0.455945
66.7804	104.359	-0.0977611	0.433579
67.5695	104.241	-0.0934469	0.314167
68.3764	104.307	-0.0713977	0.378538
69.1974	104.197	-0.0351762	0.267838
69.9305	104.359	-0.0869417	0.429119
70.7112	104.372	-0.0911054	0.440213
71.495	104.375	-0.0922716	0.442694
72.2825	104.374	-0.0897084	0.439871
73.0743	104.363	-0.0828068	0.427657
73.8887	104.294	-0.0534621	0.357371
74.6842	104.148	-0.0428969	0.210168
76.1867	104.292	-0.110548	0.352631
76.9934	104.339	-0.0889066	0.39782
77.785	104.348	-0.0823923	0.405575
78.5717	104.346	-0.0807828	0.402685
81.714	104.349	-0.0792626	0.400252
82.4986	104.347	-0.0799342	0.397207
83.2846	104.345	-0.0792083	0.394285
84.0707	104.341	-0.0783228	0.389315
84.8567	104.339	-0.0776433	0.385989
85.6427	104.335	-0.0770343	0.380481
86.423	104.319	-0.0820706	0.362629
87.1958	104.291	-0.0946334	0.333576
88.0039	104.133	-0.0719482	0.175024
94.3514	103.969	-0.00861055	0.000136399
95.132	103.966	-0.0136741	-0.00375098
95.9254	103.965	-0.00591615	-0.00619195
96.7066	103.966	-0.0103408	-0.00656363
97.468	103.982	-0.0345906	0.00808271
98.2305	104.001	-0.0578297	0.026394
98.9938	104.064	-0.0802681	0.0881082
99.7299	104.118	-0.129949	0.140983
100.547	104.203	-0.0987809	0.224257
101.393	104.273	-0.0388193	0.293306
102.184	104.299	-0.0334429	0.317249
102.968	104.313	-0.0353871	0.330915
103.748	104.338	-0.0411584	0.35442
104.541	104.383	-0.033793	0.397557
105.337	104.406	-0.0240398	0.419236
106.105	104.425	-0.0416109	0.437612
106.885	104.444	-0.0472142	0.45479
107.678	104.446	-0.0409801	0.455887
108.45	104.449	-0.0545457	0.457125
109.237	104.455	-0.0530135	0.462247
110.013	104.466	-0.0629826	0.472023
110.799	104.482	-0.0635205	0.486605
111.591	104.494	-0.0575435	0.497834
112.381	104.506	-0.0536986	0.508462
113.172	104.516	-0.0490358	0.516803
113.957	104.525	-0.0500496	0.524473
114.742	104.533	-0.0512699	0.532193
115.529	104.544	-0.049716	0.541336
116.317	104.554	-0.0478084	0.550127
117.107	104.566	-0.0442532	0.560667
117.889	104.577	-0.0486883	0.570586
118.672	104.587	-0.0513935	0.579454
119.458	104.598	-0.0517915	0.589324
120.243	104.609	-0.0533005	0.59905
121.031	104.62	-0.0516375	0.608827
121.823	104.632	-0.0451652	0.619818
122.604	104.642	-0.050843	0.629261
123.392	104.653	-0.0491496	0.638509
124.176	104.664	-0.0513348	0.648114
124.959	104.673	-0.0546827	0.656449
125.748	104.684	-0.0520818	0.666003
126.536	104.693	-0.0506349	0.674061
127.321	104.702	-0.0519679	0.682448
128.109	104.711	-0.0503209	0.690239
128.9	104.722	-0.0454492	0.700316
129.685	104.734	-0.0470594	0.710574
130.472	104.747	-0.0464642	0.722913
131.266	104.764	-0.0385451	0.738605
132.046	104.773	-0.0451162	0.746856
132.845	104.791	-0.0324661	0.764084
133.658	104.809	-0.00550987	0.780783
134.424	104.818	-0.0264049	0.788445
135.22	104.832	-0.0164635	0.801534
135.998	104.842	-0.0244377	0.810346
136.78	104.832	-0.0291643	0.799668
137.567	104.831	-0.0281002	0.797618
138.364	104.805	-0.0175374	0.770846
139.155	104.804	-0.0137033	0.768727
139.95	104.792	-0.00515447	0.756076
140.763	104.793	0.0215991	0.756473
144.65	104.778	-0.0231091	0.736909
145.445	104.788	-0.0147734	0.746444
146.246	104.771	0.000300236	0.728123
147.039	104.814	0.00640078	0.770782
147.82	104.827	0.00103597	0.782654
148.595	104.849	-0.00996983	0.803918
149.388	104.844	-0.00346349	0.797955
150.173	104.842	-0.00469288	0.795747
150.967	104.841	0.00310133	0.793834
151.761	104.84	0.0104552	0.792526
152.54	104.843	0.00372254	0.79435
153.317	104.853	-0.00626841	0.803906
154.105	104.857	-0.0045282	0.807038
154.883	104.864	-0.0130333	0.813768
155.669	104.858	-0.0126581	0.806953
156.465	104.846	-0.00284973	0.794929
157.251	104.844	-0.00304766	0.792135
158.041	104.845	0.000160573	0.792058
158.833	104.84	0.00654422	0.787275
159.605	104.856	-0.0077603	0.802613
160.407	104.846	0.00827218	0.792262
161.188	104.847	0.00234042	0.792638
161.99	104.846	0.018727	0.791498
162.773	104.849	0.0154365	0.793507
163.566	104.852	0.0228554	0.796936
164.353	104.859	0.0231819	0.802715
165.122	104.861	0.00651847	0.804515
165.909	104.859	0.00778328	0.802673
166.698	104.861	0.01037	0.803984
167.498	104.877	0.0247392	0.820615
168.257	104.861	-0.00161048	0.803561
169.043	104.841	-0.00231819	0.783756
62.8855	103.548	-0.0679001	0.413323
63.6491	103.582	-0.0890007	0.446072
64.4293	103.597	-0.0935526	0.46012
65.2121	103.597	-0.095372	0.458881
65.9983	103.599	-0.0939554	0.459296
66.779	103.592	-0.0979654	0.451737
67.5567	103.576	-0.105141	0.43418
68.4216	103.478	-0.0249876	0.335278
69.2029	103.369	-0.028491	0.225006
69.9309	103.575	-0.0853709	0.429795
70.7071	103.588	-0.0940389	0.442209
71.4919	103.591	-0.0941389	0.443154
72.2786	103.588	-0.0923834	0.439189
73.0675	103.583	-0.0884668	0.433436
73.8406	103.596	-0.100314	0.444881
74.6271	103.556	-0.0987978	0.403865
75.4282	103.571	-0.082793	0.418063
76.2445	103.63	-0.0515108	0.475467
77.0146	103.61	-0.0664919	0.454628
77.7935	103.588	-0.0726871	0.430673
78.5751	103.569	-0.0761442	0.41097
79.3547	103.561	-0.0817077	0.401822
80.9269	103.564	-0.079871	0.402227
81.7108	103.565	-0.081259	0.401665
82.4965	103.564	-0.0807134	0.399349
83.2827	103.561	-0.0798534	0.394872
84.0689	103.558	-0.07889	0.390765
84.854	103.554	-0.0790935	0.38565
85.6429	103.551	-0.0755818	0.382094
86.4258	103.542	-0.0780429	0.371821
87.2243	103.507	-0.0648742	0.335019
88.0352	103.323	-0.0393889	0.150192
92.7799	103.182	-0.00764481	0.00121828
93.5657	103.181	-0.00742307	-0.000633261
94.3564	103.182	-0.00233181	-0.00127804
95.1378	103.18	-0.00661081	-0.00416083
95.9287	103.182	-0.00130423	-0.00372018
96.6796	103.195	-0.0360908	0.00742641
97.4882	103.251	-0.0131441	0.0622963
98.228	103.292	-0.0590958	0.10212
98.9539	103.345	-0.118889	0.153735
99.6589	103.4	-0.199642	0.207368
100.605	103.544	-0.0389285	0.350881
101.384	103.56	-0.0465756	0.365167
102.177	103.577	-0.0392635	0.380881
102.954	103.586	-0.0478043	0.388312
103.754	103.587	-0.0335532	0.388052
104.523	103.603	-0.0500554	0.402688
105.318	103.62	-0.0410432	0.418473
106.106	103.636	-0.0390047	0.434146
106.893	103.651	-0.0387759	0.446981
107.679	103.657	-0.0386331	0.452433
108.464	103.665	-0.0393175	0.458638
109.249	103.673	-0.0404496	0.46554
110.034	103.684	-0.0408261	0.475365
110.822	103.697	-0.0388431	0.487425
111.609	103.709	-0.0382166	0.498324
112.397	103.721	-0.0367245	0.508939
113.182	103.731	-0.0375469	0.517002
113.965	103.741	-0.0401767	0.526635
114.75	103.75	-0.0412757	0.534028
115.538	103.76	-0.0402988	0.542405
116.322	103.77	-0.042467	0.551515
117.11	103.78	-0.0397819	0.560228
117.896	103.791	-0.0403827	0.570062
118.681	103.802	-0.0417368	0.579933
119.467	103.813	-0.0417216	0.58962
120.254	103.824	-0.0412195	0.599246
121.04	103.834	-0.0407536	0.608817
121.834	103.846	-0.0334356	0.618829
122.617	103.856	-0.0367111	0.628546
123.402	103.867	-0.037664	0.63828
124.188	103.878	-0.0382565	0.647485
124.973	103.888	-0.0396908	0.656306
125.76	103.898	-0.0393915	0.666057
126.546	103.907	-0.0389836	0.673843
127.332	103.918	-0.0399225	0.683278
128.119	103.927	-0.0390573	0.690774
128.905	103.937	-0.0393025	0.70038
129.691	103.948	-0.0396381	0.710262
130.477	103.96	-0.0405035	0.721335
131.265	103.978	-0.0379307	0.738052
132.051	104.015	-0.0390217	0.773455
132.833	104.011	-0.0431037	0.769369
133.636	104.02	-0.0268929	0.776666
134.403	104.026	-0.0460189	0.781528
135.191	104.036	-0.0439637	0.791254
135.984	104.046	-0.0374084	0.799928
136.76	104.058	-0.0480619	0.810908
138.363	104.033	-0.0179668	0.783836
139.143	104.046	-0.0240564	0.796318
139.937	104.018	-0.0173487	0.767257
140.747	104	0.00625905	0.747717
146.242	104.006	-0.00285453	0.748647
147.036	104.019	0.00429596	0.760163
147.822	104.039	0.00352576	0.779264
148.594	104.06	-0.010029	0.799549
149.387	104.06	-0.00368944	0.799549
150.179	104.066	0.00175078	0.804977
150.971	104.068	0.00738765	0.805933
151.77	104.056	0.020402	0.792693
152.556	104.048	0.0202175	0.784937
153.329	104.056	0.00696323	0.791575
154.108	104.062	-0.00121659	0.797588
154.888	104.069	-0.0073057	0.803159
155.685	104.056	0.00391841	0.789534
156.475	104.05	0.0071475	0.78377
157.256	104.056	0.0024007	0.789053
158.041	104.054	0.00104105	0.786776
158.834	104.056	0.00734623	0.788242
159.615	104.064	0.00300164	0.795058
160.399	104.061	0.000618326	0.792421
161.192	104.059	0.00720024	0.789527
161.991	104.061	0.0196659	0.791091
162.769	104.057	0.0122929	0.786367
163.559	104.061	0.0159539	0.790794
164.338	104.066	0.00841995	0.795153
165.115	104.066	0.000226073	0.795083
165.895	104.066	-0.00632141	0.794503
166.681	104.065	-0.00587664	0.792686
167.466	104.063	-0.00728773	0.790932
168.254	104.066	-0.00484408	0.793667
169.052	104.054	0.00733335	0.781194
62.9214	102.626	-0.0309785	0.276468
63.6558	102.78	-0.0812143	0.428742
64.4194	102.824	-0.10225	0.472475
65.2073	102.82	-0.0990748	0.466638
65.9923	102.82	-0.0988384	0.465547
66.7801	102.809	-0.0958108	0.453726
67.559	102.775	-0.10169	0.418825
68.4012	102.681	-0.044235	0.323814
69.2626	102.529	0.0322823	0.170575
69.9283	102.732	-0.086874	0.371896
70.7068	102.803	-0.0932091	0.442267
71.489	102.807	-0.095878	0.444788
72.2749	102.805	-0.0949044	0.442045
73.0487	102.824	-0.106033	0.459727
73.8438	102.807	-0.0959161	0.441393
74.6281	102.815	-0.0966284	0.447679
75.4266	102.828	-0.0831183	0.459655
76.2167	102.833	-0.0780828	0.463666
77.0071	102.83	-0.0727764	0.459153
77.7921	102.808	-0.0728575	0.435942
78.5771	102.789	-0.0729569	0.41632
79.3568	102.786	-0.0784427	0.411683
80.1357	102.777	-0.0846644	0.401218
80.9236	102.777	-0.0819178	0.400626
81.7064	102.777	-0.0843412	0.39873
82.4935	102.775	-0.0825481	0.395491
83.2807	102.773	-0.0805334	0.392662
84.0686	102.77	-0.0779606	0.388693
84.8556	102.771	-0.0762516	0.387658
85.64	102.765	-0.07723	0.380387
86.4217	102.752	-0.0808865	0.36712
87.2183	102.633	-0.0696191	0.246265
88.0304	102.46	-0.0429829	0.0722809
88.851	102.386	-0.00778675	-0.00265098
91.2079	102.388	-0.00733557	-0.00451422
91.9949	102.394	-0.00586194	-0.000155433
92.7789	102.396	-0.00736288	0.000266619
93.5633	102.398	-0.00855798	0.00133142
94.3527	102.398	-0.00476133	0.000383568
95.1382	102.397	-0.00493755	-0.00201646
95.9284	102.395	-0.000300943	-0.00535655
96.6807	102.404	-0.0336528	0.00169157
97.4211	102.478	-0.0789417	0.0751092
98.1653	102.526	-0.120479	0.121369
98.955	102.632	-0.116563	0.226108
99.7713	102.716	-0.085988	0.309531
100.677	102.81	0.0341524	0.401943
101.451	102.804	0.0219081	0.394435
102.236	102.813	0.0217132	0.402665
103.009	102.812	0.00813206	0.400308
103.764	102.806	-0.0227399	0.392689
104.532	102.817	-0.0400281	0.402844
105.326	102.831	-0.031728	0.415143
106.116	102.847	-0.0280976	0.430357
106.903	102.862	-0.0275137	0.444055
107.688	102.871	-0.0280508	0.450956
108.472	102.879	-0.030075	0.458547
109.258	102.889	-0.0296789	0.467156
110.044	102.9	-0.0303348	0.476839
110.831	102.911	-0.028849	0.486804
111.618	102.923	-0.0282459	0.497217
112.404	102.934	-0.0285111	0.50716
113.191	102.944	-0.0275496	0.515346
113.975	102.955	-0.0296083	0.525968
114.76	102.965	-0.0307857	0.534235
115.547	102.974	-0.029828	0.542118
116.332	102.984	-0.0304416	0.551055
117.121	102.993	-0.0280063	0.558149
117.906	103.003	-0.0287286	0.567457
118.692	103.014	-0.0296007	0.577179
119.476	103.025	-0.0317607	0.586796
120.262	103.037	-0.0316935	0.59781
121.049	103.048	-0.0312176	0.607232
121.841	103.059	-0.0255133	0.617253
122.626	103.07	-0.0267835	0.627851
123.411	103.082	-0.0283277	0.638022
124.197	103.092	-0.0282289	0.646828
124.983	103.102	-0.0289829	0.656146
125.769	103.113	-0.0289521	0.665552
126.556	103.122	-0.0285211	0.673571
127.342	103.133	-0.0289587	0.683394
128.128	103.142	-0.029244	0.691023
128.913	103.153	-0.0301064	0.701094
129.699	103.164	-0.0303071	0.710926
130.484	103.177	-0.0315148	0.722993
131.275	103.197	-0.0278334	0.742273
132.062	103.232	-0.0262774	0.776184
132.849	103.227	-0.0256932	0.769596
133.645	103.225	-0.0166928	0.766921
134.413	103.24	-0.0353491	0.78057
135.199	103.244	-0.0350367	0.7842
135.989	103.255	-0.0316479	0.794065
139.135	103.238	-0.0311838	0.7731
139.935	103.232	-0.0177048	0.766243
140.751	103.225	0.0113658	0.758674
141.58	103.25	0.0540705	0.782354
147.034	103.22	0.003016	0.746713
147.825	103.244	0.00751159	0.769598
148.608	103.249	0.00470154	0.773592
149.396	103.275	0.00599826	0.798768
150.198	103.278	0.0218634	0.801294
150.981	103.273	0.0183388	0.795644
152.566	103.256	0.0303638	0.777851
153.331	103.267	0.00896332	0.787347
154.107	103.272	-0.00124463	0.792564
154.895	103.272	0.000936188	0.791207
155.686	103.27	0.00575218	0.788856
156.467	103.273	-2.77383e-07	0.791463
157.254	103.276	0.000307942	0.793717
158.043	103.274	0.00391	0.791213
158.831	103.275	0.00536127	0.791996
159.622	103.277	0.0100987	0.793349
160.409	103.275	0.0109011	0.790588
161.201	103.274	0.0162651	0.789764
161.984	103.277	0.0138394	0.791942
162.76	103.277	0.00387477	0.791531
163.541	103.275	-0.00147288	0.78945
164.325	103.278	-0.00358313	0.791726
165.106	103.277	-0.00911269	0.79058
165.891	103.279	-0.0103181	0.791755
166.673	103.277	-0.0138999	0.789651
167.447	103.259	-0.0254974	0.772083
168.233	103.257	-0.0261335	0.769905
63.6688	101.959	-0.0670829	0.39349
64.4081	102.043	-0.112421	0.476412
65.2014	102.045	-0.103825	0.477015
65.9867	102.042	-0.103305	0.473509
66.7802	102.04	-0.0945826	0.470209
67.562	102.017	-0.0975519	0.445882
68.3877	101.901	-0.056628	0.328437
69.9792	101.739	-0.0347395	0.164441
70.7183	101.96	-0.0805626	0.384064
71.477	102.022	-0.106752	0.445139
72.2641	102.027	-0.104488	0.449174
73.05	102.03	-0.103568	0.45019
73.8322	102.034	-0.106326	0.453077
74.6124	102.047	-0.111175	0.465167
75.4028	102.061	-0.105767	0.478581
76.1919	102.075	-0.10172	0.490426
77.0004	102.068	-0.0782821	0.482291
77.8011	102.027	-0.0626831	0.440561
78.6003	101.996	-0.0485164	0.408217
79.3633	101.984	-0.0706361	0.394714
80.137	101.971	-0.0821165	0.381267
80.9179	101.978	-0.0864163	0.386761
81.7018	101.99	-0.087788	0.396896
82.4906	101.99	-0.0841969	0.396192
83.2758	101.988	-0.0842701	0.393014
84.0658	101.989	-0.0795534	0.392413
84.8536	101.989	-0.0770196	0.391004
85.6391	101.985	-0.0768379	0.385979
86.4293	101.964	-0.0720396	0.363703
88.8538	101.611	-0.00373953	0.00707584
89.6442	101.602	0.00120214	-0.00363843
90.432	101.606	0.00358591	-3.18155e-05
91.2164	101.612	0.00239316	0.00396494
91.9986	101.628	-0.000847069	0.0192043
92.782	101.62	-0.00308198	0.00946598
93.5645	101.622	-0.00615339	0.010553
94.3513	101.618	-0.00489016	0.00513184
95.1351	101.611	-0.00667372	-0.00272023
95.9144	101.61	-0.0130954	-0.00503308
96.6604	101.655	-0.0527715	0.0380369
97.458	101.733	-0.0407671	0.114785
98.2066	101.801	-0.0779208	0.181523
99.0169	101.919	-0.0533668	0.299052
99.8284	101.976	-0.0276358	0.353871
100.671	102.045	0.0292329	0.422114
101.454	102.021	0.0265249	0.396996
102.242	102.024	0.0286722	0.398289
103.02	102.027	0.0212417	0.400402
103.762	102.013	-0.0235626	0.384945
104.543	102.032	-0.0275586	0.402916
105.338	102.048	-0.0185633	0.417099
106.127	102.06	-0.0161254	0.42805
106.912	102.072	-0.0166633	0.438783
107.697	102.082	-0.0181737	0.44809
108.481	102.093	-0.0198567	0.457572
109.267	102.105	-0.0195343	0.467707
110.053	102.116	-0.0197854	0.477521
110.84	102.126	-0.0191667	0.486457
111.626	102.137	-0.0189244	0.496656
112.411	102.149	-0.0196096	0.50702
113.198	102.158	-0.0187981	0.51543
113.983	102.17	-0.0203563	0.525995
114.769	102.18	-0.0207089	0.534495
115.555	102.189	-0.0201054	0.542613
116.341	102.199	-0.0201052	0.551541
117.129	102.208	-0.018285	0.558608
117.916	102.218	-0.0184095	0.567772
118.701	102.23	-0.0189021	0.578863
119.485	102.241	-0.0211623	0.588721
120.272	102.253	-0.0211414	0.599237
121.058	102.264	-0.0208203	0.609006
121.849	102.274	-0.0164373	0.617437
122.634	102.285	-0.0170031	0.627539
123.42	102.296	-0.0179881	0.637331
124.206	102.306	-0.0184561	0.645898
124.991	102.315	-0.019429	0.654613
125.777	102.326	-0.0195363	0.663555
126.564	102.335	-0.0188832	0.67224
127.35	102.347	-0.0190325	0.682993
128.137	102.358	-0.0183177	0.693139
128.922	102.369	-0.0196826	0.702627
129.709	102.379	-0.0195298	0.711926
130.494	102.391	-0.0208414	0.722601
131.284	102.408	-0.0177589	0.738127
132.077	102.432	-0.0106694	0.760999
132.859	102.442	-0.0146544	0.770107
133.65	102.446	-0.0100861	0.773637
134.422	102.459	-0.0254474	0.784764
135.208	102.461	-0.0258132	0.786145
135.985	102.47	-0.0351804	0.793805
139.132	102.469	-0.0332319	0.78943
139.929	102.466	-0.022588	0.785704
140.749	102.47	0.0102792	0.788385
141.588	102.451	0.0633699	0.768749
147.019	102.442	-0.0106999	0.753848
147.83	102.431	0.01329	0.741987
148.627	102.434	0.0246367	0.743841
149.395	102.486	0.00617193	0.795499
150.184	102.495	0.00801073	0.803908
154.107	102.485	-0.000759316	0.790625
154.892	102.495	-0.00152158	0.799157
155.671	102.498	-0.00869744	0.801604
156.461	102.495	-0.00531719	0.798494
157.243	102.497	-0.00942608	0.800002
158.025	102.501	-0.0140782	0.803148
158.834	102.489	0.00852897	0.790742
159.624	102.489	0.0129325	0.790312
160.41	102.49	0.0121117	0.790276
161.195	102.489	0.0113468	0.788968
161.975	102.489	0.005012	0.789215
162.751	102.484	-0.0048681	0.783065
163.536	102.481	-0.0063045	0.779696
164.316	102.484	-0.0119254	0.783071
165.098	102.483	-0.0161841	0.78179
165.873	102.486	-0.0277789	0.783583
166.665	102.476	-0.0212892	0.773815
167.444	102.464	-0.028928	0.761298
63.6981	101.072	-0.0366588	0.291802
64.3913	101.261	-0.128178	0.479047
65.189	101.264	-0.115165	0.481651
65.9767	101.257	-0.112173	0.473711
66.7723	101.255	-0.101309	0.47002
67.5984	101.084	-0.0599757	0.297814
70.7021	101.117	-0.0955939	0.326189
71.4654	101.22	-0.117136	0.42863
72.2584	101.241	-0.109047	0.447871
73.0413	101.26	-0.111064	0.465413
73.8193	101.273	-0.118019	0.47749
74.5988	101.285	-0.123523	0.48892
75.3853	101.296	-0.122037	0.498701
76.1653	101.304	-0.127053	0.505007
76.9897	101.304	-0.0877738	0.504086
77.8117	101.278	-0.0508621	0.476853
78.6188	101.235	-0.0287842	0.43243
79.386	101.212	-0.0467628	0.408165
80.1421	101.196	-0.0757772	0.391255
80.9068	101.19	-0.0962705	0.383365
81.6847	101.204	-0.103588	0.39672
82.4823	101.22	-0.0912117	0.411266
83.2719	101.201	-0.0868592	0.391296
84.0628	101.203	-0.0812624	0.391917
84.8499	101.202	-0.0795191	0.390057
85.6366	101.201	-0.0780844	0.387816
89.5964	100.948	-0.0453477	0.128152
90.4079	100.987	-0.0192587	0.166211
91.2042	101.004	-0.00847203	0.181411
91.9699	101.001	-0.0283337	0.177186
92.7482	100.989	-0.0355393	0.164171
93.529	100.984	-0.0402907	0.158155
94.3202	100.956	-0.034759	0.128573
95.1151	100.916	-0.0254052	0.086987
95.9262	100.828	-1.97333e-05	-0.00189735
96.6762	100.872	-0.0356912	0.040734
97.4763	100.981	-0.0212872	0.148717
98.2544	101.084	-0.0288624	0.250164
99.0546	101.19	-0.0144214	0.354406
99.8421	101.208	-0.0126287	0.371334
100.634	101.256	-0.0060947	0.418093
101.446	101.229	0.0200042	0.390101
102.231	101.219	0.0186356	0.378826
103.011	101.226	0.0133489	0.384151
103.766	101.221	-0.0177108	0.378239
104.556	101.244	-0.014188	0.399887
105.349	101.261	-0.0063296	0.415663
106.136	101.276	-0.00552406	0.429169
106.921	101.287	-0.00673829	0.438747
107.705	101.298	-0.00868456	0.44846
108.49	101.308	-0.00975645	0.458042
109.276	101.32	-0.0092771	0.46811
110.063	101.331	-0.00878556	0.477987
110.849	101.341	-0.00855076	0.486688
111.635	101.352	-0.00838484	0.496749
112.421	101.364	-0.00896743	0.507325
113.208	101.374	-0.00827059	0.515742
113.993	101.385	-0.00922021	0.525871
114.778	101.394	-0.00975508	0.534201
115.565	101.403	-0.00935382	0.542031
116.351	101.414	-0.00897797	0.551282
117.139	101.423	-0.00790765	0.558765
117.925	101.433	-0.00810834	0.567963
118.71	101.444	-0.00895699	0.577977
119.494	101.455	-0.011115	0.587659
120.28	101.467	-0.0117183	0.59812
121.066	101.478	-0.0112255	0.60797
121.855	101.488	-0.00886032	0.61665
122.641	101.499	-0.00882077	0.62673
123.428	101.51	-0.00882827	0.636181
124.213	101.519	-0.00967974	0.644164
124.999	101.53	-0.010467	0.654053
125.786	101.541	-0.00959948	0.664353
126.573	101.551	-0.00901822	0.673353
127.359	101.564	-0.0093864	0.684566
128.146	101.575	-0.00850871	0.694433
128.932	101.584	-0.0089633	0.70283
129.718	101.594	-0.00903537	0.712155
130.505	101.605	-0.00925572	0.721451
131.294	101.619	-0.00675143	0.73478
132.085	101.642	-0.00191525	0.756931
132.858	101.678	-0.0154567	0.791577
133.639	101.696	-0.0203541	0.808665
134.429	101.686	-0.0169467	0.797362
135.226	101.675	-0.00619965	0.785748
135.995	101.683	-0.0243275	0.792645
136.779	101.679	-0.0261296	0.787289
138.343	101.687	-0.0348689	0.793028
139.139	101.675	-0.0256157	0.78061
139.934	101.674	-0.0174911	0.778182
140.732	101.673	-0.00555693	0.776597
141.557	101.671	0.03299	0.773319
147.815	101.677	-0.000600891	0.772663
148.605	101.683	0.00325351	0.778403
149.395	101.697	0.0061468	0.790943
150.188	101.695	0.0126298	0.788256
150.978	101.689	0.0168575	0.781633
154.879	101.721	-0.0138528	0.810329
155.664	101.716	-0.0152764	0.804698
156.46	101.715	-0.00551859	0.803803
157.252	101.707	-0.000670296	0.795047
158.033	101.708	-0.00552476	0.794788
158.829	101.704	0.00447562	0.790486
159.623	101.703	0.011716	0.788896
160.402	101.706	0.00512735	0.792127
161.192	101.706	0.00854788	0.791538
161.967	101.708	-0.00222351	0.79245
162.747	101.705	-0.00848978	0.789556
163.526	101.704	-0.0159221	0.787659
164.305	101.705	-0.0232002	0.788345
165.089	101.708	-0.0254448	0.790735
165.872	101.705	-0.0285495	0.788035
64.4611	100.385	-0.0572187	0.388767
65.1965	100.452	-0.106517	0.454363
65.9809	100.457	-0.106873	0.458022
66.7693	100.46	-0.103201	0.459784
70.0039	100.093	-0.00773419	0.0885414
70.6532	100.434	-0.143349	0.428229
71.4569	100.474	-0.124512	0.466892
72.2398	100.483	-0.126494	0.47534
73.021	100.497	-0.130236	0.487752
73.8041	100.51	-0.132096	0.500232
74.5932	100.528	-0.127933	0.516381
75.3712	100.534	-0.134907	0.521769
76.1474	100.538	-0.143814	0.524463
76.9475	100.54	-0.128756	0.525403
77.7985	100.52	-0.0628591	0.504346
78.5985	100.499	-0.0478792	0.481527
79.3811	100.479	-0.0504372	0.460815
80.1453	100.461	-0.0713612	0.441632
80.9046	100.444	-0.0972962	0.422494
81.6693	100.433	-0.117792	0.410698
82.4653	100.436	-0.106958	0.412114
83.2748	100.431	-0.0827984	0.40652
84.0611	100.426	-0.0817166	0.400476
84.8439	100.416	-0.0842058	0.389166
85.6346	100.413	-0.0788699	0.384993
86.4191	100.422	-0.0797151	0.392324
88.7853	100.268	-0.069698	0.234605
89.5802	100.297	-0.0602672	0.262582
90.3698	100.34	-0.0561598	0.304385
91.1784	100.364	-0.0330355	0.327143
91.977	100.36	-0.0199082	0.321416
92.7573	100.339	-0.0252509	0.299236
93.5528	100.303	-0.0152957	0.262076
[truncated: 60,456 more rows]

## Sheet: Fig. S5c
X (mm)	Y (mm)	UX (mm)	UY (mm)
-157.468	133.672	-0.0136449	-0.00848489
-158.214	132.622	0.0238847	-0.27438
-157.428	132.588	0.0280348	-0.309427
-156.644	132.61	0.0301515	-0.28891
-155.897	132.711	-0.00384654	-0.189267
-155.114	132.883	-0.00329778	-0.0186117
-154.33	132.892	-0.000883798	-0.0109844
-159.011	131.376	0.00971241	-0.735231
-158.182	131.413	0.056838	-0.6996
-157.431	131.402	0.0266749	-0.712302
-156.585	131.424	0.0910969	-0.692143
-155.648	132.544	0.245715	0.426239
-155.098	131.966	0.0147225	-0.153134
-154.371	131.884	-0.0405187	-0.236464
-153.551	132.116	-0.00234211	-0.00543636
-161.223	130.682	0.14333	-0.64257
-160.587	130.549	-0.00197997	-0.776685
-159.808	130.543	-0.00382211	-0.784051
-159.017	130.544	0.00524254	-0.784949
-158.229	130.544	0.0118879	-0.786307
-157.428	130.54	0.0310052	-0.791382
-156.585	130.517	0.0922922	-0.815585
-155.947	130.767	-0.0519735	-0.567015
-155.162	130.93	-0.0482168	-0.405477
-154.304	131.026	0.0275955	-0.311376
-153.514	131.101	0.0358844	-0.237648
-161.988	130.187	0.161748	-0.352817
-161.321	129.808	0.0467234	-0.733699
-160.592	129.751	-0.00536942	-0.791973
-159.812	129.754	-0.00643373	-0.790265
-159.028	129.754	-0.00475706	-0.791471
-158.242	129.754	0.000379871	-0.793687
-157.456	129.753	0.00464795	-0.796135
-156.666	129.754	0.0122971	-0.796541
-155.865	129.745	0.0319131	-0.806004
-155.112	129.866	0.00311927	-0.686794
-154.313	130.082	0.0200971	-0.471859
-153.497	130.276	0.0541011	-0.279016
-152.764	130.534	0.00541121	-0.0227063
158.549	131.366	-0.0602578	0.63472
159.286	131.38	-0.108828	0.648687
160.241	131.484	0.061363	0.75325
160.944	131.432	-0.0210341	0.701432
161.767	131.451	0.016623	0.720362
162.547	131.477	0.0115928	0.747133
163.255	131.503	-0.0654414	0.773394
164.106	131.488	0.000856938	0.758132
164.844	131.525	-0.0464608	0.795664
-162.842	129.496	0.0905512	-0.259206
-161.995	129.202	0.156357	-0.555149
-161.357	128.985	0.012391	-0.774072
-160.593	128.966	-0.00465649	-0.794627
-159.814	128.969	-0.00769711	-0.793033
-159.032	128.971	-0.0071015	-0.791683
-158.246	128.975	-0.00270987	-0.789602
-157.467	128.976	-0.00508012	-0.789409
-156.683	128.979	-0.00292062	-0.788481
-155.896	128.978	0.00217246	-0.790318
-155.284	129.062	-0.168205	-0.707701
-154.535	129.428	-0.201154	-0.343006
-153.595	129.572	-0.0424372	-0.200291
-152.718	129.745	0.0525614	-0.0285371
157.727	130.191	-0.097407	0.243758
158.614	130.665	0.00477587	0.718377
159.37	130.681	-0.0248706	0.733739
160.205	130.712	0.0252242	0.765061
160.959	130.708	-0.00667381	0.761455
161.744	130.719	-0.0061102	0.772873
162.536	130.711	0.000859456	0.764508
163.269	130.708	-0.0515869	0.762446
164.099	130.707	-0.00665534	0.761194
164.88	130.706	-0.0106765	0.760656
165.637	130.768	-0.039008	0.823266
166.4	130.769	-0.0613061	0.824764
-163.677	128.804	0.0386259	-0.167267
-163.015	128.181	-0.0813409	-0.792069
-162.144	128.189	0.00870402	-0.785734
-161.369	128.186	0.00223039	-0.789535
-160.592	128.184	-0.00235886	-0.792966
-159.816	128.185	-0.00757678	-0.793675
-159.035	128.189	-0.00855721	-0.790947
-158.251	128.188	-0.00657902	-0.793204
-157.472	128.191	-0.00879585	-0.791709
-156.685	128.197	-0.00348373	-0.787156
-155.902	128.195	-0.00302575	-0.790513
-155.12	128.19	-0.00230817	-0.796712
-154.347	128.259	-0.0112498	-0.728701
-153.703	128.845	-0.150128	-0.144012
-152.814	128.972	-0.0432125	-0.0182894
157.699	129.533	-0.125505	0.37035
158.618	129.928	0.00831889	0.765414
159.388	129.921	-0.0070937	0.758165
160.176	129.921	-0.00368787	0.758021
160.963	129.916	-0.00225388	0.753285
161.744	129.913	-0.00686417	0.750527
162.535	129.916	-0.00131821	0.754344
163.316	129.921	-0.00454044	0.759712
164.105	129.921	-0.000955045	0.7592
164.89	129.923	-0.000829328	0.76155
165.675	129.918	-0.00113546	0.756844
166.433	129.943	-0.0287212	0.782675
-163.611	127.844	0.105977	-0.344702
-162.986	127.351	-0.0501514	-0.839067
-162.165	127.389	-0.0107863	-0.802071
-161.376	127.397	-0.00292623	-0.795837
-160.596	127.396	-0.00496323	-0.798027
-159.818	127.398	-0.00853251	-0.797476
-159.036	127.404	-0.00832716	-0.792701
-158.254	127.404	-0.00755088	-0.794422
-157.47	127.409	-0.00591625	-0.791058
-156.686	127.412	-0.00380694	-0.789267
-155.906	127.41	-0.00500636	-0.79225
-155.121	127.416	-0.00274234	-0.787099
-154.364	127.442	-0.0274352	-0.763113
-153.575	127.723	-0.020456	-0.482367
-152.758	127.928	0.0146094	-0.279316
-151.992	128.205	-0.00149363	-0.00276374
156.988	128.525	-0.0503738	0.146502
157.714	128.917	-0.110249	0.538372
158.608	129.135	-0.00151677	0.756329
159.395	129.137	-0.000475319	0.758331
160.18	129.138	3.5347e-05	0.75972
160.964	129.136	-0.00114044	0.757986
161.75	129.133	-0.000582891	0.754769
162.535	129.134	-0.000876766	0.756747
163.318	129.135	-0.00361178	0.757354
164.101	129.136	-0.00496134	0.758975
164.889	129.136	-0.0029031	0.759206
165.672	129.139	-0.00428256	0.762772
166.445	129.148	-0.0168689	0.771449
-164.446	127.03	0.0537404	-0.374527
-163.61	126.847	0.108304	-0.558575
-162.934	126.628	0.00281454	-0.779287
-162.163	126.617	-0.00697718	-0.791228
-161.377	126.618	-0.00337537	-0.792162
-160.598	126.614	-0.00591168	-0.797012
-159.817	126.616	-0.00637205	-0.796502
-159.035	126.619	-0.00561955	-0.795513
-158.252	126.62	-0.00424617	-0.795616
-157.469	126.624	-0.00315177	-0.792811
-156.687	126.626	-0.00363155	-0.791536
-155.907	126.626	-0.00543899	-0.793447
-155.122	126.631	-0.00187776	-0.789265
-154.36	126.648	-0.0221033	-0.773243
-153.577	126.917	-0.0213156	-0.505883
-152.776	127.116	-0.00301979	-0.307328
-151.99	127.42	0.00133977	-0.00501637
157.006	127.839	-0.0329236	0.244765
157.782	128.209	-0.0426668	0.615418
158.607	128.362	-0.00269735	0.768042
159.397	128.361	0.00180083	0.766774
160.182	128.355	0.00136351	0.761244
160.966	128.353	-4.79544e-05	0.759745
161.749	128.351	-0.00177606	0.757486
162.537	128.349	0.00104684	0.756043
163.322	128.352	5.52564e-05	0.758842
164.105	128.351	-0.00132533	0.758364
164.891	128.352	-0.00133134	0.759111
165.673	128.355	-0.00390052	0.762774
166.451	128.36	-0.0105372	0.767939
167.234	128.33	-0.0131383	0.737983
-164.427	126.125	0.0746568	-0.496758
-163.666	125.933	0.0541948	-0.689915
-162.93	125.853	0.00864492	-0.771525
-162.162	125.842	-0.00506176	-0.784109
-161.378	125.834	-0.00229711	-0.793527
-160.598	125.835	-0.00428488	-0.793247
-159.816	125.832	-0.00347837	-0.797386
-159.034	125.834	-0.00372539	-0.797048
-158.25	125.836	-0.00172717	-0.796361
-157.469	125.838	-0.00210459	-0.795875
-156.688	125.839	-0.00294575	-0.796184
-155.907	125.839	-0.00452785	-0.797106
-155.124	125.844	-0.00307447	-0.792872
-154.343	125.906	-0.00405085	-0.732087
-153.543	126.155	0.0135263	-0.484214
-152.783	126.387	-0.00863786	-0.253132
-151.993	126.633	-0.000670847	-0.00854302
157.05	127.122	0.0114743	0.312176
157.823	127.421	-0.00113789	0.611748
158.603	127.577	-0.0068883	0.767715
159.393	127.578	-0.00214046	0.768649
160.182	127.575	0.00119301	0.765914
160.965	127.571	-0.00130109	0.761179
161.746	127.575	-0.00503846	0.765852
162.531	127.568	-0.00576156	0.758591
163.321	127.566	-0.000565898	0.756698
164.106	127.565	-0.00114084	0.756244
164.891	127.566	-0.00154392	0.757488
165.673	127.569	-0.00402257	0.76057
166.458	127.571	-0.00451105	0.762977
167.243	127.553	-0.00404162	0.744972
-165.19	125.01	0.094645	-0.82658
-164.508	125.05	-0.00550783	-0.787952
-163.722	125.055	-0.000349143	-0.785206
-162.947	125.052	-0.0070362	-0.789656
-162.166	125.056	-0.00739015	-0.786356
-161.38	125.054	-0.00308685	-0.789792
-160.601	125.054	-0.00545633	-0.791171
-159.815	125.052	-0.00120484	-0.794701
-159.032	125.052	-0.000582265	-0.796315
-158.25	125.053	-0.000277701	-0.795844
-157.47	125.052	-0.00183937	-0.798223
-156.689	125.055	-0.00252988	-0.796961
-155.906	125.058	-0.0019294	-0.795054
-155.124	125.059	-0.00221716	-0.794821
-154.314	125.169	0.0261207	-0.686034
-153.506	125.369	0.0512308	-0.486849
-152.735	125.707	0.040813	-0.15034
-151.994	125.85	-0.000851371	-0.00797481
157.071	126.49	0.0322047	0.46499
157.834	126.755	0.0100702	0.730315
158.606	126.82	-0.00384675	0.794375
159.388	126.808	-0.00690889	0.782399
160.18	126.801	-0.000173851	0.77559
160.961	126.79	-0.00544463	0.764718
161.746	126.801	-0.00517657	0.776544
162.523	126.795	-0.0137748	0.77005
163.326	126.779	0.00397163	0.754628
164.108	126.78	0.0010998	0.755261
164.896	126.778	0.00365359	0.753367
165.675	126.781	-0.00251326	0.757007
166.46	126.78	-0.00240805	0.756091
167.234	126.781	-0.0139341	0.757708
167.986	126.779	-0.0466426	0.756219
176.956	126.791	0.290256	0.774134
177.854	126.794	0.404116	0.777788
178.222	126.792	-0.01197	0.776951
179.13	126.799	0.112041	0.784857
179.911	126.808	0.10848	0.794589
180.589	126.795	0.00217959	0.782219
181.394	126.776	0.0228593	0.764406
182.172	126.769	0.0170864	0.758486
182.952	126.766	0.012456	0.756265
183.726	126.762	0.00242791	0.753979
184.497	126.757	-0.0101224	0.750214
185.263	126.754	-0.0282291	0.747952
186.022	126.759	-0.0528053	0.754044
186.823	126.783	-0.0356116	0.78022
187.656	126.808	0.0137046	0.80653
188.481	126.826	0.0553935	0.825152
190.94	126.817	0.16429	0.821319
191.789	126.81	0.230894	0.815907
192.538	126.8	0.19618	0.807313
193.279	126.794	0.154116	0.802423
196.721	126.748	-0.317542	0.765702
-165.307	124.186	-0.0215155	-0.867928
-164.537	124.217	-0.0325275	-0.838713
-163.732	124.259	-0.0086433	-0.797705
-162.951	124.266	-0.00967775	-0.792879
-162.165	124.272	-0.00561411	-0.787911
-161.382	124.273	-0.00360085	-0.788248
-160.599	124.274	-0.00260089	-0.78884
-159.813	124.273	0.00177185	-0.79086
-159.031	124.273	0.00200649	-0.791834
-158.251	124.274	-8.61416e-05	-0.792403
-157.474	124.267	-0.00462494	-0.80072
-156.692	124.267	-0.00462962	-0.801148
-155.907	124.272	-0.00184508	-0.797179
-155.121	124.286	0.00241102	-0.785037
-154.279	124.457	0.0615775	-0.61512
-153.431	124.785	0.127199	-0.288011
-152.634	124.958	0.14229	-0.115938
-151.988	125.063	0.00601185	-0.0113075
157.806	126.044	-0.018255	0.803133
158.605	126.017	-0.00484013	0.775889
159.391	126.012	-0.00452647	0.771227
160.181	126.009	0.000287382	0.768159
160.967	125.976	0.00143793	0.735115
161.778	125.966	0.0262449	0.725009
163.306	125.966	-0.0163577	0.726092
164.1	126.009	-0.00728649	0.768422
164.896	125.994	0.00305426	0.753742
165.674	126.004	-0.00429904	0.764
166.457	126.002	-0.00578802	0.762993
167.241	126.01	-0.00749308	0.77114
168.047	126.018	0.0135322	0.779264
168.879	126.06	0.0610253	0.821524
169.68	126.073	0.0772076	0.834712
170.456	126.083	0.0680127	0.845263
171.198	126.057	0.0246066	0.819583
171.957	126.036	-0.000635147	0.799623
172.739	126.027	-0.00333379	0.790445
173.509	126.028	-0.0185924	0.792101
174.247	126.029	-0.0648605	0.79363
175.173	126.026	0.0757305	0.79164
176.067	126.024	0.18564	0.790389
176.927	126.021	0.261175	0.78816
177.469	126.019	0.0186563	0.78734
178.21	126.02	-0.0245006	0.788253
179.11	126.02	0.091144	0.789214
179.852	126.02	0.0482465	0.790002
180.608	126.02	0.0198348	0.791445
181.336	126.016	-0.0359396	0.787837
182.114	126.014	-0.0424839	0.786977
182.962	126.013	0.0220183	0.786868
183.733	126.01	0.00881767	0.785709
184.496	126.008	-0.0119845	0.784674
185.254	126.006	-0.0376578	0.783758
186.058	126.006	-0.0176533	0.784774
186.815	126.012	-0.0441627	0.792671
187.621	126.013	-0.0221893	0.794398
188.363	126.011	-0.0638731	0.794129
189.169	126.009	-0.0416135	0.793463
189.952	126.005	-0.0414065	0.790877
191.141	126.007	0.364509	0.794431
191.852	126.004	0.291857	0.792855
192.814	125.997	0.470638	0.786928
-166.048	123.466	0.0202844	-0.80342
-165.275	123.497	0.0125286	-0.773848
-164.508	123.482	-0.00184679	-0.790981
-163.722	123.489	0.00232568	-0.785266
-162.941	123.492	0.00140457	-0.783362
-162.161	123.492	0.000332066	-0.784869
-161.378	123.493	0.00165866	-0.785256
-160.598	123.493	-0.000133652	-0.786871
-159.815	123.491	0.00056614	-0.789733
-159.034	123.491	0.000541393	-0.791336
-158.253	123.491	-0.000482713	-0.791802
-157.472	123.485	-0.00201232	-0.798788
-156.691	123.487	-0.00282571	-0.798722
-155.911	123.485	-0.00505952	-0.801159
-155.075	123.587	0.0492804	-0.700192
-154.127	123.936	0.214672	-0.351977
-153.425	124.117	0.134638	-0.172751
-152.619	124.242	0.158537	-0.048026
-151.991	124.28	0.00430698	-0.0113893
157.84	125.14	0.0159998	0.684006
158.604	125.212	-0.00551932	0.755674
159.393	125.222	-0.00260498	0.766002
160.181	125.224	7.98243e-05	0.767301
160.984	125.19	0.018422	0.733908
164.109	125.237	0.00133266	0.780971
164.901	125.242	0.00860255	0.786432
165.686	125.232	0.00827542	0.776532
166.465	125.23	0.00178065	0.775048
167.244	125.23	-0.00417389	0.77534
168.041	125.244	0.00781372	0.789493
168.847	125.254	0.0282138	0.799646
169.627	125.249	0.0233054	0.794985
170.42	125.247	0.0318173	0.793913
171.106	125.222	-0.0678101	0.769403
171.983	125.239	0.0241217	0.786244
172.768	125.241	0.0243415	0.789057
173.55	125.243	0.0216576	0.791293
174.331	125.24	0.0181506	0.789482
175.111	125.24	0.0137769	0.790044
175.995	125.234	0.113193	0.784095
176.851	125.231	0.184399	0.782482
177.464	125.239	0.0130423	0.790863
178.235	125.242	-0.000821036	0.794972
179.037	125.243	0.0171057	0.796076
179.796	125.246	-0.00886839	0.799898
180.576	125.248	-0.0124937	0.802893
181.349	125.244	-0.0241044	0.799974
182.119	125.243	-0.0379406	0.800357
182.91	125.257	-0.0312024	0.814776
183.657	125.261	-0.0684101	0.820058
184.406	125.257	-0.103475	0.817221
185.155	125.253	-0.138516	0.813877
185.989	125.245	-0.0881611	0.807735
186.819	125.22	-0.0421329	0.783968
187.634	125.213	-0.0104191	0.778441
188.431	125.211	0.00298496	0.777735
189.204	125.208	-0.00720391	0.775986
189.943	125.211	-0.0517285	0.780166
191.105	125.211	0.326805	0.781812
191.817	125.22	0.254862	0.791664
192.722	125.234	0.377246	0.807347
-225.085	122.448	0.0570854	-0.785804
-224.36	122.461	0.0111391	-0.778083
-223.572	122.458	0.0265492	-0.786284
-222.761	122.463	0.0655432	-0.786628
-222.125	122.461	-0.0702395	-0.794348
-221.315	122.464	-0.0328996	-0.796535
-220.494	122.469	0.0161561	-0.797326
-219.663	122.472	0.0743535	-0.798682
-218.889	122.467	0.0747133	-0.808651
-218.112	122.481	0.0792431	-0.799864
-217.37	122.503	0.0478015	-0.783336
-216.631	122.507	0.0128641	-0.784072
-215.887	122.517	-0.0163664	-0.779097
-215.114	122.516	-0.0179592	-0.784545
-214.232	122.528	0.0902974	-0.777048
-213.503	122.533	0.0450702	-0.777104
-212.723	122.533	0.0505841	-0.781308
-211.922	122.535	0.0766813	-0.78428
-211.164	122.534	0.0608544	-0.789728
-210.362	122.53	0.087598	-0.797709
-209.583	122.538	0.0912104	-0.794419
-208.862	122.546	0.0372861	-0.790186
-208.05	122.544	0.0737439	-0.79683
-207.225	122.539	0.123835	-0.805963
-206.443	122.547	0.129459	-0.801462
-205.762	122.555	0.0345333	-0.797836
-202.703	122.606	-0.0108396	-0.762161
-201.906	122.582	0.00936118	-0.789625
-201.05	122.604	0.0887734	-0.771738
-200.216	122.607	0.146303	-0.771718
-199.439	122.605	0.145802	-0.777568
-198.627	122.583	0.180963	-0.802732
-197.89	122.593	0.140426	-0.796083
-197.201	122.601	0.0520159	-0.791819
-174.386	122.994	0.274612	-0.474016
-167.607	123.265	0.0254289	-0.219126
-166.842	123.069	0.00907758	-0.416328
-166.047	122.754	0.0232411	-0.733229
-165.28	122.716	0.00896086	-0.772758
-164.506	122.702	0.00161158	-0.787971
-163.72	122.708	0.00592351	-0.783047
-162.94	122.71	0.00449544	-0.782634
-162.162	122.704	0.000149185	-0.789472
-161.382	122.707	-0.000952241	-0.787708
-160.604	122.703	-0.00508487	-0.793785
-159.82	122.704	-0.00260809	-0.793872
-159.037	122.706	-0.00201392	-0.792862
-157.473	122.706	-0.00135988	-0.794528
-156.691	122.707	-0.00182807	-0.795193
-155.859	122.794	0.0483198	-0.709071
-154.777	123.358	0.348595	-0.14659
-154.1	123.424	0.243263	-0.0810543
-153.477	123.431	0.08318	-0.0751852
-152.002	123.499	-0.00567359	-0.00880881
158.613	124.391	0.00326673	0.719308
159.394	124.414	-0.000737623	0.742722
160.179	124.429	-0.00123887	0.75702
160.986	124.412	0.0202523	0.740595
164.098	124.41	-0.0098999	0.738512
164.905	124.422	0.0115392	0.751174
165.695	124.439	0.0163982	0.76828
166.48	124.454	0.0162886	0.783388
167.25	124.456	0.000927433	0.785414
168.037	124.458	0.00339804	0.787902
168.805	124.447	-0.014311	0.776778
169.598	124.444	-0.00634321	0.774171
170.392	124.447	0.00338366	0.777604
171.134	124.438	-0.0397666	0.768877
171.979	124.454	0.0200622	0.785325
172.779	124.456	0.0348295	0.788131
173.554	124.456	0.0250367	0.788273
174.352	124.456	0.0383146	0.788653
175.133	124.455	0.0351556	0.78827
175.957	124.449	0.0742061	0.783175
176.793	124.439	0.125882	0.773635
177.491	124.442	0.0394453	0.778015
178.278	124.438	0.041058	0.774458
179.034	124.45	0.0126247	0.786955
179.778	124.458	-0.0276157	0.7961
180.532	124.46	-0.0579447	0.799349
181.272	124.457	-0.102255	0.797137
181.988	124.455	-0.170297	0.795292
182.787	124.446	-0.154932	0.787649
183.531	124.45	-0.195523	0.792394
184.232	124.439	-0.278619	0.78314
184.977	124.435	-0.317403	0.780051
185.781	124.44	-0.297233	0.785637
186.718	124.444	-0.144335	0.791767
187.63	124.441	-0.0160928	0.789201
188.538	124.445	0.108279	0.794529
189.386	124.44	0.172644	0.791203
190.216	124.438	0.219479	0.790285
191.029	124.421	0.249125	0.77478
191.769	124.426	0.206249	0.781864
192.637	124.455	0.290837	0.811837
193.565	124.459	0.435411	0.817902
-225.119	121.654	0.0292205	-0.80012
-224.374	121.66	0.00275645	-0.799957
-223.582	121.664	0.0227341	-0.800824
-222.793	121.671	0.0393834	-0.799607
-222.005	121.677	0.0548282	-0.798593
-221.227	121.682	0.0606081	-0.798827
-220.445	121.688	0.0704141	-0.798593
-219.665	121.693	0.0769381	-0.797984
-218.895	121.697	0.0736805	-0.798851
-218.129	121.704	0.0664114	-0.797663
-217.383	121.707	0.0390396	-0.799281
-216.629	121.712	0.0195149	-0.798948
-215.881	121.715	-0.00599922	-0.800707
-215.116	121.72	-0.0145011	-0.801005
-214.337	121.725	-0.0104409	-0.799988
-213.569	121.729	-0.0161326	-0.800633
-212.772	121.734	0.00671301	-0.800104
-211.986	121.74	0.0174407	-0.79822
-211.202	121.745	0.0263893	-0.797803
-210.431	121.752	0.0224554	-0.795813
-209.653	121.759	0.0255418	-0.792882
-208.879	121.762	0.0242021	-0.793655
-208.093	121.766	0.03527	-0.7938
-207.356	121.768	-0.00335555	-0.795899
-206.592	121.769	-0.0150018	-0.79886
-205.847	121.771	-0.046346	-0.800892
-205.074	121.775	-0.0491741	-0.801206
-204.265	121.779	-0.0160424	-0.800779
-203.494	121.783	-0.0216057	-0.800275
-202.692	121.787	0.00368888	-0.800301
-201.894	121.793	0.0253595	-0.797533
-201.08	121.796	0.0624488	-0.798714
-200.361	121.799	0.00427303	-0.798981
-199.577	121.803	0.0115059	-0.798118
-198.789	121.804	0.0224909	-0.80105
-198.055	121.806	-0.0208677	-0.802212
-197.281	121.81	-0.0244858	-0.801476
-196.53	121.814	-0.0510384	-0.800731
-195.752	121.821	-0.0502121	-0.797087
-194.893	121.825	0.0305235	-0.796217
-194.104	121.827	0.0422169	-0.797319
-193.348	121.83	0.0195105	-0.797738
-192.568	121.831	0.0217897	-0.799411
-191.807	121.83	0.00395414	-0.803094
-191.036	121.832	-0.00326732	-0.803881
-190.297	121.832	-0.0428037	-0.806613
-189.52	121.839	-0.0438859	-0.802544
-188.736	121.845	-0.0389631	-0.799715
-187.925	121.848	-0.00677359	-0.799508
-187.114	121.855	0.0249553	-0.794446
-186.366	121.857	-0.00603077	-0.795196
-185.662	121.862	-0.0815381	-0.792738
-184.93	121.865	-0.128802	-0.792488
-184.153	121.864	-0.130858	-0.795748
-183.352	121.866	-0.108954	-0.796114
-182.526	121.865	-0.063104	-0.800068
-181.671	121.866	0.0123627	-0.801043
-180.881	121.867	0.0223816	-0.801887
-180.118	121.87	0.00565692	-0.801687
-179.295	121.871	0.049034	-0.80215
-178.541	121.874	0.0225232	-0.80163
-177.688	121.873	0.0961073	-0.804431
-176.872	121.874	0.131561	-0.805866
-176.135	121.876	0.0884266	-0.806296
-175.161	121.83	0.282154	-0.8535
-174.495	121.901	0.167378	-0.784597
-173.797	121.989	0.0841163	-0.698312
-169.194	122.682	0.00200219	-0.0162898
-168.315	122.612	0.0999065	-0.087073
-167.593	122.375	0.0411563	-0.326171
-166.787	122.176	0.0662298	-0.526093
-166.072	121.916	-0.000354198	-0.78834
-165.292	121.919	-0.00211816	-0.786589
-164.513	121.917	-0.0044242	-0.789714
-163.728	121.921	-0.000431925	-0.787665
-162.944	121.923	0.00146012	-0.786147
-162.166	121.922	-0.00204463	-0.788287
-161.381	121.924	0.00100608	-0.787631
-160.6	121.922	0.000134166	-0.791291
-159.82	121.924	-0.00151979	-0.790306
-156.689	121.936	0.00121143	-0.783281
-155.774	122.161	0.134275	-0.558581
-154.892	122.402	0.234036	-0.318472
-154.192	122.653	0.1519	-0.068344
159.4	123.624	0.00507229	0.736599
160.184	123.64	0.00363269	0.752694
160.981	123.639	0.0144839	0.751417
161.753	123.649	0.00156016	0.761215
163.337	123.671	0.014657	0.783593
164.092	123.659	-0.0156256	0.771494
164.914	123.678	0.0208934	0.791167
165.702	123.684	0.0236235	0.796995
166.483	123.681	0.0188325	0.793927
167.256	123.674	0.00700551	0.787242
168.05	123.673	0.0155447	0.786789
168.827	123.674	0.00731265	0.788321
175.15	123.669	0.0509843	0.78672
-225.131	120.878	0.0224276	-0.797055
-224.378	120.879	0.00358312	-0.800722
-223.597	120.887	0.0128128	-0.798202
-222.81	120.893	0.0277716	-0.797384
-222.02	120.897	0.045771	-0.798966
-221.25	120.906	0.0426439	-0.795512
-220.49	120.908	0.030063	-0.798313
-219.72	120.918	0.0276236	-0.793192
-218.95	120.919	0.0236886	-0.79749
-218.168	120.924	0.0329699	-0.797034
-217.388	120.936	0.0391404	-0.790346
-216.619	120.935	0.0346907	-0.796301
-215.865	120.936	0.0145655	-0.799332
-215.115	120.946	-0.00882097	-0.794205
-214.341	120.949	-0.00932162	-0.796178
-213.576	120.95	-0.0191364	-0.799389
-212.793	120.954	-0.0105419	-0.799938
-212.002	120.956	0.00600295	-0.802798
-211.224	120.959	0.00922373	-0.803797
-210.458	120.965	-0.000169471	-0.801816
-209.675	120.964	0.00792242	-0.806707
-208.9	120.97	0.00727618	-0.80568
-208.13	120.974	0.00195116	-0.805722
-207.365	120.98	-0.0088024	-0.803862
-206.593	120.985	-0.0120463	-0.802049
-205.816	120.996	-0.0109214	-0.795309
-205.037	120.998	-0.00816492	-0.796835
-204.27	121.013	-0.0172039	-0.786162
-203.505	120.996	-0.0294314	-0.806487
-202.704	121.001	-0.00403604	-0.804786
-201.913	121.005	0.00985001	-0.80494
-201.111	121.008	0.0352218	-0.805172
-200.344	121.013	0.0253698	-0.803597
-199.567	121.017	0.0249603	-0.802856
-198.768	121.029	0.0472636	-0.794552
-198.021	121.048	0.0164434	-0.778757
-197.26	121.051	0.000240262	-0.779775
-196.504	121.041	-0.0215182	-0.792022
-195.741	121.035	-0.0367627	-0.801476
-194.954	121.036	-0.0269225	-0.803697
-194.142	121.044	0.00644403	-0.798573
-193.366	121.054	0.00444418	-0.791939
-192.603	121.062	-0.0106346	-0.786952
-191.815	121.07	-0.000529148	-0.781194
-191.024	121.072	0.0119148	-0.782202
-190.28	121.076	-0.0229388	-0.781323
-189.534	121.071	-0.0558674	-0.788821
-188.736	121.066	-0.036735	-0.796972
-187.917	121.07	0.00405809	-0.795451
-187.104	121.069	0.0378114	-0.79846
-186.354	121.078	0.00826354	-0.79287
-185.669	121.085	-0.0851287	-0.788084
-184.93	121.076	-0.126325	-0.799643
-184.127	121.066	-0.102121	-0.811819
-183.291	121.064	-0.0458935	-0.816017
-182.492	121.067	-0.0263532	-0.815638
-181.689	121.072	-0.00291651	-0.812371
-180.915	121.092	-0.00869677	-0.794931
-180.147	121.1	-0.0206785	-0.788864
-179.331	121.092	0.015462	-0.798992
-178.551	121.094	0.0152465	-0.799818
-177.718	121.09	0.0678745	-0.805343
-176.943	121.082	0.0626263	-0.815349
-176.196	121.086	0.0294333	-0.813304
-175.379	121.088	0.0659351	-0.813528
-174.606	121.088	0.0583418	-0.814883
-173.86	121.099	0.0234034	-0.806393
-173.115	121.11	-0.0118837	-0.796737
-172.655	121.221	-0.333069	-0.687435
-171.911	121.319	-0.369473	-0.590869
-170.136	121.642	-0.156791	-0.271807
-169.199	121.697	-0.00131942	-0.217769
-168.38	121.568	0.0366215	-0.348412
-167.563	121.292	0.0730607	-0.625972
-166.84	121.155	0.0147482	-0.764143
-166.077	121.132	-0.00414144	-0.7887
-165.296	121.137	-0.00424374	-0.785512
-164.514	121.139	-0.00401721	-0.785204
-163.727	121.142	0.001258	-0.78359
-162.943	121.142	0.00381618	-0.784526
-162.165	121.139	-8.65677e-05	-0.788347
-161.382	121.139	0.0016868	-0.789515
-160.601	121.137	8.38545e-05	-0.793363
-157.298	121.399	0.175831	-0.535841
-156.578	121.328	0.113155	-0.607668
-155.671	121.589	0.238234	-0.347394
-154.919	121.778	0.208009	-0.159307
-152.008	121.931	-0.0104759	-0.0100354
159.402	122.83	0.00742227	0.727624
160.181	122.86	0.00024383	0.757463
160.971	122.876	0.00453253	0.773372
161.76	122.854	0.0080146	0.751354
162.526	122.844	-0.0107072	0.741698
163.349	122.889	0.0269096	0.785858
164.106	122.876	-0.00165443	0.773213
164.92	122.903	0.0265419	0.800286
165.705	122.909	0.0268806	0.806368
166.488	122.899	0.0243989	0.79694
167.268	122.892	0.0186825	0.790209
-225.133	120.09	0.0264543	-0.805553
-224.373	120.088	0.0138848	-0.813032
-223.603	120.097	0.01246	-0.808607
-194.939	120.259	-0.00911879	-0.79876
-194.135	120.268	0.0169454	-0.793149
-193.364	120.287	0.00918783	-0.776704
-192.586	120.293	0.0096956	-0.774408
-191.805	120.301	0.0121914	-0.769041
-191.022	120.294	0.0165855	-0.778954
-190.255	120.294	0.0046415	-0.781908
-189.491	120.294	-0.00968528	-0.783861
-188.703	120.296	-0.000628	-0.784452
-187.911	120.302	0.012231	-0.781462
-187.122	120.306	0.0219378	-0.780069
-186.383	120.315	-0.0174996	-0.773898
-185.719	120.293	-0.133101	-0.797955
-184.971	120.259	-0.164532	-0.834548
-184.155	120.263	-0.12832	-0.832907
-183.31	120.282	-0.0622115	-0.815611
-182.499	120.295	-0.0314037	-0.805553
-181.688	120.301	0.000407729	-0.801581
-178.563	120.315	0.00444534	-0.795492
-177.756	120.318	0.0311772	-0.794798
-176.967	120.316	0.0407895	-0.798578
-176.212	120.318	0.015098	-0.799216
-175.425	120.32	0.0217929	-0.798768
-174.643	120.318	0.0227132	-0.802119
-173.863	120.319	0.0222378	-0.802994
-173.1	120.33	0.00441453	-0.794299
-172.468	120.385	-0.144466	-0.740981
-171.716	120.399	-0.173691	-0.728688
-170.935	120.462	-0.173073	-0.667226
-170.144	120.562	-0.163529	-0.568593
-169.268	120.568	-0.0679608	-0.564099
-168.409	120.415	0.00928696	-0.719157
-167.641	120.348	-0.00424559	-0.787068
-166.859	120.346	-0.00318946	-0.790735
-166.081	120.346	-0.00669928	-0.791602
-165.3	120.351	-0.007083	-0.788578
-164.52	120.354	-0.00860945	-0.786562
-163.735	120.36	-0.00545919	-0.781794
-162.951	120.359	-0.00292349	-0.784571
-162.17	120.358	-0.00390622	-0.786295
-161.384	120.357	9.96426e-05	-0.789224
-160.6	120.353	0.0024955	-0.793567
-157.23	120.726	0.244348	-0.425345
-156.413	120.81	0.279468	-0.341854
-155.663	120.975	0.247164	-0.178234
-154.994	121.05	0.133531	-0.104083
-154.3	121.113	0.0453043	-0.0421084
-152.796	121.151	-0.0146063	-0.00562622
-152.01	121.15	-0.011379	-0.00803529
-151.222	121.155	-0.00585729	-0.00369625
159.413	122.023	0.0186042	0.704663
160.183	122.073	0.00254172	0.754785
160.971	122.083	0.00530412	0.764555
161.756	122.09	0.00434605	0.771851
162.526	122.09	-0.0115337	0.771195
163.337	122.104	0.0144043	0.785993
164.106	122.094	-0.00178333	0.775994
164.906	122.103	0.0122632	0.784896
165.717	122.124	0.0384061	0.805678
166.501	122.119	0.0368508	0.801491
-177.76	119.541	0.0295473	-0.789434
-175.417	119.543	0.0308102	-0.793341
-174.647	119.543	0.0202526	-0.794586
-173.871	119.542	0.0157084	-0.798037
-173.088	119.551	0.0176844	-0.790156
-172.309	119.551	0.016708	-0.792141
-171.494	119.516	0.0504452	-0.82825
-170.758	119.531	0.00536801	-0.815397
-170.009	119.567	-0.0266855	-0.78081
-169.197	119.576	0.0041618	-0.773885
-168.409	119.57	0.0113448	-0.781029
-167.642	119.56	-0.00337497	-0.792223
-166.864	119.56	-0.00686321	-0.793855
-166.083	119.563	-0.00772386	-0.791781
-165.304	119.57	-0.0100212	-0.786321
-164.527	119.575	-0.0145958	-0.782359
-163.743	119.577	-0.0124277	-0.781916
-162.957	119.579	-0.0075223	-0.781651
-162.172	119.578	-0.00485966	-0.783474
-161.387	119.575	-0.00162424	-0.787236
-160.602	119.572	0.00137359	-0.791459
-159.823	119.574	-0.000863953	-0.79075
-157.98	120.018	0.27817	-0.349323
-157.073	120.177	0.402589	-0.191371
-156.404	120.203	0.2898	-0.165712
-155.717	120.274	0.193883	-0.096213
-155.044	120.313	0.084831	-0.0575797
-154.348	120.351	-0.00179626	-0.0204924
-153.578	120.364	-0.0137109	-0.00850811
-152.796	120.366	-0.0146733	-0.00760313
-152.011	120.367	-0.0116236	-0.00683485
-151.223	120.372	-0.0058758	-0.0030398
-150.44	120.373	-0.00628733	-0.00234764
-148.878	120.374	-0.00890951	-0.00291619
-148.093	120.371	-0.00694914	-0.00664495
-147.31	120.369	-0.00622369	-0.00964397
-146.526	120.365	-0.00571468	-0.0136783
-145.734	120.37	0.00391702	-0.00953237
-144.955	120.374	-0.000399358	-0.00589214
-138.703	120.366	-0.0120328	-0.017679
-137.912	120.377	-0.00439069	-0.00705546
-137.128	120.378	-0.00342533	-0.00563808
-136.358	120.291	-0.0168684	-0.0936171
-129.217	120.137	0.0732331	-0.248525
-128.438	120.191	0.0688415	-0.195204
-127.628	120.197	0.0954425	-0.189336
160.184	121.291	0.00352221	0.757413
160.965	121.297	-0.000708845	0.763589
161.765	121.32	0.013781	0.785922
162.551	121.325	0.0141139	0.79091
163.349	121.335	0.025956	0.801387
164.134	121.341	0.0261609	0.807266
164.937	121.323	0.0431509	0.789094
166.499	121.335	0.0348792	0.801442
175.119	121.311	0.0188891	0.780724
-173.119	118.804	-0.0107019	-0.754377
-172.335	118.797	-0.00836725	-0.763043
-171.547	118.779	-0.000682745	-0.783163
-170.752	118.753	0.0132623	-0.810727
-169.965	118.75	0.0190544	-0.815494
-169.2	118.767	0.0024396	-0.799612
-168.42	118.772	0.00164284	-0.796443
-167.644	118.778	-0.00365107	-0.791723
-166.864	118.779	-0.00514528	-0.792148
-166.086	118.782	-0.00890248	-0.790554
-165.306	118.796	-0.0102798	-0.777277
-164.535	118.813	-0.0210013	-0.761416
-163.697	118.912	0.0350252	-0.664247
-162.926	118.851	0.0245141	-0.726593
-162.172	118.803	-0.00363803	-0.775522
-161.393	118.791	-0.00634879	-0.788756
-160.608	118.788	-0.00336108	-0.792066
-159.827	118.789	-0.00402578	-0.793044
-159.041	118.791	-0.000297906	-0.791813
-157.951	119.28	0.307549	-0.303202
-157.086	119.479	0.390314	-0.105767
-156.455	119.519	0.239288	-0.0660851
-155.753	119.548	0.158996	-0.0389354
-154.361	119.584	-0.0137599	-0.00386305
-153.575	119.583	-0.00988364	-0.00619692
-152.793	119.583	-0.01052	-0.00662727
-152.01	119.585	-0.0102545	-0.00586911
-151.241	119.43	-0.0233893	-0.161484
-148.143	119.22	-0.055864	-0.373507
-147.395	119.175	-0.0911758	-0.41912
-146.647	119.169	-0.126147	-0.42623
-145.849	119.17	-0.110577	-0.425393
-145.036	119.178	-0.0804497	-0.418284
-144.578	119.183	-0.405616	-0.41318
-139.607	118.96	-0.132839	-0.639524
-138.618	119.026	0.0734421	-0.573576
-138.032	119.082	-0.123823	-0.518046
-137.129	119.123	-0.00483045	-0.477053
-136.351	119.021	-0.00999479	-0.578854
-135.736	118.996	-0.178491	-0.604688
-133.977	118.971	0.0146262	-0.63044
-130	119.032	0.0741147	-0.569792
-129.235	119.052	0.0561701	-0.549564
-128.452	119.067	0.0550709	-0.534986
-127.657	119.062	0.066939	-0.539828
-126.852	119.052	0.0883309	-0.549687
-126.083	119.054	0.0732274	-0.548032
-125.417	119.038	-0.0444529	-0.564294
-124.558	119.048	0.0313395	-0.553607
-123.867	119.06	-0.0610552	-0.542334
-123.02	119.071	0.00205916	-0.531087
-122.148	119.084	0.0901198	-0.517806
-121.414	119.099	0.0404701	-0.502875
-120.683	119.097	-0.0116397	-0.504393
-119.935	119.091	-0.0475196	-0.510712
-119.194	119.096	-0.0901193	-0.505671
-118.429	119.093	-0.108692	-0.508135
-117.646	119.101	-0.109978	-0.499727
-116.875	119.125	-0.122068	-0.476217
-116.082	119.144	-0.113349	-0.457045
-115.308	119.14	-0.123214	-0.460723
-114.509	119.146	-0.107962	-0.454409
-113.727	119.152	-0.109659	-0.448665
-112.936	119.153	-0.102258	-0.447368
-112.15	119.158	-0.100176	-0.441962
-111.38	119.17	-0.113897	-0.429976
-110.595	119.176	-0.112524	-0.423192
160.167	120.504	-0.0131006	0.75496
160.955	120.509	-0.0106402	0.760126
161.754	120.523	0.00261802	0.773707
162.551	120.533	0.0135925	0.783264
163.353	120.548	0.0309038	0.798185
164.142	120.564	0.0339636	0.814846
167.279	120.534	0.0292919	0.78467
172.764	120.542	0.017931	0.795271
173.546	120.539	0.0152484	0.792272
174.331	120.534	0.0146274	0.787458
175.115	120.529	0.0140417	0.783359
175.889	120.522	0.00304307	0.776887
-171.541	118.03	0.00649482	-0.749516
-170.759	118	0.00739809	-0.780345
-169.997	117.999	-0.0119038	-0.782856
-169.221	118	-0.0167983	-0.783249
-168.433	117.996	-0.0106968	-0.7895
-167.65	117.997	-0.00898436	-0.789039
-166.868	117.998	-0.00804117	-0.789695
-166.09	118.002	-0.0115937	-0.787438
-165.306	118.024	-0.00940834	-0.766606
-164.623	118.07	-0.108126	-0.722059
-162.871	118.084	0.0810665	-0.710287
-162.164	118.024	0.00575125	-0.771061
-161.39	118.01	-0.00195797	-0.786093
-160.606	118.009	-6.25729e-05	-0.788399
-159.827	118.009	-0.00333569	-0.789781
-158.982	118.095	0.0600999	-0.703915
-157.987	118.425	0.272249	-0.375074
-157.211	118.67	0.266629	-0.131589
-156.531	118.749	0.164198	-0.0533012
-153.577	118.799	-0.0111784	-0.00668761
-152.792	118.799	-0.00913257	-0.00769709
-151.989	118.788	0.0113824	-0.01906
-151.243	118.522	-0.0248447	-0.286002
-150.52	118.101	-0.0842612	-0.707595
-148.938	118.062	-0.0677052	-0.74803
-148.187	118.074	-0.0997152	-0.736705
-147.467	118.103	-0.162182	-0.707891
-146.931	118.055	-0.409394	-0.755931
-145.906	118.075	-0.167299	-0.736945
-145.127	118.074	-0.17123	-0.738397
-144.379	118.079	-0.205843	-0.733893
-143.626	118.095	-0.235789	-0.718115
-142.899	118.089	-0.291926	-0.72454
-142.131	118.096	-0.307397	-0.718164
-141.212	118.104	-0.171207	-0.710006
-140.384	118.096	-0.12621	-0.718597
-139.571	118.117	-0.096705	-0.698457
-138.747	118.121	-0.0560383	-0.694042
-138.031	118.133	-0.122642	-0.682557
-137.204	118.146	-0.0793985	-0.669696
-136.436	118.144	-0.0941825	-0.672195
-135.701	118.147	-0.14305	-0.669199
-134.848	118.15	-0.0726932	-0.666563
-134.059	118.158	-0.0674487	-0.659011
-133.293	118.169	-0.0846725	-0.647731
-132.503	118.177	-0.0785204	-0.640565
-131.753	118.186	-0.111566	-0.631253
-130.98	118.194	-0.122203	-0.62328
-130.159	118.204	-0.0845774	-0.613331
-129.366	118.216	-0.0756369	-0.601597
-128.588	118.224	-0.0805296	-0.593187
-127.801	118.228	-0.0774536	-0.590065
-127.03	118.23	-0.0902559	-0.587586
-126.242	118.234	-0.0854039	-0.583668
-125.473	118.236	-0.100496	-0.581574
-124.692	118.242	-0.102757	-0.575498
-123.901	118.251	-0.0957216	-0.566346
-123.12	118.261	-0.0983076	-0.556593
-122.331	118.27	-0.0921461	-0.547142
-121.542	118.282	-0.0868956	-0.535444
-120.767	118.287	-0.0964507	-0.530106
-119.982	118.293	-0.0952046	-0.524132
-119.203	118.298	-0.0997689	-0.51895
-118.425	118.302	-0.104768	-0.515183
-117.638	118.308	-0.102201	-0.508861
-116.855	118.314	-0.102967	-0.502871
-116.077	118.321	-0.108058	-0.495709
-115.283	118.331	-0.0984099	-0.48524
-114.491	118.338	-0.090417	-0.478319
-113.706	118.347	-0.0888923	-0.469146
-112.92	118.353	-0.0869517	-0.462104
-112.148	118.359	-0.0982424	-0.456103
-111.369	118.361	-0.103111	-0.453524
-110.588	118.366	-0.105971	-0.448593
-109.805	118.378	-0.107266	-0.436236
-109.032	118.4	-0.11755	-0.41435
159.334	119.641	-0.0603543	0.676201
160.157	119.725	-0.0226662	0.760703
160.949	119.715	-0.0167847	0.75027
161.747	119.728	-0.0047784	0.763239
162.534	119.74	-0.00345469	0.774972
163.339	119.772	0.0167915	0.806702
166.478	119.777	0.0138972	0.812747
167.267	119.747	0.0171996	0.782272
168.058	119.753	0.0228706	0.78874
168.835	119.753	0.0142805	0.788505
169.62	119.754	0.0147364	0.789955
170.404	119.755	0.012872	0.791588
171.19	119.759	0.0134473	0.795
171.979	119.758	0.0172618	0.794457
172.762	119.757	0.0161182	0.793782
173.544	119.756	0.0129538	0.793107
174.333	119.751	0.0166385	0.78932
175.117	119.75	0.0160703	0.788708
175.909	119.745	0.0229534	0.784015
176.709	119.761	0.0376737	0.799844
-169.975	117.216	0.0118914	-0.783322
-169.217	117.215	-0.0114207	-0.785411
-168.426	117.212	-0.00208091	-0.789728
-167.651	117.217	-0.00880343	-0.78641
-166.871	117.217	-0.00955998	-0.788032
-166.096	117.225	-0.0163725	-0.780803
-165.345	117.285	-0.0472524	-0.722266
-162.17	117.305	0.000979257	-0.707066
-161.39	117.229	-0.000613405	-0.78412
-160.605	117.227	0.00243127	-0.787452
-159.833	117.23	-0.00800982	-0.784626
-158.826	117.567	0.216345	-0.449237
-157.95	117.824	0.310701	-0.193162
-157.26	117.938	0.218117	-0.0798109
-154.357	118.016	-0.00769088	-0.00470993
-153.574	118.015	-0.00791229	-0.00709583
-152.792	118.015	-0.00790395	-0.00805131
-152.056	117.751	-0.0547164	-0.272657
-151.299	117.317	-0.0799971	-0.707244
-150.553	117.167	-0.117025	-0.858143
-149.736	117.222	-0.0829612	-0.803057
-148.945	117.237	-0.0742411	-0.788871
-148.167	117.248	-0.0794671	-0.779032
-147.397	117.248	-0.0920556	-0.779289
-146.665	117.253	-0.142788	-0.774588
-145.825	117.271	-0.0860045	-0.757561
-145.048	117.285	-0.0918086	-0.743371
-144.256	117.284	-0.0825487	-0.745108
-143.488	117.293	-0.0974408	-0.736324
-142.706	117.296	-0.0990948	-0.734135
-141.926	117.304	-0.101999	-0.726427
-141.137	117.311	-0.0962637	-0.719522
-140.352	117.313	-0.0942324	-0.717938
-139.568	117.324	-0.0936328	-0.707147
-138.781	117.331	-0.089687	-0.700992
-138.003	117.339	-0.0950738	-0.693203
-137.221	117.346	-0.09577	-0.685877
-136.433	117.353	-0.0909012	-0.67908
-135.654	117.359	-0.0951452	-0.673203
-134.867	117.365	-0.0923702	-0.667216
-134.08	117.373	-0.0881983	-0.659513
-133.298	117.381	-0.0897817	-0.651896
-132.515	117.389	-0.0898603	-0.644294
-131.734	117.398	-0.0922082	-0.635638
-130.953	117.405	-0.0951112	-0.627945
-130.168	117.414	-0.0934962	-0.619765
-129.385	117.422	-0.0939538	-0.610977
-128.601	117.429	-0.0941438	-0.60408
-127.816	117.435	-0.0925829	-0.598386
-127.034	117.441	-0.0938873	-0.592454
-126.249	117.448	-0.0923896	-0.585935
-125.464	117.454	-0.0914555	-0.57973
-124.683	117.461	-0.0938225	-0.572131
-123.897	117.469	-0.0915293	-0.564134
-123.115	117.477	-0.0928156	-0.556296
-122.33	117.484	-0.0914159	-0.549016
-121.544	117.492	-0.089511	-0.540973
-120.762	117.498	-0.0912387	-0.53497
-119.978	117.504	-0.0905258	-0.528309
-119.196	117.51	-0.0921583	-0.522692
-118.413	117.515	-0.093607	-0.517144
-117.631	117.522	-0.0949359	-0.51069
-116.847	117.529	-0.0946227	-0.503155
-116.065	117.538	-0.0968091	-0.493558
-115.277	117.547	-0.0928767	-0.484522
-114.486	117.555	-0.084931	-0.476505
-113.705	117.562	-0.0879558	-0.468775
-112.921	117.569	-0.0877454	-0.461962
-112.138	117.579	-0.0885677	-0.451915
-111.363	117.581	-0.0972361	-0.449002
-110.577	117.579	-0.0953628	-0.450852
-109.793	117.581	-0.0955808	-0.449308
-109.022	117.611	-0.108413	-0.418986
159.327	118.83	-0.0675627	0.649999
160.151	118.903	-0.0286892	0.723348
160.952	118.924	-0.013987	0.743903
161.745	118.939	-0.00609867	0.759101
162.512	118.946	-0.0249205	0.765619
165.742	119.056	0.0627573	0.875463
166.497	119.016	0.0329386	0.835899
167.261	118.97	0.0113794	0.790012
168.055	118.975	0.0200203	0.795169
168.841	118.976	0.0201059	0.796286
169.63	118.977	0.02397	0.797151
170.404	118.975	0.0132767	0.796034
171.192	118.975	0.0152083	0.795839
171.982	118.975	0.0202326	0.795573
172.765	118.973	0.0182345	0.794093
173.553	118.973	0.0211648	0.794413
174.341	118.971	0.0242929	0.793026
175.124	118.969	0.0222416	0.791529
175.911	118.967	0.0239984	0.789755
176.696	118.969	0.0244623	0.792491
177.44	118.977	-0.0168069	0.801027
-169.225	116.432	-0.0177992	-0.785312
-168.441	116.426	-0.015176	-0.792937
-167.655	116.429	-0.0106846	-0.791358
-166.869	116.428	-0.00645169	-0.793544
-166.092	116.437	-0.0113714	-0.785828
-165.329	116.512	-0.0301706	-0.712123
-164.474	116.541	0.0431548	-0.68416
-162.92	116.669	0.0337476	-0.55844
-162.164	116.465	0.00790922	-0.763473
-161.393	116.44	-0.00314389	-0.789511
-160.599	116.449	0.00894059	-0.78197
-159.636	116.752	0.19036	-0.479891
-158.7	116.97	0.344231	-0.262943
-158.031	117.069	0.230445	-0.164586
-157.322	117.186	0.156923	-0.04829
-156.613	117.212	0.0838377	-0.0235783
-155.138	117.231	-0.00611507	-0.00568686
-154.355	117.232	-0.00528931	-0.00548551
-153.572	117.232	-0.0051956	-0.00625017
-152.783	117.227	0.00188827	-0.0118428
-151.911	117.137	0.0915817	-0.102963
-151.236	116.628	-0.0168056	-0.612286
-150.532	116.409	-0.094979	-0.832417
-149.73	116.442	-0.0759968	-0.800055
-148.94	116.453	-0.0688358	-0.788914
-148.159	116.459	-0.0709843	-0.784208
-147.375	116.466	-0.0694644	-0.777338
-146.628	116.466	-0.105233	-0.777691
-145.825	116.47	-0.0852414	-0.773896
-145.038	116.494	-0.0813278	-0.751195
-144.257	116.494	-0.0831925	-0.75092
-143.475	116.501	-0.0843782	-0.744208
-142.692	116.509	-0.0843074	-0.737466
-141.91	116.517	-0.0849776	-0.729218
-141.126	116.525	-0.08476	-0.721661
-140.343	116.53	-0.0843816	-0.716919
-139.56	116.538	-0.0844781	-0.70928
-138.777	116.545	-0.085184	-0.703056
-137.994	116.552	-0.0852212	-0.695763
-137.211	116.56	-0.0856099	-0.688312
-136.427	116.568	-0.0854568	-0.680695
-135.643	116.575	-0.0847216	-0.673548
-134.859	116.582	-0.0842569	-0.666611
-134.076	116.59	-0.0845737	-0.659074
-133.293	116.597	-0.0845175	-0.651795
-132.51	116.605	-0.0846808	-0.644186
-131.727	116.613	-0.0851778	-0.636256
-130.944	116.62	-0.0856863	-0.628937
-130.16	116.628	-0.0859511	-0.621523
-129.377	116.635	-0.0860751	-0.614012
-128.594	116.642	-0.0864423	-0.607174
-127.81	116.649	-0.0862048	-0.600631
-127.027	116.655	-0.0865138	-0.593783
-126.242	116.663	-0.0858117	-0.586462
-125.458	116.67	-0.0849027	-0.579621
-124.675	116.677	-0.0859079	-0.57167
-123.891	116.685	-0.0853119	-0.563817
-123.108	116.692	-0.085972	-0.556532
-122.324	116.7	-0.085674	-0.549183
-121.54	116.707	-0.0854006	-0.541853
-120.756	116.713	-0.0857527	-0.535385
-119.973	116.72	-0.0856405	-0.528644
-119.189	116.726	-0.0857243	-0.522686
-118.405	116.731	-0.0851043	-0.516807
-117.622	116.737	-0.0866575	-0.510931
-116.838	116.746	-0.0859684	-0.501983
-116.056	116.755	-0.0880728	-0.492215
-115.271	116.762	-0.0865387	-0.485598
-114.479	116.772	-0.0782008	-0.475055
-113.703	116.779	-0.0865334	-0.467479
-112.926	116.793	-0.0929949	-0.453368
-112.137	116.807	-0.0881882	-0.438929
-111.356	116.8	-0.0907345	-0.445464
-110.572	116.796	-0.0903924	-0.450081
-109.785	116.791	-0.0877142	-0.453979
-109.024	116.819	-0.110735	-0.425512
-108.27	116.888	-0.140438	-0.356256
159.356	118.078	-0.0383607	0.68297
160.17	118.142	-0.00984841	0.747165
160.96	118.155	-0.00584201	0.759145
161.74	118.154	-0.0115508	0.758178
162.506	118.152	-0.0310381	0.756054
163.322	118.166	-0.000342776	0.769871
164.971	118.306	0.0774258	0.91047
165.735	118.258	0.055968	0.862634
166.502	118.214	0.0377424	0.818731
167.255	118.184	0.00458628	0.788199
168.054	118.191	0.0189783	0.795643
168.844	118.194	0.0235672	0.798142
169.627	118.192	0.0208614	0.796697
170.405	118.191	0.0132947	0.795548
171.194	118.191	0.0169865	0.796128
171.983	118.191	0.0209872	0.796879
172.769	118.192	0.0219175	0.79743
173.559	118.193	0.0271745	0.798786
174.342	118.193	0.0243319	0.7995
175.126	118.189	0.0235438	0.796167
175.912	118.192	0.0244956	0.798818
176.697	118.192	0.0247417	0.799749
177.476	118.208	0.0186517	0.816224
178.287	118.208	0.0452878	0.816808
179.128	118.174	0.101031	0.783443
-167.65	115.638	-0.00469664	-0.799279
-166.866	115.643	-0.00261237	-0.795903
-166.087	115.66	-0.00497064	-0.779345
-165.311	115.664	-0.0110741	-0.777362
-164.534	115.667	-0.0155029	-0.774781
-163.803	115.746	-0.0663346	-0.69747
-162.953	115.676	0.00226442	-0.76831
-161.852	116.137	0.321417	-0.308267
-161.037	116.214	0.354219	-0.232097
-160.235	116.259	0.37422	-0.188148
-159.433	116.228	0.394026	-0.219868
-158.782	116.277	0.262419	-0.172375
-158.104	116.336	0.158795	-0.11405
-157.38	116.391	0.100081	-0.0598545
-156.684	116.435	0.013532	-0.016339
-155.922	116.448	-0.00665182	-0.0050334
-155.137	116.448	-0.00442406	-0.0056877
-154.353	116.451	-0.00297153	-0.00354686
-153.571	116.45	-0.00308411	-0.00438728
-152.77	116.437	0.0150648	-0.0186751
-151.919	116.355	0.0835563	-0.100871
-151.186	116.091	0.0346219	-0.365895
-150.466	115.716	-0.0286157	-0.741274
-149.727	115.651	-0.0725117	-0.806819
-148.935	115.667	-0.0631111	-0.791194
-148.157	115.671	-0.068295	-0.787932
-147.373	115.677	-0.0672633	-0.782763
-146.596	115.687	-0.0730367	-0.773051
-145.812	115.691	-0.071581	-0.769307
-145.028	115.707	-0.0707826	-0.753511
-144.25	115.712	-0.0753076	-0.749423
-143.467	115.717	-0.0762121	-0.744864
-142.685	115.724	-0.0770062	-0.738263
-141.902	115.731	-0.0775286	-0.731335
-141.119	115.738	-0.0776276	-0.724406
-140.336	115.746	-0.0776679	-0.717216
-139.553	115.754	-0.0777152	-0.709632
-138.77	115.762	-0.0781065	-0.702035
-137.987	115.769	-0.0777937	-0.694534
-137.203	115.777	-0.0778152	-0.687332
-136.42	115.784	-0.0775193	-0.679899
-135.636	115.791	-0.077162	-0.672908
-134.853	115.799	-0.0771663	-0.665845
-134.07	115.806	-0.0777768	-0.658597
-133.286	115.813	-0.0777574	-0.651671
-132.503	115.821	-0.0777555	-0.644027
-131.719	115.828	-0.0778834	-0.636804
-130.936	115.835	-0.0782202	-0.629487
-130.153	115.843	-0.0786013	-0.622289
-129.37	115.85	-0.0788223	-0.615171
-128.586	115.857	-0.0791617	-0.608449
-127.803	115.863	-0.0788055	-0.601733
-127.019	115.87	-0.0787773	-0.594805
-126.235	115.878	-0.0784898	-0.586912
-125.451	115.885	-0.0780936	-0.579739
-124.668	115.893	-0.0789119	-0.571506
-123.884	115.901	-0.0787923	-0.563583
-123.101	115.908	-0.0794249	-0.556695
-122.317	115.915	-0.0791723	-0.549459
-121.534	115.922	-0.0792845	-0.542251
-120.75	115.929	-0.0795988	-0.535623
-119.967	115.935	-0.0797618	-0.529247
-119.183	115.941	-0.0800947	-0.522903
-118.398	115.947	-0.0789317	-0.516472
-117.614	115.953	-0.0790067	-0.510064
-116.83	115.962	-0.0788276	-0.501238
-116.045	115.971	-0.0770462	-0.491957
-115.265	115.978	-0.0811178	-0.484718
-114.476	115.995	-0.0757948	-0.467282
-113.697	115.993	-0.0809798	-0.469643
-112.919	116.007	-0.0864996	-0.454542
-112.133	116.005	-0.0846862	-0.456324
-111.35	116.001	-0.0857166	-0.46067
-110.562	115.998	-0.0812514	-0.463462
-109.778	115.998	-0.0811288	-0.46232
-109.005	116.01	-0.091554	-0.450718
-108.244	116.033	-0.114388	-0.427304
-107.459	116.124	-0.113458	-0.3356
158.651	117.406	0.0427345	0.795758
159.389	117.352	-0.00497631	0.741399
160.189	117.388	0.00925557	0.777037
160.97	117.392	0.00507353	0.780886
161.76	117.376	0.00906215	0.765039
162.529	117.368	-0.00795163	0.756899
163.369	117.429	0.046239	0.817673
164.165	117.466	0.0568074	0.855293
164.972	117.489	0.0779482	0.877797
165.729	117.441	0.0495587	0.829997
166.497	117.42	0.0319059	0.80829
167.249	117.398	-0.0011852	0.78724
168.039	117.399	0.00333538	0.787612
168.822	117.398	0.000868143	0.787437
169.618	117.402	0.0121378	0.791344
170.412	117.407	0.0207273	0.796506
171.199	117.409	0.0217843	0.798371
171.981	117.407	0.0188298	0.796939
172.776	117.408	0.0286256	0.79793
173.557	117.407	0.0247679	0.79772
174.343	117.409	0.0258784	0.799379
175.129	117.407	0.0264045	0.798334
175.911	117.408	0.023469	0.799243
176.693	117.408	0.0208575	0.799441
177.494	117.402	0.0369395	0.794206
178.297	117.385	0.0547346	0.778041
179.089	117.382	0.0623805	0.775736
-166.856	114.853	0.00861149	-0.802632
-166.068	114.857	0.0153383	-0.80003
-165.301	114.874	0.000697387	-0.784124
-164.529	114.875	-0.00894308	-0.783852
-163.744	114.873	-0.00562228	-0.786599
-162.962	114.875	-0.00619996	-0.785826
-162.18	114.877	-0.006436	-0.785399
-161.119	115.309	0.273162	-0.353802
-160.208	115.536	0.401916	-0.128152
-159.442	115.593	0.385958	-0.0715373
-158.799	115.624	0.246446	-0.0419075
-158.107	115.612	0.155974	-0.0547853
-157.433	115.63	0.0477464	-0.0377306
-156.703	115.661	-0.00419126	-0.00693313
-155.918	115.664	-0.00199463	-0.00541565
-155.135	115.664	-0.00162647	-0.0061557
-154.353	115.666	-0.00175755	-0.00463652
-153.57	115.668	-0.00172481	-0.00363601
-152.763	115.64	0.0235716	-0.0316373
-151.953	115.609	0.0500934	-0.0634976
-151.221	115.422	3.75424e-05	-0.251019
-150.488	115.116	-0.0504481	-0.55731
-149.717	114.882	-0.061419	-0.791986
-148.938	114.878	-0.0659669	-0.796797
-148.155	114.883	-0.0657931	-0.792502
-147.367	114.881	-0.0602756	-0.794867
-146.587	114.889	-0.0634956	-0.786893
-145.802	114.9	-0.061419	-0.776952
-145.02	114.915	-0.0622598	-0.762221
-144.242	114.926	-0.0675931	-0.75115
-143.46	114.933	-0.0688349	-0.744616
-142.679	114.941	-0.0702575	-0.737473
-141.896	114.948	-0.0704013	-0.730755
-141.113	114.955	-0.0710095	-0.723849
-140.33	114.962	-0.071009	-0.716936
-139.546	114.97	-0.0707666	-0.709644
-138.763	114.978	-0.0711107	-0.701422
-137.98	114.986	-0.0706174	-0.693959
-137.196	114.993	-0.0703358	-0.686761
-136.413	115.001	-0.0702255	-0.679052
-135.629	115.008	-0.0699833	-0.672444
-134.846	115.015	-0.0702522	-0.665487
-134.063	115.022	-0.0709685	-0.658269
-133.28	115.029	-0.0712715	-0.651417
-132.497	115.037	-0.0714796	-0.644014
-131.713	115.044	-0.0712457	-0.63692
-130.929	115.051	-0.0712368	-0.629676
-130.146	115.058	-0.0711168	-0.622822
-129.362	115.065	-0.0709783	-0.615661
-128.579	115.072	-0.0713971	-0.608614
-127.795	115.079	-0.0713939	-0.602014
-127.011	115.086	-0.0712777	-0.594673
-126.228	115.093	-0.0712048	-0.587171
-125.444	115.101	-0.0714028	-0.579596
-124.661	115.109	-0.0716734	-0.571367
-123.877	115.116	-0.0719971	-0.563981
-123.094	115.123	-0.0725722	-0.556764
-122.31	115.131	-0.0723967	-0.549183
-121.527	115.138	-0.0728179	-0.54191
-120.743	115.145	-0.0726346	-0.534623
-119.96	115.151	-0.0731053	-0.528316
-119.176	115.157	-0.0733285	-0.522266
-118.391	115.163	-0.0717474	-0.516529
-117.606	115.168	-0.0705432	-0.510909
-116.822	115.174	-0.0710234	-0.504722
-116.037	115.183	-0.0693642	-0.495178
-115.263	115.197	-0.0789804	-0.481001
-114.487	115.208	-0.0866917	-0.470353
-113.696	115.204	-0.0796409	-0.473802
-112.921	115.207	-0.0884517	-0.470247
-112.131	115.208	-0.0829497	-0.468983
-111.349	115.214	-0.0840553	-0.462358
-110.559	115.219	-0.0781997	-0.457614
-109.771	115.214	-0.0746374	-0.462641
-108.992	115.211	-0.0792057	-0.465242
-108.212	115.206	-0.082984	-0.469887
-107.453	115.233	-0.108082	-0.442249
-106.645	115.245	-0.0840568	-0.429461
158.639	116.64	0.030773	0.814769
159.409	116.605	0.0156573	0.779729
160.21	116.625	0.0304373	0.799535
160.986	116.619	0.0204173	0.792573
161.815	116.671	0.0639582	0.8448
162.613	116.674	0.0768309	0.847648
163.404	116.679	0.0813902	0.852389
164.208	116.701	0.100071	0.874649
165.012	116.732	0.118342	0.905356
165.721	116.644	0.0416844	0.81729
166.507	116.64	0.0419668	0.813703
167.279	116.636	0.0290159	0.809723
168.059	116.628	0.023381	0.800977
168.837	116.618	0.0156557	0.791939
169.623	116.621	0.0169795	0.794221
170.408	116.62	0.0163938	0.794224
171.199	116.625	0.0218795	0.798497
171.984	116.624	0.0213544	0.798363
172.784	116.626	0.0367641	0.800726
173.558	116.624	0.0249372	0.798764
174.334	116.627	0.0160699	0.80166
175.118	116.625	0.0145371	0.799875
175.907	116.626	0.0192362	0.801746
176.687	116.629	0.0140735	0.804895
177.482	116.625	0.0242016	0.801195
178.277	116.613	0.0338985	0.789945
179.079	116.593	0.0512599	0.770767
179.876	116.561	0.0640285	0.738804
-166.068	114.076	0.0166054	-0.797084
-165.302	114.088	0.00026542	-0.786376
-164.523	114.089	-0.00217813	-0.786974
-163.742	114.085	-0.00305468	-0.791832
-162.962	114.091	-0.00519328	-0.786325
-162.184	114.093	-0.00863222	-0.78576
-161.055	114.622	0.338124	-0.257383
-160.223	114.735	0.387362	-0.145575
-159.463	114.935	0.365607	0.0535207
-158.827	114.919	0.218944	0.0362332
-157.48	114.874	0.0014269	-0.0103423
-156.701	114.877	-0.00191283	-0.00737492
-155.916	114.88	0.000616971	-0.00554807
-155.135	114.88	-3.81917e-05	-0.00616598
-154.353	114.883	-0.00095454	-0.00437184
-153.572	114.885	-0.00311729	-0.00237512
-152.782	114.866	0.0049377	-0.0226808
-152.022	114.828	-0.018407	-0.0606238
-151.3	114.558	-0.078966	-0.331505
-150.53	114.202	-0.0913776	-0.687988
-149.716	114.094	-0.0604003	-0.796929
-148.923	114.076	-0.0496974	-0.814847
-148.143	114.094	-0.0525032	-0.797464
-147.36	114.099	-0.0529327	-0.792908
-146.588	114.12	-0.0640648	-0.772568
-145.798	114.129	-0.0569055	-0.763984
-145.014	114.135	-0.0559147	-0.75825
-144.236	114.145	-0.0606286	-0.749024
-143.453	114.149	-0.0613686	-0.744577
-142.671	114.156	-0.0626905	-0.737931
-141.889	114.164	-0.0630791	-0.731028
-141.106	114.171	-0.0635072	-0.724005
-140.323	114.178	-0.063555	-0.716878
-139.539	114.186	-0.0636492	-0.709236
-138.756	114.195	-0.063799	-0.700976
-137.972	114.202	-0.0632397	-0.693822
-137.189	114.209	-0.0629668	-0.686577
-136.405	114.217	-0.0630109	-0.679126
-135.622	114.224	-0.0629651	-0.672614
-134.839	114.231	-0.0633863	-0.665543
-134.056	114.238	-0.0641143	-0.658577
-133.273	114.245	-0.0643861	-0.65162
-132.49	114.252	-0.0645769	-0.644277
-131.706	114.26	-0.064478	-0.63674
-130.923	114.267	-0.0649514	-0.629711
-130.139	114.274	-0.0649726	-0.622776
-129.355	114.281	-0.0646032	-0.61553
-128.572	114.288	-0.0646844	-0.608585
-127.788	114.294	-0.0639422	-0.602188
-127.004	114.302	-0.064053	-0.594606
-126.221	114.309	-0.0643226	-0.587267
-125.437	114.316	-0.0646687	-0.580152
-124.654	114.324	-0.0651551	-0.571775
-123.871	114.332	-0.0654206	-0.564143
-123.087	114.339	-0.0653028	-0.557098
-122.303	114.346	-0.0651469	-0.549409
-121.52	114.354	-0.0656751	-0.54197
-120.736	114.361	-0.0658211	-0.534819
-119.953	114.367	-0.0664199	-0.527775
-119.17	114.374	-0.0669522	-0.521356
-118.385	114.38	-0.0660678	-0.51479
-117.6	114.387	-0.0653431	-0.508021
-116.812	114.399	-0.0609803	-0.495158
-116.024	114.406	-0.0564557	-0.48855
-115.24	114.404	-0.0563473	-0.489453
-114.466	114.424	-0.0667754	-0.469787
-113.679	114.422	-0.0630627	-0.471063
-112.923	114.432	-0.0913351	-0.461193
-112.126	114.429	-0.0781512	-0.463132
-111.341	114.431	-0.0765133	-0.461209
-110.553	114.435	-0.0727691	-0.456669
-109.766	114.428	-0.0699116	-0.463133
-108.984	114.421	-0.0714793	-0.470156
-108.208	114.417	-0.0789565	-0.473881
-107.428	114.412	-0.0838043	-0.478518
-106.646	114.414	-0.0853195	-0.476253
-105.797	114.425	-0.0202653	-0.465123
157.862	115.884	0.0399057	0.843266
158.584	115.743	-0.0233286	0.701986
159.421	115.805	0.0274698	0.76452
160.212	115.824	0.0324808	0.782938
161.007	115.862	0.0417102	0.821014
161.788	115.853	0.0377137	0.811591
162.602	115.897	0.0650802	0.85493
163.313	115.819	-0.00939261	0.776752
164.123	115.839	0.0147112	0.797323
164.921	115.844	0.027842	0.801704
165.707	115.862	0.0278822	0.820365
166.501	115.862	0.0365531	0.820225
167.277	115.848	0.0267877	0.805723
168.052	115.837	0.0161156	0.794643
168.841	115.839	0.019409	0.79651
169.625	115.838	0.0187539	0.796247
170.412	115.839	0.0202777	0.797479
171.195	115.838	0.0173703	0.796651
171.986	115.841	0.0233674	0.799532
172.791	115.845	0.0429919	0.804109
173.541	115.836	0.00757658	0.795234
174.309	115.841	-0.00884772	0.800517
175.096	115.846	-0.00706006	0.805401
175.898	115.843	0.00953418	0.80345
176.665	115.856	-0.00881161	0.816478
177.479	115.842	0.0206062	0.80236
178.273	115.832	0.0293669	0.793007
179.064	115.823	0.0362597	0.784335
179.873	115.789	0.0599188	0.750901
-166.063	113.286	0.0224275	-0.804145
-165.295	113.298	0.00921748	-0.792955
-164.52	113.3	0.00165216	-0.792125
-163.741	113.295	-0.000857443	-0.798513
-162.962	113.306	-0.00429979	-0.78883
-162.182	113.307	-0.00645472	-0.788269
-161.077	113.806	0.317228	-0.289853
-160.293	113.985	0.318966	-0.111892
-159.563	114.118	0.266677	0.0194619
-156.7	114.095	-0.000193485	-0.00662706
-155.917	114.097	0.000752653	-0.00511766
-155.134	114.097	0.000852293	-0.00530462
-154.354	114.099	-0.000976889	-0.00401204
-153.574	114.102	-0.00422946	-0.00216775
-152.809	114.074	-0.0218111	-0.0311666
-152.071	113.924	-0.0665063	-0.181432
-151.323	113.759	-0.101506	-0.346537
-150.546	113.543	-0.106665	-0.563516
-149.714	113.298	-0.0581939	-0.808852
-148.922	113.293	-0.0484269	-0.813923
-148.129	113.294	-0.0386923	-0.813617
-147.358	113.316	-0.0501876	-0.792292
-146.582	113.331	-0.0576745	-0.778033
-145.792	113.341	-0.0505056	-0.768029
-145.009	113.344	-0.0506239	-0.765405
-144.228	113.359	-0.0528064	-0.751217
-143.446	113.367	-0.0536383	-0.743413
-142.664	113.374	-0.055456	-0.736857
-141.882	113.381	-0.0558008	-0.730048
-141.099	113.388	-0.056477	-0.723326
-140.316	113.395	-0.0566752	-0.716368
-139.533	113.402	-0.0568796	-0.708928
-138.75	113.411	-0.0569035	-0.700635
-137.966	113.418	-0.0565323	-0.693678
-137.182	113.425	-0.0563192	-0.686566
-136.399	113.433	-0.0560265	-0.679475
-135.615	113.439	-0.0560731	-0.672731
-134.832	113.447	-0.0562011	-0.665289
-134.049	113.454	-0.0568587	-0.658126
-133.266	113.461	-0.0571024	-0.651087
-132.483	113.469	-0.0573623	-0.643717
-131.699	113.476	-0.0571577	-0.636315
-130.916	113.483	-0.0574681	-0.629275
-130.132	113.49	-0.0577076	-0.622428
-129.348	113.497	-0.0573161	-0.615256
-128.565	113.504	-0.0575559	-0.608132
-127.781	113.511	-0.0572042	-0.601684
-126.997	113.518	-0.0571975	-0.593758
-126.214	113.526	-0.0578219	-0.586556
-125.43	113.533	-0.0576112	-0.579041
-124.647	113.541	-0.0581217	-0.570877
-123.863	113.548	-0.0583681	-0.563496
-123.079	113.555	-0.0577096	-0.556199
-122.295	113.562	-0.0574683	-0.549021
-121.512	113.569	-0.0580096	-0.541746
-120.728	113.576	-0.0581097	-0.534752
-119.945	113.583	-0.058595	-0.527618
-119.162	113.59	-0.0596892	-0.521088
-118.378	113.595	-0.0591442	-0.515549
-117.592	113.599	-0.0572823	-0.51138
-116.803	113.608	-0.0519072	-0.501845
-116.017	113.608	-0.0495829	-0.501318
-115.231	113.622	-0.047675	-0.486886
-114.459	113.638	-0.059352	-0.471421
-113.675	113.628	-0.0597819	-0.480563
-112.912	113.648	-0.0804988	-0.460627
-112.119	113.644	-0.0714757	-0.464288
-111.334	113.649	-0.06974	-0.458701
-110.549	113.649	-0.0689176	-0.458615
-109.764	113.642	-0.0684517	-0.465164
-108.987	113.627	-0.0745718	-0.479863
-108.206	113.619	-0.0776926	-0.487155
-107.422	113.612	-0.0777832	-0.493725
-106.639	113.613	-0.0789752	-0.49261
-105.84	113.614	-0.0633743	-0.491644
-105.031	113.705	-0.0384713	-0.399944
157.861	115.073	0.0397433	0.817254
158.601	114.969	-0.00619346	0.712625
159.413	115.008	0.0199427	0.751893
160.193	115.001	0.0145146	0.74483
161.764	115.035	0.0129456	0.778399
162.544	115.047	0.00782113	0.789922
163.333	115.043	0.0112742	0.785444
164.134	115.058	0.026205	0.801055
164.924	115.052	0.0310466	0.794366
165.705	115.068	0.026417	0.81029
166.51	115.091	0.044929	0.833679
167.282	115.077	0.032109	0.819875
168.064	115.068	0.0286213	0.810845
168.847	115.063	0.0258572	0.805231
169.635	115.064	0.0282625	0.806182
170.422	115.063	0.0302003	0.805832
171.211	115.064	0.0336541	0.806649
171.996	115.061	0.0327819	0.804347
172.783	115.06	0.0347444	0.803099
173.545	115.055	0.0121912	0.797939
174.312	115.059	-0.00688274	0.802385
175.093	115.065	-0.0109921	0.809308
175.896	115.062	0.00739818	0.806547
176.674	115.071	0.000675002	0.815274
177.46	115.069	0.00160016	0.814169
178.263	115.053	0.0193354	0.798567
179.052	115.05	0.0236289	0.79579
179.858	115.02	0.044587	0.766911
180.664	114.97	0.0654629	0.716934
-165.272	112.514	0.0325857	-0.79408
-164.508	112.522	0.0152499	-0.787477
-163.743	112.514	-0.00245202	-0.795718
-162.96	112.524	-0.00111767	-0.787495
-162.175	112.53	0.00178998	-0.782108
-161.187	112.892	0.207917	-0.420868
-160.43	113.182	0.182338	-0.131586
-159.662	113.295	0.167905	-0.0196788
-158.986	113.292	0.0623995	-0.0236511
-157.49	113.311	-0.00628966	-0.0061334
-156.703	113.311	-0.00179862	-0.00691525
-155.92	113.312	-0.00171795	-0.00683624
-155.137	113.312	-0.00138885	-0.00681595
-154.355	113.313	-0.00164601	-0.00669944
-153.575	113.315	-0.00485886	-0.00503748
-152.822	113.3	-0.0335989	-0.0211533
-152.067	113.171	-0.0615826	-0.150702
-151.31	112.967	-0.0874771	-0.355293
-150.48	112.713	-0.0400852	-0.610127
-149.696	112.49	-0.0388319	-0.833284
-148.931	112.517	-0.0568385	-0.807073
-148.152	112.53	-0.06133	-0.793736
-147.352	112.538	-0.0441599	-0.786452
-146.575	112.543	-0.0498971	-0.781696
-145.785	112.559	-0.0430643	-0.766416
-145.006	112.563	-0.0471927	-0.762834
-144.222	112.572	-0.0468264	-0.754093
-143.439	112.58	-0.0464361	-0.746146
-142.657	112.587	-0.0479517	-0.739109
-141.875	112.595	-0.0486349	-0.732212
-141.092	112.601	-0.0490294	-0.725864
-140.31	112.608	-0.0501745	-0.71911
-139.526	112.616	-0.0501411	-0.711161
-138.743	112.625	-0.0502815	-0.702974
-137.96	112.632	-0.0500656	-0.695863
-137.176	112.639	-0.0502069	-0.688624
-136.392	112.646	-0.0497187	-0.68182
-135.609	112.653	-0.0499777	-0.675147
-134.826	112.661	-0.0499635	-0.667612
-134.043	112.668	-0.0503115	-0.660542
-133.259	112.675	-0.0502869	-0.653157
-132.476	112.682	-0.0512164	-0.645824
-131.693	112.69	-0.051389	-0.638548
-130.909	112.697	-0.0513008	-0.631342
-130.126	112.703	-0.0514686	-0.625019
-129.342	112.71	-0.0507917	-0.618047
-128.558	112.717	-0.0508599	-0.611015
-127.774	112.724	-0.0503326	-0.6041
-126.99	112.732	-0.0504451	-0.596191
-126.208	112.739	-0.0514423	-0.588714
-125.424	112.746	-0.0511789	-0.58153
-124.64	112.754	-0.051783	-0.573416
-123.857	112.761	-0.051914	-0.566274
-123.072	112.768	-0.0503274	-0.558804
-122.287	112.776	-0.0498103	-0.551287
-121.504	112.783	-0.0502298	-0.544079
-120.721	112.79	-0.0510028	-0.536527
-119.936	112.797	-0.0502411	-0.529132
-119.154	112.804	-0.0518066	-0.522568
-118.37	112.808	-0.05162	-0.517499
-117.583	112.814	-0.0489306	-0.511353
-116.796	112.817	-0.0449959	-0.508085
-116.015	112.818	-0.0479182	-0.507458
-115.232	112.835	-0.0489017	-0.489436
-114.454	112.847	-0.0552542	-0.477654
-113.67	112.847	-0.0551215	-0.47704
-112.901	112.854	-0.0694411	-0.470288
-112.109	112.861	-0.0612116	-0.462642
-111.325	112.864	-0.0615127	-0.459032
-110.544	112.861	-0.0644557	-0.461823
-109.762	112.851	-0.0660734	-0.471238
-108.988	112.843	-0.0765426	-0.479558
-108.21	112.832	-0.0820465	-0.489744
-107.423	112.824	-0.0786594	-0.49778
-106.642	112.825	-0.0818972	-0.495842
-105.858	112.828	-0.082002	-0.49257
-105.079	112.841	-0.0868551	-0.479023
-104.255	112.856	-0.0469475	-0.46349
157.841	114.24	0.0195029	0.769201
158.608	114.186	0.00143085	0.714991
159.396	114.214	0.00358341	0.742588
162.551	114.263	0.0145233	0.790511
163.339	114.26	0.0170084	0.787194
164.134	114.261	0.0261998	0.788438
164.917	114.254	0.02334	0.781295
165.7	114.271	0.021443	0.797805
166.497	114.285	0.032129	0.812112
167.285	114.296	0.0343302	0.822683
168.064	114.282	0.0282092	0.809077
168.843	114.273	0.0219567	0.799673
169.63	114.272	0.0236697	0.798961
170.406	114.262	0.0142765	0.788953
171.202	114.273	0.0247739	0.800038
172.007	114.283	0.0439617	0.810886
172.779	114.274	0.0310161	0.80198
173.592	114.275	0.0586574	0.802397
174.392	114.263	0.0735015	0.790788
175.188	114.245	0.0839948	0.772946
175.94	114.252	0.0510992	0.780853
176.689	114.277	0.0146263	0.806346
177.474	114.279	0.014924	0.808509
178.262	114.27	0.0180339	0.800133
179.054	114.272	0.0245802	0.80268
179.85	114.252	0.0357501	0.782836
180.629	114.261	0.0304596	0.792287
-164.484	111.752	0.039749	-0.774019
-163.734	111.736	0.00752159	-0.790304
-162.961	111.738	-0.00131389	-0.789285
-162.174	111.757	0.00359414	-0.771811
-161.303	112.084	0.0930751	-0.44587
-160.462	112.413	0.151928	-0.116904
-159.046	112.525	0.00269355	-0.00733273
-158.269	112.528	-0.00292787	-0.0044894
-157.49	112.528	-0.00564726	-0.00568474
-156.702	112.527	-0.000458981	-0.00709709
-155.921	112.528	-0.00169162	-0.0070765
-155.138	112.529	-0.00142219	-0.00683278
-154.356	112.53	-0.00183304	-0.00650426
-153.577	112.532	-0.00542538	-0.00523557
-152.824	112.512	-0.0356559	-0.0255956
-152.054	112.41	-0.0478515	-0.127713
-151.305	112.182	-0.081894	-0.356695
-150.448	111.928	-0.00838838	-0.610874
-149.718	111.758	-0.0611119	-0.781269
-148.94	111.751	-0.0658801	-0.789258
-148.164	111.759	-0.0723704	-0.781368
-147.369	111.769	-0.0608741	-0.771485
-146.578	111.774	-0.0529982	-0.767486
-145.797	111.775	-0.0551736	-0.766885
-145.001	111.776	-0.0421469	-0.765722
-144.201	111.783	-0.0250819	-0.759356
-143.419	111.795	-0.0264465	-0.747392
-142.638	111.806	-0.028086	-0.736869
-141.866	111.812	-0.039201	-0.730692
-141.083	111.816	-0.0399348	-0.726561
-140.293	111.82	-0.0337224	-0.722924
-139.515	111.829	-0.0385847	-0.714439
-138.733	111.837	-0.0401921	-0.706973
-137.953	111.844	-0.0437428	-0.699602
-137.172	111.851	-0.0457643	-0.692445
-136.385	111.858	-0.0424369	-0.685469
-135.605	111.865	-0.0454492	-0.678959
-134.831	111.872	-0.0548599	-0.671698
-134.045	111.88	-0.0531715	-0.663665
-133.26	111.888	-0.0512738	-0.655946
-132.477	111.896	-0.0518615	-0.647844
-131.684	111.904	-0.0422428	-0.640297
-130.9	111.912	-0.0420396	-0.632526
-130.118	111.918	-0.0434115	-0.62581
-129.332	111.925	-0.0413409	-0.618788
-128.547	111.932	-0.0400998	-0.611701
-127.766	111.938	-0.0426406	-0.605888
-126.986	111.945	-0.0462309	-0.59895
-126.204	111.952	-0.0476693	-0.591146
-125.419	111.96	-0.0466264	-0.583781
-124.636	111.967	-0.0475966	-0.576047
-123.851	111.974	-0.0459767	-0.568596
-123.064	111.982	-0.0432163	-0.561376
-122.28	111.988	-0.0424379	-0.554633
-121.494	111.995	-0.0408835	-0.547075
-120.713	112.003	-0.0434726	-0.539432
-119.929	112.009	-0.04289	-0.532628
-119.148	112.016	-0.0460549	-0.525734
-118.364	112.021	-0.0463542	-0.520977
-117.579	112.028	-0.0452047	-0.513663
-116.799	112.032	-0.0488384	-0.508883
-116.021	112.036	-0.0548951	-0.50479
-115.229	112.044	-0.0464944	-0.49646
-114.443	112.051	-0.0441124	-0.488775
-113.66	112.056	-0.0447835	-0.48365
-112.881	112.069	-0.0499887	-0.470023
-112.098	112.076	-0.0510495	-0.462992
-111.324	112.076	-0.0613187	-0.462755
-110.551	112.075	-0.0721583	-0.463526
-109.77	112.07	-0.0751602	-0.468137
-108.989	112.056	-0.0771717	-0.481746
-108.209	112.042	-0.0811845	-0.494846
-107.422	112.035	-0.078839	-0.501606
-106.64	112.036	-0.0801596	-0.499905
-105.858	112.039	-0.0826028	-0.497025
-105.076	112.042	-0.0842032	-0.493149
-104.281	112.039	-0.0731176	-0.496384
-103.495	112.096	-0.071537	-0.438652
73.6494	112.652	-0.0816692	0.0767567
75.1557	112.875	-0.145432	0.297712
75.9838	112.923	-0.102471	0.344507
76.7776	112.94	-0.0937629	0.360002
77.5585	112.936	-0.0980318	0.35483
78.3188	112.95	-0.122916	0.367563
79.1659	112.912	-0.0609631	0.328956
79.9997	112.846	-0.0123573	0.261428
157.047	113.464	0.0126303	0.77881
157.826	113.403	0.00540447	0.717034
158.606	113.396	-0.000651645	0.70995
159.387	113.406	-0.0052837	0.71912
160.174	113.422	-0.00466985	0.735368
161.759	113.463	0.00902595	0.775119
162.553	113.48	0.0175438	0.792623
163.346	113.483	0.0238628	0.794852
164.142	113.483	0.0349579	0.794571
164.916	113.474	0.0226382	0.786029
165.701	113.479	0.0223085	0.790547
166.489	113.488	0.0241207	0.799744
167.274	113.488	0.0241639	0.800047
168.061	113.491	0.0254268	0.802804
168.843	113.484	0.0212576	0.795112
169.629	113.485	0.0217271	0.796394
170.413	113.483	0.0206578	0.794481
171.196	113.481	0.0180569	0.792763
172.003	113.5	0.0394791	0.811476
172.786	113.493	0.0378182	0.805475
173.582	113.49	0.0487025	0.801968
174.37	113.479	0.0507433	0.79139
175.182	113.452	0.0774341	0.765012
175.944	113.458	0.0548846	0.770801
176.703	113.479	0.0284488	0.792388
177.479	113.488	0.0197835	0.801693
178.267	113.485	0.0226308	0.799201
179.05	113.491	0.0199488	0.80567
179.843	113.482	0.0281004	0.797286
180.627	113.491	0.0272909	0.806809
-164.49	110.968	0.034991	-0.774879
-163.735	110.963	0.00769874	-0.779906
-162.971	110.972	-0.00979809	-0.772551
-162.167	111.082	0.0114591	-0.663667
-161.364	111.354	0.0325518	-0.391776
-158.269	111.745	-0.00192686	-0.00395594
-157.49	111.745	-0.00487602	-0.00498373
-156.702	111.746	-7.99334e-05	-0.00428631
-155.921	111.746	-0.00101217	-0.00572463
-155.139	111.747	-0.00188119	-0.0046085
-154.358	111.748	-0.0031502	-0.0045352
-153.577	111.748	-0.00566233	-0.00559015
-152.802	111.747	-0.0130894	-0.00649934
-152.038	111.673	-0.0316389	-0.0809526
-151.265	111.443	-0.0417078	-0.311443
-150.392	111.005	0.0484593	-0.749804
-149.704	110.924	-0.0465062	-0.831949
-148.928	110.958	-0.0530245	-0.798435
-148.173	110.966	-0.0811732	-0.790892
-147.365	110.968	-0.0562916	-0.788527
-146.584	110.972	-0.058783	-0.784951
-145.81	110.974	-0.0674615	-0.783431
-145.022	110.99	-0.0628367	-0.767452
-144.222	111.03	-0.0454375	-0.728397
-143.448	111.095	-0.0548744	-0.663429
-142.69	111.172	-0.0806772	-0.586456
-141.8	111.188	0.0269901	-0.571178
-140.972	111.178	0.071133	-0.580618
-140.225	111.046	0.0348704	-0.713641
-139.47	111.021	0.00689371	-0.737997
-138.721	111.021	-0.0283131	-0.73829
-137.94	111.033	-0.0304579	-0.726224
-137.172	111.064	-0.0456979	-0.69549
-136.324	111.076	0.0184153	-0.683768
-135.628	111.084	-0.0686043	-0.675783
-134.93	111.087	-0.154504	-0.673176
-134.133	111.097	-0.140903	-0.663094
-133.374	111.101	-0.165547	-0.658899
-132.578	111.103	-0.153075	-0.657324
-131.713	111.118	-0.0710331	-0.641663
-130.134	111.138	-0.0597355	-0.622124
-129.345	111.146	-0.0541129	-0.613979
-128.504	111.15	0.00293678	-0.609143
-127.727	111.149	-0.00396812	-0.610764
-126.974	111.15	-0.0341252	-0.609673
-126.18	111.156	-0.0242811	-0.603421
-125.403	111.168	-0.0305877	-0.590885
-124.629	111.178	-0.0405432	-0.581108
-123.833	111.188	-0.0287343	-0.570806
-123.05	111.197	-0.0291236	-0.561532
-122.279	111.2	-0.0422812	-0.558558
-121.488	111.208	-0.0351072	-0.550426
-120.742	111.214	-0.072418	-0.543363
-119.951	111.218	-0.0655745	-0.539283
-119.155	111.223	-0.0536857	-0.534287
-118.384	111.23	-0.0663352	-0.527334
-117.613	111.242	-0.0791539	-0.515087
-116.823	111.253	-0.0724734	-0.50365
-116.033	111.262	-0.0667895	-0.49444
-115.246	111.268	-0.063355	-0.488218
-114.457	111.271	-0.058723	-0.485011
-113.679	111.278	-0.0643833	-0.47763
-112.894	111.282	-0.0633629	-0.472503
-112.11	111.283	-0.0636031	-0.47145
-111.334	111.283	-0.0709973	-0.471472
-110.555	111.282	-0.0764552	-0.471736
-109.782	111.278	-0.086635	-0.475181
-109.002	111.266	-0.0905808	-0.487307
-108.213	111.258	-0.086326	-0.494578
-107.426	111.248	-0.0827462	-0.503798
-106.638	111.248	-0.0786423	-0.503797
-105.856	111.247	-0.0809375	-0.504003
-105.075	111.251	-0.0838062	-0.499589
-104.29	111.248	-0.0832033	-0.502801
-103.504	111.26	-0.0807342	-0.490277
-102.725	111.281	-0.0858679	-0.468211
73.6735	111.976	-0.0563513	0.186685
74.4248	112.105	-0.0901113	0.314857
75.1814	112.151	-0.118514	0.35957
75.9818	112.167	-0.103274	0.374252
76.7627	112.168	-0.107476	0.373973
77.529	112.167	-0.126279	0.371583
78.3198	112.17	-0.120691	0.37385
79.1179	112.167	-0.107708	0.369243
79.927	112.148	-0.0838497	0.349343
80.7547	112.103	-0.0414119	0.302242
81.5765	111.931	-0.00487044	0.129294
157.042	112.652	0.00748405	0.75122
157.824	112.603	0.00320672	0.701586
158.605	112.592	-0.00088695	0.690813
159.387	112.617	-0.00490175	0.715336
160.176	112.646	-0.00197457	0.743843
160.968	112.678	0.00399173	0.775042
161.763	112.694	0.0131756	0.790795
162.556	112.699	0.0201097	0.795977
163.346	112.7	0.0246918	0.796977
164.137	112.699	0.0301561	0.795424
164.91	112.697	0.0165116	0.793717
165.701	112.687	0.0217538	0.783105
166.484	112.691	0.0196032	0.787037
167.272	112.703	0.0215893	0.798873
168.06	112.707	0.0243943	0.803624
168.846	112.71	0.0250859	0.805845
169.633	112.715	0.0263659	0.810658
170.416	112.705	0.0237076	0.800888
171.205	112.71	0.0273554	0.805829
171.996	112.712	0.0327976	0.808764
172.781	112.711	0.0322802	0.80788
173.585	112.72	0.0510431	0.816532
174.36	112.716	0.0410018	0.813183
175.163	112.677	0.0585702	0.774137
175.935	112.671	0.0455905	0.768107
176.701	112.693	0.0263275	0.790374
177.485	112.697	0.0246437	0.794786
178.269	112.706	0.0240805	0.804832
179.051	112.707	0.0206694	0.805585
179.841	112.709	0.0256437	0.808184
180.622	112.713	0.0224312	0.812331
181.411	112.726	0.0260229	0.826231
-163.75	110.198	-0.00625527	-0.762061
-162.983	110.204	-0.0215408	-0.756798
-162.239	110.452	-0.0591912	-0.509481
-161.434	110.638	-0.0366674	-0.325033
-160.608	110.851	0.00681546	-0.112565
-159.052	110.962	-0.00195213	-0.00325045
-158.269	110.962	-0.000705155	-0.00347479
-157.488	110.963	-0.00287458	-0.0037727
-156.705	110.965	-0.00175371	-0.00245093
-155.921	110.964	-0.000786673	-0.0040625
-155.142	110.967	-0.00384865	-0.0017669
-154.36	110.966	-0.00478523	-0.00265642
-153.579	110.965	-0.0066407	-0.00473147
-152.04	110.947	-0.0336679	-0.0237057
-151.252	110.693	-0.0283786	-0.277618
-150.434	110.484	0.00668679	-0.487247
-149.719	110.141	-0.0612926	-0.830396
-148.948	110.174	-0.0731208	-0.797771
-148.175	110.179	-0.0827702	-0.793806
-147.367	110.178	-0.0581585	-0.794523
-146.581	110.183	-0.0545937	-0.790549
-145.805	110.187	-0.0624428	-0.786309
-145.065	110.214	-0.10575	-0.760305
-144.251	110.33	-0.0742914	-0.643896
-143.39	110.534	0.00296661	-0.440754
-142.586	110.605	0.0242962	-0.369637
-141.718	110.623	0.108606	-0.351787
-140.887	110.62	0.156633	-0.355193
-138.014	110.585	-0.104244	-0.390482
-137.285	110.52	-0.158618	-0.455488
-121.918	110.412	-0.464582	-0.561337
-121.097	110.428	-0.428158	-0.545786
-120.178	110.424	-0.29277	-0.549137
-119.299	110.444	-0.197774	-0.529333
-118.523	110.456	-0.205443	-0.516916
-117.751	110.476	-0.217449	-0.495929
-116.902	110.506	-0.152031	-0.46634
-116.093	110.52	-0.127232	-0.451621
-115.275	110.506	-0.0934027	-0.465862
-114.476	110.498	-0.0783386	-0.473398
-113.695	110.504	-0.0804692	-0.467108
-112.911	110.501	-0.0805311	-0.469349
-112.124	110.497	-0.077855	-0.473362
-111.35	110.49	-0.0872107	-0.479293
-110.564	110.485	-0.0859194	-0.484676
-109.789	110.483	-0.0939941	-0.485497
-109.004	110.479	-0.0938374	-0.48904
-108.214	110.473	-0.0875043	-0.494636
-107.431	110.468	-0.088122	-0.500034
-106.643	110.467	-0.0843289	-0.500367
-105.86	110.468	-0.0856289	-0.499153
-105.077	110.465	-0.0863213	-0.500853
-104.294	110.462	-0.0876541	-0.503752
-103.512	110.457	-0.0892776	-0.508085
-102.73	110.452	-0.0915715	-0.513191
-101.925	110.465	-0.0703573	-0.499259
72.8876	111.12	-0.0560217	0.117277
73.6154	111.259	-0.11324	0.255214
74.4126	111.384	-0.101068	0.379108
75.1932	111.388	-0.105503	0.381242
75.9799	111.387	-0.103927	0.379404
76.7639	111.384	-0.105045	0.375447
77.5353	111.382	-0.118811	0.371878
78.3258	111.381	-0.113482	0.369802
79.115	111.385	-0.109443	0.37241
79.9083	111.381	-0.101312	0.367541
80.7789	111.276	-0.0159748	0.26072
81.5873	111.092	0.00723469	0.0758308
82.3806	111.035	0.0152126	0.0177474
157.042	111.89	0.00773912	0.773616
157.827	111.857	0.00690133	0.740832
158.615	111.854	0.0085905	0.736788
159.396	111.869	0.00409214	0.752154
160.97	111.888	0.00662251	0.77047
161.762	111.907	0.0124147	0.78882
162.556	111.915	0.0205229	0.796479
163.349	111.916	0.027381	0.797689
164.134	111.926	0.0268547	0.807638
164.91	111.931	0.0170296	0.812413
165.701	111.935	0.0220361	0.815815
166.484	111.929	0.0194525	0.809787
167.269	111.927	0.0186918	0.807605
168.057	111.924	0.0210642	0.805009
168.845	111.925	0.0235594	0.80584
169.629	111.923	0.0224447	0.803396
170.413	111.909	0.0203357	0.789748
171.198	111.913	0.0203604	0.793386
[truncated: 65,725 more rows]

## Sheet: Fig. S5d
Mass No.	UX (mm)	UY (mm)
1	0	-0.8
2	-0.16	-0.46
3	-0.21	0
4	-0.16	0.46
5	0	0.8
6	0	-1
7	0	-0.68
8	0	-0.25
9	0	0.25
10	0	0.68
11	0	1
12	0	-0.8
13	0.16	-0.46
14	0.21	0
15	0.16	0.46
16	0	0.8

## Sheet: Fig. S5e
Mass No.	UX (mm)	UY (mm)
1	0	-0.8
2	-0.16	-0.46
3	-0.21	0
4	-0.16	0.46
5	0	0.8
6	0	-1
7	0	-0.68
8	0	-0.25
9	0	0.25
10	0	0.68
11	0	1
12	0	-0.8
13	0.16	-0.46
14	0.21	0
15	0.16	0.46
16	0	0.8

## Sheet: Fig. S5f
Mass No.	UX (mm)	UY (mm)
1	0	-0.8
2	-0.16	-0.46
3	-0.21	0
4	-0.16	0.46
5	0	0.8
6	0	-1
7	0	-0.68
8	0	-0.25
9	0	0.25
10	0	0.68
11	0	1
12	0	-0.8
13	0.16	-0.46
14	0.21	0
15	0.16	0.46
16	0	0.8
