# Supplementary material for: Grounded reconfigurable metamaterials with customized mapping-invariant behavior
Source: Nat Commun. 2026 May 19;17:6572. doi: 10.1038/s41467-026-73240-8 (PMC13381600; doi:10.1038/s41467-026-73240-8)
Supplement: Supplementary file 3 — Source data [file 41467_2026_73240_MOESM3_ESM.zip › Source Data/Supplementary Fig. 8.xlsx]

## Sheet: Fig. S8a
X (mm)	Y (mm)	UX (mm)	UY (mm)
8.37094	106.059	-0.244682	-0.025336
9.14754	106.057	-0.248144	-0.0263814
9.93297	106.059	-0.247201	-0.0253494
10.7144	106.059	-0.248258	-0.0260051
11.498	106.06	-0.248227	-0.025403
12.2833	106.061	-0.247386	-0.0253737
13.0779	106.056	-0.241877	-0.0277491
13.8812	106.091	-0.231987	-0.0107646
14.8793	106.358	-0.124751	0.122329
15.934	105.532	0.0108163	-0.290907
185	107.766	-0.26842	0.735425
185.787	107.772	-0.26735	0.738765
186.57	107.771	-0.267958	0.738612
187.56	107.785	-0.165077	0.745944
188.389	107.824	-0.143206	0.765811
189.387	107.585	-0.0364026	0.646409
7.58425	105.274	-0.24607	-0.0250474
8.36386	105.271	-0.248014	-0.0264482
9.14838	105.273	-0.247518	-0.0256337
9.93176	105.273	-0.247587	-0.0258013
10.7154	105.274	-0.247523	-0.0255353
11.4993	105.275	-0.247369	-0.0253996
12.2856	105.275	-0.245999	-0.0257688
13.0741	105.273	-0.243502	-0.0266479
13.865	105.275	-0.23986	-0.0260932
14.8779	105.051	-0.125215	-0.138563
15.7633	104.894	-0.074323	-0.216956
16.7286	104.646	0.0165622	-0.341404
184.183	106.962	-0.28488	0.725227
184.994	106.983	-0.271501	0.735891
185.782	106.98	-0.270097	0.734951
186.576	106.981	-0.265533	0.735474
187.463	106.968	-0.214288	0.729393
188.336	106.916	-0.169829	0.70383
189.221	106.877	-0.119465	0.684392
189.966	106.769	-0.139371	0.630772
7.57708	104.48	-0.249458	-0.0291262
8.3638	104.486	-0.247843	-0.0267401
9.1482	104.487	-0.2474	-0.0262732
9.93202	104.488	-0.247245	-0.0259852
10.7157	104.489	-0.247183	-0.0255427
11.4994	104.49	-0.247098	-0.0251671
12.2834	104.49	-0.246843	-0.0254766
13.0688	104.49	-0.245937	-0.0256995
13.8548	104.491	-0.24471	-0.0256787
14.8444	104.312	-0.141678	-0.11549
15.7468	104.141	-0.0822992	-0.201255
16.7418	104.049	0.0234169	-0.247249
17.5596	103.838	0.0405001	-0.35298
183.417	106.194	-0.275402	0.733541
184.209	106.197	-0.271773	0.735058
184.998	106.196	-0.269892	0.734895
185.783	106.193	-0.269578	0.733665
186.573	106.194	-0.267088	0.734165
187.371	106.186	-0.260285	0.730488
188.27	106.144	-0.203383	0.709871
189.085	106.135	-0.188128	0.705566
189.867	106.102	-0.189297	0.689677
6.79818	103.704	-0.246974	-0.0248081
7.581	103.701	-0.247301	-0.0264756
8.36475	103.702	-0.247169	-0.0260654
9.14803	103.702	-0.247275	-0.0260149
9.93159	103.703	-0.247246	-0.0258713
10.7151	103.704	-0.247268	-0.0254254
11.4981	103.706	-0.247495	-0.0250716
12.2823	103.706	-0.247168	-0.0251318
13.0659	103.707	-0.247153	-0.02487
13.8507	103.705	-0.246544	-0.0258057
14.7829	103.546	-0.17222	-0.105906
15.6962	103.556	-0.107344	-0.101277
16.7275	103.352	0.0165	-0.203384
17.6217	103.055	0.0718286	-0.35188
97.0121	104.634	-0.245197	0.386387
97.7911	104.621	-0.248519	0.379265
98.5634	104.606	-0.255232	0.371033
99.3425	104.604	-0.258561	0.369521
100.139	104.608	-0.253374	0.37072
100.942	104.601	-0.244615	0.366763
101.746	104.594	-0.23532	0.362435
183.42	105.403	-0.274134	0.730106
184.215	105.416	-0.269021	0.736727
185	105.414	-0.268961	0.735727
185.784	105.409	-0.269464	0.733931
186.572	105.41	-0.267833	0.734437
187.357	105.41	-0.267866	0.734743
188.154	105.39	-0.261737	0.725146
188.936	105.396	-0.263096	0.728253
189.725	105.393	-0.260476	0.727334
190.499	105.433	-0.265874	0.74739
6.03685	102.932	-0.235721	-0.0180957
6.79617	102.913	-0.247792	-0.0276499
7.5808	102.916	-0.247205	-0.0265382
8.3647	102.917	-0.246996	-0.0260702
9.14794	102.918	-0.247117	-0.0258543
9.93207	102.918	-0.246796	-0.0257391
10.7142	102.919	-0.247462	-0.0256695
11.4974	102.921	-0.24765	-0.0248333
12.2818	102.92	-0.247214	-0.0253238
13.0652	102.923	-0.247282	-0.0244709
13.8491	102.923	-0.247082	-0.0247489
14.7083	102.828	-0.20925	-0.0724988
15.6544	102.712	-0.128012	-0.130348
16.7019	102.488	0.00396287	-0.242554
17.6626	102.216	0.0925524	-0.379002
96.1722	103.794	-0.271641	0.359443
96.9807	103.811	-0.260242	0.367205
97.7658	103.814	-0.26057	0.368143
98.5502	103.815	-0.261211	0.368231
99.3357	103.817	-0.261314	0.368469
100.127	103.818	-0.258432	0.368573
100.915	103.819	-0.257545	0.368311
101.708	103.821	-0.254067	0.368397
102.512	103.827	-0.245049	0.370702
103.395	103.747	-0.196236	0.33015
182.652	104.657	-0.265907	0.749043
183.433	104.633	-0.268044	0.73735
184.216	104.628	-0.268646	0.734855
185.001	104.628	-0.268951	0.735127
185.785	104.624	-0.269286	0.73334
186.57	104.624	-0.268958	0.733581
187.354	104.622	-0.269521	0.73266
188.137	104.624	-0.270499	0.734078
188.924	104.623	-0.269417	0.734234
189.71	104.625	-0.268587	0.735185
190.481	104.65	-0.27528	0.748169
191.228	104.778	-0.294098	0.812301
-71.9191	100.953	-0.0411615	-0.623247
6.02136	102.138	-0.243285	-0.0225502
6.79883	102.133	-0.246271	-0.0252451
7.58265	102.134	-0.24609	-0.0246058
8.36579	102.133	-0.246249	-0.0252514
9.14986	102.134	-0.245951	-0.0251014
9.9336	102.134	-0.245822	-0.0255428
10.7154	102.134	-0.246681	-0.0256822
11.4976	102.136	-0.247322	-0.0249554
12.2815	102.135	-0.247125	-0.0253808
13.0649	102.137	-0.247202	-0.0246371
13.8489	102.136	-0.246957	-0.0253126
14.6646	102.115	-0.230848	-0.0361823
15.5971	102.182	-0.156397	-0.00308538
16.655	102.344	-0.0192011	0.0775984
17.5875	102.556	0.0552438	0.183553
96.1929	103.024	-0.260683	0.367048
96.9807	103.027	-0.259586	0.368102
97.767	103.03	-0.259286	0.368645
98.5519	103.031	-0.259702	0.368991
99.3366	103.032	-0.260226	0.368527
100.124	103.033	-0.259598	0.368601
100.91	103.035	-0.259569	0.369037
101.696	103.038	-0.259306	0.369569
102.48	103.043	-0.260197	0.371673
103.295	103.024	-0.245701	0.3613
104.282	102.781	-0.14482	0.239424
105.319	102.257	-0.0192655	-0.0233197
182.646	103.851	-0.269021	0.738116
183.429	103.839	-0.270141	0.732276
184.216	103.839	-0.269197	0.732693
185.001	103.844	-0.268932	0.735344
185.789	103.841	-0.267521	0.733808
186.573	103.838	-0.267823	0.732824
187.357	103.839	-0.268457	0.733321
188.139	103.839	-0.269862	0.733989
188.924	103.84	-0.269578	0.734542
189.714	103.84	-0.266881	0.735064
190.49	103.853	-0.270846	0.741944
191.247	103.977	-0.284538	0.804055
-78.6316	100.587	-0.262522	-0.416386
-77.81	100.615	-0.243637	-0.401904
-77.0305	100.608	-0.245811	-0.405357
-76.2507	100.607	-0.247812	-0.405575
-75.4603	100.607	-0.244492	-0.405084
-74.6782	100.609	-0.245338	-0.403567
-73.8743	100.602	-0.235273	-0.407051
-72.8795	100.482	-0.129767	-0.466909
-71.9867	100.212	-0.075237	-0.601641
-71.0119	99.95	0.0202741	-0.732132
-70.2422	99.9329	0.0132891	-0.740431
5.24007	101.363	-0.24204	-0.0170726
6.01514	101.344	-0.246219	-0.0268252
6.79829	101.346	-0.246358	-0.0262296
7.58202	101.346	-0.246212	-0.026125
8.36576	101.346	-0.246067	-0.0263097
9.14957	101.348	-0.245891	-0.0256818
9.93235	101.349	-0.246238	-0.0256538
10.7155	101.349	-0.246413	-0.0258462
11.4978	101.35	-0.247009	-0.025492
12.2818	101.351	-0.24672	-0.0249859
13.0665	101.354	-0.246134	-0.0239118
13.8505	101.354	-0.245911	-0.0238265
14.6652	101.377	-0.230298	-0.0128261
15.5832	101.518	-0.163068	0.0575478
16.6416	101.558	-0.0256581	0.0770386
17.5839	101.75	0.0537017	0.173107
95.4158	102.242	-0.255728	0.36968
96.1992	102.24	-0.256891	0.36794
96.9828	102.242	-0.257938	0.368045
97.768	102.243	-0.258196	0.367884
98.5528	102.245	-0.258646	0.368495
99.337	102.247	-0.259421	0.368941
100.124	102.25	-0.258916	0.369379
100.908	102.253	-0.25969	0.370331
101.694	102.255	-0.259516	0.370741
102.478	102.257	-0.260509	0.371332
103.276	102.257	-0.254558	0.370764
104.256	102.003	-0.157428	0.242967
105.218	101.822	-0.0693303	0.151564
106.145	101.511	0.00124026	-0.00415332
181.832	103.03	-0.283834	0.720001
182.642	103.055	-0.271172	0.732265
183.431	103.055	-0.26946	0.732826
184.215	103.054	-0.269952	0.732306
185	103.057	-0.269522	0.734097
185.789	103.055	-0.267666	0.733452
186.573	103.056	-0.26838	0.733847
187.357	103.056	-0.268747	0.734165
188.141	103.057	-0.269047	0.735153
188.925	103.057	-0.269257	0.735273
189.708	103.051	-0.270269	0.732466
190.495	103.059	-0.26901	0.736835
191.261	103.13	-0.278196	0.772663
-79.4061	99.817	-0.25816	-0.409166
-78.6076	99.8194	-0.250811	-0.407653
-77.8134	99.8243	-0.245639	-0.404914
-77.0304	99.8229	-0.246051	-0.405339
-76.2469	99.8243	-0.24618	-0.404328
-75.4642	99.8246	-0.246707	-0.403906
-74.6843	99.8274	-0.248663	-0.402226
-73.8869	99.8202	-0.241842	-0.405518
-72.9089	99.6463	-0.144748	-0.492178
-71.9597	99.4034	-0.0620379	-0.613349
-71.024	99.1991	0.0139687	-0.71521
-70.2264	99.1478	0.02088	-0.74058
5.23951	100.574	-0.242149	-0.0191447
6.01488	100.56	-0.246169	-0.0262292
6.79802	100.56	-0.246312	-0.0268754
7.58232	100.558	-0.245873	-0.0276098
8.36545	100.56	-0.246028	-0.0268776
9.14902	100.56	-0.245968	-0.0271031
9.93174	100.562	-0.246335	-0.0264483
10.7146	100.563	-0.246626	-0.0263074
11.4979	100.565	-0.246746	-0.0254806
12.2823	100.567	-0.246275	-0.0247204
13.0678	100.57	-0.245276	-0.0234196
13.8519	100.572	-0.244976	-0.0226595
14.6855	100.644	-0.219918	0.0130396
15.6009	100.819	-0.15397	0.100501
16.6512	100.854	-0.0206108	0.117629
17.5934	100.97	0.0587372	0.175493
95.4159	101.46	-0.255038	0.371138
96.1992	101.456	-0.256242	0.36863
96.985	101.457	-0.256169	0.368207
97.77	101.459	-0.256522	0.368404
98.5548	101.462	-0.256983	0.369269
99.3394	101.463	-0.257585	0.369196
100.123	101.465	-0.258441	0.369751
100.908	101.466	-0.259063	0.369419
101.694	101.469	-0.259119	0.370583
102.478	101.469	-0.259668	0.370065
103.266	101.471	-0.258912	0.370308
104.224	101.296	-0.172873	0.282123
105.2	101.049	-0.077604	0.158011
106.152	100.705	0.00512033	-0.0147449
181.828	102.223	-0.285756	0.708802
182.641	102.262	-0.271852	0.728108
183.429	102.268	-0.270555	0.731199
184.214	102.269	-0.270237	0.731838
185.002	102.273	-0.269212	0.734387
185.788	102.273	-0.268336	0.734246
186.575	102.274	-0.267537	0.735283
187.359	102.274	-0.267801	0.735366
188.143	102.275	-0.268356	0.736017
188.925	102.273	-0.269597	0.735238
189.707	102.267	-0.271143	0.732969
190.496	102.279	-0.268772	0.739238
191.278	102.353	-0.269863	0.776438
-80.1837	99.0335	-0.255351	-0.408831
-79.3941	99.0277	-0.252428	-0.411472
-78.5982	99.0342	-0.246411	-0.407934
-77.812	99.0368	-0.245232	-0.406308
-77.0279	99.0386	-0.245065	-0.405107
-76.2441	99.0397	-0.245055	-0.404293
-75.4627	99.0409	-0.246277	-0.403405
-74.6818	99.0434	-0.247705	-0.401876
-73.8965	99.042	-0.246935	-0.402289
-73.0155	98.9377	-0.198309	-0.454121
-71.9984	98.4645	-0.0816452	-0.690457
-70.96	97.9341	0.0456556	-0.955366
-70.3937	98.491	-0.0630233	-0.67662
4.44563	99.7955	-0.24722	-0.015912
5.23225	99.7779	-0.245609	-0.0248906
6.01425	99.773	-0.246309	-0.0274894
6.79828	99.7712	-0.245998	-0.0286057
7.58184	99.7695	-0.245925	-0.0296238
8.36625	99.7737	-0.245431	-0.0277197
9.1498	99.7735	-0.245375	-0.0279904
9.93196	99.7758	-0.246016	-0.0270848
10.7148	99.7776	-0.246312	-0.0263691
11.4991	99.7805	-0.245909	-0.0251249
12.2838	99.7829	-0.245317	-0.0241722
13.0681	99.785	-0.244881	-0.0233387
13.8528	99.7872	-0.244296	-0.0224564
14.7177	99.9256	-0.203606	0.0464975
15.6384	100.193	-0.134971	0.179743
16.6615	100.533	-0.0152029	0.349788
94.6274	100.653	-0.255869	0.360895
95.414	100.669	-0.255392	0.368297
96.199	100.669	-0.255697	0.367508
96.9838	100.668	-0.256159	0.36664
97.7688	100.67	-0.256504	0.366714
98.5552	100.671	-0.256179	0.366632
99.3387	100.674	-0.25727	0.367691
100.123	100.677	-0.258264	0.368486
100.906	100.68	-0.259215	0.369356
101.693	100.683	-0.259041	0.369855
102.478	100.685	-0.259243	0.370329
103.259	100.684	-0.261715	0.369566
104.198	100.547	-0.185111	0.300075
181.851	101.474	-0.274219	0.726286
182.644	101.48	-0.270682	0.729456
183.428	101.484	-0.271187	0.731716
184.217	101.487	-0.269346	0.73311
185.003	101.49	-0.268698	0.73476
185.788	101.487	-0.268831	0.733621
186.575	101.488	-0.267514	0.734525
187.358	101.488	-0.268338	0.734594
188.144	101.49	-0.267796	0.735658
188.925	101.487	-0.269622	0.734794
189.709	101.484	-0.270426	0.733244
190.495	101.484	-0.269616	0.733462
191.289	101.538	-0.26498	0.760935
-97.6537	99.0833	0.0246207	0.00148382
-96.8086	99.179	0.0551357	0.0495916
-96.0328	99.2071	0.051023	0.0639721
-95.3021	99.1608	0.0244009	0.041119
-94.5628	99.0852	0.0020513	0.00361147
-93.7697	99.0661	0.00659755	-0.00564255
-92.9798	99.0577	0.00956132	-0.0095525
-80.167	98.2594	-0.247257	-0.403559
-79.3796	98.2534	-0.245469	-0.406286
-78.5925	98.2498	-0.243868	-0.407794
-77.8104	98.2508	-0.24469	-0.406984
-77.0267	98.2531	-0.244745	-0.405538
-76.2433	98.2533	-0.244945	-0.405139
-75.462	98.2551	-0.246206	-0.403951
-74.6805	98.2587	-0.247328	-0.401851
-73.8969	98.2576	-0.24743	-0.402111
-73.0916	98.2332	-0.236669	-0.414058
-71.9684	97.8525	-0.066949	-0.604086
-70.9156	97.382	0.0675935	-0.8391
-70.4186	97.6747	-0.0757651	-0.692444
4.44643	99.0011	-0.246659	-0.0206676
5.23187	98.9914	-0.245627	-0.0257073
6.01613	98.9897	-0.24519	-0.0267292
6.79918	98.9877	-0.245365	-0.0279063
7.58034	98.9868	-0.246487	-0.0285285
8.36607	98.9885	-0.245333	-0.0278801
9.14812	98.989	-0.246018	-0.0277893
9.93166	98.991	-0.245963	-0.0270019
10.7151	98.9926	-0.245965	-0.0264032
11.4989	98.9953	-0.245783	-0.0252572
12.2835	98.9981	-0.245198	-0.0241069
13.068	99.0012	-0.244696	-0.0227811
13.8528	99.0032	-0.244057	-0.0220145
14.7741	99.2553	-0.175127	0.103834
15.6842	99.6955	-0.111865	0.32369
16.6772	100.095	-0.00708085	0.523015
94.6258	99.8709	-0.256012	0.362371
95.4119	99.8798	-0.255765	0.366198
96.197	99.8812	-0.256089	0.366257
96.9819	99.881	-0.256445	0.365527
97.7677	99.8822	-0.256401	0.365455
98.555	99.8865	-0.25564	0.367001
99.3398	99.8887	-0.256089	0.367452
100.124	99.8905	-0.257135	0.367699
100.907	99.8913	-0.258537	0.367507
101.692	99.8957	-0.258584	0.369073
102.478	99.8936	-0.258395	0.367386
103.262	99.8964	-0.259799	0.368147
181.091	100.761	-0.261898	0.761937
181.859	100.698	-0.270578	0.730489
182.647	100.696	-0.269356	0.729835
183.429	100.699	-0.270536	0.731251
184.218	100.702	-0.26858	0.733098
185.004	100.708	-0.268275	0.736246
185.788	100.704	-0.268836	0.734541
186.576	100.702	-0.267553	0.733688
187.361	100.703	-0.267115	0.734429
188.148	100.705	-0.266127	0.735495
188.929	100.704	-0.268212	0.735226
189.711	100.706	-0.269344	0.736611
190.5	100.705	-0.267435	0.736403
191.308	100.785	-0.255657	0.7767
-100.03	98.2869	0.0120712	-0.00535997
-99.208	98.2873	0.0311875	-0.00487217
-98.4012	98.3163	0.0425826	0.00994394
-97.6781	98.275	0.0120975	-0.010423
-97.0519	98.1073	-0.0668226	-0.093936
-96.3243	98.0647	-0.094996	-0.11494
-95.5509	98.1527	-0.100328	-0.0706784
-94.761	97.9548	-0.0973523	-0.169318
-93.9324	97.9915	-0.0750527	-0.150668
-92.9815	98.2809	0.00840548	-0.00566835
-92.2057	98.2763	0.00430893	-0.00763578
-80.1611	97.486	-0.244643	-0.397927
-79.3769	97.4686	-0.244449	-0.40636
-78.5922	97.4654	-0.244	-0.407652
-77.8092	97.467	-0.244426	-0.406546
-77.0222	97.4675	-0.242826	-0.406026
-76.2411	97.4702	-0.244148	-0.404369
-75.4586	97.4722	-0.244807	-0.403065
-74.677	97.4733	-0.245887	-0.402235
-73.8941	97.4713	-0.246331	-0.402941
-73.1046	97.452	-0.243429	-0.412328
-70.4081	96.7473	-0.0708094	-0.763793
3.66512	98.2176	-0.245467	-0.0198193
4.45077	98.217	-0.244325	-0.0202747
5.23376	98.2088	-0.244512	-0.0245419
6.01793	98.2073	-0.244116	-0.025472
6.79694	98.2029	-0.246304	-0.0278472
7.57845	98.2027	-0.247246	-0.0281131
8.3639	98.2035	-0.246226	-0.0279261
9.14708	98.2017	-0.246342	-0.0290386
9.93206	98.2053	-0.245561	-0.0274017
10.7155	98.208	-0.245542	-0.0262827
11.4997	98.2116	-0.245159	-0.0246972
12.2835	98.2133	-0.245004	-0.0240379
13.0672	98.2151	-0.244873	-0.0233604
13.85	98.214	-0.245207	-0.0241594
14.8116	98.5178	-0.156146	0.12749
15.6989	98.7098	-0.104251	0.223252
93.8555	99.1184	-0.247745	0.379356
94.6246	99.0907	-0.255973	0.36486
95.4116	99.0941	-0.255313	0.365914
96.1967	99.0967	-0.255604	0.366584
96.9833	99.0972	-0.255126	0.366232
97.7694	99.0986	-0.254936	0.366275
98.5553	99.1005	-0.254847	0.366612
99.3385	99.1015	-0.25615	0.366477
100.123	99.102	-0.256522	0.366087
100.905	99.1043	-0.258678	0.366603
101.692	99.1051	-0.258098	0.366343
102.477	99.1052	-0.258253	0.365756
103.264	99.1077	-0.258117	0.366385
104.174	99.1055	-0.196055	0.364637
181.077	99.9218	-0.2691	0.73473
181.863	99.9179	-0.268495	0.732866
182.65	99.9185	-0.267781	0.733268
183.434	99.9194	-0.26836	0.733853
184.219	99.9177	-0.268608	0.733146
185.004	99.923	-0.268682	0.735946
185.788	99.9183	-0.268931	0.733782
186.576	99.9163	-0.267511	0.733004
187.363	99.9185	-0.266408	0.734297
188.148	99.9193	-0.266447	0.734898
-99.9661	97.3976	0.0438582	-0.0577222
-99.3598	97.135	-0.0450274	-0.188753
-98.5402	97.0797	-0.027249	-0.216076
-97.862	97.0689	-0.0801286	-0.221186
-97.129	97.2204	-0.105663	-0.145154
-96.3729	97.1986	-0.119584	-0.155729
-95.7028	97.0007	-0.176545	-0.254384
-94.8579	97.0272	-0.146108	-0.240852
-94.0515	97.0836	-0.134917	-0.212334
-93.1874	97.1632	-0.0948586	-0.17221
-80.8835	96.9887	-0.214196	-0.254577
-80.1635	96.6881	-0.246103	-0.40458
-79.3774	96.6809	-0.244976	-0.407887
-78.591	96.6793	-0.243697	-0.4084
-77.8078	96.6797	-0.243983	-0.407898
-77.0231	96.6821	-0.243565	-0.406414
-76.2405	96.6849	-0.244168	-0.40469
-75.4563	96.6866	-0.24392	-0.403538
-74.6721	96.6883	-0.243725	-0.402397
-73.8888	96.6876	-0.243947	-0.402468
3.67118	97.4439	-0.242284	-0.0142805
4.45058	97.4254	-0.24426	-0.0236987
5.23431	97.4224	-0.24407	-0.0253428
6.01904	97.4203	-0.24339	-0.0265524
6.79876	97.4189	-0.245217	-0.0274263
7.57995	97.4196	-0.246315	-0.0272723
8.36483	97.4196	-0.245567	-0.0274624
9.14645	97.4189	-0.246458	-0.0279946
9.93209	97.4217	-0.245341	-0.0267982
10.7162	97.4238	-0.244988	-0.0259683
11.5006	97.4275	-0.244502	-0.024297
12.2838	97.4285	-0.244634	-0.0240174
13.067	97.4298	-0.244742	-0.0236082
13.8481	97.4267	-0.245933	-0.0253757
14.8323	97.7574	-0.145555	0.139727
15.7107	97.6524	-0.0981258	0.0869827
93.8377	98.3067	-0.255993	0.366092
94.6227	98.3078	-0.256303	0.365982
95.4105	98.3092	-0.255229	0.366094
96.197	98.3099	-0.2548	0.365809
96.9827	98.3148	-0.254796	0.367597
97.7692	98.3191	-0.254391	0.369126
98.554	98.3239	-0.254854	0.370883
99.3371	98.325	-0.256203	0.370814
100.121	98.3227	-0.257252	0.369044
100.904	98.3221	-0.258312	0.368109
101.691	98.3191	-0.257865	0.365967
102.476	98.3201	-0.258329	0.365804
103.26	98.3125	-0.259118	0.361401
104.198	98.4009	-0.183311	0.404951
161.436	99.0956	-0.265732	0.716099
162.23	99.1268	-0.261938	0.731447
163.012	99.1346	-0.263958	0.735161
163.794	99.1353	-0.266411	0.735274
164.587	99.1388	-0.262585	0.73685
165.364	99.1397	-0.267294	0.737073
166.161	99.1381	-0.26185	0.736132
166.944	99.1488	-0.263395	0.741287
167.719	99.1772	-0.268948	0.755333
180.288	99.1358	-0.270789	0.733957
181.078	99.1358	-0.268537	0.733988
181.864	99.1304	-0.268384	0.73141
182.651	99.1323	-0.267558	0.73245
183.437	99.1348	-0.267	0.733814
184.22	99.1339	-0.268094	0.733534
185.005	99.1369	-0.268109	0.735156
185.788	99.1343	-0.2691	0.734052
186.574	99.1316	-0.268688	0.732892
187.361	99.1335	-0.267514	0.734023
-99.4534	96.2227	-0.0921169	-0.252642
-98.7825	96.0704	-0.1487	-0.328449
-98.0335	96.1395	-0.166179	-0.293614
-97.2842	96.0725	-0.183572	-0.326824
-96.5226	96.0104	-0.194761	-0.357545
-95.8066	95.9721	-0.228775	-0.376403
-95.0234	96.0166	-0.229174	-0.353854
-94.1649	96.1296	-0.191917	-0.297061
-80.9528	96.0312	-0.249179	-0.341041
-80.1584	95.9172	-0.243877	-0.39772
-79.3762	95.8992	-0.244689	-0.406436
-78.5881	95.8957	-0.242546	-0.407903
-77.8069	95.8949	-0.243873	-0.40801
-77.0206	95.895	-0.242623	-0.407618
-76.2374	95.8964	-0.242873	-0.406641
-75.4542	95.9002	-0.243161	-0.404447
-74.6705	95.8997	-0.243231	-0.404391
-73.8858	95.9001	-0.242733	-0.403905
2.92152	96.658	-0.225296	-0.0146861
3.66015	96.629	-0.247644	-0.0293165
4.4501	96.6371	-0.244336	-0.0254006
5.23421	96.637	-0.243959	-0.0256097
6.0196	96.6367	-0.242939	-0.0259709
6.80055	96.6364	-0.244144	-0.026263
7.58167	96.6383	-0.24527	-0.0254821
8.36486	96.6365	-0.245365	-0.0265853
9.14758	96.6367	-0.245698	-0.0266879
9.93251	96.6379	-0.244931	-0.0262977
10.7168	96.6391	-0.244502	-0.0258785
11.5008	96.6429	-0.244203	-0.0241835
12.2835	96.6437	-0.244582	-0.0239943
13.0666	96.645	-0.244718	-0.0235866
13.8456	96.6369	-0.246954	-0.0278276
14.8328	96.9513	-0.145096	0.129093
15.7317	96.8602	-0.0873518	0.0833312
93.0193	97.4644	-0.271774	0.338168
93.8339	97.5114	-0.257251	0.361007
94.6207	97.5223	-0.256684	0.365835
95.409	97.5255	-0.255344	0.366784
96.1962	97.5249	-0.254578	0.365884
96.9825	97.5323	-0.254265	0.368942
97.7695	97.5349	-0.253613	0.369597
98.5545	97.5381	-0.253999	0.370566
99.3383	97.5381	-0.254941	0.36996
100.12	97.5351	-0.257083	0.367831
100.904	97.5337	-0.257718	0.36647
101.691	97.5357	-0.257116	0.366832
102.477	97.5373	-0.257367	0.367002
103.271	97.5386	-0.25328	0.367055
104.251	97.7151	-0.156228	0.454646
160.635	98.2963	-0.272951	0.709146
161.455	98.3582	-0.256085	0.739874
162.228	98.3443	-0.262806	0.732672
163.022	98.3473	-0.258659	0.733932
163.802	98.3499	-0.261777	0.735051
164.593	98.3536	-0.259839	0.736654
165.376	98.3554	-0.261392	0.737363
166.163	98.3538	-0.260839	0.736409
166.943	98.3573	-0.264099	0.737987
167.716	98.371	-0.270229	0.744655
168.562	98.3152	-0.240394	0.716627
180.28	98.3261	-0.274807	0.721382
181.08	98.3533	-0.267545	0.735089
181.866	98.3518	-0.267111	0.734381
182.652	98.3503	-0.266734	0.73377
183.44	98.3527	-0.265815	0.735072
184.222	98.3477	-0.267464	0.732693
185.005	98.3513	-0.268139	0.734621
185.788	98.3524	-0.269157	0.735356
186.571	98.348	-0.270196	0.73329
-100.31	95.4099	-0.128738	-0.267046
-99.6197	95.22	-0.175567	-0.361708
-98.9216	95.1295	-0.21854	-0.406671
-98.1433	95.1037	-0.221373	-0.419266
-97.3786	95.079	-0.231076	-0.431331
-96.6184	95.0582	-0.242944	-0.441384
-95.8264	95.0778	-0.238985	-0.431289
-95.0634	95.0833	-0.249464	-0.428257
-94.2692	95.1274	-0.244341	-0.405867
-93.3617	95.2544	-0.182586	-0.342076
-91.5856	95.643	-0.0785111	-0.147181
-80.9373	95.1833	-0.241721	-0.372701
-80.1564	95.1293	-0.243173	-0.399407
-79.3738	95.1138	-0.243791	-0.406851
-78.586	95.1081	-0.241803	-0.409409
-77.8051	95.1062	-0.243248	-0.410016
-77.0201	95.1067	-0.242652	-0.409497
-76.2355	95.1102	-0.242247	-0.407423
-75.4537	95.1148	-0.243203	-0.40485
-74.6696	95.1131	-0.243078	-0.405399
-73.8849	95.1131	-0.242563	-0.405105
2.88462	95.8479	-0.243597	-0.0273282
3.6607	95.8416	-0.247216	-0.0306456
4.44932	95.849	-0.244571	-0.0270862
5.23434	95.8506	-0.243726	-0.0264463
6.0198	95.8515	-0.242668	-0.0261555
6.8012	95.8509	-0.243642	-0.0266496
7.58213	95.8521	-0.244859	-0.0262168
8.36449	95.8512	-0.245364	-0.0268408
9.14788	95.8522	-0.245352	-0.0265541
9.93302	95.8538	-0.244476	-0.0259275
10.7171	95.8547	-0.244132	-0.0257002
11.5	95.8572	-0.244405	-0.0246201
12.2821	95.8571	-0.245023	-0.0249116
13.0652	95.8583	-0.245199	-0.0244934
13.8437	95.8446	-0.247696	-0.0316123
14.858	96.2502	-0.132243	0.171001
93.0465	96.7221	-0.257552	0.359599
93.8347	96.7302	-0.256247	0.36298
94.617	96.7354	-0.25787	0.36495
95.4023	96.7376	-0.258061	0.365447
96.1916	96.7395	-0.256223	0.365749
96.9804	96.7457	-0.254696	0.368238
97.7687	96.7506	-0.253379	0.370028
98.5541	96.7533	-0.253572	0.370742
99.3379	96.7545	-0.254513	0.370745
100.122	96.7541	-0.255504	0.369878
100.907	96.7548	-0.255802	0.36962
101.693	96.7551	-0.255678	0.369126
102.48	96.7572	-0.255235	0.369551
103.287	96.7675	-0.244359	0.374086
104.273	96.6297	-0.144471	0.304526
159.889	97.5625	-0.252499	0.735036
160.656	97.5494	-0.262352	0.728214
161.44	97.5582	-0.26317	0.732325
162.234	97.5638	-0.259725	0.734901
163.018	97.5685	-0.260641	0.737004
163.802	97.5699	-0.261745	0.737514
164.585	97.5714	-0.263656	0.738028
165.378	97.5727	-0.25984	0.738464
166.162	97.5719	-0.260926	0.737874
166.947	97.5725	-0.261597	0.738011
167.728	97.5742	-0.264125	0.738691
168.51	97.5773	-0.266156	0.74012
169.312	97.5605	-0.258508	0.731545
179.502	97.5371	-0.271373	0.719194
180.288	97.5545	-0.270739	0.727903
181.079	97.568	-0.268123	0.734732
181.867	97.5725	-0.266872	0.737072
182.654	97.5708	-0.265874	0.736275
183.441	97.5734	-0.265274	0.737722
184.223	97.5685	-0.266706	0.73539
185.004	97.5684	-0.268928	0.735433
185.786	97.5701	-0.27054	0.736441
186.568	97.5649	-0.272141	0.734022
187.356	97.5669	-0.270572	0.735217
-100.518	94.3469	-0.233193	-0.406306
-99.7502	94.3218	-0.241127	-0.418544
-98.9626	94.3118	-0.239337	-0.423241
-98.1823	94.3111	-0.241184	-0.423282
-92.596	94.5151	-0.192031	-0.31914
-91.6973	94.7778	-0.134697	-0.187514
-90.7307	94.9824	-0.0433559	-0.084873
-80.9466	94.3217	-0.246651	-0.411209
-80.1565	94.3369	-0.243533	-0.403316
-79.3718	94.331	-0.243109	-0.405956
-78.5868	94.3267	-0.242511	-0.407793
-77.806	94.3237	-0.24399	-0.409002
-77.0207	94.3219	-0.243253	-0.409586
-76.2353	94.3251	-0.242413	-0.407687
-75.4521	94.33	-0.242735	-0.40497
-74.6688	94.3274	-0.242973	-0.405933
-73.8851	94.3269	-0.242968	-0.405896
2.18386	95.0979	-0.202178	-0.00980979
2.88874	95.0716	-0.241391	-0.023084
3.66086	95.0584	-0.246985	-0.029859
4.44764	95.062	-0.245253	-0.0282196
5.23287	95.0637	-0.244299	-0.0275306
6.01834	95.0644	-0.243228	-0.0273113
6.80171	95.0647	-0.243213	-0.0273672
7.58352	95.066	-0.24398	-0.0268631
8.36593	95.0668	-0.244454	-0.0266365
9.1488	95.0689	-0.244703	-0.0258174
9.93207	95.0694	-0.244755	-0.0257131
10.7161	95.0697	-0.244413	-0.0257669
11.4986	95.0702	-0.244899	-0.0257387
12.281	95.0708	-0.245379	-0.0256512
13.0645	95.0734	-0.245319	-0.0245909
13.8449	95.0581	-0.246869	-0.0324682
14.8704	95.2442	-0.125801	0.060389
92.2449	95.9325	-0.264932	0.357955
93.048	95.9438	-0.256151	0.362969
93.8291	95.9486	-0.258379	0.36476
94.6138	95.951	-0.258839	0.365314
95.3983	95.9552	-0.259415	0.366782
96.1862	95.9555	-0.258293	0.366307
96.9768	95.9607	-0.25584	0.368281
97.7637	95.9626	-0.255231	0.368596
98.5508	95.9651	-0.254561	0.369237
99.3363	95.9677	-0.254693	0.369888
100.121	95.967	-0.255354	0.368944
100.907	95.9688	-0.255155	0.369177
101.692	95.9677	-0.255478	0.368
102.479	95.9563	-0.25492	0.361685
103.316	95.9748	-0.229427	0.370325
159.893	96.8001	-0.250262	0.746274
160.655	96.7674	-0.262248	0.729654
161.447	96.7781	-0.259683	0.734779
162.226	96.782	-0.263199	0.736491
163.012	96.7856	-0.263659	0.738032
163.795	96.7906	-0.264842	0.740331
164.583	96.7933	-0.263958	0.741443
165.376	96.7933	-0.261045	0.741248
166.159	96.7926	-0.262346	0.740693
166.945	96.7914	-0.262325	0.739892
167.73	96.7908	-0.26311	0.739431
168.514	96.7928	-0.263919	0.740284
169.3	96.8057	-0.264149	0.746572
170.148	96.777	-0.233059	0.732107
179.499	96.7562	-0.272632	0.721057
180.293	96.7785	-0.268533	0.732272
181.082	96.7802	-0.266578	0.733175
181.867	96.7802	-0.266724	0.733224
182.654	96.7776	-0.266075	0.732
183.44	96.7811	-0.265933	0.73387
184.223	96.7803	-0.267177	0.733534
185.007	96.7808	-0.267744	0.733934
185.788	96.7865	-0.269611	0.736916
186.571	96.7856	-0.270686	0.73665
187.359	96.7858	-0.269135	0.736925
188.214	96.9409	-0.234361	0.814645
189.138	97.2632	-0.164928	0.97602
-101.32	93.5266	-0.242064	-0.424552
-100.54	93.5306	-0.244514	-0.422204
-99.7567	93.5276	-0.244671	-0.423443
-98.9714	93.5288	-0.244031	-0.422509
-91.8007	93.975	-0.186719	-0.196605
-90.7875	94.2523	-0.0720738	-0.0576649
-81.768	93.4803	-0.265724	-0.439953
-80.9445	93.5313	-0.245936	-0.414106
-80.1557	93.5478	-0.243459	-0.405574
-79.3714	93.5461	-0.243173	-0.406131
-78.5866	93.5451	-0.242685	-0.406321
-77.8026	93.5409	-0.242597	-0.408097
-77.0171	93.5417	-0.24177	-0.407419
-76.2328	93.5457	-0.241508	-0.405106
-75.4497	93.5467	-0.241827	-0.404311
-74.668	93.5446	-0.242846	-0.405057
-73.8844	93.5412	-0.242926	-0.406495
-73.1028	93.5414	-0.243982	-0.406061
-71.1828	94.8629	-0.0677098	0.255256
-70.2978	95.4429	-0.017068	0.545529
2.14278	94.3105	-0.222581	-0.0111466
2.88621	94.2819	-0.242513	-0.0255834
4.87681	94.7206	-0.0305104	0.193481
6.37276	94.723	0.32581	0.194519
7.12241	94.3342	0.308974	-6.96084e-05
6.80068	94.2797	-0.243554	-0.027488
7.58547	94.2807	-0.242827	-0.0271707
8.36603	94.2823	-0.244219	-0.0265466
9.14914	94.2834	-0.244344	-0.0261664
9.93341	94.2855	-0.243887	-0.0252921
10.7168	94.2859	-0.24389	-0.0253301
11.4979	94.2847	-0.245031	-0.0261288
12.2796	94.285	-0.245868	-0.0261678
13.0619	94.2893	-0.246437	-0.0242503
13.8969	94.3396	-0.220604	0.000675555
92.2481	95.1299	-0.262721	0.349237
93.0475	95.1578	-0.255809	0.362545
93.8304	95.1649	-0.25712	0.365459
94.6159	95.1664	-0.257184	0.365599
95.4008	95.1687	-0.257545	0.366123
96.1864	95.1687	-0.257554	0.365467
96.9752	95.1713	-0.25604	0.366156
97.7624	95.1749	-0.255277	0.367346
98.5491	95.1767	-0.254806	0.36759
99.3362	95.179	-0.25412	0.368128
100.121	95.1784	-0.254527	0.367218
100.908	95.1824	-0.254068	0.368552
101.693	95.1824	-0.254218	0.367916
102.5	95.1743	-0.24369	0.363279
103.33	95.0823	-0.221535	0.316635
159.879	95.997	-0.256922	0.737248
160.659	95.9936	-0.260432	0.735278
161.445	95.9901	-0.26017	0.733252
162.223	95.9923	-0.264407	0.734084
163.005	95.9985	-0.266755	0.736968
163.789	96.0001	-0.268052	0.737509
164.582	96.0065	-0.264665	0.740497
165.374	96.0097	-0.261531	0.741869
166.16	96.0091	-0.261878	0.741367
166.946	96.007	-0.261739	0.740162
167.731	96.0069	-0.262584	0.739931
168.516	96.0068	-0.263142	0.73973
169.296	96.0148	-0.266082	0.743573
170.098	96.0092	-0.258245	0.740641
170.87	95.9817	-0.265222	0.726759
178.703	95.9439	-0.27814	0.707242
179.502	95.9834	-0.271181	0.727028
180.297	95.997	-0.266755	0.733851
181.085	95.9973	-0.265157	0.734025
181.869	95.9936	-0.265869	0.732242
182.655	95.9898	-0.265971	0.730395
183.438	95.9902	-0.266869	0.730692
184.223	95.9909	-0.26712	0.731179
185.007	95.9939	-0.267828	0.73278
185.791	96.0008	-0.268474	0.736337
186.575	96.0022	-0.268776	0.737203
187.362	96.0016	-0.267958	0.737086
188.272	96.2837	-0.205296	0.878297
-170.383	93.5162	0.0970267	-0.0441178
-101.328	92.7336	-0.246769	-0.428813
-100.544	92.7433	-0.246429	-0.423642
-99.7582	92.7418	-0.24573	-0.42409
-90.8886	93.3893	-0.122915	-0.0969093
-89.9758	93.5348	-0.0585234	-0.0238476
-81.7665	92.6955	-0.265326	-0.440052
-80.9426	92.7477	-0.24527	-0.413662
-80.1533	92.7633	-0.242554	-0.405537
-79.3678	92.7614	-0.241719	-0.406211
-78.5844	92.7621	-0.24192	-0.40554
-77.8002	92.7589	-0.241692	-0.406823
-77.0154	92.7608	-0.241175	-0.405603
-76.2332	92.7649	-0.242005	-0.40324
-75.4506	92.7642	-0.242582	-0.40331
-74.6687	92.7621	-0.243513	-0.404068
-73.8888	92.7588	-0.245412	-0.405408
-73.1042	92.7559	-0.244962	-0.406537
-72.278	93.0939	-0.223727	-0.237261
-71.1618	93.9747	-0.0574844	0.203437
-70.2124	94.7269	0.0253696	0.579835
1.39974	93.5632	-0.202328	0.00770553
2.11009	93.5037	-0.23879	-0.0222008
2.88195	93.4893	-0.244501	-0.0295265
4.64373	95.517	0.244748	0.98418
5.13965	94.3555	0.101061	0.403274
6.17646	94.1061	0.227816	0.278391
6.98962	93.7305	0.242743	0.0904548
6.80129	93.498	-0.24308	-0.025969
7.58539	93.4965	-0.242691	-0.0268749
8.36486	93.4965	-0.244623	-0.0270877
9.14991	93.4967	-0.243767	-0.0271712
9.93318	93.4983	-0.243806	-0.0265654
10.7167	93.4996	-0.243724	-0.0260836
11.4959	93.4971	-0.245788	-0.0275478
12.2776	93.498	-0.246669	-0.0273283
13.0552	93.4977	-0.249548	-0.02767
91.4135	94.2	-0.2866	0.277464
92.253	94.3502	-0.259633	0.351905
93.049	94.3728	-0.254401	0.36262
93.8322	94.3792	-0.255611	0.365194
94.6199	94.3821	-0.254575	0.365981
95.4032	94.3857	-0.25574	0.367181
96.1868	94.3853	-0.256735	0.366368
96.9758	94.3879	-0.255115	0.367008
97.7611	94.3884	-0.255301	0.366655
98.5475	94.3897	-0.25497	0.366655
99.334	94.392	-0.254568	0.367173
100.12	94.3919	-0.254373	0.366518
100.906	94.3948	-0.254361	0.367316
101.696	94.3971	-0.252201	0.367874
102.536	94.3869	-0.225039	0.362128
159.88	95.2125	-0.256443	0.737493
160.659	95.215	-0.259751	0.738432
161.445	95.205	-0.260082	0.73317
162.222	95.2027	-0.265007	0.731768
163.002	95.2073	-0.267913	0.733807
163.792	95.2078	-0.265981	0.733834
164.591	95.2141	-0.259804	0.736772
165.377	95.2166	-0.260119	0.737781
166.159	95.229	-0.262066	0.743801
166.949	95.2218	-0.259974	0.740018
167.734	95.2217	-0.260605	0.739776
168.519	95.221	-0.261188	0.739268
169.304	95.2192	-0.261852	0.738213
170.092	95.2119	-0.260864	0.734372
170.858	95.2013	-0.271011	0.728961
178.708	95.1915	-0.275179	0.723402
179.507	95.208	-0.268707	0.731676
180.297	95.2107	-0.266316	0.733056
181.085	95.2097	-0.265125	0.732585
181.871	95.2064	-0.265205	0.730979
182.656	95.2008	-0.265497	0.728249
183.439	95.1999	-0.266669	0.727856
184.223	95.2066	-0.26702	0.731335
185.009	95.2077	-0.266928	0.731981
185.792	95.2138	-0.267877	0.735136
186.579	95.2178	-0.267192	0.737288
187.368	95.2156	-0.2654	0.73634
188.303	95.5626	-0.190419	0.910014
-101.324	91.9884	-0.244915	-0.409175
-100.543	91.962	-0.246367	-0.422055
-99.7553	91.9551	-0.244603	-0.425192
-95.775	91.9266	0.177482	-0.438221
-95.1439	92.1944	0.101031	-0.304
-94.5754	92.1222	-0.00668367	-0.339807
-90.0359	92.517	-0.0888925	-0.140494
-89.1621	92.3589	-0.0439384	-0.219218
-81.7199	91.9798	-0.242306	-0.405661
-80.9383	91.9758	-0.243442	-0.407375
-80.1515	91.9794	-0.241957	-0.405265
-79.365	91.9806	-0.240622	-0.40434
-78.5821	91.981	-0.241063	-0.40384
-77.7972	91.98	-0.240497	-0.404042
-77.0121	91.9797	-0.239854	-0.403856
-76.2313	91.9821	-0.241336	-0.402389
-75.4472	91.9801	-0.241176	-0.403065
-74.6655	91.9801	-0.242177	-0.402792
-73.8879	91.9765	-0.245247	-0.404307
-73.1039	91.9749	-0.245136	-0.404789
-72.123	92.6466	-0.14654	-0.0686706
-71.1845	92.7872	-0.0691111	0.00191832
-17.0044	92.8081	-0.00577522	0.0239227
-16.2252	92.7922	-0.00773324	0.0159949
-15.4229	92.7569	0.0017992	-0.00166229
-14.6149	92.7399	0.0142275	-0.010173
1.34358	92.7619	-0.23028	-0.00060976
2.1026	92.7081	-0.242399	-0.0276748
2.88321	92.7074	-0.243725	-0.0281254
4.65332	94.6555	0.249693	0.945742
5.25882	93.9131	0.1608	0.574401
6.20454	93.6224	0.242017	0.428908
6.94669	93.1848	0.221444	0.209941
6.80715	92.7203	-0.239976	-0.0224868
7.58592	92.7054	-0.242248	-0.030094
8.36207	92.7083	-0.245831	-0.0288378
9.14822	92.7097	-0.244425	-0.0283227
9.93183	92.7106	-0.244289	-0.0280284
10.7156	92.713	-0.244068	-0.0270256
11.4949	92.7131	-0.246102	-0.0271922
12.2736	92.7088	-0.248457	-0.0295722
13.083	92.7669	-0.235438	-0.000701464
91.4379	93.5053	-0.273795	0.322613
92.2595	93.5776	-0.255754	0.358176
93.0515	93.5938	-0.25255	0.365627
93.8362	93.6026	-0.252971	0.369416
94.6199	93.6008	-0.253948	0.367891
95.4049	93.6024	-0.254269	0.368058
96.1882	93.6008	-0.255435	0.366667
96.9743	93.6006	-0.255204	0.365909
97.7607	93.6029	-0.254842	0.366443
98.5477	93.6063	-0.25422	0.367504
99.3322	93.6069	-0.254848	0.367186
100.119	93.6086	-0.254528	0.367434
100.904	93.6091	-0.254951	0.367009
101.701	93.6109	-0.249316	0.367298
102.608	93.6717	-0.188596	0.397063
159.893	94.4472	-0.249665	0.747336
160.662	94.4292	-0.25793	0.738019
161.448	94.4181	-0.258261	0.732215
162.226	94.409	-0.262351	0.727398
163.009	94.4071	-0.264148	0.72619
163.798	94.4055	-0.26295	0.725176
164.597	94.4202	-0.256336	0.732298
165.378	94.398	-0.258988	0.720966
166.162	94.4391	-0.260221	0.741326
166.947	94.4358	-0.260809	0.739466
167.734	94.4359	-0.260668	0.73932
168.52	94.4345	-0.260499	0.73846
169.305	94.4328	-0.261243	0.737428
170.093	94.4296	-0.260558	0.735674
170.884	94.4139	-0.25763	0.727695
171.691	94.4045	-0.247433	0.722878
177.879	94.3245	-0.297211	0.682298
178.72	94.4286	-0.269217	0.734316
179.512	94.4275	-0.266462	0.733791
180.3	94.4238	-0.265208	0.731935
181.088	94.4217	-0.263791	0.730918
181.874	94.4194	-0.263536	0.729823
182.658	94.4163	-0.264499	0.728291
183.437	94.4121	-0.267773	0.726274
184.219	94.4213	-0.269315	0.730981
185.008	94.4256	-0.26739	0.733219
185.798	94.4293	-0.265261	0.735196
186.586	94.4338	-0.263679	0.737593
187.374	94.4315	-0.262337	0.736551
188.317	94.7891	-0.183456	0.915532
-172.074	91.9162	0.0347604	-0.0598257
-170.478	91.8341	0.050283	-0.101573
-101.32	91.1777	-0.242999	-0.422303
-100.54	91.1721	-0.245336	-0.424784
-99.7526	91.1717	-0.243534	-0.424678
-98.9702	91.1756	-0.244361	-0.422403
-97.0881	91.572	-0.087346	-0.223582
-96.1441	91.4401	-0.00733352	-0.289229
-95.4898	91.6986	-0.0722022	-0.159666
-90.1367	91.546	-0.139606	-0.233741
-89.3601	91.5913	-0.143265	-0.210782
-82.4474	91.3668	-0.214473	-0.3202
-81.7164	91.1913	-0.240865	-0.407669
-80.9353	91.1934	-0.242242	-0.406313
-80.1469	91.1967	-0.239965	-0.404334
-79.3632	91.1966	-0.240023	-0.404072
-78.5795	91.197	-0.240041	-0.403598
-77.7939	91.1959	-0.239167	-0.403828
-77.0108	91.1944	-0.239476	-0.404269
-76.2302	91.1956	-0.241104	-0.403363
-75.4469	91.1923	-0.241316	-0.404708
-74.6645	91.1934	-0.242004	-0.403885
-73.8889	91.1934	-0.246053	-0.403551
-73.1052	91.1975	-0.246066	-0.401221
-72.1842	91.5021	-0.177403	-0.248632
-71.1661	91.7836	-0.0602029	-0.107604
-18.5313	92.0279	0.0139693	0.0261025
-17.7554	91.9907	0.0103043	0.00750356
-16.9194	92.0919	0.0367318	0.0581512
-16.2143	92.0388	-0.0023027	0.031594
-15.4181	92.0003	0.0042051	0.012333
-14.6405	91.8702	0.00140124	-0.0526996
-13.8609	91.7526	-0.000383837	-0.111558
0.522624	92.0098	-0.249006	0.0157719
1.3161	91.9251	-0.243892	-0.0266845
2.09867	91.9158	-0.244231	-0.0314651
2.88185	91.9185	-0.244264	-0.0302642
4.68089	93.7874	0.263622	0.904024
6.76135	92.3458	0.128938	0.182792
7.14869	92.2218	-0.0690366	0.120606
7.61595	91.9295	-0.22706	-0.0256996
8.35808	91.9207	-0.247649	-0.0302744
9.1455	91.9224	-0.245598	-0.0296042
9.93008	91.9242	-0.244968	-0.0289213
10.7137	91.9253	-0.244812	-0.0285574
11.4938	91.9293	-0.246437	-0.0267729
12.2789	91.9434	-0.24557	-0.0199046
90.6609	92.7498	-0.268922	0.338047
91.465	92.7807	-0.259638	0.352889
92.2608	92.7946	-0.254493	0.359212
93.051	92.8038	-0.252173	0.363179
93.8364	92.8144	-0.252243	0.367832
94.6216	92.8178	-0.25248	0.368931
95.4074	92.8175	-0.252395	0.368166
96.1899	92.8202	-0.253948	0.368881
96.9752	92.8181	-0.254129	0.367208
97.7612	92.8202	-0.253987	0.367625
98.547	92.8228	-0.253974	0.368334
99.3327	92.8209	-0.253967	0.366731
100.12	92.8269	-0.253288	0.369131
100.906	92.8285	-0.253253	0.369305
101.736	92.8946	-0.231107	0.401731
159.891	93.6583	-0.24991	0.745377
160.666	93.6412	-0.255921	0.736547
161.45	93.6335	-0.257027	0.732382
162.232	93.6231	-0.259507	0.726919
163.018	93.6216	-0.259435	0.725922
163.789	93.6367	-0.267214	0.733262
164.575	93.5895	-0.267563	0.709408
165.372	93.6653	-0.262136	0.747067
166.151	93.7024	-0.265468	0.765404
166.928	93.6801	-0.270081	0.754077
167.735	93.6482	-0.25974	0.737899
168.522	93.6446	-0.259635	0.735956
169.306	93.6446	-0.260625	0.73577
170.087	93.6493	-0.262944	0.737942
170.878	93.6464	-0.260591	0.736353
171.673	93.6376	-0.256472	0.731817
172.52	93.611	-0.22575	0.718437
177.91	93.5838	-0.281328	0.70433
178.727	93.6485	-0.265899	0.736664
179.516	93.6463	-0.264269	0.735545
180.304	93.642	-0.263139	0.733376
181.093	93.6394	-0.261325	0.732124
181.883	93.6448	-0.259178	0.734857
182.67	93.6292	-0.258434	0.727081
183.433	93.6177	-0.269887	0.721423
184.213	93.631	-0.272302	0.728156
185.005	93.6305	-0.269077	0.728009
185.796	93.6363	-0.266216	0.730981
186.586	93.6417	-0.263936	0.733845
187.373	93.6402	-0.262905	0.733207
188.316	93.9686	-0.184159	0.89757
189.192	93.8463	-0.138492	0.83659
190.162	93.9858	-0.0462873	0.906516
-172.079	91.1139	0.0325093	-0.0692074
-171.252	91.0549	0.0547912	-0.0990305
-170.409	91.0153	0.0853573	-0.119183
-101.295	90.3335	-0.230759	-0.452169
-100.539	90.3957	-0.245113	-0.420797
-99.7514	90.3844	-0.243241	-0.426116
-98.9685	90.389	-0.243826	-0.423511
-98.1868	90.3964	-0.244979	-0.41951
-97.3999	90.4198	-0.243586	-0.40748
-92.7182	90.4474	-0.254717	-0.391766
-91.1933	90.5085	-0.276218	-0.360581
-90.3677	90.497	-0.255409	-0.366037
-89.4489	90.5595	-0.187987	-0.334484
-88.6538	90.7415	-0.182407	-0.243126
-82.4468	90.5429	-0.214466	-0.339903
-81.7083	90.4248	-0.23714	-0.398669
-80.9336	90.4074	-0.24171	-0.407041
-80.1473	90.4083	-0.240477	-0.406321
-79.3638	90.4095	-0.240634	-0.405379
-78.5777	90.4107	-0.239449	-0.404497
-77.7934	90.4107	-0.239202	-0.404168
-77.0106	90.4084	-0.239721	-0.405011
-76.2294	90.4091	-0.240994	-0.404384
-75.447	90.4086	-0.241676	-0.404341
-74.6702	90.4093	-0.245132	-0.40368
-73.8931	90.4099	-0.248449	-0.403087
-73.1084	90.4171	-0.247946	-0.399167
-72.1444	90.7635	-0.157812	-0.225672
-71.1592	90.726	-0.0570842	-0.244148
-18.5707	91.1974	-0.00572589	0.0031197
-17.7674	91.2289	0.00431547	0.018906
-16.9468	91.2591	0.0230169	0.0340255
-16.1993	91.2404	0.00519837	0.0246716
-15.4136	91.1871	0.00644554	-0.00195766
-14.684	91.1226	-0.0203317	-0.0342575
-13.9827	91.0422	-0.061249	-0.0744442
-13.1067	90.9332	-0.0148457	-0.128963
-12.7561	91.1369	-0.231144	-0.0271139
0.515397	91.1186	-0.252498	-0.0375041
1.30569	91.1175	-0.248965	-0.0382116
2.09644	91.1282	-0.245208	-0.0329842
2.88216	91.1358	-0.243972	-0.0293148
7.06346	91.3519	-0.111485	0.0779486
7.63093	91.2033	-0.219392	0.00350272
8.35845	91.1278	-0.247281	-0.0344445
9.14566	91.1353	-0.245332	-0.0308431
9.93018	91.139	-0.244729	-0.0291737
10.7133	91.142	-0.244848	-0.0278949
11.4959	91.1511	-0.245216	-0.0235633
12.3262	91.2283	-0.221714	0.0148563
89.8724	92.0228	-0.269803	0.367659
90.6885	92.0218	-0.254495	0.366571
91.4796	92.0243	-0.251697	0.367165
92.2664	92.0246	-0.251065	0.366709
93.0508	92.0251	-0.251662	0.366366
93.8351	92.0285	-0.252282	0.367412
94.6235	92.0338	-0.250889	0.36945
95.4077	92.035	-0.251592	0.369417
96.1911	92.0353	-0.252709	0.36894
96.9754	92.0341	-0.253391	0.367732
97.7597	92.0336	-0.254114	0.36685
98.5452	92.0369	-0.254243	0.367899
99.332	92.0353	-0.25369	0.366465
100.118	92.0416	-0.253405	0.368987
100.919	92.0739	-0.246145	0.384498
101.779	92.2188	-0.208736	0.456345
159.894	92.8711	-0.248311	0.744267
160.663	92.8691	-0.257222	0.74297
161.454	92.8508	-0.254771	0.733538
162.24	92.8476	-0.25487	0.731669
163.027	92.8471	-0.254696	0.731152
163.805	92.8546	-0.259124	0.734646
164.579	92.8298	-0.265243	0.722013
165.402	92.7641	-0.24654	0.688955
166.161	92.8724	-0.260416	0.742876
166.892	92.9265	-0.288116	0.769711
167.73	92.8628	-0.261993	0.737667
168.52	92.8619	-0.260165	0.737062
169.305	92.8596	-0.260879	0.735736
170.088	92.8639	-0.26273	0.73772
170.873	92.8682	-0.263102	0.739719
171.668	92.8553	-0.258513	0.733135
172.455	92.8406	-0.258412	0.725621
173.241	92.829	-0.25819	0.719742
177.937	92.8587	-0.268128	0.734133
178.732	92.866	-0.263604	0.737774
179.52	92.8612	-0.262492	0.735334
180.307	92.8565	-0.26175	0.732992
181.093	92.8478	-0.261344	0.728653
181.89	92.8839	-0.255904	0.746745
182.648	92.8248	-0.269306	0.717262
183.411	92.7982	-0.280847	0.704021
184.217	92.8777	-0.27068	0.743842
185.006	92.8626	-0.268546	0.736366
185.795	92.8549	-0.266907	0.732591
186.586	92.8556	-0.264205	0.733086
187.379	92.8614	-0.260209	0.736123
188.331	93.186	-0.176919	0.898553
189.208	92.9143	-0.130542	0.762881
190.176	93.2815	-0.0393274	0.946619
-172.907	90.4391	0.0100194	-0.0144796
-172.073	90.3556	0.035808	-0.0565552
-171.223	90.3084	0.0696196	-0.0804961
-101.253	89.5465	-0.210485	-0.453459
-100.535	89.6035	-0.243323	-0.424677
-99.7515	89.6046	-0.243623	-0.423787
-98.9702	89.6132	-0.24498	-0.419177
-98.1884	89.6191	-0.246093	-0.415942
-97.4435	89.6975	-0.265654	-0.376398
-92.7166	89.6595	-0.254214	-0.393485
-91.9233	89.6192	-0.249576	-0.413321
-91.1504	89.645	-0.255085	-0.400107
-90.3841	89.6721	-0.263927	-0.38625
-89.6141	89.7438	-0.270898	-0.350088
-82.4646	89.6774	-0.22365	-0.380451
-81.7089	89.6332	-0.237751	-0.40222
-80.9324	89.6209	-0.24141	-0.40808
-80.148	89.623	-0.241116	-0.406725
-79.3642	89.6236	-0.241114	-0.406128
-78.578	89.6247	-0.239914	-0.405261
-77.7919	89.6261	-0.238783	-0.404235
-77.0104	89.6246	-0.239882	-0.404701
-76.2277	89.6237	-0.240437	-0.404811
-75.4431	89.6231	-0.240022	-0.404813
-74.6655	89.6207	-0.243093	-0.405718
-73.8905	89.621	-0.247439	-0.405299
-73.109	89.6359	-0.248568	-0.397526
-72.1326	89.8698	-0.152191	-0.280287
-19.4069	90.4311	-0.0322888	0.0122191
-18.7289	90.4115	-0.0848724	0.00245692
-17.9161	90.4266	-0.0700405	0.0100109
-17.0772	90.4679	-0.0421685	0.0306885
-16.2415	90.4874	-0.0159108	0.0404661
-15.4535	90.4753	-0.0134653	0.0343725
-14.7599	90.3865	-0.0582373	-0.0100016
-14.0761	90.3587	-0.107932	-0.0239176
-13.304	90.2452	-0.113487	-0.0806643
-12.7915	90.3392	-0.248773	-0.0337235
-11.9916	90.3395	-0.240436	-0.0335953
-11.192	90.3539	-0.232203	-0.0264322
-0.172887	90.4067	-0.204912	-0.00107941
0.531773	90.3547	-0.244189	-0.027169
1.31622	90.349	-0.243574	-0.0301506
2.09875	90.3471	-0.24392	-0.0312548
2.88202	90.3474	-0.243904	-0.031217
4.38299	91.8168	0.114962	0.703321
6.38708	91.0282	-0.0578732	0.308561
6.96342	90.5304	-0.161335	0.0595065
7.59532	90.3753	-0.237028	-0.0181894
8.35997	90.3485	-0.246342	-0.0317643
9.14549	90.3521	-0.245234	-0.0301527
9.93011	90.3569	-0.244573	-0.027919
10.7153	90.3623	-0.243631	-0.0254558
11.5005	90.3676	-0.242684	-0.0229706
89.9029	91.2279	-0.253958	0.362709
90.6902	91.234	-0.253031	0.365182
91.4787	91.2377	-0.251536	0.366401
92.2636	91.2353	-0.251863	0.364603
93.0495	91.2341	-0.251682	0.363382
93.8287	91.2293	-0.254866	0.360333
94.6251	91.2229	-0.249485	0.356525
95.4076	91.2485	-0.251014	0.368685
96.1919	91.2483	-0.251719	0.367991
96.9764	91.2501	-0.252298	0.368249
97.7596	91.2499	-0.253558	0.36757
98.5442	91.2506	-0.254109	0.367292
99.3302	91.2492	-0.253967	0.365965
100.117	91.2585	-0.253267	0.37
100.931	91.3354	-0.239412	0.407811
116.286	91.9907	0.364073	0.724353
117.009	91.8951	0.33237	0.675922
117.826	91.8954	0.347547	0.67548
118.582	91.9513	0.332715	0.702835
118.61	91.9521	-0.0463826	0.702621
119.2	92.0171	-0.144786	0.73455
119.783	91.9488	-0.246234	0.699794
120.586	91.9546	-0.237968	0.702103
121.406	91.8814	-0.221481	0.664932
122.271	91.7834	-0.182014	0.615346
160.657	92.0808	-0.259774	0.741317
161.445	92.0835	-0.258991	0.742395
162.238	92.0707	-0.255519	0.735725
163.028	92.0694	-0.254024	0.734775
163.813	92.0635	-0.254815	0.731616
164.579	92.0692	-0.264953	0.734191
165.4	91.9844	-0.247531	0.691547
166.195	92.0348	-0.243372	0.716539
166.92	92.1308	-0.273874	0.764359
167.707	92.0937	-0.273644	0.745587
168.514	92.0817	-0.263209	0.739392
169.3	92.0772	-0.263435	0.736955
170.083	92.0815	-0.264686	0.738932
170.87	92.0849	-0.264646	0.740476
171.659	92.0858	-0.262838	0.74078
172.454	92.0694	-0.258381	0.732449
173.218	92.0907	-0.269819	0.742995
177.136	92.0723	-0.275702	0.733376
177.939	92.0708	-0.266932	0.732588
178.732	92.0759	-0.263343	0.735114
179.521	92.0733	-0.261631	0.733757
180.309	92.0697	-0.260463	0.731976
181.092	92.0666	-0.26219	0.730445
181.845	92.0916	-0.278491	0.742934
182.662	92.0789	-0.262395	0.736644
183.43	92.1316	-0.271454	0.763064
184.228	92.0964	-0.265128	0.745485
185.012	92.0799	-0.266012	0.737345
185.798	92.0716	-0.265402	0.73328
186.587	92.0689	-0.26387	0.73206
187.38	92.0774	-0.259841	0.736425
188.338	92.3908	-0.173294	0.893254
189.226	92.0201	-0.121765	0.708051
-172.871	89.6394	0.0283917	-0.022548
-172.059	89.5877	0.0432126	-0.0487495
-171.196	89.6105	0.0836486	-0.0376467
-161.821	89.6672	0.0752537	-0.0120846
-161.119	89.7156	0.0345206	0.0119692
-93.5029	88.8622	-0.255705	-0.400276
-92.7008	88.8457	-0.246654	-0.408212
-91.9137	88.828	-0.245067	-0.416719
-91.13	88.8265	-0.245222	-0.417144
-90.3475	88.831	-0.245964	-0.414589
-89.5964	88.8774	-0.262383	-0.391087
-88.8167	88.9512	-0.264483	-0.353848
-82.4814	88.8605	-0.232391	-0.396688
-81.7093	88.8454	-0.23826	-0.403904
-80.9293	88.837	-0.240183	-0.4078
-80.1449	88.8364	-0.239898	-0.407763
-79.3638	88.8358	-0.24121	-0.407754
-78.5784	88.8377	-0.240417	-0.406537
-77.7916	88.8391	-0.23893	-0.405522
-77.0124	88.8391	-0.241227	-0.405222
-76.2282	88.8389	-0.240983	-0.404988
-75.4434	88.8415	-0.24045	-0.403394
-74.663	88.8377	-0.242141	-0.405024
-73.8872	88.8422	-0.246113	-0.402447
-73.1082	88.8693	-0.248444	-0.388622
-72.1142	89.0236	-0.143304	-0.311177
-20.0177	89.601	0.0538602	-0.0105914
-19.5175	89.6458	-0.0876373	0.0118414
-18.815	89.626	-0.127941	0.00198576
-18.0659	89.6194	-0.144988	-0.00131654
-17.2063	89.6486	-0.106716	0.0133013
-16.4706	89.637	-0.130449	0.00750973
-13.4418	89.5127	-0.182373	-0.054664
-12.7834	89.5535	-0.244737	-0.0343008
-11.9962	89.5494	-0.2427	-0.0363518
-11.2014	89.5493	-0.236895	-0.0364641
-10.3855	89.5399	-0.220501	-0.0412026
-0.224168	89.5836	-0.230438	-0.0203538
0.533893	89.5662	-0.243009	-0.0291644
1.31589	89.5633	-0.243612	-0.0307187
2.09831	89.5623	-0.244012	-0.0313468
2.88261	89.5628	-0.243472	-0.0312473
4.37598	90.7952	0.111601	0.584825
4.92844	90.1115	-0.00378719	0.242829
5.61089	90.325	-0.0541837	0.349436
6.34666	89.9613	-0.0779232	0.167447
6.86984	89.6666	-0.207961	0.0199235
7.58743	89.5745	-0.240798	-0.0263256
8.36172	89.5677	-0.245291	-0.0298899
9.14635	89.5699	-0.244617	-0.0289711
9.93073	89.5749	-0.244076	-0.02665
10.7206	89.574	-0.240781	-0.0272746
11.5356	89.5891	-0.224954	-0.0199347
50.3401	89.6701	-0.022788	0.00424622
51.1624	89.6145	-0.00369167	-0.0239759
78.9729	90.436	-0.221433	0.367679
79.6949	90.4251	-0.253014	0.361655
80.4683	90.4243	-0.258849	0.360649
81.2746	90.4275	-0.24828	0.361683
84.9457	89.7351	0.0168067	0.0130629
85.7028	89.6998	0.00274611	-0.00519565
89.1326	90.4679	-0.24579	0.375823
89.904	90.4504	-0.252806	0.366483
90.6931	90.4538	-0.250977	0.367544
91.4794	90.4537	-0.250559	0.366902
92.2641	90.4508	-0.250994	0.364838
93.0452	90.4337	-0.253227	0.355696
93.7997	90.3475	-0.268729	0.311959
95.3769	90.3877	-0.265762	0.330818
96.1875	90.4414	-0.253287	0.357043
96.9748	90.4613	-0.252485	0.366384
97.7598	90.4628	-0.252824	0.366537
98.5427	90.4628	-0.254247	0.365893
99.33	90.4625	-0.253455	0.36512
100.108	90.4613	-0.257155	0.363922
100.883	90.5049	-0.262823	0.38509
112.365	90.7494	-0.0234159	0.498676
113.264	90.7253	0.0329458	0.486018
114.218	90.7258	0.116944	0.485673
114.931	90.672	0.0799774	0.458134
116.715	90.9865	0.186057	0.614196
117.388	90.9473	0.129391	0.593966
118.079	90.9913	0.0818213	0.615376
118.388	90.9887	-0.157012	0.613513
119.064	91.0101	-0.212196	0.623602
119.728	90.9819	-0.273535	0.60888
120.681	91.0215	-0.189896	0.628107
121.343	90.9137	-0.252104	0.573628
122.84	90.7287	-0.290168	0.479963
146.481	91.2668	-0.268191	0.73344
147.272	91.2627	-0.265746	0.730975
148.056	91.259	-0.267133	0.728671
148.881	91.2527	-0.248352	0.725128
149.607	91.2655	-0.278299	0.731082
150.372	91.2728	-0.289215	0.734336
160.662	91.2712	-0.256789	0.728991
161.442	91.2979	-0.260201	0.742055
162.237	91.2917	-0.256188	0.73872
163.026	91.2924	-0.254476	0.738791
163.813	91.2889	-0.254228	0.736771
164.602	91.2828	-0.253294	0.73348
165.394	91.2641	-0.250515	0.723912
166.147	91.2702	-0.26717	0.72671
166.938	91.3055	-0.264686	0.744166
167.725	91.3387	-0.264377	0.760557
168.514	91.2959	-0.263036	0.738936
169.303	91.2834	-0.261754	0.732505
170.083	91.2928	-0.264484	0.73705
170.867	91.3017	-0.265883	0.74132
171.654	91.3059	-0.265206	0.743275
172.447	91.3044	-0.262031	0.742414
173.24	91.276	-0.258376	0.728099
174.021	91.2703	-0.261145	0.725101
177.134	91.2954	-0.276256	0.737324
177.947	91.2949	-0.263009	0.737048
178.733	91.2862	-0.262729	0.732618
179.521	91.2767	-0.261877	0.727867
180.306	91.2714	-0.26218	0.725196
181.085	91.2682	-0.26542	0.723604
181.846	91.2718	-0.277685	0.72544
182.666	91.2977	-0.260485	0.738406
183.453	91.34	-0.260096	0.759578
184.223	91.2934	-0.267723	0.736349
185.009	91.286	-0.26717	0.732725
185.799	91.2855	-0.265057	0.732534
186.587	91.2843	-0.263569	0.732061
187.376	91.2903	-0.261888	0.735183
188.357	91.6112	-0.163819	0.895747
189.363	91.4753	-0.0533915	0.827924
199.91	91.2601	-0.272883	0.724074
200.707	91.272	-0.266457	0.730437
201.487	91.275	-0.26861	0.732356
202.284	91.2759	-0.261625	0.733249
203.084	91.2758	-0.253679	0.733647
203.868	91.2843	-0.253642	0.738326
204.618	91.3177	-0.270342	0.75553
-172.871	88.8649	0.0282704	-0.0180091
-172.006	88.9024	0.0696453	0.000412316
-162.519	89.0004	0.117747	0.0465612
-161.811	88.9225	0.0805893	0.00746559
-161.227	88.8405	-0.019067	-0.0336659
-93.5414	88.0972	-0.27529	-0.390559
-92.7153	88.0776	-0.254221	-0.400042
-91.9142	88.0494	-0.24564	-0.413833
-91.124	88.0377	-0.242528	-0.419351
-90.3389	88.0361	-0.241983	-0.419847
-89.5531	88.0422	-0.241048	-0.416467
-88.7996	88.1092	-0.256256	-0.382637
-83.3597	90.142	-0.279942	0.635999
-82.1343	89.315	-0.0591285	0.222774
-81.714	88.0502	-0.240897	-0.409274
-80.9297	88.0508	-0.240688	-0.40866
-80.1463	88.0473	-0.240879	-0.410137
-79.3631	88.0479	-0.241176	-0.409511
-78.5834	88.0457	-0.243249	-0.410295
-77.7947	88.0526	-0.240784	-0.406531
-77.0096	88.0561	-0.24012	-0.40447
-76.2251	88.054	-0.239755	-0.405216
-75.4388	88.0574	-0.238483	-0.403224
-74.6602	88.0504	-0.241051	-0.406453
-73.8886	88.0574	-0.247099	-0.402638
-73.113	88.0945	-0.251146	-0.383772
-72.0927	88.2501	-0.132828	-0.305711
-20.9092	88.8318	-0.000355745	-0.00296712
-20.3057	88.9392	-0.0901955	0.0507473
-19.6045	88.9107	-0.131123	0.0365544
-18.9483	88.8753	-0.194617	0.0188559
-18.2142	88.8201	-0.219127	-0.00871314
-17.4448	88.8036	-0.225998	-0.016964
-12.0032	88.7647	-0.246182	-0.0364918
-11.2141	88.7626	-0.2432	-0.0375492
-10.4223	88.7556	-0.238849	-0.0410827
-9.65827	88.7755	-0.248412	-0.0311726
-0.252071	88.7698	-0.244277	-0.0349611
0.532336	88.777	-0.243669	-0.0315087
1.31679	88.7794	-0.24304	-0.0304049
2.10058	88.781	-0.242745	-0.0297349
2.88339	88.7797	-0.242948	-0.0305184
3.71547	88.8314	-0.218513	-0.00479843
4.83898	89.2591	-0.0483717	0.208921
5.48641	89.3475	-0.116271	0.252971
6.23631	89.066	-0.132938	0.112069
6.81644	88.809	-0.234497	-0.0166021
7.58159	88.7814	-0.24355	-0.0305561
8.36243	88.7838	-0.24476	-0.029562
9.14847	88.7903	-0.24338	-0.0264853
9.9383	88.8042	-0.240105	-0.0197044
10.7651	88.8598	-0.218348	0.00787419
23.7533	89.1738	0.00864515	0.161081
35.5292	88.9269	0.0195616	0.0328251
36.3298	88.9335	0.027962	0.0357276
37.0172	88.9124	-0.0202266	0.0248071
42.2081	89.2489	-0.168222	0.190373
43.3871	89.0037	0.0293324	0.0673201
44.2814	89.0111	0.0844688	0.0706353
44.9962	89.0389	0.0499256	0.0841019
45.7061	89.0553	0.0128703	0.0918945
47.0786	89.1528	-0.0849297	0.139794
47.8069	89.1372	-0.112795	0.131545
48.6454	89.0978	-0.085567	0.11141
49.4468	89.0944	-0.0769241	0.109229
50.2456	89.0558	-0.0695981	0.0895055
51.0442	89.0445	-0.0623476	0.0833694
56.2643	89.5532	-0.197161	0.334404
56.9239	89.5397	-0.259502	0.327188
58.4831	89.5547	-0.264284	0.333688
79.7002	89.6432	-0.249787	0.363138
80.4733	89.6414	-0.255794	0.361668
81.2647	89.6443	-0.252659	0.362539
84.9292	88.9523	0.00916642	0.0141579
85.7017	88.9243	0.00277444	-0.000432114
89.1275	89.6854	-0.247716	0.377061
89.906	89.6684	-0.25119	0.36796
90.6928	89.6679	-0.250508	0.367125
91.4775	89.6656	-0.250889	0.365327
92.2571	89.6512	-0.253849	0.357525
93.0254	89.5669	-0.262509	0.314793
93.7721	89.3827	-0.281929	0.222046
94.5772	89.5882	-0.272184	0.324189
95.3963	89.5975	-0.255434	0.328229
96.1857	89.6581	-0.253569	0.357901
96.9725	89.6723	-0.252981	0.364396
97.7596	89.6756	-0.252328	0.365409
98.545	89.6782	-0.252456	0.366104
99.326	89.6722	-0.254828	0.362486
100.083	89.6381	-0.269125	0.344835
110.611	89.9742	-0.113919	0.504821
111.227	89.947	-0.198852	0.490612
112.248	89.9082	-0.0816226	0.470635
113.112	89.87	-0.042466	0.450891
114.09	89.8366	0.0531198	0.433618
116.807	89.8708	-0.160594	0.448271
117.55	89.8788	-0.182111	0.451689
118.148	89.8796	-0.276522	0.451508
123.614	89.9567	-0.295826	0.485902
124.398	89.9703	-0.296708	0.492174
125.197	89.9853	-0.290656	0.499078
126.753	90.0173	-0.298972	0.513957
127.559	90.0374	-0.289399	0.523422
128.447	90.0581	-0.238603	0.533229
129.205	90.075	-0.252727	0.541088
129.963	90.0906	-0.26727	0.548353
130.717	90.1064	-0.283283	0.555706
131.484	90.1228	-0.293075	0.563362
132.264	90.1384	-0.296633	0.570643
133.061	90.1548	-0.291519	0.578287
133.842	90.1704	-0.294013	0.585538
134.619	90.1867	-0.298884	0.593207
136.248	90.2204	-0.271055	0.608986
137.003	90.2379	-0.286961	0.617236
137.771	90.2509	-0.296304	0.62323
138.551	90.2676	-0.299604	0.631095
141.703	90.3331	-0.29652	0.66186
142.493	90.3502	-0.295265	0.669927
143.281	90.368	-0.29433	0.678395
144.062	90.385	-0.296991	0.686442
144.858	90.4091	-0.292804	0.69802
145.646	90.4331	-0.291756	0.709558
146.487	90.4587	-0.264687	0.721941
147.283	90.4717	-0.260257	0.727989
148.07	90.4744	-0.259866	0.728899
148.857	90.4728	-0.259726	0.727693
149.635	90.4761	-0.263962	0.728917
150.419	90.4735	-0.265145	0.727242
151.2	90.4652	-0.268173	0.722669
151.941	90.4803	-0.290813	0.729841
152.772	90.4638	-0.268935	0.721195
160.644	90.499	-0.26559	0.735405
161.439	90.5033	-0.261294	0.737282
162.235	90.5037	-0.256571	0.737189
163.022	90.5102	-0.256491	0.740155
163.809	90.507	-0.256208	0.738298
164.6	90.5018	-0.253967	0.735472
165.386	90.4919	-0.253887	0.730294
166.192	90.4649	-0.244317	0.716565
166.94	90.5259	-0.263423	0.746798
167.737	90.5042	-0.257992	0.735785
168.524	90.4832	-0.257778	0.725083
169.296	90.5024	-0.264895	0.734487
170.082	90.5101	-0.265235	0.738137
170.866	90.5195	-0.266034	0.7427
171.653	90.5228	-0.265598	0.744198
172.441	90.5264	-0.264745	0.745859
173.235	90.5139	-0.260729	0.739471
174.008	90.5057	-0.267275	0.735221
174.788	90.5063	-0.270343	0.735429
175.585	90.5911	-0.264846	0.777733
176.306	90.4884	-0.297373	0.726285
177.138	90.4724	-0.274366	0.718218
177.943	90.4838	-0.265105	0.723884
178.736	90.4977	-0.261549	0.730792
179.533	90.5116	-0.25569	0.737683
180.322	90.5301	-0.254169	0.746919
181.099	90.5253	-0.258306	0.744536
181.894	90.5623	-0.253745	0.763024
182.621	90.4951	-0.283008	0.729455
183.463	90.5823	-0.254701	0.773074
184.226	90.5112	-0.265943	0.737607
185.012	90.5017	-0.265856	0.732893
185.8	90.4984	-0.264541	0.731357
186.59	90.5014	-0.262285	0.732924
187.373	90.5104	-0.263436	0.737538
188.373	90.8718	-0.155967	0.918386
189.342	90.3518	-0.064166	0.658515
198.576	90.6314	-0.155847	0.801186
199.107	90.4896	-0.282405	0.730621
199.892	90.494	-0.28224	0.733204
200.685	90.4962	-0.277721	0.734707
201.483	90.4979	-0.270756	0.735945
202.278	90.4972	-0.265175	0.736028
203.072	90.4985	-0.260143	0.737128
203.855	90.4974	-0.260554	0.737007
204.631	90.5002	-0.26462	0.738892
205.428	90.4938	-0.257526	0.736209
206.219	90.4881	-0.253971	0.733829
-188.534	88.079	0.0119498	-0.00987224
-173.693	88.0945	0.00905697	-0.0110726
-172.864	88.0736	0.0324332	-0.021869
-171.994	88.0871	0.0761405	-0.0154473
-162.512	88.2489	0.12153	0.0627323
-161.766	88.1102	0.103153	-0.00677716
-93.5429	87.5185	-0.276348	-0.287733
-92.7135	87.4295	-0.253617	-0.331885
-91.9089	87.2975	-0.24335	-0.397559
-91.1039	87.2578	-0.232798	-0.417104
-90.3241	87.2637	-0.234862	-0.413834
-89.5484	87.255	-0.239019	-0.417869
-88.7641	87.2789	-0.238821	-0.405607
-87.9963	87.4154	-0.246885	-0.337012
-83.033	89.0967	-0.116872	0.505533
-82.1403	88.4959	-0.0624685	0.205427
-81.4275	88.2373	-0.0979683	0.0764438
-80.8037	87.6945	-0.177974	-0.194649
-80.123	87.2835	-0.229544	-0.399809
-79.3551	87.2613	-0.237506	-0.41058
-78.5738	87.2775	-0.238759	-0.402207
-77.7845	87.2723	-0.235981	-0.404468
-77.0078	87.2679	-0.23949	-0.406387
-76.2232	87.2661	-0.239078	-0.406971
-75.4384	87.2667	-0.238565	-0.406392
-74.6572	87.2679	-0.239803	-0.405488
-73.8899	87.2753	-0.248013	-0.401454
-73.1138	87.3328	-0.251844	-0.372421
-72.0737	87.4476	-0.123651	-0.314733
-21.637	88.161	0.0272534	0.0537848
-20.9795	88.1846	-0.0355232	0.0656358
-20.4186	88.2257	-0.146654	0.0862518
-19.7105	88.1711	-0.184154	0.0589639
-18.9955	88.0915	-0.218254	0.0191694
-18.2622	88.0119	-0.243154	-0.020578
-17.4842	87.9826	-0.245708	-0.0352491
-16.6624	87.9899	-0.226353	-0.031587
-11.2197	87.9801	-0.245936	-0.0365604
-10.4291	87.9733	-0.242203	-0.040015
-9.66863	87.9796	-0.253545	-0.0368724
-1.02528	87.9973	-0.239183	-0.0288437
-0.252749	87.9846	-0.244504	-0.0353404
0.532922	87.9921	-0.243258	-0.0316868
1.31621	87.9932	-0.243207	-0.0312737
2.09926	87.9944	-0.243278	-0.0307776
2.88074	87.992	-0.244139	-0.0321218
3.79876	88.1738	-0.176729	0.0586697
4.68537	88.3984	-0.12503	0.170807
5.47101	88.2393	-0.123819	0.0911035
6.1038	88.1369	-0.199037	0.0397598
6.79838	87.9982	-0.243364	-0.0297688
7.58042	87.9959	-0.243964	-0.0310892
8.36455	88.002	-0.243529	-0.028169
9.1504	88.0092	-0.242234	-0.0247592
9.94192	88.0286	-0.238106	-0.015251
10.7648	88.0913	-0.218302	0.015936
20.1201	88.2806	-0.240784	0.107868
21.0244	88.2842	-0.180319	0.109402
21.8999	88.2736	-0.134271	0.103844
22.835	88.2704	-0.0584947	0.101954
23.7429	88.2628	0.00372415	0.0978936
24.3363	88.277	-0.0913146	0.104716
34.4463	88.2649	-0.12968	0.0944862
35.2029	88.2942	-0.143224	0.108797
35.9084	88.3142	-0.182345	0.118427
36.6652	88.3309	-0.195845	0.126402
37.4014	88.3638	-0.219647	0.14248
38.8438	88.3894	-0.282223	0.154527
39.6166	88.4074	-0.287753	0.163125
40.4033	88.4271	-0.286356	0.172576
41.186	88.4392	-0.286909	0.178261
42.0146	88.467	-0.264568	0.191748
42.8572	88.4705	-0.235234	0.19308
43.6906	88.4447	-0.210507	0.179769
44.4748	88.4602	-0.210368	0.187114
45.2258	88.4744	-0.226879	0.193771
45.9397	88.4828	-0.261901	0.197536
46.7086	88.529	-0.269454	0.220248
47.4633	88.5755	-0.284159	0.243026
48.2582	88.59	-0.278745	0.249833
49.0199	88.6021	-0.2899	0.255453
49.7991	88.5818	-0.292373	0.244862
50.5953	88.576	-0.28636	0.241508
52.9413	88.7107	-0.289634	0.307447
53.737	88.7661	-0.283909	0.334714
54.5477	88.7498	-0.270659	0.326059
55.358	88.7593	-0.257656	0.330312
56.1158	88.7707	-0.270882	0.335574
56.9069	88.7823	-0.267506	0.340841
57.6667	88.798	-0.279779	0.348217
58.4888	88.8048	-0.260906	0.351114
59.3343	88.7866	-0.230363	0.341516
60.1939	88.7334	-0.192802	0.314402
61.1134	88.6683	-0.125241	0.281338
61.9402	88.6547	-0.104097	0.274074
76.6174	88.9749	-0.220474	0.423776
79.6962	88.8563	-0.251198	0.362142
80.4775	88.8564	-0.253089	0.361631
81.2641	88.8585	-0.252353	0.362101
88.3177	88.809	-0.259294	0.331981
89.1108	88.8641	-0.255467	0.358923
89.9005	88.8748	-0.253299	0.363669
90.6881	88.8768	-0.252274	0.364034
91.4739	88.8745	-0.252096	0.36228
92.2524	88.8502	-0.255592	0.34952
93.0133	88.7099	-0.267918	0.278784
94.6237	88.6373	-0.248303	0.241249
95.4061	88.8752	-0.249931	0.359571
96.1828	88.8826	-0.254399	0.362633
96.969	88.8902	-0.254132	0.365838
97.7574	88.8915	-0.252778	0.365873
98.5422	88.89	-0.253251	0.364534
99.3076	88.8541	-0.263424	0.345962
109.56	89.1799	-0.245644	0.500856
110.442	89.1299	-0.197829	0.475214
111.316	89.1113	-0.154078	0.465289
112.186	89.0865	-0.11179	0.452282
112.952	89.0263	-0.122005	0.421595
113.762	88.9845	-0.110153	0.400085
114.462	88.9709	-0.153365	0.392657
115.788	88.9957	-0.276425	0.403865
116.571	89.0154	-0.278027	0.413105
117.348	89.0339	-0.282508	0.421782
118.132	89.0492	-0.283807	0.428838
118.918	89.0657	-0.284	0.436507
119.704	89.0821	-0.284285	0.444107
120.493	89.0982	-0.282921	0.451579
121.279	89.1148	-0.283009	0.459255
122.063	89.1315	-0.283986	0.467011
122.849	89.1477	-0.284645	0.47453
123.632	89.1652	-0.28605	0.48272
124.418	89.1814	-0.286477	0.490226
125.205	89.1974	-0.286077	0.497659
125.991	89.2141	-0.286228	0.50544
126.777	89.2306	-0.286581	0.513164
127.567	89.2493	-0.284766	0.521928
128.353	89.2665	-0.28517	0.529963
129.139	89.2834	-0.285168	0.537853
129.927	89.2999	-0.284799	0.545562
130.712	89.316	-0.285371	0.553078
131.5	89.3324	-0.28477	0.560696
132.285	89.3499	-0.285582	0.568919
133.071	89.3671	-0.28588	0.57701
133.856	89.3835	-0.286671	0.584671
134.641	89.4	-0.287227	0.592398
135.431	89.4164	-0.285477	0.600088
136.218	89.4326	-0.285301	0.607651
137.003	89.45	-0.28641	0.615847
137.79	89.466	-0.285972	0.623341
138.574	89.4825	-0.287455	0.631061
139.358	89.4989	-0.288972	0.638771
140.145	89.5144	-0.288625	0.646049
140.929	89.5316	-0.290165	0.654149
141.719	89.5486	-0.288483	0.662192
142.508	89.5654	-0.286998	0.670091
143.293	89.583	-0.288037	0.678443
144.078	89.6	-0.288618	0.686489
144.873	89.6207	-0.284565	0.696346
145.686	89.6472	-0.271261	0.709174
146.473	89.651	-0.271337	0.710605
147.272	89.6715	-0.265071	0.720448
148.069	89.6795	-0.260133	0.72401
148.857	89.6833	-0.259445	0.725466
149.656	89.6849	-0.253158	0.725866
150.431	89.6948	-0.258757	0.730417
151.212	89.693	-0.261715	0.729096
151.988	89.7012	-0.267053	0.732824
152.776	89.7058	-0.266311	0.734737
153.629	89.689	-0.233454	0.725943
154.42	89.699	-0.230945	0.730588
155.21	89.6708	-0.229431	0.716127
161.424	89.7493	-0.268789	0.752763
162.222	89.7291	-0.263021	0.742404
163.015	89.7306	-0.259716	0.742839
163.8	89.7305	-0.260229	0.742545
164.589	89.7283	-0.25923	0.741176
165.376	89.7266	-0.25896	0.740114
166.163	89.7136	-0.258619	0.733348
166.951	89.6931	-0.25794	0.722909
167.758	89.6917	-0.24741	0.722001
168.514	89.7219	-0.262603	0.736875
169.337	89.6624	-0.244211	0.70694
170.097	89.6989	-0.257189	0.724995
170.869	89.7316	-0.264376	0.741184
171.653	89.7386	-0.265388	0.74453
172.439	89.7436	-0.26558	0.746878
173.229	89.7434	-0.263927	0.746625
174.01	89.7393	-0.266478	0.744471
174.811	89.736	-0.258655	0.742689
175.571	89.7052	-0.271787	0.727229
176.357	89.7213	-0.271848	0.735185
177.162	89.7075	-0.262584	0.728217
177.949	89.7099	-0.261673	0.729335
178.732	89.7186	-0.263076	0.733612
179.521	89.7282	-0.261855	0.738415
180.285	89.7262	-0.272704	0.737345
181.069	89.6704	-0.273297	0.709454
181.869	89.7162	-0.26656	0.732374
182.657	89.7488	-0.265161	0.748652
183.443	89.7291	-0.264748	0.738868
184.226	89.7183	-0.266179	0.733482
185.015	89.7182	-0.264255	0.733495
185.804	89.7174	-0.262746	0.733198
186.597	89.7305	-0.258816	0.739813
187.369	89.7406	-0.26554	0.744978
188.397	89.7984	-0.144389	0.773979
198.522	89.8478	-0.183435	0.801591
199.133	89.7107	-0.269668	0.733377
199.923	89.7196	-0.266976	0.738206
200.709	89.7219	-0.266024	0.739742
201.495	89.7207	-0.265148	0.739507
202.28	89.7179	-0.264898	0.738536
203.069	89.7188	-0.262105	0.739385
203.852	89.7189	-0.262797	0.739914
204.635	89.7186	-0.262972	0.740211
205.418	89.716	-0.263322	0.739408
206.191	89.729	-0.26878	0.746395
-183.766	85.8841	0.0537451	-0.719093
-182.628	85.9482	0.232187	-0.687527
-182.211	86.7894	0.0498891	-0.267418
-173.679	87.3117	0.0163827	-0.0107118
-172.85	87.2825	0.0395575	-0.025625
-163.431	87.062	0.0536271	-0.138651
-162.559	87.2709	0.098193	-0.0343435
-161.713	87.2689	0.129527	-0.035497
-92.7356	86.7958	-0.265018	-0.256562
-91.9626	86.6489	-0.270499	-0.329671
-91.1166	86.4807	-0.239471	-0.413475
-90.3279	86.4786	-0.237116	-0.414201
-89.5515	86.4736	-0.240865	-0.416345
-88.7638	86.485	-0.238979	-0.410353
-87.9981	86.5584	-0.248119	-0.373312
-87.0749	87.0867	-0.178469	-0.108837
-86.2066	87.0856	-0.136258	-0.109101
-84.363	87.3619	0.00163267	0.0297104
-83.6922	87.2597	-0.0548976	-0.0210855
-82.021	88.1345	-0.00315026	0.416953
-81.3933	87.5913	-0.0811978	0.145671
-80.7588	87.0789	-0.155865	-0.110213
-80.1003	86.767	-0.218532	-0.265875
-79.2742	86.8725	-0.197367	-0.212791
-78.4299	86.9107	-0.167086	-0.193407
-77.8108	86.4667	-0.249439	-0.41509
-77.0115	86.4845	-0.24168	-0.40588
-76.2221	86.486	-0.238836	-0.404855
-75.4399	86.4856	-0.239604	-0.404717
-74.6572	86.4897	-0.240136	-0.402354
-73.8879	86.5027	-0.247314	-0.395591
-73.1174	86.5465	-0.253916	-0.373403
-22.4572	87.2914	0.00868121	0.0111524
-21.691	87.266	0.000230859	-0.00148595
-20.9222	87.274	-0.00690165	0.00255591
-20.3387	87.3233	-0.106752	0.0272549
-19.7363	87.3915	-0.197101	0.0613821
-19.0255	87.3011	-0.233254	0.0161802
-18.2569	87.2232	-0.240502	-0.022734
-17.484	87.1929	-0.245613	-0.0378661
-16.6558	87.2149	-0.223066	-0.0268484
-15.8077	87.2757	-0.19058	0.00353669
-14.8588	87.2314	-0.107678	-0.0185859
-14.0104	87.1464	-0.0750203	-0.0610909
-11.8626	87.047	-0.17583	-0.110859
-11.2276	87.1995	-0.249848	-0.0346635
-10.4353	87.1975	-0.245303	-0.0356924
-9.64894	87.1932	-0.24366	-0.0378455
-8.87207	87.2024	-0.246781	-0.033307
-1.03081	87.2143	-0.241842	-0.0281287
-0.251798	87.2023	-0.243918	-0.0342572
0.53317	87.2084	-0.243018	-0.0312846
1.31731	87.2091	-0.242534	-0.0310788
2.10197	87.2136	-0.241793	-0.0289554
2.9019	87.2432	-0.233421	-0.0142566
3.78227	87.4188	-0.184837	0.0733931
4.55772	87.4459	-0.188708	0.0868036
5.31758	87.3068	-0.200384	0.0171243
6.03463	87.2496	-0.233466	-0.0116418
6.79621	87.2109	-0.244289	-0.0311482
7.58152	87.2138	-0.243249	-0.0298846
8.36779	87.2212	-0.241733	-0.0263527
9.15771	87.2378	-0.238401	-0.0182377
9.98634	87.309	-0.215713	0.0172017
19.4064	87.4524	-0.20564	0.0862801
20.1147	87.412	-0.243207	0.0658684
20.9648	87.3986	-0.209871	0.0589079
21.8544	87.3836	-0.156797	0.0511185
22.8055	87.3745	-0.0729416	0.0462873
23.6239	87.3776	-0.0555051	0.0475856
24.2854	87.3773	-0.116473	0.0471314
24.9275	87.2789	-0.187147	-0.00234873
25.5228	87.2896	-0.28129	0.00270976
26.3193	87.3097	-0.274788	0.012469
27.1	87.3269	-0.276196	0.0207618
27.8887	87.3473	-0.273623	0.0306758
28.6753	87.3637	-0.272108	0.0385421
29.453	87.3808	-0.275073	0.0467603
30.237	87.3993	-0.274836	0.0557011
31.0191	87.4192	-0.275599	0.0653054
31.8004	87.4363	-0.276774	0.0735425
32.5821	87.4529	-0.277761	0.0815092
33.3644	87.4701	-0.278454	0.0897609
34.1514	87.4841	-0.276786	0.0964182
34.9335	87.5053	-0.277595	0.106647
35.7169	87.5235	-0.277766	0.115381
36.5026	87.5413	-0.276793	0.1239
37.2836	87.5616	-0.278167	0.133689
38.0688	87.5779	-0.277473	0.141455
38.8556	87.5962	-0.27596	0.150264
39.6387	87.6139	-0.276313	0.158717
40.4215	87.6316	-0.276813	0.167181
41.205	87.6479	-0.277011	0.174916
41.9887	87.6664	-0.277118	0.183791
42.7755	87.6828	-0.275669	0.19156
43.5612	87.6983	-0.274767	0.198881
44.3502	87.7163	-0.27226	0.207485
45.1339	87.7338	-0.27238	0.215796
45.9118	87.7508	-0.275435	0.223908
46.6946	87.771	-0.276016	0.23359
47.4774	87.7885	-0.27664	0.241879
48.2589	87.8069	-0.277947	0.250627
49.042	87.8231	-0.278418	0.258322
49.8258	87.8377	-0.278557	0.265145
50.6127	87.8513	-0.277174	0.271504
51.3945	87.8706	-0.278378	0.280717
52.1786	87.8929	-0.278396	0.29139
52.9646	87.9169	-0.27749	0.302911
53.7469	87.9389	-0.278446	0.313452
54.5365	87.9549	-0.275773	0.320977
55.3373	87.9719	-0.26754	0.328978
56.1223	87.9916	-0.26718	0.338367
56.9055	88.0118	-0.2677	0.347978
57.6961	88.0281	-0.264591	0.355657
58.4834	88.0359	-0.263107	0.359062
59.2839	88.0321	-0.255081	0.356648
60.0837	88.0189	-0.247357	0.349546
60.8737	88.014	-0.244605	0.346584
61.6632	88.0072	-0.242081	0.342662
62.4225	88.0251	-0.254667	0.351104
76.5431	88.0356	-0.257073	0.346564
77.3348	88.0688	-0.253712	0.362598
78.9026	88.0768	-0.254838	0.365452
79.6901	88.0793	-0.253655	0.366113
80.4752	88.073	-0.253629	0.362391
81.2577	88.0796	-0.25496	0.3651
88.3422	88.1128	-0.246449	0.376354
89.1138	88.0837	-0.25337	0.361169
89.8996	88.0884	-0.253176	0.362947
90.687	88.0889	-0.252187	0.362546
91.4732	88.0824	-0.251845	0.35873
92.2549	88.0429	-0.253745	0.338346
95.3979	88.1054	-0.253407	0.367168
96.1814	88.1017	-0.25448	0.364687
96.9678	88.1039	-0.254124	0.365183
97.7578	88.1075	-0.251979	0.366372
98.5424	88.102	-0.25253	0.362986
99.3273	88.0739	-0.252966	0.348324
109.601	88.2593	-0.22447	0.433037
110.377	88.2484	-0.229914	0.427008
111.333	88.3516	-0.14464	0.477972
112.111	88.2844	-0.148759	0.443763
112.825	88.2232	-0.184778	0.412553
113.602	88.2083	-0.189528	0.404527
114.229	88.1796	-0.269293	0.389562
115.029	88.1935	-0.262277	0.395889
115.794	88.2066	-0.272849	0.401856
116.579	88.2241	-0.273519	0.409984
117.362	88.2428	-0.275026	0.418771
118.147	88.2587	-0.275954	0.426112
118.933	88.2755	-0.276122	0.433946
119.718	88.2929	-0.276538	0.44204
120.505	88.3098	-0.276471	0.449887
121.29	88.3269	-0.276791	0.457873
122.075	88.3444	-0.277437	0.466011
122.861	88.3611	-0.277873	0.473797
123.648	88.3784	-0.277771	0.481855
124.434	88.395	-0.277968	0.489569
125.22	88.4113	-0.277796	0.497182
126.007	88.4281	-0.277854	0.505024
126.793	88.445	-0.278042	0.512879
127.58	88.4628	-0.277759	0.521212
128.366	88.4798	-0.277803	0.529169
129.153	88.4966	-0.277957	0.53703
129.939	88.5132	-0.278143	0.544771
130.726	88.5294	-0.278014	0.552316
131.512	88.5458	-0.278176	0.559962
132.299	88.563	-0.278147	0.568048
133.085	88.5801	-0.278224	0.576053
133.871	88.5972	-0.278492	0.58405
[truncated: 59,284 more rows]

## Sheet: Fig. S8b
X (mm)	Y (mm)	UX (mm)	UY (mm)
11.1861	106.121	-0.136644	0.122159
11.972	106.119	-0.134372	0.12004
12.7575	106.118	-0.132428	0.118208
187.965	106.9	-0.038079	0.718338
188.758	106.97	-0.0293326	0.789829
189.566	106.974	-0.00616275	0.793802
190.357	106.978	0.000543241	0.799285
191.131	107.005	-0.0096834	0.826899
8.03779	105.33	-0.150473	0.118325
8.83933	105.339	-0.132436	0.12707
9.61348	105.335	-0.1418	0.122703
10.397	105.338	-0.141823	0.124936
11.1794	105.338	-0.142915	0.12495
11.9649	105.337	-0.141029	0.122871
12.7487	105.336	-0.140719	0.121998
13.53	105.334	-0.143021	0.119759
14.3173	105.335	-0.139286	0.12012
15.1658	105.467	-0.0743546	0.251729
185.547	106.09	-0.102017	0.691758
186.349	106.102	-0.0853311	0.703454
187.144	106.108	-0.0751292	0.710459
187.973	106.112	-0.0303868	0.714573
188.759	106.117	-0.0294977	0.720274
189.553	106.138	-0.0194951	0.741976
190.335	106.164	-0.0222457	0.768881
8.06207	104.565	-0.125791	0.138061
8.83495	104.558	-0.136413	0.13062
9.61389	104.555	-0.140972	0.127722
10.3962	104.554	-0.142186	0.126391
11.1794	104.554	-0.142544	0.125571
11.9635	104.553	-0.141901	0.124015
12.7459	104.552	-0.143098	0.122781
13.5282	104.551	-0.144304	0.121606
14.3112	104.549	-0.144886	0.119302
15.1637	104.525	-0.0759262	0.0944983
183.965	105.295	-0.115553	0.679673
184.806	105.331	-0.0593217	0.716545
185.598	105.33	-0.0518998	0.715623
186.381	105.329	-0.0536308	0.715557
187.164	105.329	-0.0556871	0.715459
187.965	105.328	-0.0388205	0.71571
188.754	105.324	-0.0345314	0.711741
189.541	105.328	-0.0325816	0.716961
190.323	105.349	-0.0343464	0.738152
191.105	105.376	-0.037076	0.766089
7.27119	103.785	-0.132802	0.143571
8.05416	103.781	-0.133313	0.139282
8.82907	103.77	-0.141892	0.128568
9.61059	103.769	-0.143862	0.127056
10.3942	103.769	-0.143719	0.126401
11.1781	103.769	-0.143385	0.125406
11.9631	103.767	-0.14191	0.123797
12.7453	103.767	-0.14325	0.122662
13.528	103.766	-0.144109	0.121471
14.3105	103.765	-0.145133	0.120386
15.1497	103.713	-0.0894931	0.0678124
15.9743	103.723	-0.0484358	0.0774722
183.992	104.526	-0.088765	0.694788
184.812	104.541	-0.053047	0.710429
185.599	104.545	-0.0517375	0.714882
186.384	104.545	-0.051676	0.715629
187.167	104.544	-0.0530226	0.715504
187.955	104.544	-0.0494838	0.715586
188.743	104.539	-0.0464922	0.711282
189.526	104.543	-0.0475279	0.716193
190.311	104.545	-0.0475531	0.718074
191.096	104.567	-0.0465862	0.741113
191.885	104.604	-0.0418623	0.778885
7.27353	103.01	-0.130094	0.15351
8.04747	102.993	-0.139611	0.136311
8.82738	102.987	-0.143179	0.1305
9.61055	102.986	-0.143493	0.128256
10.3932	102.984	-0.144333	0.126266
11.1757	102.983	-0.145372	0.124657
11.9623	102.981	-0.142243	0.12273
12.7442	102.981	-0.143889	0.121926
13.527	102.981	-0.144554	0.121151
14.3095	102.98	-0.145643	0.12027
15.1293	102.942	-0.109414	0.0812347
15.9585	102.942	-0.0637171	0.0805553
16.8237	103.118	0.0178422	0.256858
97.4926	103.471	-0.120608	0.507222
98.285	103.468	-0.113959	0.502231
99.0623	103.469	-0.122376	0.501746
99.8441	103.472	-0.126325	0.503802
100.63	103.474	-0.125978	0.504557
101.417	103.478	-0.125049	0.507245
102.211	103.475	-0.11697	0.502695
103.024	103.459	-0.0899195	0.486106
183.235	103.739	-0.0608335	0.692579
184.014	103.743	-0.0670909	0.696914
184.815	103.763	-0.0508238	0.716526
185.6	103.763	-0.0512624	0.717486
186.384	103.762	-0.0514044	0.716778
187.167	103.76	-0.0539761	0.715801
187.954	103.762	-0.0509645	0.717705
188.736	103.759	-0.0536894	0.715604
189.519	103.761	-0.0554992	0.718553
190.305	103.761	-0.0543345	0.718449
191.087	103.771	-0.0563854	0.729304
191.87	103.803	-0.0583626	0.762577
192.668	103.836	-0.0437659	0.795765
-72.5649	101.928	-0.0563571	-0.160365
6.45742	102.174	-0.162381	0.103044
7.25789	102.197	-0.145357	0.125502
8.04069	102.2	-0.146006	0.128031
8.82448	102.201	-0.145676	0.128725
9.60835	102.2	-0.14528	0.127749
10.3913	102.199	-0.145787	0.126127
11.1734	102.198	-0.147156	0.124561
11.961	102.198	-0.143121	0.124002
12.7435	102.196	-0.144118	0.121518
13.5255	102.196	-0.145655	0.121926
14.3084	102.196	-0.146269	0.120898
15.1098	102.175	-0.128357	0.0991723
15.9366	102.177	-0.0851237	0.101096
16.8115	102.323	0.00619095	0.246142
17.6757	102.407	0.0868291	0.329555
96.7165	102.687	-0.109801	0.509639
97.5018	102.689	-0.110151	0.510423
98.2827	102.687	-0.11499	0.506942
99.0649	102.687	-0.118547	0.505265
99.8475	102.687	-0.121719	0.504171
100.632	102.69	-0.122679	0.505679
101.417	102.691	-0.123413	0.505994
102.204	102.692	-0.122458	0.505734
102.991	102.691	-0.121093	0.50366
103.834	102.645	-0.0646994	0.456083
104.633	102.683	-0.0515028	0.492661
183.258	103.001	-0.0385601	0.739068
184.028	102.979	-0.0531842	0.71687
184.814	102.977	-0.0527987	0.715393
185.599	102.978	-0.052579	0.71671
186.384	102.978	-0.0522825	0.716834
187.167	102.976	-0.0538691	0.7155
187.952	102.975	-0.053353	0.715345
188.736	102.973	-0.0547448	0.714288
189.52	102.975	-0.0546821	0.716706
190.307	102.975	-0.05294	0.716913
191.086	102.984	-0.0583949	0.726683
191.869	103.013	-0.0599965	0.756519
192.667	103.042	-0.0456252	0.786345
193.469	103.072	-0.0282047	0.816918
-78.0959	101.073	-0.101432	-0.234541
-77.3279	101.033	-0.117275	-0.273191
-76.5425	101.023	-0.115667	-0.283013
-75.759	101.018	-0.115901	-0.287421
-74.9744	101.015	-0.115148	-0.289856
-74.1929	101.014	-0.117455	-0.290448
-73.3981	101.014	-0.106412	-0.289447
-72.5882	101.083	-0.0803061	-0.220547
-71.709	100.569	0.0151325	-0.733908
-70.886	100.328	0.0544485	-0.973849
6.47692	101.415	-0.142517	0.128842
7.25648	101.416	-0.146393	0.130225
8.03962	101.417	-0.146699	0.130814
8.82315	101.417	-0.146614	0.13015
9.60706	101.416	-0.14616	0.128346
10.3889	101.414	-0.147824	0.126092
11.1718	101.412	-0.148341	0.124195
11.9581	101.412	-0.145594	0.123323
12.7421	101.411	-0.145006	0.121628
13.5248	101.412	-0.145861	0.12202
14.3077	101.411	-0.146515	0.12082
15.1023	101.406	-0.13538	0.115517
15.9239	101.429	-0.0973586	0.137776
16.7927	101.511	-0.0120919	0.219223
17.7034	101.627	0.115043	0.334941
95.8672	101.716	-0.172141	0.325145
96.7053	101.895	-0.119736	0.502676
97.4935	101.9	-0.117155	0.506267
98.2764	101.9	-0.119992	0.504811
99.0612	101.901	-0.120976	0.505192
99.8453	101.902	-0.122581	0.504923
100.631	101.905	-0.122807	0.506586
101.417	101.906	-0.122455	0.506265
102.202	101.909	-0.122852	0.507304
102.99	101.908	-0.121134	0.505808
103.796	101.893	-0.100578	0.489554
104.615	101.903	-0.0679192	0.497657
105.446	101.966	-0.0232786	0.559951
183.253	102.21	-0.0437717	0.732351
184.032	102.199	-0.049331	0.720952
184.813	102.196	-0.0533305	0.718642
185.599	102.195	-0.0524024	0.718551
186.382	102.195	-0.0542143	0.718896
187.167	102.195	-0.0541271	0.718667
187.952	102.193	-0.0538867	0.717116
188.736	102.191	-0.0553212	0.716132
189.521	102.191	-0.0547492	0.716893
190.307	102.191	-0.0530638	0.717127
191.086	102.196	-0.059025	0.722625
191.87	102.219	-0.0594313	0.746475
192.672	102.246	-0.0418178	0.774436
193.473	102.285	-0.0247407	0.814572
-78.9001	100.302	-0.122324	-0.221106
-78.1279	100.25	-0.133981	-0.27262
-77.3378	100.238	-0.127711	-0.283451
-76.5495	100.235	-0.123201	-0.286643
-75.7659	100.233	-0.1234	-0.287406
-74.9856	100.229	-0.126935	-0.290731
-74.2011	100.228	-0.126156	-0.292008
-73.4159	100.22	-0.12475	-0.299536
-72.5927	100.173	-0.085287	-0.345915
-71.7326	99.9674	-0.00895728	-0.55048
-70.9023	99.6729	0.0375923	-0.844419
5.67315	100.582	-0.16252	0.0817481
6.47054	100.626	-0.148547	0.12531
7.25334	100.631	-0.149163	0.129755
8.03763	100.633	-0.148302	0.130982
8.82044	100.632	-0.148929	0.129594
9.60527	100.629	-0.14755	0.126933
10.388	100.629	-0.148258	0.125911
11.1702	100.627	-0.14954	0.123714
11.9557	100.629	-0.14754	0.125307
12.7403	100.628	-0.146352	0.123853
13.5234	100.628	-0.146752	0.123733
14.3065	100.627	-0.147184	0.122134
15.1074	100.642	-0.129765	0.136047
15.9234	100.681	-0.0972951	0.175002
16.7904	100.734	-0.0138377	0.227704
17.7626	100.807	0.17481	0.299609
95.8912	101.083	-0.14685	0.477149
96.6997	101.109	-0.124002	0.501958
97.489	101.113	-0.120443	0.504651
98.2735	101.114	-0.121654	0.503965
99.0592	101.115	-0.121709	0.503729
99.8447	101.116	-0.121924	0.503925
100.63	101.119	-0.121919	0.505511
101.416	101.121	-0.121862	0.505848
102.201	101.124	-0.122625	0.507956
102.988	101.125	-0.121595	0.50732
103.778	101.121	-0.11773	0.502216
104.607	101.1	-0.0750356	0.480489
105.435	101.157	-0.0325266	0.536022
182.448	101.397	-0.063447	0.703381
183.247	101.412	-0.0502321	0.718439
184.03	101.405	-0.051602	0.712144
184.815	101.407	-0.0516141	0.714213
185.601	101.408	-0.0514907	0.715735
186.384	101.408	-0.0527979	0.71555
187.169	101.408	-0.0534633	0.716625
187.953	101.408	-0.053414	0.716857
188.738	101.408	-0.0533005	0.717042
189.524	101.407	-0.0525448	0.717206
190.309	101.408	-0.0517409	0.718898
191.088	101.408	-0.0573561	0.718797
191.872	101.424	-0.0580469	0.735657
192.668	101.454	-0.0462904	0.766372
-79.6393	99.6048	-0.0783363	-0.134196
-78.888	99.4966	-0.11083	-0.241797
-78.1212	99.4644	-0.12791	-0.273469
-77.3397	99.4587	-0.130236	-0.278511
-76.5581	99.4535	-0.132395	-0.283159
-75.7717	99.4519	-0.129802	-0.284175
-74.9932	99.4512	-0.135086	-0.284291
-74.2069	99.4477	-0.132603	-0.287272
-73.4229	99.4434	-0.13231	-0.290954
-72.5785	99.3488	-0.0716931	-0.384984
-71.7441	99.2434	-0.0210014	-0.489873
-70.9046	98.9997	0.0347067	-0.732924
-70.1217	99.5577	0.0338689	-0.174414
5.68157	99.8255	-0.153755	0.109899
6.46656	99.8423	-0.152169	0.126315
7.25028	99.8459	-0.151857	0.129579
8.0338	99.8449	-0.151759	0.128256
8.81741	99.8454	-0.151574	0.128383
9.60146	99.8423	-0.150959	0.124845
10.3856	99.8413	-0.150277	0.123488
11.1696	99.8415	-0.149683	0.12319
11.9544	99.8428	-0.148332	0.124124
12.7383	99.8432	-0.147971	0.12403
13.523	99.8443	-0.146768	0.124668
14.306	99.8431	-0.147243	0.123073
15.1138	99.8754	-0.122959	0.1549
15.9329	99.9273	-0.0873572	0.206321
16.7986	99.9674	-0.00518831	0.245893
17.7023	100.043	0.115041	0.320708
95.0261	100.101	-0.225075	0.281498
95.9069	100.319	-0.12985	0.497955
96.6961	100.321	-0.126347	0.499133
97.4855	100.325	-0.12265	0.502032
98.2716	100.327	-0.122245	0.502391
99.0577	100.329	-0.121904	0.502873
99.8433	100.331	-0.12202	0.504006
100.629	100.334	-0.1221	0.505557
101.415	100.337	-0.121526	0.50704
102.201	100.338	-0.12208	0.507622
102.987	100.34	-0.121417	0.507433
103.772	100.339	-0.122952	0.505341
104.589	100.337	-0.0912717	0.502476
105.425	100.386	-0.040955	0.549936
106.273	100.353	0.0207873	0.515882
182.476	100.671	-0.0361534	0.762124
183.253	100.64	-0.0437043	0.731059
184.035	100.626	-0.0476152	0.717683
184.817	100.622	-0.0506969	0.713619
185.601	100.622	-0.0518434	0.713985
186.385	100.623	-0.052965	0.715313
187.169	100.625	-0.0533009	0.717479
187.953	100.624	-0.0539236	0.717152
188.74	100.623	-0.0523026	0.717314
189.525	100.623	-0.0514026	0.717393
190.311	100.627	-0.0503993	0.722156
191.092	100.63	-0.0541175	0.725547
191.878	100.645	-0.0524333	0.741173
192.681	100.677	-0.0345513	0.773663
-79.6477	98.7815	-0.0872645	-0.172885
-78.8931	98.7114	-0.11658	-0.24237
-78.1208	98.6843	-0.128026	-0.26887
-77.3426	98.674	-0.133671	-0.278589
-76.5632	98.6697	-0.138047	-0.282327
-75.7788	98.6657	-0.137433	-0.285723
-74.9985	98.6706	-0.140977	-0.280272
-74.2123	98.6659	-0.138513	-0.284354
-73.4256	98.6613	-0.135643	-0.288384
-72.5869	98.5933	-0.0806256	-0.3558
-71.7537	98.4558	-0.0312043	-0.492699
-70.9229	98.2634	0.0159001	-0.684594
-70.1344	98.6047	0.0206677	-0.342759
4.8834	99.0356	-0.168204	0.105254
5.67714	99.0443	-0.157848	0.113587
6.4637	99.0549	-0.154675	0.123821
7.24912	99.0582	-0.152653	0.126765
8.03374	99.0576	-0.151442	0.125788
8.81559	99.0604	-0.153006	0.128225
9.59946	99.0611	-0.152552	0.12854
10.3834	99.058	-0.152085	0.125031
11.168	99.0588	-0.150847	0.12543
11.9526	99.0589	-0.14969	0.12514
12.7362	99.0587	-0.149561	0.124492
13.5209	99.0596	-0.148355	0.124882
14.3035	99.0576	-0.149288	0.122473
15.1225	99.1103	-0.113742	0.174699
15.9449	99.1726	-0.0748429	0.23645
16.8074	99.2031	0.00409643	0.26654
17.6775	99.2553	0.0906656	0.31818
95.1081	99.5015	-0.141771	0.46731
95.907	99.53	-0.128548	0.494554
96.696	99.5348	-0.125184	0.498046
97.4848	99.5386	-0.122072	0.500634
98.271	99.541	-0.121604	0.501721
99.0561	99.5456	-0.122239	0.50509
99.8434	99.5475	-0.120731	0.505679
100.628	99.5506	-0.121878	0.507562
101.415	99.5529	-0.120883	0.508609
102.202	99.5539	-0.119965	0.508248
102.986	99.5532	-0.120992	0.50637
103.772	99.553	-0.120917	0.504869
104.579	99.5543	-0.0997809	0.504865
105.42	99.5823	-0.0454459	0.531604
106.274	99.5886	0.0228021	0.536645
181.652	99.8519	-0.0744651	0.727021
182.474	99.8661	-0.038696	0.741452
183.254	99.8537	-0.04389	0.729344
184.035	99.8443	-0.0476528	0.720145
184.817	99.8403	-0.0503431	0.716503
185.601	99.8388	-0.051642	0.715305
186.386	99.8393	-0.0518116	0.716206
187.17	99.8381	-0.0523928	0.715391
187.956	99.8361	-0.0521975	0.713872
188.742	99.8378	-0.0511281	0.716067
189.526	99.838	-0.0515633	0.716752
190.311	99.8405	-0.0511866	0.719765
191.094	99.8414	-0.0527557	0.721286
191.883	99.8535	-0.0486309	0.734023
192.691	99.8917	-0.0249514	0.772866
-79.6678	97.9589	-0.107999	-0.210793
-78.9022	97.9141	-0.126245	-0.254998
-78.1242	97.8982	-0.132072	-0.270328
-77.3426	97.8934	-0.134316	-0.274536
-76.5614	97.8872	-0.13687	-0.280181
-75.7797	97.8879	-0.138965	-0.278869
-75.0014	97.8877	-0.144419	-0.278489
-74.2115	97.8861	-0.138351	-0.279523
-73.4263	97.8777	-0.136838	-0.287356
-72.5983	97.8087	-0.092613	-0.355724
-71.7863	97.7525	-0.0644062	-0.411396
-70.9719	97.6338	-0.0337065	-0.52947
-70.1358	97.8528	0.0186847	-0.309971
4.88184	98.2508	-0.169441	0.105303
5.67713	98.2651	-0.157524	0.119307
6.46549	98.2704	-0.152537	0.124221
7.25344	98.2736	-0.14797	0.127083
8.03674	98.2725	-0.148071	0.125572
8.81791	98.2731	-0.1503	0.125774
9.60087	98.2726	-0.150745	0.124923
10.3822	98.2732	-0.152809	0.125149
11.166	98.2736	-0.152421	0.125104
11.9505	98.2737	-0.151441	0.124746
12.7343	98.2732	-0.151086	0.12388
13.5187	98.2736	-0.150147	0.123844
14.3005	98.2721	-0.151755	0.12185
15.1347	98.3475	-0.101055	0.196823
15.9579	98.4133	-0.0614019	0.262064
16.8181	98.4205	0.0152971	0.26882
94.271	98.6124	-0.191956	0.364674
95.1187	98.7384	-0.129886	0.489412
95.9106	98.7473	-0.123674	0.497064
96.6985	98.7507	-0.12142	0.499157
97.4839	98.7535	-0.121674	0.500694
98.2691	98.7553	-0.122244	0.50124
99.0554	98.7599	-0.121686	0.504537
99.8427	98.7624	-0.120114	0.505856
100.628	98.7656	-0.120116	0.507702
101.415	98.7684	-0.119432	0.509273
102.2	98.7679	-0.12016	0.507497
102.985	98.7675	-0.121054	0.505817
103.771	98.7691	-0.12124	0.506158
104.574	98.774	-0.103739	0.509831
105.417	98.8102	-0.0464059	0.544719
106.268	98.8402	0.0179204	0.57348
181.673	99.0632	-0.053691	0.722942
182.464	99.0598	-0.0488305	0.719734
183.25	99.0602	-0.0480636	0.720391
184.035	99.0569	-0.0484124	0.717291
184.818	99.0552	-0.0503459	0.715906
185.602	99.0522	-0.0515691	0.713262
186.385	99.0525	-0.0528863	0.713918
187.171	99.0517	-0.0522988	0.71346
187.955	99.0498	-0.0528115	0.712043
188.742	99.0512	-0.0515668	0.713909
189.528	99.0554	-0.0495695	0.718542
190.314	99.0558	-0.0490224	0.719487
191.097	99.0598	-0.0499901	0.724011
191.889	99.0726	-0.0430054	0.737483
192.699	99.1075	-0.0177629	0.773009
-163.584	96.9825	-0.162967	-0.43364
-161.986	97.301	-0.130467	-0.116142
-98.2845	97.3912	0.089161	-0.00849317
-97.5199	97.4031	0.0697088	0.00394967
-96.7945	97.4123	0.0111105	0.013796
-96.0401	97.3768	-0.018538	-0.0210618
-95.3075	97.2973	-0.0698695	-0.10005
-94.523	97.2931	-0.0694281	-0.103623
-93.7256	97.3067	-0.0559638	-0.0893817
-80.4106	97.2599	-0.0675605	-0.125834
-79.6745	97.1689	-0.115286	-0.216179
-78.9064	97.1295	-0.131003	-0.255015
-78.127	97.1195	-0.135467	-0.264407
-77.3437	97.111	-0.135926	-0.272289
-76.562	97.1055	-0.138017	-0.277189
-75.783	97.1025	-0.142842	-0.279629
-75.0004	97.1017	-0.144033	-0.279881
-74.2132	97.1005	-0.140583	-0.280411
-73.4269	97.0962	-0.138087	-0.284223
-72.6218	97.0556	-0.116677	-0.324224
-71.8092	96.9999	-0.0878064	-0.379336
-70.983	96.9957	-0.0453953	-0.382998
-70.1096	97.1138	0.044299	-0.26431
4.09849	97.4394	-0.169121	0.0789874
4.88863	97.4745	-0.162329	0.113862
5.67757	97.4828	-0.156743	0.121822
6.46376	97.4857	-0.15392	0.124396
7.25057	97.4893	-0.15048	0.127607
8.03559	97.49	-0.148842	0.127968
8.81682	97.4902	-0.151009	0.127729
9.60037	97.4906	-0.150854	0.127823
10.3815	97.4909	-0.153093	0.127694
11.1653	97.4908	-0.152731	0.127157
11.9495	97.4903	-0.151989	0.126253
12.7335	97.4897	-0.151407	0.12525
13.5175	97.49	-0.150896	0.125106
14.3002	97.4897	-0.151663	0.124302
15.1427	97.5812	-0.0925979	0.215325
15.9639	97.6184	-0.0549138	0.252049
16.8143	97.678	0.0120748	0.311214
94.3251	97.9292	-0.136586	0.466619
95.1246	97.9628	-0.122743	0.498992
95.9106	97.9644	-0.122361	0.499306
96.6978	97.9685	-0.120906	0.502143
97.4832	97.9697	-0.121172	0.502103
98.2683	97.9709	-0.121806	0.502006
99.0543	97.975	-0.121531	0.504886
99.8412	97.9782	-0.1204	0.506769
100.627	97.9809	-0.120363	0.508238
101.413	97.9826	-0.119724	0.508669
102.199	97.9829	-0.119489	0.50772
102.985	97.982	-0.120112	0.505518
103.771	97.9834	-0.119944	0.50572
104.579	97.9908	-0.098022	0.511802
105.418	98.0248	-0.0443708	0.544509
106.267	98.0084	0.0189769	0.526893
162.834	98.2561	-0.0318605	0.704283
163.626	98.2819	-0.0266951	0.729643
164.397	98.2798	-0.0412922	0.727083
165.171	98.2794	-0.0543828	0.726352
165.965	98.2806	-0.04626	0.727182
166.744	98.2867	-0.0532742	0.732887
167.505	98.3019	-0.0779954	0.747813
168.266	98.3102	-0.103768	0.755773
180.895	98.2574	-0.0473476	0.701577
181.68	98.2821	-0.0471716	0.726413
182.464	98.2801	-0.0481316	0.724579
183.247	98.2754	-0.0511461	0.720159
184.033	98.2742	-0.0499964	0.719156
184.816	98.2726	-0.0528219	0.717856
185.601	98.268	-0.0529334	0.713595
186.386	98.2694	-0.0531527	0.715311
187.172	98.2694	-0.0514976	0.715684
187.955	98.2674	-0.0533092	0.714063
188.741	98.2683	-0.0530169	0.715391
189.528	98.2721	-0.0507938	0.719704
190.313	98.2724	-0.049932	0.720524
191.099	98.282	-0.0490961	0.730659
191.897	98.3018	-0.0352201	0.750955
192.712	98.3312	-0.00512295	0.78096
-161.184	96.5113	-0.110522	-0.122546
-99.2383	96.5336	-0.0812561	-0.0822244
-98.4201	96.5152	-0.0470903	-0.0999987
-97.6611	96.4799	-0.0720861	-0.134669
-96.8923	96.4626	-0.0872741	-0.151356
-96.1254	96.4437	-0.104385	-0.169629
-95.3543	96.4324	-0.117296	-0.180325
-94.5774	96.4468	-0.124449	-0.165379
-93.7805	96.4601	-0.111498	-0.151396
-92.9417	96.5007	-0.0567159	-0.110252
-80.4338	96.453	-0.0913964	-0.148087
-79.6884	96.3609	-0.129797	-0.239603
-78.9108	96.3365	-0.136044	-0.263428
-78.1303	96.3317	-0.139383	-0.267636
-77.3439	96.3263	-0.136744	-0.27235
-76.5626	96.3209	-0.139228	-0.277172
-75.781	96.3195	-0.141483	-0.278031
-74.9969	96.3188	-0.141127	-0.278159
-74.2144	96.3127	-0.142381	-0.283607
-73.4287	96.3102	-0.140456	-0.285528
-72.6374	96.3024	-0.13289	-0.292756
-71.8356	96.3524	-0.114777	-0.242201
-71.0094	96.4153	-0.0723344	-0.178711
-70.1047	96.4579	0.0486503	-0.135536
4.09375	96.6583	-0.173545	0.0827104
4.89045	96.6953	-0.160184	0.119477
5.67762	96.7021	-0.156366	0.125919
6.46331	96.704	-0.154025	0.127479
7.25032	96.7069	-0.150382	0.129981
8.03622	96.7062	-0.147852	0.128958
8.81613	96.7044	-0.151319	0.126817
9.60011	96.7068	-0.150724	0.128755
10.3802	96.7059	-0.15401	0.127505
11.1635	96.706	-0.15413	0.127238
11.948	96.707	-0.153011	0.127765
12.7319	96.7062	-0.152544	0.126574
13.5144	96.7039	-0.153529	0.123805
14.2939	96.6976	-0.157469	0.117069
15.1471	96.8031	-0.0876989	0.222074
15.9625	96.8124	-0.05574	0.23092
93.5014	97.0075	-0.17345	0.331365
94.3328	97.1623	-0.127682	0.484894
95.1256	97.1793	-0.120523	0.500631
95.9098	97.1822	-0.121951	0.502284
96.699	97.1855	-0.118439	0.504359
97.4832	97.1874	-0.1199	0.504984
98.2682	97.1875	-0.120593	0.503845
99.0525	97.1901	-0.121988	0.505124
99.8386	97.1898	-0.121671	0.503581
100.626	97.1936	-0.120571	0.506128
101.412	97.1957	-0.119864	0.506984
102.198	97.1959	-0.119364	0.505881
102.983	97.1942	-0.12013	0.502957
103.768	97.1927	-0.121707	0.500181
104.59	97.2149	-0.0851952	0.521053
105.422	97.2323	-0.0389495	0.537214
162.035	97.4991	-0.0447487	0.732676
162.844	97.5041	-0.0216891	0.737245
163.623	97.4977	-0.029233	0.730328
164.402	97.4925	-0.0364427	0.724709
165.183	97.4894	-0.0411127	0.721243
165.968	97.4898	-0.0430859	0.721227
166.753	97.4922	-0.0436404	0.723318
167.534	97.4976	-0.0485323	0.728315
168.317	97.5047	-0.052329	0.735118
169.087	97.5101	-0.068313	0.740198
180.895	97.4719	-0.0465116	0.700733
181.679	97.4909	-0.0482275	0.719822
182.465	97.4966	-0.0479366	0.725745
183.248	97.4926	-0.0505012	0.721864
184.035	97.4963	-0.0487897	0.725879
184.818	97.4948	-0.0505639	0.724625
185.602	97.4909	-0.0516446	0.721012
186.389	97.4937	-0.0498921	0.72409
187.176	97.4952	-0.047676	0.725924
187.959	97.4932	-0.0500858	0.724334
188.742	97.4922	-0.051612	0.723791
189.53	97.495	-0.0487167	0.727014
190.316	97.4984	-0.0473762	0.730887
191.104	97.5063	-0.0443497	0.739331
191.903	97.5247	-0.0299072	0.75825
-170.508	95.565	-0.0441242	-0.278256
-169.641	95.516	0.0399118	-0.327903
-162.03	95.3908	-0.173924	-0.458824
-161.171	95.5464	-0.0974811	-0.303685
-99.9953	95.7591	-0.0548288	-0.0727951
-99.2384	95.702	-0.0819195	-0.129256
-98.483	95.6438	-0.110585	-0.186906
-97.7115	95.6185	-0.123099	-0.21159
-96.9467	95.6042	-0.14234	-0.225278
-96.1707	95.5993	-0.150267	-0.229493
-95.3811	95.6012	-0.144691	-0.227033
-94.6057	95.6052	-0.153271	-0.222366
-93.8119	95.6034	-0.143524	-0.223572
-92.9901	95.6239	-0.105698	-0.202497
-92.1749	95.6865	-0.0744337	-0.139302
-81.1831	95.7233	-0.0574324	-0.0938374
-80.4522	95.6443	-0.1104	-0.17218
-79.696	95.5642	-0.138051	-0.251678
-78.9154	95.5461	-0.141284	-0.269215
-78.1339	95.5432	-0.14352	-0.271455
-77.3493	95.5398	-0.142746	-0.27427
-76.5646	95.5356	-0.14189	-0.277931
-75.7833	95.5364	-0.144287	-0.276485
-74.9997	95.5312	-0.144543	-0.281083
-74.2182	95.5229	-0.146766	-0.288825
-73.4341	95.5211	-0.14638	-0.29002
-72.6495	95.5198	-0.145596	-0.290738
-71.8475	95.6265	-0.127262	-0.18349
-71.0049	95.7108	-0.0684473	-0.0986325
-70.0489	95.7345	0.103862	-0.0743708
3.31177	95.8856	-0.171905	0.0951413
4.10897	95.922	-0.158022	0.131203
4.89308	95.9191	-0.157236	0.128007
5.67745	95.9217	-0.156204	0.130322
6.46287	95.9224	-0.154122	0.13061
7.24845	95.9242	-0.151898	0.132156
8.03283	95.921	-0.150872	0.128534
8.81427	95.9195	-0.152799	0.12664
9.59659	95.9196	-0.153855	0.126375
10.3785	95.9193	-0.155303	0.12572
11.162	95.9207	-0.155235	0.126738
11.9463	95.9216	-0.15436	0.127219
12.73	95.9213	-0.154013	0.126433
13.5133	95.9204	-0.154189	0.125139
14.2916	95.9104	-0.159313	0.11463
15.1522	96.0217	-0.0821526	0.225534
15.9669	96.0324	-0.0509014	0.235733
93.5157	96.3053	-0.157935	0.41434
94.3375	96.3899	-0.121703	0.497666
95.1276	96.3978	-0.117255	0.504285
95.9116	96.4005	-0.118834	0.505738
96.6991	96.402	-0.116996	0.506023
97.4847	96.4053	-0.117133	0.508021
98.2683	96.4045	-0.119205	0.506009
99.052	96.4047	-0.121218	0.504902
99.8374	96.4053	-0.121608	0.504267
100.624	96.4081	-0.120468	0.505803
101.411	96.4112	-0.119812	0.507631
102.197	96.4098	-0.119718	0.504921
102.981	96.4086	-0.121336	0.502488
103.762	96.3935	-0.126486	0.486095
104.604	96.4586	-0.0704893	0.549961
105.423	96.4451	-0.0369845	0.535206
161.236	96.7039	-0.0569062	0.723007
162.048	96.7105	-0.0309998	0.729054
162.833	96.7101	-0.0326734	0.728211
163.615	96.7114	-0.0368908	0.729026
164.397	96.7113	-0.0412106	0.728428
165.183	96.7103	-0.0411009	0.726986
165.969	96.7124	-0.0412991	0.72878
166.752	96.7132	-0.0447859	0.72915
167.536	96.7151	-0.0462902	0.730744
168.317	96.7162	-0.051383	0.731478
169.109	96.7113	-0.0457485	0.726312
169.866	96.745	-0.0746828	0.759651
180.088	96.6577	-0.0687402	0.671085
180.905	96.7143	-0.0373899	0.727803
181.687	96.7216	-0.0407372	0.735164
182.471	96.7254	-0.0420104	0.739146
183.253	96.7227	-0.0450372	0.736634
184.039	96.7231	-0.0450693	0.737204
184.824	96.7224	-0.0446056	0.736741
185.606	96.7203	-0.0486263	0.734948
186.393	96.7217	-0.0467461	0.736633
187.181	96.7251	-0.043752	0.740404
187.963	96.7255	-0.0463837	0.741153
188.751	96.7224	-0.0439475	0.738473
189.536	96.7209	-0.0432803	0.737373
190.324	96.7261	-0.0402487	0.743009
191.116	96.7332	-0.0331797	0.750657
191.912	96.7435	-0.0212424	0.761413
-170.503	94.581	-0.0390118	-0.478636
-169.712	94.4973	-0.0298055	-0.563068
-168.973	94.3942	-0.0734482	-0.666884
-166.599	94.3593	-0.0462178	-0.703562
-162.756	94.3938	-0.115789	-0.671703
-162.005	94.4547	-0.147748	-0.61117
-161.178	94.699	-0.103497	-0.367366
-160.336	94.9207	-0.0450968	-0.146019
-100.056	94.9082	-0.115967	-0.139135
-99.2943	94.8491	-0.138404	-0.197664
-98.5158	94.8275	-0.143921	-0.218634
-97.7314	94.8248	-0.143595	-0.220727
-96.9551	94.8188	-0.151308	-0.226183
-96.1719	94.8149	-0.152105	-0.229439
-95.3837	94.8136	-0.147884	-0.230084
-94.6015	94.8126	-0.149728	-0.230497
-93.8134	94.8114	-0.145611	-0.231099
-93.0331	94.8162	-0.149268	-0.225677
-92.2159	94.8687	-0.116058	-0.172514
-81.1895	94.9261	-0.0644105	-0.106435
-80.4565	94.8529	-0.11533	-0.179017
-79.7	94.7753	-0.142584	-0.25603
-78.9175	94.7555	-0.143946	-0.275243
-78.1358	94.753	-0.146015	-0.277142
-77.3514	94.7502	-0.145456	-0.279312
-76.5661	94.7498	-0.143981	-0.279168
-75.785	94.7508	-0.146656	-0.277496
-75.0003	94.7456	-0.14567	-0.282154
-74.2189	94.7394	-0.148094	-0.287722
-73.434	94.7365	-0.146884	-0.290085
-72.6528	94.7387	-0.149468	-0.287287
-71.8458	94.8732	-0.126204	-0.152227
-70.9936	94.9534	-0.0576677	-0.0714091
-70.0498	94.9645	0.102383	-0.0597583
3.33623	95.16	-0.147154	0.154309
4.11171	95.1441	-0.154974	0.138034
4.89492	95.1403	-0.155086	0.133999
5.67728	95.1391	-0.156041	0.132413
6.46116	95.1399	-0.1555	0.132949
7.24435	95.1406	-0.155645	0.133283
8.0286	95.137	-0.154735	0.129355
8.81133	95.1359	-0.155369	0.127847
9.59449	95.1374	-0.155569	0.129017
10.377	95.1355	-0.156433	0.126629
11.1602	95.1362	-0.156636	0.126934
11.9447	95.1365	-0.155512	0.126858
12.7276	95.1352	-0.155987	0.125182
13.509	95.1314	-0.15799	0.120939
14.2887	95.1193	-0.161739	0.108349
15.1598	95.2597	-0.0740978	0.248311
92.7184	95.4347	-0.168434	0.33009
93.5477	95.5944	-0.124679	0.488519
94.3402	95.6101	-0.117712	0.502991
95.1268	95.6128	-0.116746	0.50448
95.9119	95.6135	-0.117319	0.503872
96.6991	95.6146	-0.115803	0.503704
97.4835	95.6189	-0.11704	0.506727
98.2663	95.618	-0.119934	0.504609
99.0519	95.6203	-0.12014	0.50568
99.8367	95.6207	-0.121025	0.50477
100.624	95.6228	-0.119689	0.505618
101.41	95.6249	-0.11961	0.50646
102.196	95.6262	-0.119296	0.506499
102.982	95.626	-0.119206	0.505028
103.757	95.5924	-0.130375	0.470221
104.608	95.6629	-0.0649028	0.539468
105.431	95.6911	-0.0279009	0.566385
161.25	95.9051	-0.042355	0.709133
162.041	95.9208	-0.0376289	0.724331
162.826	95.9259	-0.0385396	0.728866
163.614	95.9289	-0.0370245	0.731398
164.397	95.9271	-0.0405569	0.729175
165.181	95.925	-0.0427523	0.726627
165.965	95.9261	-0.0451976	0.727328
166.743	95.9278	-0.0529199	0.728625
167.531	95.931	-0.0509162	0.731477
168.315	95.9356	-0.0533072	0.735732
169.108	95.9333	-0.046984	0.733088
169.884	95.9432	-0.0570032	0.742759
170.636	96.0274	-0.0911624	0.826678
180.102	95.9028	-0.0548776	0.700791
180.909	95.9531	-0.0328119	0.75124
181.692	95.9555	-0.035435	0.753684
182.477	95.9568	-0.0362518	0.755181
183.253	95.9564	-0.04526	0.754893
184.042	95.9553	-0.0423452	0.754007
184.826	95.955	-0.0427207	0.753917
185.608	95.9571	-0.0467423	0.756242
186.401	95.9555	-0.0389758	0.754949
187.186	95.9579	-0.0384371	0.757711
187.972	95.9583	-0.0382602	0.758475
188.76	95.9525	-0.0343911	0.752994
189.545	95.949	-0.0346693	0.749973
190.332	95.951	-0.0322173	0.752354
191.123	95.9504	-0.0261145	0.752287
191.864	95.9286	-0.0706498	0.73094
-171.26	93.9321	-0.0130198	-0.343275
-170.543	93.6611	-0.078355	-0.614973
-169.783	93.5837	-0.100527	-0.69314
-169	93.5803	-0.099629	-0.697203
-168.217	93.576	-0.0986802	-0.702058
-167.404	93.6033	-0.0681858	-0.675414
-166.597	93.5973	-0.044005	-0.681966
-165.831	93.5753	-0.0597798	-0.704511
-165.057	93.5611	-0.0688059	-0.719212
-163.514	93.5742	-0.0914376	-0.707123
-162.731	93.5712	-0.0909799	-0.710524
-161.946	93.5812	-0.0889847	-0.700936
-161.159	93.6703	-0.0839984	-0.612239
-160.393	93.9834	-0.101484	-0.299498
-100.084	94.0619	-0.14498	-0.20104
-99.3097	94.0421	-0.154448	-0.220147
-98.5259	94.0418	-0.154656	-0.219912
-97.7398	94.0425	-0.152628	-0.218567
-96.9497	94.0395	-0.146503	-0.220965
-96.1693	94.0139	-0.150129	-0.245886
-95.3352	94.0237	-0.100028	-0.235492
-94.5178	94.0426	-0.0666822	-0.215976
-93.734	94.0315	-0.0668119	-0.226425
-93.0402	94.0191	-0.157069	-0.238244
-92.2431	94.0473	-0.143913	-0.209436
-91.4098	94.1267	-0.0946059	-0.129411
-81.2077	94.1222	-0.0832216	-0.125767
-80.471	94.0362	-0.130368	-0.211179
-79.7049	93.9786	-0.148104	-0.268136
-78.9195	93.9719	-0.146555	-0.274287
-78.1346	93.9734	-0.145435	-0.272173
-77.3499	93.9738	-0.144511	-0.271213
-76.5657	93.9724	-0.144102	-0.271927
-75.7861	93.9702	-0.148331	-0.273556
-75.0032	93.9604	-0.14916	-0.282782
-74.2228	93.9539	-0.152524	-0.288726
-73.4354	93.9488	-0.148931	-0.293235
-72.6534	93.9509	-0.150588	-0.290555
-71.8314	94.1134	-0.112304	-0.127387
-70.9724	94.1981	-0.0370158	-0.0421956
-70.0552	94.2016	0.0964814	-0.0380977
2.60098	94.3828	-0.0988181	0.162077
3.33199	94.3718	-0.1511	0.150827
4.11202	94.361	-0.15437	0.139744
4.89476	94.3583	-0.154926	0.136724
5.67614	94.3561	-0.156863	0.134147
6.46019	94.356	-0.156125	0.133712
7.24342	94.3566	-0.156225	0.13399
8.02593	94.3522	-0.157052	0.129263
8.80857	94.3514	-0.157757	0.128116
9.59092	94.3516	-0.158751	0.127918
10.3742	94.3506	-0.15886	0.126484
11.1586	94.3518	-0.157788	0.127298
11.9421	94.3499	-0.157728	0.125031
12.7253	94.3488	-0.157831	0.123489
13.5085	94.35	-0.158084	0.12422
14.2899	94.3369	-0.160104	0.11076
15.1545	94.3767	-0.0789434	0.15006
92.7406	94.748	-0.144927	0.428565
93.5503	94.8199	-0.120776	0.499167
94.3383	94.8269	-0.118422	0.50494
95.1234	94.8289	-0.118865	0.505642
95.9083	94.8276	-0.119693	0.503113
96.6944	94.8275	-0.119219	0.501797
97.4796	94.8327	-0.119675	0.505725
98.2629	94.8322	-0.12209	0.503936
99.0494	94.8337	-0.121359	0.50423
99.8352	94.8343	-0.121284	0.5035
100.622	94.8364	-0.119906	0.504335
101.408	94.8386	-0.120114	0.505308
102.195	94.8422	-0.118803	0.507694
102.98	94.8384	-0.11967	0.502618
103.762	94.8152	-0.123652	0.478103
104.608	94.8626	-0.0635112	0.524316
160.441	95.0884	-0.0639413	0.677937
161.255	95.1319	-0.0365	0.720885
162.039	95.1411	-0.0386768	0.729562
162.823	95.1419	-0.0417248	0.729877
163.61	95.1459	-0.0401924	0.733372
164.393	95.1437	-0.0435468	0.730702
165.176	95.1405	-0.0474187	0.72709
165.96	95.143	-0.0498238	0.729146
166.739	95.1461	-0.0571775	0.731889
167.527	95.1503	-0.0546663	0.735709
168.31	95.1578	-0.0582862	0.74281
169.102	95.1577	-0.0525489	0.742393
169.877	95.1667	-0.0631677	0.751061
170.62	95.2405	-0.106118	0.824657
179.36	95.1828	-0.0115621	0.765517
180.117	95.1499	-0.0395618	0.732591
180.909	95.1762	-0.0335163	0.758975
181.695	95.1752	-0.0323791	0.758058
182.481	95.1774	-0.0319614	0.760398
183.259	95.1739	-0.039457	0.757006
184.036	95.1725	-0.0480257	0.755828
184.809	95.1697	-0.0604133	0.753197
185.584	95.1682	-0.0711351	0.752001
186.375	95.1678	-0.0649292	0.751842
187.182	95.1689	-0.0435546	0.753236
187.975	95.171	-0.0348078	0.755682
188.764	95.1663	-0.0314837	0.75128
189.548	95.1625	-0.0324252	0.74797
190.34	95.1611	-0.0255657	0.746935
191.147	95.1576	-0.00268039	0.743894
191.904	95.1493	-0.0309472	0.736068
192.623	95.1714	-0.0965573	0.758705
-171.334	93.0221	-0.0860115	-0.469765
-170.568	92.833	-0.102552	-0.659598
-169.786	92.7996	-0.103056	-0.693595
-169.001	92.8028	-0.0995359	-0.691079
-168.218	92.7961	-0.0989812	-0.698331
-167.41	92.8087	-0.0733736	-0.686359
-166.601	92.7974	-0.0468572	-0.698227
-165.83	92.7905	-0.0584791	-0.705674
-165.067	92.7866	-0.0784881	-0.710052
-164.303	92.7915	-0.0974065	-0.705602
-163.521	92.7925	-0.0972408	-0.705067
-162.738	92.7885	-0.0977133	-0.709471
-161.953	92.8317	-0.0947667	-0.666684
-161.17	93.0164	-0.0945324	-0.482366
-160.377	93.2542	-0.0851815	-0.244934
-100.858	93.2921	-0.13526	-0.186933
-100.093	93.2604	-0.154592	-0.218007
-99.3111	93.2598	-0.156412	-0.217994
-98.5268	93.2568	-0.156217	-0.220355
-97.7415	93.2584	-0.15487	-0.218188
-96.954	93.2584	-0.15145	-0.217573
-96.0944	93.2612	-0.0758886	-0.214163
-95.261	93.2571	-0.0265094	-0.217574
-94.4786	93.2588	-0.0280294	-0.215289
-93.7304	93.3158	-0.0638413	-0.157714
-93.0187	93.3076	-0.136119	-0.165239
-92.2538	93.2735	-0.155249	-0.198711
-91.4348	93.3225	-0.120158	-0.149122
-90.5792	93.4154	-0.0485701	-0.0555482
-81.2151	93.3199	-0.0912381	-0.143607
-80.4739	93.2435	-0.133937	-0.219403
-79.7049	93.1972	-0.148775	-0.265078
-78.9221	93.1914	-0.1498	-0.270224
-78.1366	93.1905	-0.148024	-0.270492
-77.3528	93.1882	-0.148048	-0.272244
-76.5665	93.1854	-0.145544	-0.274386
-75.7875	93.1822	-0.150273	-0.277042
-75.005	93.1733	-0.151587	-0.285342
-74.2241	93.1694	-0.154419	-0.288602
-73.441	93.163	-0.155101	-0.294393
-72.6553	93.1713	-0.153113	-0.285503
-71.8325	93.3236	-0.113973	-0.132674
-70.9672	93.3835	-0.0324017	-0.07218
2.55982	93.6024	-0.13971	0.166346
3.32906	93.5795	-0.153746	0.143188
4.11031	93.5719	-0.155776	0.135259
4.89455	93.5738	-0.154834	0.136844
5.67609	93.5714	-0.15659	0.134183
6.46013	93.57	-0.155859	0.132407
7.24194	93.5685	-0.157364	0.130594
8.02352	93.5661	-0.1591	0.127868
8.80564	93.5669	-0.160313	0.128281
9.58836	93.5678	-0.160938	0.128867
10.3727	93.5661	-0.159923	0.126696
11.1576	93.5679	-0.15843	0.12811
11.941	93.5654	-0.158328	0.125258
12.7235	93.5624	-0.159204	0.121847
13.5009	93.555	-0.1652	0.11401
14.2864	93.5179	-0.163093	0.0764387
91.902	93.8705	-0.196736	0.337385
92.7592	94.0203	-0.125071	0.485912
93.5531	94.0423	-0.116793	0.506724
94.337	94.0442	-0.11847	0.507334
95.1209	94.0454	-0.12012	0.507323
95.9064	94.0444	-0.120345	0.50506
96.6916	94.0461	-0.120745	0.505436
97.4774	94.0487	-0.120607	0.506783
98.2617	94.0459	-0.122052	0.502801
99.0492	94.0507	-0.120245	0.50628
99.8357	94.0531	-0.119569	0.507411
100.623	94.0544	-0.118092	0.507456
101.408	94.0544	-0.118814	0.506234
102.194	94.0555	-0.118233	0.506129
102.979	94.049	-0.119594	0.498294
103.76	94.0099	-0.124449	0.457921
104.749	94.5218	0.0785539	0.96859
160.468	94.3488	-0.0365242	0.723338
161.254	94.3482	-0.0375722	0.722167
162.036	94.3563	-0.0417361	0.72974
162.821	94.3554	-0.0428375	0.728289
163.608	94.36	-0.0423317	0.732441
164.387	94.356	-0.0491156	0.727991
165.178	94.3531	-0.0446196	0.724583
165.957	94.358	-0.0520435	0.729065
166.738	94.363	-0.0568647	0.733689
167.527	94.3675	-0.0543282	0.73778
168.315	94.3705	-0.0528168	0.740442
169.104	94.3715	-0.0500621	0.741044
169.883	94.3795	-0.0573822	0.748774
170.643	94.4062	-0.0832004	0.775128
171.419	94.4093	-0.0928461	0.778027
178.571	94.3885	-0.0143467	0.755886
179.331	94.3802	-0.0403203	0.7476
180.134	94.4023	-0.0230119	0.769725
180.922	94.4017	-0.0198696	0.769221
181.707	94.4001	-0.0206056	0.76766
182.486	94.4014	-0.0269391	0.769098
183.266	94.4024	-0.0332311	0.770186
184.04	94.4023	-0.0439439	0.77022
184.824	94.4025	-0.0461508	0.770674
185.624	94.4018	-0.0312315	0.77016
186.429	94.4008	-0.011328	0.76938
187.235	94.4001	0.00986048	0.768996
188.018	94.4004	0.00778557	0.769629
188.795	94.3969	-0.000388375	0.766496
189.556	94.396	-0.0243099	0.765918
190.331	94.3943	-0.0344756	0.764604
191.108	94.3917	-0.0426477	0.762483
191.862	94.387	-0.0737394	0.758222
192.616	94.3778	-0.104302	0.749573
193.426	94.3815	-0.0784618	0.753849
206.716	94.3712	-0.115987	0.758289
207.521	94.3666	-0.0947896	0.754888
208.353	94.3686	-0.0459671	0.758113
209.116	94.3712	-0.065871	0.762077
209.914	94.3736	-0.0500512	0.765746
210.694	94.3787	-0.0528626	0.772277
211.506	94.3816	-0.0242151	0.776618
212.257	94.3731	-0.0552574	0.769528
213.036	94.3694	-0.0584862	0.767351
213.796	94.366	-0.0809795	0.765542
214.555	94.3572	-0.104483	0.758298
215.296	94.3482	-0.145183	0.750932
216.14	94.359	-0.083112	0.763468
216.904	94.3539	-0.101416	0.760115
217.779	94.3527	-0.0079995	0.760638
218.616	94.3527	0.0469238	0.762518
219.357	94.3513	0.00711368	0.762982
220.13	94.3458	-0.00169512	0.759324
220.907	94.3485	-0.00601671	0.764049
221.709	94.3509	0.0153362	0.76845
222.525	94.3465	0.0495712	0.766122
223.317	94.3442	0.0612067	0.765866
223.944	94.3304	-0.0920975	0.754254
224.726	94.3261	-0.0909148	0.75216
225.54	94.3266	-0.0570625	0.754976
226.37	94.3278	-0.00809164	0.758428
-171.332	92.226	-0.0831978	-0.482316
-170.566	92.028	-0.099679	-0.680956
-169.783	92.015	-0.0992078	-0.694578
-168.996	92.0171	-0.0944793	-0.69317
-168.212	92.0116	-0.0929667	-0.699187
-167.416	92.0392	-0.0793036	-0.672181
-166.612	92.0421	-0.0573717	-0.669813
-165.83	92.0351	-0.0583951	-0.677334
-165.068	92.0286	-0.0784113	-0.684367
-164.311	92.0176	-0.104441	-0.695805
-163.524	92.0058	-0.100477	-0.707987
-162.745	92.0034	-0.103955	-0.710788
-161.95	92.0612	-0.0920573	-0.653406
-161.154	92.278	-0.0787152	-0.437029
-160.391	92.5449	-0.0981298	-0.170446
-100.874	92.5031	-0.151571	-0.191487
-100.096	92.4843	-0.157737	-0.20971
-99.3132	92.4769	-0.159193	-0.216413
-98.5256	92.4734	-0.155616	-0.219364
-97.7416	92.4748	-0.15565	-0.217325
-96.946	92.4817	-0.144026	-0.209807
-96.0372	92.5032	-0.0192951	-0.187675
-95.1754	92.4998	0.0584741	-0.190438
-94.5401	92.6132	-0.0902448	-0.0763716
-93.0637	92.5755	-0.181818	-0.112829
-92.2542	92.4801	-0.156245	-0.207663
-91.4802	92.4896	-0.166208	-0.19751
-90.6571	92.5519	-0.127042	-0.134534
-81.2241	92.5477	-0.100932	-0.131289
-80.4755	92.4608	-0.136154	-0.217566
-79.7057	92.4122	-0.150189	-0.26552
-78.9218	92.4119	-0.150033	-0.265233
-78.1383	92.4122	-0.150335	-0.264259
-77.3542	92.4105	-0.15007	-0.265377
-76.5704	92.4061	-0.150073	-0.269206
-75.7884	92.3981	-0.151834	-0.276612
-75.0052	92.3927	-0.15239	-0.281392
-74.2215	92.3895	-0.152418	-0.283991
-73.4375	92.3806	-0.152134	-0.292344
-72.6571	92.3881	-0.155516	-0.284245
-71.8272	92.5261	-0.109284	-0.14568
-70.9598	92.5808	-0.0256398	-0.0903182
1.79147	92.8176	-0.124524	0.166522
2.54892	92.798	-0.150335	0.146626
3.32826	92.7949	-0.154263	0.14324
4.10969	92.7883	-0.156097	0.136365
4.89209	92.7887	-0.156982	0.13643
5.67549	92.7855	-0.156873	0.132966
6.45916	92.7859	-0.156497	0.132992
7.24001	92.7791	-0.15895	0.125889
8.02398	92.7788	-0.158289	0.125198
8.80487	92.7817	-0.160715	0.127778
9.58866	92.7832	-0.160262	0.128944
10.3726	92.7833	-0.159664	0.128611
11.1576	92.7842	-0.157996	0.129127
11.9398	92.7809	-0.159155	0.125424
12.7212	92.7778	-0.16113	0.121965
13.4955	92.7658	-0.170208	0.109518
91.9547	93.2186	-0.142796	0.470538
92.7592	93.2403	-0.123859	0.491022
93.5484	93.2516	-0.120238	0.501055
94.3347	93.2578	-0.119511	0.506019
95.1192	93.2597	-0.120634	0.506657
95.9049	93.2596	-0.120588	0.505309
96.6901	93.2608	-0.120973	0.505308
97.4763	93.2635	-0.120452	0.506753
98.2609	93.2622	-0.121589	0.5042
99.048	93.2659	-0.120192	0.506578
99.8343	93.268	-0.119691	0.507409
100.62	93.2672	-0.119328	0.505362
101.407	93.2672	-0.11878	0.504128
102.192	93.2657	-0.119248	0.50141
102.971	93.2436	-0.125983	0.478033
103.765	93.2071	-0.11805	0.440308
160.466	93.6108	-0.0378003	0.770349
161.253	93.5691	-0.0373675	0.728024
162.036	93.5732	-0.0406005	0.73161
162.823	93.5694	-0.0405423	0.727324
163.603	93.5716	-0.04687	0.728939
164.392	93.5629	-0.0444973	0.719785
165.188	93.5545	-0.0339998	0.710956
165.945	93.5771	-0.0636776	0.733086
166.77	93.5581	-0.0249351	0.713687
167.536	93.5649	-0.0454503	0.720116
168.319	93.5774	-0.0484746	0.732254
169.105	93.5837	-0.0482847	0.738146
169.885	93.5875	-0.0543462	0.741604
170.661	93.5975	-0.0645174	0.751316
171.438	93.6193	-0.0740526	0.772825
172.223	93.6815	-0.0754444	0.834779
177.801	93.6044	0.00180605	0.756642
178.557	93.6038	-0.0285501	0.755976
179.336	93.6024	-0.034614	0.754543
180.129	93.6052	-0.0278174	0.757353
180.92	93.6067	-0.0220498	0.75887
181.703	93.6072	-0.0253338	0.759463
182.49	93.6075	-0.023394	0.759808
183.267	93.6074	-0.0322346	0.759833
184.038	93.6061	-0.046636	0.75869
184.821	93.6048	-0.0492402	0.757545
185.614	93.6044	-0.0412963	0.757397
186.426	93.6042	-0.0145289	0.757428
187.233	93.6046	0.00763394	0.758037
188.017	93.6047	0.00620512	0.758422
188.761	93.6017	-0.0349882	0.755775
189.529	93.6015	-0.0515854	0.756007
190.307	93.6021	-0.0585583	0.756995
191.118	93.6007	-0.0330216	0.755937
191.887	93.6011	-0.0486626	0.756812
192.663	93.6004	-0.0577295	0.756602
193.455	93.5994	-0.0505334	0.756119
194.241	93.5995	-0.0490071	0.756765
195.059	93.5987	-0.0158467	0.756598
195.865	93.5991	0.0060095	0.757635
196.652	93.5982	0.00839096	0.757417
197.421	93.5986	-0.00726591	0.758442
198.185	93.5992	-0.0273709	0.759825
198.978	93.5996	-0.0183335	0.761033
199.771	93.5988	-0.00894603	0.760982
200.543	93.5954	-0.0214811	0.758473
201.333	93.5933	-0.0155523	0.757238
202.105	93.5934	-0.0277589	0.758266
202.866	93.5928	-0.0500343	0.758544
203.637	93.5927	-0.0623855	0.759515
204.388	93.5917	-0.0949776	0.759484
205.197	93.5903	-0.069915	0.759181
206.016	93.5893	-0.0338451	0.759272
206.77	93.5902	-0.0640143	0.761356
207.559	93.5876	-0.0582181	0.759929
208.335	93.5855	-0.0647627	0.759054
209.123	93.5818	-0.0601286	0.756648
209.919	93.5766	-0.0471326	0.752762
210.717	93.5763	-0.0315147	0.753785
211.538	93.5773	0.00674616	0.756156
212.326	93.5763	0.0120578	0.756624
213.115	93.58	0.0180925	0.761855
213.901	93.577	0.0225421	0.760335
214.662	93.5723	0.00126335	0.757185
215.412	93.5692	-0.0311998	0.75576
216.182	93.5661	-0.0428937	0.754254
216.949	93.5691	-0.0584399	0.758926
217.753	93.5703	-0.036125	0.761941
218.548	93.5684	-0.0227421	0.761778
219.335	93.5694	-0.0169921	0.764628
220.129	93.5656	-0.00466404	0.762782
220.891	93.5591	-0.0238978	0.758179
221.698	93.5587	0.00209441	0.759701
222.469	93.5492	-0.00837216	0.752252
223.215	93.5396	-0.0433605	0.744744
223.961	93.5454	-0.0780957	0.752685
224.743	93.5489	-0.076754	0.758375
225.567	93.5464	-0.0328854	0.758055
226.379	93.5448	-0.000826159	0.758711
-172.086	91.6013	-0.0546936	-0.322761
-171.34	91.3715	-0.0909499	-0.553244
-170.566	91.2356	-0.0987144	-0.68977
-169.785	91.2337	-0.0999141	-0.69229
-168.999	91.2359	-0.0969299	-0.690709
-168.216	91.2321	-0.0957273	-0.695043
-167.426	91.2171	-0.0887903	-0.710607
-166.639	91.2106	-0.0842469	-0.717687
-165.854	91.2197	-0.0814181	-0.709012
-165.074	91.2316	-0.084512	-0.697573
-164.303	91.2389	-0.0955593	-0.690739
-163.525	91.2263	-0.100796	-0.7038
-162.746	91.22	-0.104801	-0.710497
-161.947	91.2812	-0.0883627	-0.649632
-161.133	91.5048	-0.0573039	-0.426384
-160.346	91.7018	-0.0528609	-0.229673
-100.876	91.7557	-0.154054	-0.154405
-100.098	91.7075	-0.160612	-0.202043
-99.3143	91.6953	-0.160907	-0.21359
-98.5269	91.6921	-0.157556	-0.216212
-97.7432	91.6909	-0.15785	-0.216784
-96.9447	91.6968	-0.143431	-0.210189
-95.9921	91.6703	0.0252341	-0.236087
-95.2247	91.7713	0.00862318	-0.134459
-92.2492	91.6799	-0.151892	-0.223337
-91.4645	91.6881	-0.15114	-0.214558
-90.6734	91.693	-0.144019	-0.209029
-89.8326	91.7004	-0.0871472	-0.200919
-81.9593	91.8404	-0.0529167	-0.0546844
-81.2387	91.7463	-0.116095	-0.148154
-80.4822	91.6602	-0.143427	-0.233673
-79.7079	91.6292	-0.152987	-0.264011
-78.924	91.6295	-0.152894	-0.26307
-78.1416	91.6302	-0.154318	-0.261759
-77.3597	91.6247	-0.156166	-0.266658
-76.5749	91.6202	-0.155163	-0.270551
-75.7901	91.6112	-0.154124	-0.278966
-75.0076	91.6066	-0.155331	-0.282943
-74.2229	91.6026	-0.154409	-0.286365
-73.443	91.595	-0.158294	-0.293415
-72.6601	91.6019	-0.159066	-0.285926
-71.8241	91.7247	-0.106741	-0.162478
-70.9569	91.7807	-0.0233156	-0.105911
-14.5507	91.8161	-0.0192409	-0.0474988
-13.7639	91.9492	-0.0155747	0.0855822
1.7709	92.0198	-0.144832	0.153295
2.5448	92.0138	-0.15418	0.147104
3.32567	92.006	-0.156562	0.139028
4.10888	92.0037	-0.156619	0.136445
4.89135	92.0036	-0.157419	0.13597
5.67418	92.0013	-0.157864	0.133408
6.47329	92.0126	-0.142033	0.144417
7.2363	91.9805	-0.162321	0.111958
8.02784	92.0032	-0.15408	0.134258
8.80377	91.9988	-0.16146	0.129507
9.58779	91.998	-0.160756	0.128428
10.3718	91.9985	-0.160036	0.128486
11.1562	91.9998	-0.15901	0.12937
11.9387	91.9979	-0.159877	0.127112
12.7218	91.998	-0.160102	0.126821
13.5128	92.0153	-0.152514	0.143719
91.1894	92.4791	-0.121383	0.517352
91.9706	92.4535	-0.125647	0.490494
92.7615	92.461	-0.120331	0.496813
93.5455	92.4631	-0.121867	0.497663
94.3321	92.4701	-0.120867	0.503424
95.116	92.4744	-0.122528	0.506435
95.9009	92.475	-0.123289	0.505806
96.6877	92.4765	-0.122192	0.506037
97.4745	92.4764	-0.121085	0.504664
98.2612	92.479	-0.12005	0.506047
99.0465	92.4814	-0.120465	0.50715
99.8346	92.4855	-0.118164	0.510037
100.62	92.4843	-0.118053	0.50762
101.406	92.4811	-0.118488	0.503139
102.189	92.4759	-0.120828	0.496688
102.959	92.4472	-0.137098	0.466763
160.484	92.7544	-0.0195524	0.698927
161.258	92.7772	-0.0320121	0.721137
162.042	92.7817	-0.0349032	0.725029
162.827	92.7777	-0.0358458	0.720561
163.609	92.7813	-0.0398999	0.723652
164.399	92.7751	-0.0370276	0.716907
165.192	92.7731	-0.0301132	0.714434
165.984	92.7725	-0.0239031	0.713479
166.775	92.7024	-0.0192934	0.642896
167.552	92.7522	-0.0283937	0.692335
168.338	92.7706	-0.0289976	0.710366
169.112	92.7887	-0.0407715	0.728057
169.891	92.7972	-0.0487086	0.736246
170.669	92.8055	-0.056527	0.744242
171.456	92.8006	-0.0556529	0.738985
172.242	92.7853	-0.0561188	0.723409
173.058	92.7453	-0.0260299	0.683193
174.639	92.8108	-0.0167254	0.748258
175.465	92.8286	0.0234513	0.76598
176.28	92.8389	0.0526035	0.776078
177.025	92.8312	0.0112487	0.768243
177.786	92.8227	-0.0132339	0.759672
178.562	92.8185	-0.0233384	0.755473
179.347	92.817	-0.0237381	0.753897
180.134	92.8155	-0.0223266	0.752391
180.929	92.8201	-0.013898	0.757026
181.713	92.8213	-0.0150734	0.758257
182.495	92.8277	-0.0185736	0.764719
183.267	92.8265	-0.0318752	0.763648
184.027	92.827	-0.0572633	0.764273
184.826	92.8227	-0.0437392	0.760079
185.625	92.8136	-0.0303944	0.751226
186.413	92.8043	-0.0274023	0.742088
187.242	92.7955	0.0161727	0.733598
188.01	92.7982	-0.00119101	0.736527
188.761	92.801	-0.0352569	0.73962
189.53	92.8064	-0.0514568	0.745448
190.307	92.8207	-0.058959	0.760055
191.109	92.8291	-0.0422474	0.768869
191.898	92.8245	-0.0379438	0.764763
192.698	92.8197	-0.0232254	0.760362
193.5	92.816	-0.00571375	0.757234
194.279	92.8176	-0.0114438	0.75936
195.073	92.8158	-0.0023768	0.758159
195.865	92.8156	0.00552905	0.758471
196.656	92.8127	0.0120062	0.756257
197.434	92.8051	0.00533529	0.749297
198.199	92.8104	-0.0140051	0.755339
198.983	92.8179	-0.0137322	0.763621
199.771	92.8176	-0.0100997	0.764083
200.561	92.8173	-0.00420157	0.764608
201.356	92.8095	0.00657428	0.757702
202.119	92.8084	-0.0147017	0.757439
202.853	92.8061	-0.0643314	0.756051
203.632	92.8029	-0.0691474	0.753807
204.382	92.7982	-0.101957	0.75011
205.184	92.804	-0.0837824	0.756959
205.991	92.7935	-0.0604194	0.74755
206.752	92.8063	-0.082767	0.761559
207.557	92.8002	-0.06057	0.756616
208.359	92.7925	-0.0423932	0.750079
209.138	92.7942	-0.0466178	0.753024
209.926	92.7887	-0.0408172	0.748771
210.72	92.7928	-0.0296599	0.754258
211.524	92.7866	-0.00924804	0.749385
212.308	92.7908	-0.00703633	0.755072
213.092	92.7936	-0.0056523	0.759274
213.865	92.7862	-0.0149289	0.753362
214.635	92.7948	-0.0275376	0.763561
215.406	92.7988	-0.038639	0.76907
216.189	92.7935	-0.0378249	0.765448
216.984	92.7898	-0.0246138	0.763377
217.792	92.7826	0.00154381	0.757949
218.558	92.7829	-0.0147378	0.75993
219.339	92.7881	-0.0153741	0.766982
220.12	92.7871	-0.0151971	0.767835
220.888	92.7769	-0.0284525	0.759555
221.692	92.7728	-0.00572687	0.757411
222.475	92.766	-0.00422861	0.752548
223.242	92.7569	-0.0183767	0.745565
224.001	92.7624	-0.0401884	0.753061
224.762	92.7753	-0.0599012	0.768182
225.56	92.7607	-0.0414947	0.75575
226.372	92.7637	-0.00995527	0.761001
-171.393	90.3963	-0.143114	-0.744876
-170.576	90.4375	-0.108138	-0.704277
-169.787	90.4429	-0.101868	-0.699522
-169.003	90.4473	-0.0995972	-0.695684
-168.218	90.4459	-0.0975102	-0.697665
-167.432	90.4428	-0.0942171	-0.701291
-166.652	90.4381	-0.0969387	-0.706474
-165.865	90.4433	-0.0922803	-0.701748
-165.079	90.449	-0.0884693	-0.696456
-164.304	90.4521	-0.0965178	-0.693823
-163.524	90.4442	-0.0996599	-0.702154
-162.746	90.4436	-0.104532	-0.703134
-161.949	90.4833	-0.090355	-0.663748
-161.109	90.7349	-0.0325645	-0.412498
-160.296	90.952	-0.00308341	-0.195731
-100.878	90.9306	-0.156714	-0.195134
-100.096	90.9061	-0.158768	-0.218974
-99.3125	90.9062	-0.15966	-0.218254
-98.528	90.9041	-0.159251	-0.219731
-97.7449	90.9011	-0.160183	-0.222103
-96.9536	90.9195	-0.152902	-0.203058
-96.0852	90.9641	-0.0685263	-0.157827
-95.3579	91.0158	-0.1252	-0.105511
-94.5084	91.0298	-0.0597759	-0.090948
-93.1223	91.0517	-0.2416	-0.067772
-92.2551	90.8857	-0.158418	-0.233132
-91.4714	90.8731	-0.158732	-0.245026
-90.6873	90.8647	-0.158564	-0.252823
-89.8948	90.8557	-0.150053	-0.261232
-89.0864	90.8455	-0.125546	-0.2708
-81.9856	91.0299	-0.0797554	-0.080686
-81.2494	90.9434	-0.127432	-0.166595
-80.4872	90.8668	-0.149066	-0.242567
-79.7099	90.8354	-0.155625	-0.273343
-78.9249	90.8372	-0.154367	-0.270885
-78.1434	90.8349	-0.156677	-0.272581
-77.3613	90.8317	-0.158372	-0.275237
-76.5759	90.8326	-0.156764	-0.273671
-75.7912	90.8266	-0.155854	-0.279136
-75.0074	90.8259	-0.155789	-0.279179
-74.2217	90.823	-0.153769	-0.281522
-73.4462	90.8122	-0.162018	-0.291664
-72.6643	90.8199	-0.163813	-0.28337
-71.8191	90.9233	-0.102392	-0.17942
-70.9544	90.9787	-0.0213409	-0.123395
-15.2504	90.9461	0.0642622	-0.132926
-14.5482	90.9877	-0.0167028	-0.0912978
-13.8027	90.9672	-0.0543825	-0.111786
-13.1078	91.1768	-0.142685	0.0977029
0.992111	91.2324	-0.140136	0.150796
1.75183	91.2111	-0.163644	0.129276
2.54296	91.2296	-0.155755	0.147474
3.32522	91.2243	-0.15674	0.141929
4.11084	91.2258	-0.154366	0.143135
4.89216	91.2212	-0.156305	0.138223
5.69173	91.2349	-0.140001	0.151657
6.52508	91.1631	-0.0899224	0.0795519
7.26644	91.2388	-0.131844	0.154924
8.02027	91.1961	-0.161301	0.111866
8.801	91.2065	-0.163868	0.121909
9.58709	91.2125	-0.161081	0.127476
10.3707	91.2125	-0.160761	0.127186
11.1546	91.213	-0.160191	0.127283
11.9372	91.2131	-0.160977	0.126967
12.7218	91.2181	-0.159684	0.131584
91.1841	91.6767	-0.12547	0.499965
91.9739	91.6723	-0.121098	0.494347
92.7605	91.6762	-0.120094	0.497031
93.5441	91.6763	-0.122077	0.495844
94.3301	91.6813	-0.121606	0.499584
95.1154	91.6848	-0.121925	0.50186
95.9023	91.6875	-0.120689	0.503365
96.6876	91.6897	-0.120971	0.504342
97.4736	91.69	-0.120672	0.50332
98.2611	91.6943	-0.118939	0.506384
99.048	91.6982	-0.117732	0.509074
99.8332	91.699	-0.118316	0.508618
100.619	91.6984	-0.117999	0.506741
101.404	91.6938	-0.118899	0.500952
102.181	91.6747	-0.127834	0.48062
161.261	91.9574	-0.0282963	0.68631
162.042	91.989	-0.0343553	0.71739
162.829	91.9869	-0.0329932	0.714684
163.614	91.9879	-0.0346854	0.71517
164.397	91.986	-0.0377169	0.712811
165.181	91.9523	-0.0407386	0.678586
165.924	92.0634	-0.0833886	0.789266
166.729	92.0293	-0.0647911	0.754733
167.536	92.0299	-0.0442596	0.754967
168.342	91.9744	-0.0248856	0.699062
169.118	91.9913	-0.0344639	0.715544
169.897	92	-0.0424405	0.723926
170.677	92.0068	-0.0481106	0.730395
171.451	92.0215	-0.0604377	0.744815
172.256	92.0055	-0.0417353	0.728497
173.041	92.0205	-0.04305	0.743242
173.823	92.0202	-0.0469986	0.74275
174.611	92.0268	-0.0446081	0.749172
175.411	92.0331	-0.0310197	0.755217
176.212	92.0366	-0.0155055	0.758617
176.998	92.0377	-0.0153374	0.759533
177.764	92.0304	-0.0349994	0.752181
178.558	92.0292	-0.0269742	0.750859
179.345	92.0298	-0.0259233	0.751415
180.138	92.0335	-0.018687	0.755118
180.929	92.0332	-0.0134413	0.754848
181.719	92.0377	-0.00956648	0.759374
182.491	92.0461	-0.022446	0.767765
183.262	92.0454	-0.0370117	0.767167
184.042	92.0435	-0.0426129	0.765456
184.829	92.0358	-0.0411836	0.757873
185.625	92.0315	-0.0303364	0.75371
186.426	92.0271	-0.0146063	0.749531
187.235	92.0055	0.00858281	0.728215
188.01	92.0118	-0.000994264	0.734738
188.752	92.0112	-0.0450153	0.73446
189.518	92.0044	-0.0636048	0.727919
190.291	92.0188	-0.0761013	0.742723
191.111	92.0333	-0.0409059	0.757587
191.924	92.0401	-0.0129174	0.764824
192.712	92.044	-0.00968688	0.769201
193.508	92.0393	0.00186555	0.765018
194.28	92.0297	-0.0106805	0.755916
195.067	92.0314	-0.00876788	0.758154
195.864	92.0192	0.00323556	0.746511
196.645	92.0194	-0.000106127	0.747337
197.427	92.021	-0.00221547	0.749612
198.196	92.0173	-0.0174245	0.746641
198.98	92.0279	-0.018276	0.757931
199.777	92.0349	-0.00543016	0.765712
200.564	92.0368	-0.0021623	0.768428
201.339	92.0246	-0.0114696	0.757046
202.096	92.0155	-0.0378266	0.748753
202.851	92.0129	-0.0666174	0.747124
203.648	92.0075	-0.0533627	0.742604
204.428	92.0074	-0.0574616	0.743545
205.244	92.0122	-0.0250663	0.749389
206.033	92.0185	-0.0190202	0.756729
206.795	92.0205	-0.040709	0.759868
207.589	92.0085	-0.0300982	0.748969
208.374	92.0088	-0.0287469	0.750486
209.142	92.006	-0.0435354	0.748813
209.928	91.9961	-0.0400532	0.74017
210.719	92.0073	-0.0323861	0.752723
-170.586	89.6449	-0.117865	-0.7133
-169.787	89.6564	-0.100811	-0.702315
-168.221	89.6563	-0.0997127	-0.703594
-167.44	89.6593	-0.101979	-0.701074
-166.657	89.6591	-0.100742	-0.70174
-165.873	89.6604	-0.0994444	-0.700958
-165.089	89.6643	-0.0985953	-0.697443
-164.304	89.6618	-0.096249	-0.700376
-163.498	89.7343	-0.0732305	-0.628213
-162.746	89.6596	-0.103563	-0.703272
-161.959	89.6892	-0.0995697	-0.674038
-161.114	89.9997	-0.0378644	-0.363844
-100.088	90.1044	-0.151869	-0.236289
-99.3113	90.1155	-0.159175	-0.22459
-98.5271	90.1148	-0.158932	-0.224623
-97.7432	90.1057	-0.159064	-0.233055
-96.9551	90.0987	-0.155006	-0.239474
-96.1678	90.1362	-0.151765	-0.201353
-95.466	90.2491	-0.233942	-0.0877616
-94.7002	90.2685	-0.252182	-0.0678149
-93.8408	90.2295	-0.176813	-0.106124
-93.0564	90.1477	-0.176346	-0.187321
-92.2572	90.0953	-0.16116	-0.239071
-91.4756	90.0886	-0.16355	-0.245092
-90.6941	90.0868	-0.165983	-0.246285
-89.9116	90.0869	-0.167437	-0.245592
-89.1298	90.0887	-0.169635	-0.243086
-82.7422	90.2811	-0.0531718	-0.0456201
-82.0045	90.2428	-0.0993131	-0.0833567
-81.2614	90.1217	-0.140032	-0.203853
-80.4927	90.0695	-0.155225	-0.255421
-79.7099	90.0556	-0.156205	-0.268647
-78.9255	90.0558	-0.155639	-0.267847
-78.1449	90.0547	-0.158815	-0.268387
-77.3642	90.0517	-0.161897	-0.270706
-76.5793	90.0492	-0.160808	-0.272666
-75.7933	90.044	-0.158505	-0.277231
-75.0099	90.0387	-0.158847	-0.281931
-74.2254	90.0319	-0.15807	-0.288089
-73.4479	90.0239	-0.164347	-0.295492
-72.6654	90.0354	-0.16557	-0.283384
-71.8112	90.1386	-0.0950537	-0.179616
-70.9505	90.1772	-0.0180211	-0.140466
-16.8945	90.1731	-0.0135785	-0.121382
-16.0343	90.3417	0.0635282	0.0472678
-15.2906	90.4032	0.0240663	0.108783
-14.5864	90.3992	-0.0549201	0.104769
-13.8289	90.3707	-0.0805407	0.0762242
-13.0614	90.4232	-0.0962285	0.12873
-12.3353	90.442	-0.153241	0.147483
-11.5389	90.4279	-0.139974	0.133318
0.948259	90.415	-0.183745	0.117981
1.75549	90.4439	-0.159733	0.146652
2.54131	90.4459	-0.157132	0.148417
3.32404	90.4425	-0.157636	0.144721
4.10887	90.4401	-0.156047	0.141984
4.89598	90.4383	-0.15218	0.139963
5.73046	90.4973	-0.100957	0.198633
6.51385	90.54	-0.100828	0.241004
7.29217	90.3903	-0.105774	0.0910184
8.02162	90.4474	-0.159605	0.147774
8.7996	90.4267	-0.164904	0.126666
9.58593	90.4304	-0.161868	0.129977
10.3689	90.428	-0.162234	0.127207
11.152	90.4263	-0.162432	0.125171
11.9348	90.4218	-0.162953	0.120255
12.7256	90.3892	-0.155479	0.0872292
90.3838	90.8242	-0.139084	0.433779
91.1853	90.8834	-0.123039	0.491731
91.9747	90.8882	-0.119071	0.495286
92.761	90.8905	-0.118304	0.496308
93.5445	90.8873	-0.120385	0.49192
94.3276	90.8886	-0.122856	0.491987
95.1112	90.8874	-0.124883	0.489482
95.9015	90.8932	-0.120209	0.494057
96.6893	90.9028	-0.118022	0.502471
97.4743	90.9045	-0.118799	0.502934
98.2603	90.908	-0.118471	0.505172
99.0459	90.9123	-0.11863	0.508222
99.8327	90.9139	-0.117532	0.508573
100.619	90.915	-0.117395	0.508463
101.403	90.9103	-0.11929	0.502534
102.171	90.8764	-0.136998	0.467295
161.25	91.1635	-0.039164	0.677444
162.048	91.1916	-0.027284	0.704956
162.831	91.2012	-0.0310234	0.713966
163.619	91.2048	-0.0294338	0.717089
164.403	91.2064	-0.0316959	0.718152
165.179	91.2153	-0.0414904	0.72658
165.909	91.2324	-0.0986907	0.74319
166.736	91.2515	-0.0572406	0.761869
167.534	91.2257	-0.0456105	0.73566
168.369	91.1739	0.00234957	0.683459
169.125	91.1996	-0.0273562	0.708769
169.898	91.2126	-0.0406806	0.721376
170.68	91.2193	-0.0452407	0.727759
171.461	91.226	-0.049941	0.734121
172.256	91.2319	-0.0413448	0.739799
173.041	91.242	-0.042399	0.749606
173.838	91.2447	-0.031806	0.752124
174.654	91.2569	-0.00133202	0.764021
175.425	91.2532	-0.0161591	0.760224
176.21	91.2524	-0.0176545	0.759199
176.99	91.2515	-0.0234989	0.758176
177.767	91.247	-0.0321444	0.753548
178.555	91.245	-0.030533	0.751494
179.34	91.2462	-0.0308207	0.752595
180.124	91.2496	-0.0332418	0.75601
180.915	91.2535	-0.0275507	0.759907
181.702	91.2511	-0.0259159	0.757507
-172.753	89.5089	0.0627526	-0.0637827
-170.586	88.8606	-0.116908	-0.713938
-167.443	88.8725	-0.103557	-0.704152
-165.089	88.8784	-0.097914	-0.699605
-163.404	89.1579	0.0218077	-0.420909
-162.742	88.8869	-0.0994143	-0.69219
-161.961	88.9356	-0.101365	-0.643793
-161.029	89.5107	0.0477935	-0.0690589
-100.086	89.3056	-0.150337	-0.250674
-99.3094	89.3212	-0.157832	-0.234402
-98.5279	89.3262	-0.160389	-0.228815
-97.7463	89.3264	-0.162813	-0.227981
-96.9599	89.3241	-0.160479	-0.229625
-96.1709	89.3287	-0.155491	-0.224398
-95.3782	89.3897	-0.146855	-0.162763
-94.6509	89.4093	-0.203554	-0.142537
-93.8328	89.3937	-0.169428	-0.157515
-93.0321	89.3232	-0.152761	-0.227357
-92.258	89.3095	-0.162632	-0.240456
-91.4753	89.3036	-0.163871	-0.245699
-90.6951	89.3046	-0.167658	-0.244021
-89.9122	89.304	-0.168663	-0.243992
-89.1371	89.3208	-0.177513	-0.226563
-88.4069	89.342	-0.231216	-0.204756
-82.7766	89.4443	-0.0881713	-0.0980256
-82.0464	89.3402	-0.14187	-0.201503
-81.2766	89.2963	-0.155917	-0.244787
-80.4981	89.2804	-0.161246	-0.26002
-79.7153	89.2723	-0.162182	-0.267544
-78.9326	89.2669	-0.163278	-0.272288
-78.1512	89.2664	-0.165731	-0.272238
-77.3675	89.2627	-0.165839	-0.275276
-76.5833	89.2593	-0.165394	-0.278071
-75.798	89.2557	-0.163829	-0.28104
-75.0121	89.2529	-0.161678	-0.283241
-74.2267	89.2485	-0.160017	-0.287061
-73.4494	89.2455	-0.166448	-0.289512
-72.6647	89.2619	-0.165414	-0.272457
-71.8049	89.3604	-0.0893667	-0.173417
-17.7619	89.5966	-0.0978453	0.0866837
-16.9228	89.5741	-0.0418299	0.0641825
-16.1804	89.697	-0.0825856	0.187112
-15.3909	89.8175	-0.0762661	0.307565
-14.6751	89.7917	-0.143612	0.281807
-13.8917	89.7057	-0.143298	0.195696
-13.0997	89.6632	-0.13449	0.153229
-12.3505	89.6708	-0.168463	0.160798
-11.5687	89.6737	-0.169722	0.163574
-10.7431	89.6302	-0.127259	0.120007
0.16867	89.6347	-0.179891	0.12245
0.963748	89.6473	-0.168015	0.134868
1.75466	89.6591	-0.160312	0.146383
2.53825	89.6574	-0.159933	0.144424
3.32056	89.6542	-0.160848	0.140919
4.10685	89.6543	-0.157778	0.140789
4.91332	89.6772	-0.134546	0.163368
5.76925	89.696	-0.0618597	0.181899
6.51208	89.7479	-0.102273	0.233487
7.27149	89.6276	-0.126124	0.112903
8.02652	89.6679	-0.154361	0.152772
8.80241	89.6506	-0.161744	0.135191
9.58524	89.6467	-0.162192	0.13086
10.3676	89.642	-0.163167	0.125794
11.1485	89.6337	-0.16557	0.117148
11.9266	89.6138	-0.170745	0.0968697
78.6052	90.0217	-0.137558	0.434161
79.3936	90.054	-0.134187	0.465297
80.2124	90.0783	-0.100486	0.488496
80.9997	90.0853	-0.0983018	0.494279
81.791	90.0947	-0.0921606	0.502501
82.5643	90.102	-0.10407	0.508651
83.407	90.0734	-0.0465552	0.478792
90.389	90.0705	-0.132577	0.464979
91.1868	90.1014	-0.120271	0.494742
91.9742	90.1052	-0.118407	0.497319
92.7605	90.1076	-0.117621	0.498438
93.5463	90.1063	-0.117327	0.495924
94.3281	90.1078	-0.12111	0.49614
95.099	90.0777	-0.135823	0.464892
95.8969	90.1056	-0.123604	0.491494
96.6894	90.119	-0.116715	0.503654
97.4742	90.1192	-0.117638	0.502607
98.2596	90.1207	-0.117948	0.502931
99.0453	90.1246	-0.117941	0.505548
99.8312	90.1256	-0.117798	0.505339
100.618	90.1292	-0.116501	0.507716
101.399	90.1195	-0.121467	0.496767
102.159	90.0066	-0.147027	0.382617
162.192	90.1812	0.117533	0.479565
162.826	90.4184	-0.0350895	0.716209
163.619	90.4178	-0.0290216	0.715044
164.403	90.4215	-0.0315881	0.718178
165.19	90.4206	-0.0303887	0.716873
165.975	90.4183	-0.0323182	0.714012
166.783	90.3883	-0.0102486	0.683604
167.56	90.4023	-0.0191149	0.697177
168.385	90.3664	0.0189902	0.660848
169.124	90.4152	-0.0283751	0.709274
169.894	90.4311	-0.0441293	0.724854
170.68	90.4366	-0.044465	0.72994
171.471	90.4443	-0.0399802	0.737394
172.264	90.4518	-0.0333168	0.744555
173.055	90.4627	-0.028026	0.755181
173.83	90.4594	-0.0392616	0.751626
174.636	90.4633	-0.0196369	0.755347
175.415	90.4664	-0.0258997	0.758232
176.198	90.4623	-0.0293872	0.753902
178.551	90.4621	-0.0340753	0.75336
179.338	90.4637	-0.0333351	0.754857
180.12	90.4675	-0.0371535	0.75862
180.912	90.4678	-0.0306494	0.758914
-173.572	88.7584	0.0260573	-0.0300141
-172.764	88.7477	0.0523972	-0.0413859
-162.742	88.1044	-0.0996583	-0.690939
-161.892	88.392	-0.0324947	-0.40362
-161.06	88.7887	0.0168586	-0.00724092
-99.3188	88.5521	-0.167914	-0.219146
-98.5349	88.5513	-0.168065	-0.219319
-97.7504	88.5473	-0.167553	-0.222695
-96.9632	88.5438	-0.164377	-0.225506
-96.1741	88.5366	-0.159304	-0.232124
-95.3786	88.5703	-0.147856	-0.197741
-94.6437	88.5806	-0.196977	-0.186856
-93.8489	88.5721	-0.186129	-0.194752
-93.0429	88.543	-0.164115	-0.223216
-92.2657	88.5381	-0.170929	-0.227475
-91.4765	88.5215	-0.165722	-0.243364
-90.6936	88.5193	-0.166777	-0.2449
-89.9112	88.5191	-0.168328	-0.244507
-89.1318	88.522	-0.172817	-0.240922
-88.3908	88.5568	-0.215746	-0.205497
-82.8023	88.6036	-0.114531	-0.154275
-82.0617	88.5269	-0.157762	-0.230373
-81.2846	88.4994	-0.164531	-0.257218
-80.5049	88.4869	-0.168666	-0.269136
-79.7195	88.4856	-0.167084	-0.269805
-78.9371	88.4823	-0.168427	-0.272494
-78.156	88.4875	-0.17109	-0.266661
-77.3661	88.4845	-0.165012	-0.269018
-76.5834	88.4738	-0.166062	-0.279131
-75.7976	88.4716	-0.164038	-0.280695
-75.0116	88.4713	-0.161801	-0.280411
-74.2283	88.4644	-0.162243	-0.286737
-73.4508	88.4661	-0.168422	-0.284465
-72.6645	88.4889	-0.165868	-0.26106
-71.7994	88.5883	-0.0843707	-0.161068
-18.5455	88.7652	-0.0982695	0.0396453
-17.7821	88.841	-0.118006	0.115511
-17.0139	88.8855	-0.132966	0.16004
-16.2301	88.8996	-0.132333	0.174166
-15.4453	88.9103	-0.130624	0.18483
-14.6559	88.8976	-0.12438	0.172183
-13.8911	88.8865	-0.142662	0.16102
-13.125	88.8872	-0.159783	0.161694
-12.3523	88.8882	-0.170124	0.162697
-11.5708	88.8885	-0.171803	0.162912
-10.7767	88.8713	-0.160821	0.145645
-9.96415	88.8463	-0.131424	0.120593
0.178949	88.8552	-0.169386	0.127534
0.965896	88.8647	-0.165629	0.13675
1.75234	88.8717	-0.162377	0.143493
2.53556	88.8702	-0.162362	0.141752
3.31777	88.8667	-0.163363	0.137959
4.10777	88.8704	-0.15658	0.141396
4.93767	88.8796	-0.109895	0.150321
5.71679	88.933	-0.114009	0.203432
6.54443	88.8765	-0.0696069	0.146626
7.24878	88.8516	-0.148505	0.121396
8.01847	88.8686	-0.162063	0.138071
8.79951	88.8626	-0.164287	0.13168
9.58278	88.8597	-0.164285	0.128476
10.3654	88.8543	-0.164909	0.122652
11.1451	88.8359	-0.16857	0.103941
11.9204	88.7827	-0.176496	0.050328
54.4314	88.936	0.0138135	0.166545
77.0022	89.1646	-0.169351	0.364329
77.8005	89.2454	-0.155981	0.443952
78.6108	89.2834	-0.130768	0.48085
79.398	89.2934	-0.128589	0.489693
80.1911	89.2985	-0.120578	0.493625
80.9743	89.3009	-0.122576	0.494831
81.7646	89.3041	-0.117411	0.496842
82.5456	89.3109	-0.121608	0.502493
83.3389	89.3011	-0.113506	0.491457
84.1491	89.263	-0.0884655	0.452156
84.9966	89.1906	-0.0262533	0.378541
89.5857	89.253	-0.149203	0.433707
90.3926	89.2988	-0.127799	0.478343
91.184	89.3161	-0.121813	0.494389
91.971	89.3173	-0.120328	0.494334
92.7572	89.3201	-0.119638	0.495976
93.5406	89.3149	-0.121878	0.489472
94.2961	89.2638	-0.151913	0.437169
95.0191	89.1	-0.214467	0.272107
95.865	89.265	-0.154193	0.435885
96.6833	89.3207	-0.121559	0.490387
97.4735	89.3335	-0.117079	0.501956
98.2583	89.336	-0.118013	0.503195
99.0453	89.34	-0.116707	0.50594
99.8294	89.3401	-0.118351	0.504821
100.613	89.3398	-0.12012	0.50335
101.403	89.3172	-0.116311	0.479463
102.195	88.9632	-0.110428	0.124219
140.025	89.5817	-0.02422	0.687274
140.786	89.5876	-0.0491799	0.692221
141.52	89.592	-0.101943	0.695582
142.343	89.6001	-0.0654255	0.702797
143.136	89.6066	-0.0598098	0.708336
143.922	89.6104	-0.0599297	0.711211
144.713	89.6125	-0.0552971	0.712374
145.566	89.6218	0.0101582	0.720715
146.337	89.6252	-0.00506217	0.723273
147.111	89.6226	-0.0181815	0.719805
147.891	89.6247	-0.0242456	0.720988
148.674	89.6249	-0.0281967	0.720338
149.455	89.6244	-0.0333644	0.718975
150.251	89.6198	-0.0245295	0.713613
151.04	89.6151	-0.0215669	0.708091
151.848	89.5979	-0.000293694	0.6901
152.587	89.621	-0.0487168	0.712405
162.301	89.3169	0.227252	0.400189
162.848	89.603	-0.0124424	0.685798
163.619	89.6322	-0.028312	0.714419
164.404	89.6334	-0.0295545	0.715092
165.19	89.6352	-0.0303101	0.716382
165.972	89.6438	-0.0347862	0.724562
166.764	89.6318	-0.0288809	0.712098
167.598	89.5713	0.0190002	0.651079
168.338	89.6252	-0.0277697	0.704584
169.123	89.653	-0.0292581	0.732029
169.906	89.6543	-0.0324582	0.732944
170.694	89.6596	-0.0298366	0.737897
171.493	89.6793	-0.0178661	0.757242
172.283	89.6891	-0.0134127	0.766713
173.086	89.7024	0.00274214	0.779733
173.849	89.6981	-0.0203464	0.775156
174.632	89.6709	-0.022718	0.747796
179.345	89.6804	-0.0255482	0.756413
180.128	89.6804	-0.0290832	0.756261
180.909	89.6843	-0.03376	0.760217
181.682	89.6889	-0.0463934	0.764777
-173.597	87.9788	0.00237061	-0.0260603
-172.766	87.9723	0.0510437	-0.0332183
-171.988	87.7793	0.0468023	-0.226771
-170.581	87.3166	-0.111356	-0.690615
-163.244	87.9519	0.181637	-0.0592952
-162.757	87.3329	-0.113808	-0.678567
-161.872	87.7931	-0.0119872	-0.218675
-99.3397	87.8068	-0.18937	-0.180055
-98.5438	87.7793	-0.177538	-0.20692
-97.7538	87.7662	-0.171624	-0.21936
-96.9652	87.76	-0.167006	-0.224971
-96.1778	87.7529	-0.163683	-0.231467
-95.3872	87.7553	-0.157114	-0.228436
-94.6435	87.7972	-0.1974	-0.185887
-93.8766	87.8275	-0.21454	-0.154946
-93.003	87.9388	-0.124899	-0.0430162
-92.2082	87.8562	-0.114051	-0.124885
-91.4759	87.7729	-0.165719	-0.20759
-90.686	87.7568	-0.159841	-0.223029
-89.9023	87.7485	-0.160072	-0.230726
-89.1273	87.7322	-0.168987	-0.246397
-88.3605	87.7578	-0.186087	-0.22015
-87.5748	87.8678	-0.18439	-0.109493
-83.5262	87.9056	-0.0551539	-0.0685017
-82.8107	87.8163	-0.123566	-0.157153
-82.0675	87.7242	-0.16419	-0.248637
-81.2885	87.7067	-0.169013	-0.26548
-80.5056	87.7	-0.169983	-0.271575
-79.7205	87.6984	-0.168696	-0.272617
-78.9397	87.6949	-0.171613	-0.275415
-78.1535	87.7019	-0.169218	-0.267853
-77.3623	87.7063	-0.161814	-0.262836
-76.5861	87.6908	-0.169362	-0.277743
-75.8014	87.6866	-0.168429	-0.281305
-75.0175	87.6838	-0.168304	-0.283522
-74.2346	87.6809	-0.169093	-0.285772
-73.455	87.6862	-0.173233	-0.27992
-72.6588	87.7246	-0.160694	-0.240908
-71.7942	87.8078	-0.0797808	-0.157088
-19.3072	87.9705	-0.0768698	0.0293561
-18.6167	88.0263	-0.169508	0.0852754
-17.8444	88.0709	-0.180324	0.129834
-17.0444	88.1114	-0.163512	0.17044
-16.2458	88.105	-0.147968	0.164024
-15.4388	88.1302	-0.124114	0.189185
-14.669	88.1237	-0.137442	0.182703
-13.8814	88.1166	-0.132958	0.1756
-13.1005	88.105	-0.135193	0.164006
-12.3453	88.0975	-0.163154	0.156421
-11.5683	88.0994	-0.169229	0.158262
-10.7832	88.0962	-0.167255	0.15502
-9.98832	88.088	-0.15552	0.14675
-9.11354	88.0058	-0.0638647	0.0644888
-0.587347	88.0625	-0.152284	0.119519
0.188996	88.0912	-0.159114	0.14801
0.968476	88.0899	-0.162812	0.146488
1.75103	88.087	-0.163438	0.14329
2.53238	88.0824	-0.165283	0.138444
3.31382	88.0758	-0.167042	0.131574
4.10585	88.0769	-0.158212	0.132483
4.94408	88.0729	-0.103191	0.128124
5.67823	88.0997	-0.152263	0.154691
6.51955	88.1327	-0.0941715	0.187314
7.23993	88.0822	-0.15702	0.13657
8.01454	88.0781	-0.165659	0.132137
8.79794	88.0766	-0.165509	0.130237
9.58124	88.0753	-0.165464	0.12862
10.367	88.0736	-0.162991	0.126565
11.1487	88.0293	-0.164591	0.0818405
34.8736	88.0315	0.0560521	0.0675618
35.6804	88.0401	0.0791891	0.0754993
36.4938	88.0694	0.108795	0.104036
37.2573	88.1806	0.0885134	0.214495
42.7708	88.2201	0.115149	0.24858
43.5411	88.2548	0.101584	0.282423
45.0841	88.2954	0.0766994	0.321386
45.8608	88.3072	0.0694031	0.332351
46.6308	88.3319	0.0553869	0.35616
47.3682	88.3474	0.00882394	0.370825
52.0026	88.3439	-0.0614038	0.36199
52.8115	88.3635	-0.0367111	0.38058
53.5931	88.3997	-0.0393035	0.415929
54.3915	88.4138	-0.0251402	0.429018
55.1359	88.4329	-0.0650681	0.447238
55.8671	88.4501	-0.118137	0.463418
56.6568	88.4622	-0.112753	0.474609
57.4104	88.4556	-0.143397	0.466946
58.1937	88.4685	-0.144493	0.478897
59.008	88.4709	-0.114536	0.48032
59.8523	88.4505	-0.0546721	0.458897
60.6352	88.4499	-0.056148	0.457265
61.4249	88.4602	-0.0509215	0.466568
77.0245	88.4641	-0.145846	0.448697
77.8295	88.5034	-0.125819	0.486872
78.6163	88.5105	-0.124124	0.492828
79.401	88.5146	-0.12444	0.495778
80.1891	88.5141	-0.121497	0.494087
80.9746	88.5167	-0.121077	0.49551
81.7631	88.5205	-0.117682	0.498133
82.546	88.5246	-0.119977	0.501066
83.3255	88.5307	-0.125722	0.505941
84.1078	88.5349	-0.128616	0.509006
84.916	88.5125	-0.105638	0.485429
85.7873	88.3828	-0.0196747	0.354461
89.6057	88.5195	-0.128034	0.485228
90.3969	88.5273	-0.122264	0.491752
91.1838	88.5313	-0.120867	0.494538
91.9702	88.5326	-0.119902	0.494585
92.7561	88.5329	-0.119521	0.493714
93.5451	88.5432	-0.116075	0.502812
94.3031	88.4584	-0.143701	0.416747
94.9876	88.2728	-0.244734	0.229987
95.6471	88.0333	-0.37087	-0.0107625
96.6833	88.5474	-0.120385	0.502046
97.4726	88.5498	-0.116771	0.503202
98.2571	88.5512	-0.117974	0.503374
99.0436	88.5537	-0.117191	0.504729
99.828	88.5552	-0.118505	0.504928
100.592	88.5131	-0.140139	0.461653
101.419	88.3435	-0.0995884	0.290825
102.259	88.0342	-0.0444849	-0.0197504
111.698	88.648	-0.0380752	0.579342
112.505	88.6369	-0.0170959	0.566937
113.296	88.6291	-0.012005	0.557953
114.083	88.6175	-0.0113469	0.545192
114.967	88.5902	0.0861947	0.516622
115.788	88.5914	0.12124	0.516588
116.498	88.6079	0.0447138	0.531934
117.19	88.6143	-0.0495114	0.537118
117.963	88.6201	-0.0620994	0.541687
118.743	88.6269	-0.0687032	0.54737
119.528	88.6315	-0.0699335	0.550737
120.311	88.6379	-0.0734909	0.555974
121.097	88.6424	-0.0734174	0.559303
121.89	88.6508	-0.0673027	0.56657
122.694	88.655	-0.0499199	0.569537
123.482	88.6614	-0.0482155	0.574793
124.275	88.6681	-0.0419222	0.580311
125.064	88.6737	-0.0393548	0.584758
125.836	88.6811	-0.0531873	0.590997
126.632	88.6892	-0.0437479	0.598011
127.412	88.6952	-0.0500211	0.602921
128.196	88.699	-0.0523289	0.605538
128.995	88.7055	-0.0407796	0.610946
129.767	88.7098	-0.0550574	0.614143
130.547	88.7176	-0.0611436	0.620831
131.324	88.7245	-0.0705503	0.626661
132.108	88.7305	-0.0735658	0.631535
132.898	88.7375	-0.0705636	0.637507
133.68	88.7429	-0.0747209	0.641805
134.472	88.75	-0.0691218	0.647793
135.266	88.7567	-0.0623401	0.653472
136.05	88.7624	-0.0646643	0.658136
136.838	88.7701	-0.0635997	0.664777
137.633	88.7762	-0.0548848	0.669842
138.407	88.7824	-0.0671964	0.675042
139.197	88.7887	-0.064096	0.680378
139.985	88.7928	-0.0629988	0.683503
140.769	88.799	-0.0657324	0.688706
141.555	88.8043	-0.0657639	0.69299
142.345	88.81	-0.0626959	0.697773
143.13	88.8161	-0.0645887	0.702941
143.92	88.822	-0.0611747	0.707839
144.709	88.8277	-0.0592896	0.712678
145.51	88.8344	-0.0448363	0.718417
146.306	88.8398	-0.034761	0.722937
147.096	88.8421	-0.0323232	0.724322
147.88	88.8488	-0.0347261	0.730146
148.666	88.8503	-0.0355559	0.730876
149.45	88.8533	-0.0374863	0.732987
150.241	88.8511	-0.033546	0.729926
151.03	88.8476	-0.0309995	0.725656
[truncated: 57,097 more rows]

## Sheet: Fig. S8c
Mass No.	UX (mm)	UY (mm)
1	-0.26	-0.8
2	-0.26	-0.4
3	-0.26	0
4	-0.26	0.4
5	-0.26	0.8
6	0	-1
7	0	-0.6
8	0	-0.2
9	0	0.2
10	0	0.6
11	0	1
12	0.52	-0.8
13	0.52	-0.4
14	0.52	0
15	0.52	0.4
16	0.52	0.8

## Sheet: Fig. S8d
Mass No.	UX (mm)	UY (mm)
1	0	-0.8
2	-0.12	-0.46
3	-0.16	0
4	-0.12	0.46
5	0	0.8
6	0	-1
7	0	-0.68
8	0	-0.25
9	0	0.25
10	0	0.68
11	0	1
12	0	-0.8
13	0.24	-0.46
14	0.32	0
15	0.24	0.46
16	0	0.8
